# Supplementary material for: Integrated High-Throughput Sequencing, Microarray Hybridization and Degradome Analysis Uncovers MicroRNA-Mediated Resistance Responses of Maize to Pathogen Curvularia lunata
Source: Int J Mol Sci. 2022 Nov 14;23(22):14038. doi: 10.3390/ijms232214038 (PMC9697682; doi:10.3390/ijms232214038)
Supplement: Supplementary file 1 [file ijms-23-14038-s001.zip]

Archive with 15 entries (14 files):
- supplementary files/
- supplementary files/Supplementary Figures 1¿C3.pdf
- supplementary files/Supplementary Table 1.xlsx
- supplementary files/Supplementary Table 10.xlsx
- supplementary files/Supplementary Table 11.xlsx
- supplementary files/Supplementary Table 12.xlsx
- supplementary files/Supplementary Table 13.xlsx
- supplementary files/Supplementary Table 2.xlsx
- supplementary files/Supplementary Table 3.xlsx
- supplementary files/Supplementary Table 4.xlsx
- supplementary files/Supplementary Table 5.xlsx
- supplementary files/Supplementary Table 6.xlsx
- supplementary files/Supplementary Table 7.xlsx
- supplementary files/Supplementary Table 8.xlsx
- supplementary files/Supplementary Table 9.xlsx
