# Supplementary material for: Integrated High-Throughput Sequencing, Microarray Hybridization and Degradome Analysis Uncovers MicroRNA-Mediated Resistance Responses of Maize to Pathogen Curvularia lunata
Source: Int J Mol Sci. 2022 Nov 14;23(22):14038. doi: 10.3390/ijms232214038 (PMC9697682; doi:10.3390/ijms232214038)
Supplement: Supplementary file 1 [file ijms-23-14038-s001.zip › supplementary files/Supplementary Table 1.xlsx]

## Sheet: Sequence List
Table S1. Probes used in the microarray.
Index	Reporter Name	Target Seq (5' to 3')	Group	Reporter Control Type	Reporter BioSequence Database Entry[mirna]	Comment	Reporter Source	Accession No.
1	han-miR156a_L+1	AUGACAGAAGAGAGUGAGCAC	experimental				custom
2	ath-miR156a_L+1R+1	UUGACAGAAGAGAGUGAGCACC	experimental				custom
3	bdi-miR156a_L+1R-1	UUGACAGAAGAGAGAGAGCAC	experimental				custom
4	bdi-miR156a_L+1R-1_1ss12GT	UUGACAGAAGAUAGAGAGCAC	experimental				custom
5	mes-miR156a_R+1_1ss20CT	UGACAGAAGAGAGUGAGCAUU	experimental				custom
6	han-miR156a_R+3	UGACAGAAGAGAGUGAGCACGGG	experimental				custom
7	hci-miR156b_L-1	GACAGAAGAGAGGGAGCAC	experimental				custom
8	cca-miR156b_R+2	UGACAGAAGAGAGUGAGCAUAUU	experimental				custom
9	bdi-miR156b-5p_1ss14TG	UGACAGAAGAGAGGGAGCAC	experimental				custom
10	bdi-miR156b-5p_1ss18CT	UGACAGAAGAGAGUGAGUAC	experimental				custom
11	bdi-miR156b-5p_R+1	UGACAGAAGAGAGUGAGCACC	experimental				custom
12	bdi-miR156b-5p_R+2	UGACAGAAGAGAGUGAGCACCA	experimental				custom
13	mtr-miR156j	UGACAGAAGAGGGUGAGCAC	experimental				custom
14	bdi-miR159-3p_R+3_1ss1CT	UUUGGAUUGAAGGGAGCUCUCUC	experimental				custom
15	gma-miR159a-3p_1ss19CT	UUUGGAUUGAAGGGAGCUUUA	experimental				custom
16	aly-miR159a-3p_R+2_1ss20TC	UUUGGAUUGAAGGGAGCUCCACU	experimental				custom
17	ath-miR159b	UUUGGAUUGAAGGGAGCUCUU	experimental				custom
18	ath-miR159b_1ss21TC	UUUGGAUUGAAGGGAGCUCUC	experimental				custom
19	ath-miR159b_R+1	UUUGGAUUGAAGGGAGCUCUUC	experimental				custom
20	lus-miR159b_R+2_1ss21CG	UUUGGAUUGAAGGGAGCUCUGUU	experimental				custom
21	aly-miR159b-3p_R+1	UUUGGAUUGAAGGGAGCUCUUU	experimental				custom
22	ath-miR159c_1ss20CA	UUUGGAUUGAAGGGAGCUCAU	experimental				custom
23	mes-miR159c_R+1_1ss7GT	AUUGGAUUGAAGGGAGCUCUGU	experimental				custom
24	lus-miR159c_R+4	UUUGGAUUGAAGGGAGCUCUUCUUU	experimental				custom
25	aly-miR159c-3p_R+3_1ss20CT	UUUGGAUUGAAGGGAGCUCUUUUU	experimental				custom
26	osa-miR159f_1ss1CT	UUUGGAUUGAAGGGAGCUCUA	experimental				custom
27	osa-miR159f_R-1	CUUGGAUUGAAGGGAGCUCU	experimental				custom
28	htu-miR160a_R+1	UGCCUGGCUCCCUGUAUGCCU	experimental				custom
29	htu-miR160a_R+1_1ss1TA	AGCCUGGCUCCCUGUAUGCCU	experimental				custom
30	htu-miR160a_R+1_1ss20CT	UGCCUGGCUCCCUGUAUGCUU	experimental				custom
31	bna-miR160a_R+2_1ss20CT	UGCCUGGCUCCCUGUAUGCUAUC	experimental				custom
32	lus-MIR160c-p3_1ss9AG	AGUGUUUGGACAAAAAGU	experimental				custom
33	lus-MIR162a-p5_1ss6CA	CUCUUAAUGGUUUCUGU	experimental				custom
34	aly-MIR163-p3_1ss17TC	GCGGUUUUUGAUCCCUCU	experimental				custom
35	far-miR164a_R-2_1ss19GT	UGGAGAAGCAGGGCACUUU	experimental				custom
36	far-miR164a_R-3	UGGAGAAGCAGGGCACUU	experimental				custom
37	aly-miR164a-5p_R+1_1ss16CA	UGGAGAAGCAGGGCAAGUGCAA	experimental				custom
38	mdm-miR164b_R+3_1ss20CT	UGGAGAAGCAGGGCACGUGUAUUU	experimental				custom
39	osa-miR164c	UGGAGAAGCAGGGUACGUGCA	experimental				custom
40	osa-miR164c_R+1_1ss14TC	UGGAGAAGCAGGGCACGUGCAC	experimental				custom
41	osa-miR164e_R-1_1ss19GT	UGGAGAAGCAGGGCACGUUA	experimental				custom
42	gma-MIR164g-p3_1ss2GT	UUCAAGUCUCUUGGCUCU	experimental				custom
43	ath-miR165a_R-1_1ss15AT	UCGGACCAGGCUUCUUCCCC	experimental				custom
44	aly-miR165a-3p_R+1_1ss16TC	UCGGACCAGGCUUCACCCCCC	experimental				custom
45	ath-miR166a_2ss20CT21CT	UCGGACCAGGCUUCAUUCCUU	experimental				custom
46	osa-miR166a-3p_1ss17TC	UCGGACCAGGCUUCAUCCCCC	experimental				custom
47	osa-miR166a-3p_1ss1TG	GCGGACCAGGCUUCAUUCCCC	experimental				custom
48	osa-miR166a-3p_L+1R-1_1ss21CT	UUCGGACCAGGCUUCAUUCCU	experimental				custom
49	osa-miR166a-3p_R+1_1ss21CA	UCGGACCAGGCUUCAUUCCCAA	experimental				custom
50	aly-miR166a-5p_L-1R+1	GAAUGUUGUCUGGCUCGAGGC	experimental				custom
51	pab-miR166b_1ss11CA	UCGGACCAGGAUUCAUUCCUU	experimental				custom
52	gma-MIR166b-p3_1ss20TG	CAUGGAGGAGGAGGAGGAGG	experimental				custom
53	osa-miR166m_R+3_1ss20CT	UCGGACCAGGCUUCAUUCCUUUUA	experimental				custom
54	osa-miR166m_R-2_1ss17TC	UCGGACCAGGCUUCAUCCC	experimental				custom
55	bdi-miR167a_R+1	UGAAGCUGCCAGCAUGAUCUAU	experimental				custom
56	osa-miR167d-5p_R+1	UGAAGCUGCCAGCAUGAUCUGU	experimental				custom
57	mdm-miR167h_R-1_1ss19CT	UGAAGCUGCCAGCAUGAUUUU	experimental				custom
58	cca-miR168a	UCGCUUGGUGCAGGUCGGGAA	experimental				custom
59	cca-miR169a	UAGCCAAGGAUGACUUGCCUU	experimental				custom
60	osa-miR169b_R+1	CAGCCAAGGAUGACUUGCCGGU	experimental				custom
61	aly-miR169h-3p_R+1	GGCAGUCUCCUUGGCUAUUG	experimental				custom
62	aly-miR169h-5p_R+2	UAGCCAAGGAUGACUUGCCUGAU	experimental				custom
63	osa-miR169r-5p_R-2_1ss9GC	UAGCCAAGCAUGAUUUGCC	experimental				custom
64	mes-MIR169t-p3	CGGGCAGUCUCCUUGGCUAU	experimental				custom
65	bna-miR171a_R+2	UUGAGCCGUGCCAAUAUCACGAU	experimental				custom
66	osa-MIR171a-p3	UUGAGCCGCGCCAAUAUCUCU	experimental				custom
67	osa-miR171b	UGAUUGAGCCGUGCCAAUAUC	experimental				custom
68	lus-miR171b_R+4	UGAUUGAGCCGUGCCAAUAUCUGAA	experimental				custom
69	mtr-miR171c_R+1_1ss19AT	UGAUUGAGCCGUGCCAAUUUUU	experimental				custom
70	gma-miR171n_2ss20TC21AC	UUGAGCCGCGUCAAUAUCUCC	experimental				custom
71	ata-miR172_L-2_1ss9TC	AGAAUCCUGAUGAUGCUGCAU	experimental				custom
72	osa-miR172a_R+1	AGAAUCUUGAUGAUGCUGCAUC	experimental				custom
73	nta-MIR172e-p3_1ss14CG	UUGGAACGAUACAGAGA	experimental				custom
74	nta-MIR172e-p3_1ss15CG	AUUGGAACGAUACAGAGA	experimental				custom
75	aly-miR319a-3p_L+1R-2	AUUGGACUGAAGGGAGCUCC	experimental				custom
76	aly-miR319c-3p_L+1R-1	UUUGGACUGAAGGGAGCUCCU	experimental				custom
77	osa-miR390-5p_R+1	AAGCUCAGGAGGGAUAGCGCCC	experimental				custom
78	bna-MIR393-p5_1ss14AT	GGAAAGAUAGAAAUAAA	experimental				custom
79	osa-miR395b_1ss1GT	UUGAAGUGUUUGGGGGAACUC	experimental				custom
80	mes-miR395e_L-1	UGAAGGGUUUGGAGGAACUC	experimental				custom
81	csi-miR396a_R+2	UUCCACAGCUUUCUUGAACUGUC	experimental				custom
82	osa-miR396a-5p_1ss9CT	UUCCACAGUUUUCUUGAACUG	experimental				custom
83	ath-miR396b_R+1	UUCCACAGCUUUCUUGAACUUU	experimental				custom
84	osa-miR396d_R+3_1ss20GT	UCCACAGGCUUUCUUGAACUGUUC	experimental				custom
85	osa-miR396e-3p_R-6	AUGGUUCAAGAAAGCCCA	experimental				custom
86	cme-MIR396e-p3_1ss14AG	UAUAUAUAUAUAUGUACGUAU	experimental				custom
87	csi-miR397_L-1R+1_1ss20TC	CAUUGAGUGCAGCGUUGACGA	experimental				custom
88	cca-miR398_R-1_1ss19CT	UGUGUUCUCAGGUCGCCCUU	experimental				custom
89	ath-MIR404-p5_1ss5TG	CGGCGGCGGUAGCGGUGGCGGC	experimental				custom
90	ath-MIR406-p3_1ss4AG	AAAGCGAGUCUUCAUAG	experimental				custom
91	osa-miR444a-3p.2	UGCAGUUGCUGCCUCAAGCUU	experimental				custom
92	osa-miR444a-3p.2_L-2	CAGUUGCUGCCUCAAGCUU	experimental				custom
93	osa-miR444d.3_R-2	UUGUGGCUUUCUUGCAAGU	experimental				custom
94	osa-MIR444f-p5	UGCAGUUGUUGCCUCAAGCUU	experimental				custom
95	bdi-MIR528-p3_1ss21GT	UGCCUGCCUCUUCCAUUCCUUC	experimental				custom
96	bdi-MIR528-p5	AGCGGUGGAAGGGGCAUGCAGA	experimental				custom
97	osa-miR530-5p_R+1	UGCAUUUGCACCUGCACCUAC	experimental				custom
98	osa-miR814a_L-4_1ss16CT	UCAUAGUACAAUGAAUCU	experimental				custom
99	osa-MIR821b-p3_1ss22AT	UUUGUUGUUGAUGACUUUUUCU	experimental				custom
100	ath-miR827_R+1_1ss15AG	UUAGAUGACCAUCAGCAAACUC	experimental				custom
101	aly-miR847-5p_L-3R-1_1ss16AG	UGAUGAAGAGGAGUGGA	experimental				custom
102	cme-MIR854-p3_1ss12CT	GAGGAGGAAGAUACAGGA	experimental				custom
103	ath-miR858b	UUCGUUGUCUGUUCGACCUUG	experimental				custom
104	cre-MIR916-p3_1ss11GT	UGGUUAGAGCUUGGUGC	experimental				custom
105	cre-MIR916-p3_1ss12GA	UUGGUUAGAGCAUGGUGC	experimental				custom
106	cre-MIR916-p3_1ss3AG	CUGAUAACGCCAAGGUC	experimental				custom
107	cre-MIR916-p3_1ss6GA	GGCCUAUUAGCUCAGUUGG	experimental				custom
108	cre-MIR916-p5_1	UUGGUUAGAGCGUGGUGCU	experimental				custom
109	cre-MIR916-p5_1ss13GT	GUUGGUUAGAGCUUGGUGC	experimental				custom
110	cre-MIR916-p5_1ss14GA	AGUUGGUUAGAGCAUGGUGC	experimental				custom
111	cre-MIR916-p5_2	UUAGCUCAGUUGGUUAGA	experimental				custom
112	cre-MIR916-p5_3	GUUGGUUAGAGCGUGGUGCU	experimental				custom
113	cre-MIR916-p5_4	AGUUGGUUAGAGCGUGGUGC	experimental				custom
114	cre-MIR1158-p5_1ss17GA	GCUUGCGGAGCUAGCAA	experimental				custom
115	han-miR1310_R-5	AGGCAUCGGGGGCGCAA	experimental				custom
116	cln-MIR1310-p3	AUUCUCAAACUUUAAAUAGGU	experimental				custom
117	han-MIR1310-p3_1ss11GT	UAGGUAGGACUGUGCGGCU	experimental				custom
118	han-MIR1310-p3_1ss16TC	AAAUAGGUAGGACGGCGCGGCU	experimental				custom
119	han-MIR1310-p3_1ss16TC_1	GACGGUGCGGCUGCUCUGU	experimental				custom
120	han-MIR1310-p3_1ss6GT	AGGUAUGACGGUGCGGCUG	experimental				custom
121	osa-miR1423-5p_L-3R+1	CAACUACACGUUGGGCGCUCGA	experimental				custom
122	osa-miR1425-5p	UAGGAUUCAAUCCUUGCUGCU	experimental				custom
123	osa-MIR1430-p5_1ss1GC	CUUAGCCAAGAAUGGCUUGCCU	experimental				custom
124	osa-miR1432-5p_L-1R+2	UCAGGAGAGAUGACACCGACGU	experimental				custom
125	osa-MIR1437b-p5_1ss6CA	GCGCCAUGGCCGCCGUCCUCC	experimental				custom
126	gma-miR1509a	UUAAUCAAGGAAAUCACGGUCG	experimental				custom
127	gma-miR1510b-5p_R-1	AGGGAUAGGUAAAACAACUAC	experimental				custom
128	gma-MIR1524-p3_2ss16CG17GT	GCGGUGGAGCAUGAGGUU	experimental				custom
129	osa-miR1873_R-6	UCAACAUGGUAUCAGAGC	experimental				custom
130	osa-miR1879_L-4R-3	UUGGUUUAGGGAUGAGG	experimental				custom
131	gso-miR3522a	UGAGACCAAAUGAGCAGCUGA	experimental				custom
132	csi-miR3948_R-6_1ss3GT	UGUAGUGGGAGUGGGAGU	experimental				custom
133	osa-miR3979-5p_R+1	UCUCUCUCUCCCUUGAAGGCU	experimental				custom
134	gma-MIR4366-p3_1ss12TG	GAGAAGGUAAAGCCCUAC	experimental				custom
135	gma-miR4398_L-5R-2_1ss7CA	GAGGAGUGAGAAGACGA	experimental				custom
136	gma-miR4995_L+1R+2	UAGGCAGUGGCUUGGUUAAGGGAA	experimental				custom
137	gma-miR4995_L+1R+2_1ss9GT	UAGGCAGUUGCUUGGUUAAGGGAA	experimental				custom
138	gma-miR4995_L-1R+2_1ss3GT	GUCAGUGGCUUGGUUAAGGGAA	experimental				custom
139	gma-miR4995_R+2_1ss2GT	AUGCAGUGGCUUGGUUAAGGGAA	experimental				custom
140	gma-MIR4995-p3_1ss1GA	AUGGCUUGGUUAAGGGAA	experimental				custom
141	gma-MIR4995-p3_1ss5TC	AUUGCUUAUGGACCCGA	experimental				custom
142	gma-MIR4995-p3_1ss6CT	AGUGGUUUGGUUAAGGGAA	experimental				custom
143	gma-MIR4995-p3_1ss7CT	CAGUGGUUUGGUUAAGGGAA	experimental				custom
144	gma-MIR4995-p3_1ss9GT	GUGGCUUGUUUAAGGGAA	experimental				custom
145	gma-MIR4995-p5	CUCAUAGGCAGUGGCUU	experimental				custom
146	gma-MIR4995-p5_1ss2GT	AUUGGCUUGGUUAAGGGAA	experimental				custom
147	gma-MIR4995-p5_1ss4GT	GCAUUGGCUUGGUUAAGGGAA	experimental				custom
148	gma-MIR4995-p5_1ss4GT_1	AUAUGCAGUGGCUUGGUUAA	experimental				custom
149	bdi-miR5054_1ss10TA	UCCCCACGGACGGCGCCA	experimental				custom
150	bdi-miR5054_L+1_1	CUCCCCACGGUCGGCGCCA	experimental				custom
151	bdi-miR5054_L+2	GUUCCCCACGGUCGGCGCCA	experimental				custom
152	bdi-miR5054_L-1	CCCCACGGUCGGCGCCA	experimental				custom
153	bdi-miR5054_L-1_1ss10TA	CCCCACGGACGGCGCCA	experimental				custom
154	bdi-miR5054_R-1_1ss10TA	UCCCCACGGACGGCGCC	experimental				custom
155	bdi-miR5054	UCCCCACGGUCGGCGCCA	experimental				custom
156	bdi-MIR5054-p5_1ss11TA	UUCCCCACGGACGGCGCC	experimental				custom
157	bdi-miR5055_L-4_1ss5GC	CCUGCUGAGCUCGGCGU	experimental				custom
158	bdi-miR5059_L-3_1ss15CA	CCUGGGCAGCAACACCA	experimental				custom
159	osa-miR5072_L-2_1ss3AG	GUUCCCCAGCGGAGUCGCCA	experimental				custom
160	osa-MIR5075-p3_1ss10AC	CGCACGGCGCGGCAGGGCGG	experimental				custom
161	osa-MIR5075-p5_1ss5GC	UCGUCGUCCGCGGCCGCGUCUGGU	experimental				custom
162	osa-MIR5079a-p3_1ss12CT	UUUGAGAACCCUUUGAA	experimental				custom
163	osa-MIR5079a-p3_1ss18CT	UGAGAACCCCUUGAACGU	experimental				custom
164	osa-MIR5079a-p3_1ss19CT	UUGAGAACCCCUUGAACGUCU	experimental				custom
165	osa-MIR5079a-p3_1ss3CT	UUUUCAAAGGGUUCUCAA	experimental				custom
166	osa-MIR5079a-p3_1ss4CT	CUUUUCAAAGGGUUCUCAAA	experimental				custom
167	osa-MIR5079a-p5	UUUGAGAACCCCUUGAAC	experimental				custom
168	osa-miR5082_L-5R-2	UGAUGGCCGCGCGGGUU	experimental				custom
169	osa-MIR5083-p5	AUGGAUCCUUCUGAGCCU	experimental				custom
170	osa-MIR5083-p5_1ss18GC	UGGAUCCUUCUGAGCCUC	experimental				custom
171	osa-MIR5083-p5_1ss19CA	CUACAAUUAUCUGAUCAAA	experimental				custom
172	mtr-MIR5227-p3_1ss9TA	UGAUUUUGAGUGGAUACC	experimental				custom
173	mtr-MIR5288-p5_1ss6AT	GAUACUGCAUUGAAGAACAU	experimental				custom
174	osa-miR5338_L-3R-1_1ss14GA	AGCUUCAGUUAGUUGUA	experimental				custom
175	osa-MIR5339-p5_1ss3AG	AAGUUUGAUGUUUGAAAU	experimental				custom
176	gma-miR5368_L+2R-1	AAGGACAGUCUCAGGUAGAC	experimental				custom
177	gma-miR5368_L+5R-1	CCAAGGGACAGUCUCAGGUAGAC	experimental				custom
178	gma-MIR5368-p3_1ss10AT	AGCCAUCAGUGAGAUACCACUC	experimental				custom
179	gma-MIR5368-p3_1ss15CA	GAUACCACUCUGGAAGA	experimental				custom
180	gma-MIR5368-p3_1ss16CA	AGAUACCACUCUGGAAGA	experimental				custom
181	gma-MIR5368-p3_1ss17CT	AUUGGCUUUGGGCUUUU	experimental				custom
182	gma-MIR5368-p3_1ss18GA	CCUGGGAUUGGCUUUGGAC	experimental				custom
183	gma-MIR5368-p3_1ss18GC	AGGGACAGUCUCAGGUAC	experimental				custom
184	gma-MIR5368-p3_1ss5AT	UCAGUGAGAUACCACUC	experimental				custom
185	gma-MIR5368-p3_1ss6AT	AUCAGUGAGAUACCACUCUGGA	experimental				custom
186	gma-MIR5368-p3_1ss7AC	CCUGGGCUUGGCUUUGGGC	experimental				custom
187	gma-MIR5368-p3_1ss7AT	CCUGGGUUUGGCUUUGGGC	experimental				custom
188	gma-MIR5368-p3_2ss8AT20CA	CCAUCAGUGAGAUACCACUA	experimental				custom
189	gma-MIR5368-p5_1	CCUGGGAUUGGCUUUGGGCUU	experimental				custom
190	gma-MIR5368-p5_1ss10AG	CUUUCCUGCGCAGCUUAGG	experimental				custom
191	gma-MIR5368-p5_1ss12CA	ACCACUCUGGAAGAGCU	experimental				custom
192	gma-MIR5368-p5_1ss17CT	AUUGGCUUUGGGCUUUUC	experimental				custom
193	gma-MIR5368-p5_1ss1TC	CCCUGGGAUUGGCUUUGGGCU	experimental				custom
194	gma-MIR5368-p5_1ss20TC	CCUGGGAUUGGCUUUGGGCC	experimental				custom
195	gma-MIR5368-p5_1ss2TC	UCCCUGGGAUUGGCUUUGGGCUU	experimental				custom
196	gma-MIR5368-p5_1ss3GT	CUUGGAUUGGCUUUGGGCU	experimental				custom
197	gma-MIR5368-p5_1ss4TC	GUUCCCUGGGAUUGGCU	experimental				custom
198	gma-MIR5368-p5_1ss6TC	CUGUUCCCUGGGAUUGGCUU	experimental				custom
199	gma-MIR5368-p5_1ss7TC	ACUGUUCCCUGGGAUUGGCU	experimental				custom
200	gma-MIR5368-p5_1ss9AG	UUUCCUGCGCAGCUUAGG	experimental				custom
201	gma-MIR5368-p5_2	UGGGAUUGGCUUUGGGC	experimental				custom
202	gma-MIR5368-p5_2ss16TG18GC	AGGGACAGUCUCAGGGAC	experimental				custom
203	gma-MIR5368-p5_3	CUGUUUCCUGGGAUUGGCUU	experimental				custom
204	gma-MIR5368-p5_5	AUCAGAGAGAUACCACUC	experimental				custom
205	osa-MIR5529-p3_1ss2TA	UAGUGUGGAUGAUUUAG	experimental				custom
206	osa-miR5532_L-2R-3	GGAAUAUAUGACAAAGG	experimental				custom
207	osa-MIR5538-p5	AUGAGGAACUACUGAACU	experimental				custom
208	ath-miR5656_L-2R-2_1ss14TC	UGAAGUAGAGACUGGGU	experimental				custom
209	bra-miR5718_L-4R+1	AACCAAACACAGAACAAGU	experimental				custom
210	osa-miR5827_L-1	UUGUUGCAAUUUGGACUACC	experimental				custom
211	cca-miR6108e-3p_L-6_1ss8GA	GAUUCAGAUCUCUUCUU	experimental				custom
212	hbr-miR6173_L+1R-3	UAGCCGUAAACGAUGGAU	experimental				custom
213	hbr-miR6173_L-1R-2	GCCGUAAACGAUGGAUA	experimental				custom
214	hbr-miR6173_R-3_1ss3CT	AGUCGUAAACGAUGGAU	experimental				custom
215	hbr-miR6173	AGCCGUAAACGAUGGAUACU	experimental				custom
216	hbr-MIR6173-p3_1ss3CT	AGUGCUGUAGCUAACGCGUU	experimental				custom
217	hbr-MIR6173-p3_1ss4CT	CAGUGCUGUAGCUAACGCGUU	experimental				custom
218	hbr-MIR6173-p3_2ss4CT18CG	CAGUGCUGUAGCUAACGGG	experimental				custom
219	hbr-MIR6173-p5	AGCCGUAAACGAUGGAU	experimental				custom
220	hvu-miR6177_L+1R-6	AUACCAUGGACAGAAGG	experimental				custom
221	hvu-miR6190_R-4_1ss9GT	CGAGGAAAUGAAGAAGC	experimental				custom
222	hvu-miR6207_L-1R-2_1ss5CG	GGAGGACCUGGGCGCCGA	experimental				custom
223	osa-miR6255_L-2_1ss3GA	AGAAAAAUGGGCAGUUGAGU	experimental				custom
224	osa-miR6256_L-4R+1	UACUCGGUUGUAGGUGUAC	experimental				custom
225	gma-miR6300_1ss4GT	GUCUUUGUAGUAUAGUGG	experimental				custom
226	gma-miR6300_L-1R+2	UCGUUGUAGUAUAGUGGUG	experimental				custom
227	gma-miR6300_L-1R+4	UCGUUGUAGUAUAGUGGUGAG	experimental				custom
228	gma-miR6300_R+1_1ss4GT	GUCUUUGUAGUAUAGUGGU	experimental				custom
229	gma-miR6300_R+2	GUCGUUGUAGUAUAGUGGUG	experimental				custom
230	gma-miR6300_R+5	GUCGUUGUAGUAUAGUGGUAAGU	experimental				custom
231	gma-miR6300_R-1	GUCGUUGUAGUAUAGUG	experimental				custom
232	gma-miR6300	GUCGUUGUAGUAUAGUGG	experimental				custom
233	gma-MIR6300-p3_1ss7AG	CGUUGUGGUAUAGUGGU	experimental				custom
234	gma-MIR6300-p3_1ss8AG	UAGUGGUGAGUAUUCCC	experimental				custom
235	gma-MIR6300-p5_1ss6AG	GUGGUGAGUAUUCCCGCC	experimental				custom
236	lja-MIR7530-p5_1ss11CA	AAGAGGAGGAAGGCAGAAG	experimental				custom
237	lja-MIR7534-p5_1ss6GA	CAGCAAAUUGAGAAAGUUAU	experimental				custom
238	mtr-MIR7700-p3_1ss16GA	GGUGGUGGUGGUGGGAUGG	experimental				custom
239	bdi-miR7732-3p_L-1R-3	AUCGAGAUCGUGGAGGA	experimental				custom
240	bdi-miR7765-3p_L-5R-2_1ss13GT	AGAAGUUUGACUAAAAU	experimental				custom
241	bdi-miR7767-5p_R-4_1ss13AT	CCCCAAGCUGAGUGCUC	experimental				custom
242	bdi-MIR7767-p3_1ss17GC	UGGAAGAGCUCGGAUUC	experimental				custom
243	bdi-miR7782-3p_L+1R-8	AACCUGCUCUGAUACCA	experimental				custom
244	PC-3p-1010044_2	AAACUUUGGGCUAGUGUAGUU	experimental				custom
245	PC-3p-102569_20	CCGUGGACUAGCCAUUGCUUCUC	experimental				custom
246	PC-3p-1046044_1	AUUUGUGCACGGCGUGACCCU	experimental				custom
247	PC-3p-1046765_1	AAUUGAGAUCAAUACUAGAGUAC	experimental				custom
248	PC-3p-104754_19	AUUCAAGCAGGAGAAAUGG	experimental				custom
249	PC-3p-105028_19	UUGUUUGUUAAAGUAAAGUAAAGUA	experimental				custom
250	PC-3p-1068784_1	GCACAAAACAGGAGAAGGAAC	experimental				custom
251	PC-3p-1072393_1	AAAGACGUUAGAUCUAAAAUGAGUG	experimental				custom
252	PC-3p-1077396_2	AUGUAAGUUUUGAUAAGU	experimental				custom
253	PC-3p-113055_20	UUUCGGCUGGCACAUGC	experimental				custom
254	PC-3p-1150136_1	GAUUUUGGAUAUAUAUACU	experimental				custom
255	PC-3p-1159239_2	AGAGACGUUAGAUUUGA	experimental				custom
256	PC-3p-1169837_1	AAUCCCCUCCGGUUUUGUGGCUCU	experimental				custom
257	PC-3p-1176797_1	UGUUUCUCCUCGGUCGG	experimental				custom
258	PC-3p-1177593_1	AUUUAAACCCCUACAAUCCCCCUC	experimental				custom
259	PC-3p-1185820_1	ACUUUUCUUUGUCGAGUGCUCUCU	experimental				custom
260	PC-3p-1199630_1	CGUCGAAGAGGUAGACAG	experimental				custom
261	PC-3p-1203100_1	UCCUUCCACCUCCAUACUUGU	experimental				custom
262	PC-3p-1213600_1	GAUCAUCAAUUAAAGGAU	experimental				custom
263	PC-3p-1217021_1	AGAAGAAAACUGGAUUUU	experimental				custom
264	PC-3p-1219071_2	UGACUUCCAAACUAGCC	experimental				custom
265	PC-3p-1220119_1	GAAUAAAAUGUAGAGACUAAACAU	experimental				custom
266	PC-3p-1220999_1	AAGGAUAACUGCUGAAA	experimental				custom
267	PC-3p-1233078_1	AGUAGGCUGAGGCGAGACA	experimental				custom
268	PC-3p-1239767_1	AAUCCGACAGAAACGAACAAGCCU	experimental				custom
269	PC-3p-124258_16	UGGAUUUUGAUUGGAUGCACU	experimental				custom
270	PC-3p-1276301_1	UUUCUCCCCCAUGGAUCCCCUU	experimental				custom
271	PC-3p-1276949_1	GAUCCAGAUGUAACCGAACAAGGC	experimental				custom
272	PC-3p-1280411_1	AUCCGACACAAACGAACGAGUCCU	experimental				custom
273	PC-3p-1288916_1	GUAAUUUUUUCACGGGUA	experimental				custom
274	PC-3p-129038_14	AGUAUGUAGAAUUCGUAU	experimental				custom
275	PC-3p-130200_14	ACCGUUAGAUCUAGACUGGAUGCU	experimental				custom
276	PC-3p-1306397_1	AACCGAUACUAAUUGCUCU	experimental				custom
277	PC-3p-1314524_1	CACGGGCGUGGGUUCGU	experimental				custom
278	PC-3p-1343022_2	UCUGAGGUUGGGCUCGGGG	experimental				custom
279	PC-3p-1345925_1	GACAACUAAAAUAAAACGGAGGGC	experimental				custom
280	PC-3p-1349075_1	AUCCAGUGACAACUAAAACAAAAC	experimental				custom
281	PC-3p-13494_231	UUUUUGUUUUGGUAUCUC	experimental				custom
282	PC-3p-1351719_1	GUGCCGGCCGGGGACGGAC	experimental				custom
283	PC-3p-1381526_1	AUAUGGUUUGUAGGUGGG	experimental				custom
284	PC-3p-1407967_1	AAAAAGAAACGGAGGAAGUACCUC	experimental				custom
285	PC-3p-142606_12	AUCCAGCGACAUAUAAAACGAAAC	experimental				custom
286	PC-3p-142760_12	UGUAGAACACUCGAAGUCCGUU	experimental				custom
287	PC-3p-143621_12	UGAGAACCCUUUGAAAAG	experimental				custom
288	PC-3p-1437072_1	AAAAAGAAACGGAUGGAGUAGUUU	experimental				custom
289	PC-3p-1439849_2	AAAUAAAACGAAACGAAAGGAGUA	experimental				custom
290	PC-3p-1441408_1	GUACGCUCGGGGAGAUCC	experimental				custom
291	PC-3p-1443773_1	AUCCAUGUGUAUUGAGAAUAAUCG	experimental				custom
292	PC-3p-1460413_1	AAAAAGAAACGGAGGGAAUAUAUU	experimental				custom
293	PC-3p-1460993_1	AUUUGGCACAAACGAACAAGGCCU	experimental				custom
294	PC-3p-1475589_1	GAGUAACAUAGAAGGGA	experimental				custom
295	PC-3p-1476426_1	AUUCAGCGACAAAUAAAACGAAAC	experimental				custom
296	PC-3p-147973_11	GUAGGAGAGAGAAUAGACUAUAUUA	experimental				custom
297	PC-3p-1480442_1	UUCUCGGAAUCCCUUCCA	experimental				custom
298	PC-3p-151724_12	AUUUUAGCCCCUCCAAUCUCC	experimental				custom
299	PC-3p-153514_12	AUUUGACACAAACGAACAAGGCCU	experimental				custom
300	PC-3p-155058_11	AUUGAGCGAACCCGGGG	experimental				custom
301	PC-3p-1554929_1	CAUCUUCGGUUUUGUGGCUUC	experimental				custom
302	PC-3p-155759_10	AACAGCAAUAGUCAAAUACUCU	experimental				custom
303	PC-3p-1559207_1	GCGACUAAUAAAAAGAAACAGAGA	experimental				custom
304	PC-3p-1561473_1	AUCCCUCUCUGGAUUGGUCU	experimental				custom
305	PC-3p-1577302_1	UUUGGUCGUGGGUUCGUGC	experimental				custom
306	PC-3p-1590793_1	UAUGCAGGGCCAGAACU	experimental				custom
307	PC-3p-1591461_1	GAGCGCGGUCUGUGAGGGU	experimental				custom
308	PC-3p-1612383_1	AUAAAAAGAAACGGAUGGAGUAUC	experimental				custom
309	PC-3p-1612618_1	ACGUGGCGUUGACGUGGCAC	experimental				custom
310	PC-3p-1615046_1	AGUCUUGGACGUUGUUGUU	experimental				custom
311	PC-3p-1618971_1	UAAACCCACCCAAUCCCACUUUAU	experimental				custom
312	PC-3p-1620531_1	UGAAUAAGGGGAUUCUAGC	experimental				custom
313	PC-3p-162722_11	AUUUUAGCCCCUCCAAUCUCG	experimental				custom
314	PC-3p-164750_9	AGUUUAGUGGUAAAAGUGU	experimental				custom
315	PC-3p-166174_10	UAUGGCGGUGUUAGAGG	experimental				custom
316	PC-3p-1662087_1	AAAAAUAAAUAUGGGACAUU	experimental				custom
317	PC-3p-166921_9	UCCCCUUCAAUCCCUCUGAAU	experimental				custom
318	PC-3p-1671314_1	UAAAAAGAAACGGAGGGAGUAAGA	experimental				custom
319	PC-3p-169098_11	UUCCCGGCUGGUGCCCCA	experimental				custom
320	PC-3p-1698837_1	AAAAUGAAACGGAGGGAGUAUAAGA	experimental				custom
321	PC-3p-171247_9	ACUGUAGAAUGGACGGU	experimental				custom
322	PC-3p-1716624_1	AAUAAAAAGAAACGGAUGAAGUAU	experimental				custom
323	PC-3p-1716822_1	AACGGGAUUAAUCGAACAAGGCCU	experimental				custom
324	PC-3p-1724518_1	GAGAGUAUGCAAACAAGGCCU	experimental				custom
325	PC-3p-172492_10	AACAAAAACGUUAUCUGGUGGACC	experimental				custom
326	PC-3p-1736925_2	AUAGUCGGGAACAGAAA	experimental				custom
327	PC-3p-1738409_1	AAAACGAAACGGAGGGAGUAAGA	experimental				custom
328	PC-3p-1745073_1	AUCUCACGAGAUUGGAACAUGGCCU	experimental				custom
329	PC-3p-1763297_1	AUCCGACGUAAAUGAACAAGGCCU	experimental				custom
330	PC-3p-1764769_1	UUUCGUUCAAACUCAUUGACU	experimental				custom
331	PC-3p-1768376_1	AUAUAAAGAGAAACAGAGGGAGU	experimental				custom
332	PC-3p-1774976_1	AUCCGACAGAAACGUACAAGGCCU	experimental				custom
333	PC-3p-1778476_1	AAUCCAACGUAAACGAACAAGGCC	experimental				custom
334	PC-3p-1779602_1	AGUGCUUCAUCAUUUAACAG	experimental				custom
335	PC-3p-1793829_1	AGAGACGUUAGAUUUAAAAUGAAU	experimental				custom
336	PC-3p-180560_8	AAUCCGGCACAAACGAACAAAGCC	experimental				custom
337	PC-3p-1806794_1	AGCAAUUUAAGACUGAAA	experimental				custom
338	PC-3p-1807355_1	UAGAGACCCAGAUGACACAAC	experimental				custom
339	PC-3p-1824469_1	CAGUAGUCCAGCCGUAAAC	experimental				custom
340	PC-3p-1833879_1	GUGCAGAUCUUGGUUUUAG	experimental				custom
341	PC-3p-18414_168	ACAGGAUAUUGGGUAUUUCUUA	experimental				custom
342	PC-3p-1857611_1	CUAGCGAGAUGUUACUAUG	experimental				custom
343	PC-3p-1869232_1	ACUAGAGACGUUAGAUCUAAAAUA	experimental				custom
344	PC-3p-1873849_2	UUGGAUCUAGAUUCAACU	experimental				custom
345	PC-3p-1884688_1	AAUCCGAUAGAAACGAACAAGACC	experimental				custom
346	PC-3p-188551_8	CACCGAACCAAAGGCUAC	experimental				custom
347	PC-3p-1936475_1	UAAUUUAUGGACUAAAAUGAAC	experimental				custom
348	PC-3p-1942480_1	AUCUAGCACAAACGAACAAGGCCU	experimental				custom
349	PC-3p-1962420_1	AACGGGAUUAACCGAACAAUGCCU	experimental				custom
350	PC-3p-1969745_1	ACAGUAUCAGCUGAGCU	experimental				custom
351	PC-3p-1970624_1	UUGGAUCGUAAUCUAAUCU	experimental				custom
352	PC-3p-1978404_1	AGUCCACAUGUCAGGGG	experimental				custom
353	PC-3p-1984368_1	AGUUAAGCCCACGACCCU	experimental				custom
354	PC-3p-1994578_1	AGACGGAGAGAGAACAAA	experimental				custom
355	PC-3p-2001839_1	AAACUUUGGUUAGCUGGAACAAUU	experimental				custom
356	PC-3p-2003818_1	AACUAAAAUAAAACGGAAGGAGUA	experimental				custom
357	PC-3p-200774_7	UUUGUCAAACUUAGGAUAGUU	experimental				custom
358	PC-3p-2029462_1	UAAUGAUGGCGGCGCUG	experimental				custom
359	PC-3p-2035969_1	GAACAACCGACUCAACU	experimental				custom
360	PC-3p-2042643_3	AGCUUGGCAAGGAAAUU	experimental				custom
361	PC-3p-204343_7	AUGGAUGAGUGCUAUUGGCGU	experimental				custom
362	PC-3p-2062861_1	AUAUGAAUUGAGAGUUAACCGAAC	experimental				custom
363	PC-3p-2070583_1	UAUCUAGAAAAGUCAAAAUGU	experimental				custom
364	PC-3p-207425_7	GGCGCGAGAGGGACGGGAGC	experimental				custom
365	PC-3p-2079026_1	AAUGGGAUUAACCGAACAGGGCCU	experimental				custom
366	PC-3p-2079769_1	CCCACCACGGCCACCACCCCGC	experimental				custom
367	PC-3p-208390_6	CUACCGGUGACGAUACU	experimental				custom
368	PC-3p-2089850_1	GACUUAUUUUCGGCGGCGUCU	experimental				custom
369	PC-3p-2092485_1	UUCGAGUAAGAAGGGGUA	experimental				custom
370	PC-3p-2098001_1	UCCCCUCCAAUCCCCUCUGG	experimental				custom
371	PC-3p-2103471_1	GGUUUCCUUGCACGCUUGCACAGA	experimental				custom
372	PC-3p-2110290_1	AAAAAGAAACGGAGGGAGUACAUC	experimental				custom
373	PC-3p-2117600_1	AAUCCGAUGCAAACGAACAAGCCU	experimental				custom
374	PC-3p-2120904_1	GAAAAGUUAGGUAAAAUGUGGCAA	experimental				custom
375	PC-3p-212503_6	AUGAGAGGUGUAGAAUA	experimental				custom
376	PC-3p-2130187_1	AUCUGACGCAAACGAACAAGGCCU	experimental				custom
377	PC-3p-216000_6	AUAGAUUACAACUGCAGCUGU	experimental				custom
378	PC-3p-2161411_1	AUAAAAGUGGAGCUGCU	experimental				custom
379	PC-3p-2169942_1	AAAUAAAAAGAAACGGAGGAGGGA	experimental				custom
380	PC-3p-2215262_1	UCUAAACUUUAGUGUAGAGCU	experimental				custom
381	PC-3p-221548_7	AACGAGAUUAACCGAACAAGGCCU	experimental				custom
382	PC-3p-2219086_1	AUCCAGUGACAACUAAAAAGAAAG	experimental				custom
383	PC-3p-2229722_1	CGACCCGAGCCUGAGUGA	experimental				custom
384	PC-3p-2250686_1	UCCUCCCCUUGGGAUCCUCUUC	experimental				custom
385	PC-3p-2260251_1	UCUGCAAAAAUUCAGACUU	experimental				custom
386	PC-3p-2261965_1	AAAAGAAACGGAGGGAGUAAUUGU	experimental				custom
387	PC-3p-2265405_1	GCACUCAUGAGCUGUCC	experimental				custom
388	PC-3p-228742_6	AAGUUUGUGGCUGACCGAUA	experimental				custom
389	PC-3p-2288988_1	UAACCGAACAAGCCCUUAUUGGC	experimental				custom
390	PC-3p-2294262_1	CCAACACACAUGGAUUGAGGU	experimental				custom
391	PC-3p-233299_5	GAUCCAAUACCGUGGCUGA	experimental				custom
392	PC-3p-2348940_1	AAUAAAAAGAAACGGAGGAAGUAUC	experimental				custom
393	PC-3p-2357672_1	GCAGAAUUCGAAUUUAAAU	experimental				custom
394	PC-3p-2359652_1	AAACGAACAGGGCCUUAGCGGUC	experimental				custom
395	PC-3p-2364694_1	AUAAAAAGAAACGGAGGCAGUACA	experimental				custom
396	PC-3p-2369156_1	ACAAAAAGAAACGGAGGGAGUAUC	experimental				custom
397	PC-3p-238241_6	UUUAUCACCGCCUCUUUCUC	experimental				custom
398	PC-3p-238626_5	AUUCGACGUAAACGAACAAGGCCU	experimental				custom
399	PC-3p-2401644_1	AUCCAGCGACAAAUAAAAAAGAAAC	experimental				custom
400	PC-3p-2410002_1	UAACCGAACAAGCCCUUAUAUGGA	experimental				custom
401	PC-3p-241040_5	AAUCCGACAGAAACGAACAAGGUC	experimental				custom
402	PC-3p-2413438_1	UCAAUACAUAUGGAUUGUGGU	experimental				custom
403	PC-3p-2433740_1	CAUUCAGUUGUAGCAUUGAA	experimental				custom
404	PC-3p-243559_5	AAAGUUACAGAUGUAUGGAGC	experimental				custom
405	PC-3p-2436011_1	AAUCUGAUAGAAACGAACAAGGCC	experimental				custom
406	PC-3p-2443536_1	AUUUUAGCCCCUCCAAUCUCGUC	experimental				custom
407	PC-3p-2448812_1	UGGACCGUCCGACCUUAGGGCCGA	experimental				custom
408	PC-3p-246107_6	UCGAACCAUGAACGAGAA	experimental				custom
409	PC-3p-2461110_1	AUCCGACGUAAACGAACAAUGCCU	experimental				custom
410	PC-3p-2487482_1	GCCCGGGCUGUUUAUAU	experimental				custom
411	PC-3p-248836_5	AUCUCGCGAGAUUGAAACAGGCCU	experimental				custom
412	PC-3p-249036_5	GUAUUGAGAAUAAUCGAAUAAGCC	experimental				custom
413	PC-3p-2493376_1	ACUAAAAAGAAACAGAGUGAGUAC	experimental				custom
414	PC-3p-2509943_1	AUCCAGCGACAAUUAAAAAGAAAU	experimental				custom
415	PC-3p-2527315_1	UGAUUUUAGCCCCUCCAAUCC	experimental				custom
416	PC-3p-2543332_1	AAUCCGACACAACGAACAAGGCCU	experimental				custom
417	PC-3p-2544266_1	GGAGACGUUAGAUCUAAAAUGAGU	experimental				custom
418	PC-3p-2546402_1	UCGCUGUUUGGGACGCU	experimental				custom
419	PC-3p-2550616_1	AGGGAGAAUUUGAUACA	experimental				custom
420	PC-3p-2596624_1	UGGAAAAAUAAAAAUCCUG	experimental				custom
421	PC-3p-2598483_1	GCGAUAACUAAAAAGAAACGGAGA	experimental				custom
422	PC-3p-2618277_1	CUUCGCGGGCCGAUCCG	experimental				custom
423	PC-3p-2622761_1	AAAGAUGGCGGAGCAAGA	experimental				custom
424	PC-3p-2646395_1	UCUAGAUAGUUUGAUUGCACACUU	experimental				custom
425	PC-3p-265446_4	CUCGGGCCGACGGACAU	experimental				custom
426	PC-3p-266342_4	UAAUGGAUCAAAUGGUUUGCU	experimental				custom
427	PC-3p-2671080_1	AAGUGUGACAAGUUAGCCAGGAAA	experimental				custom
428	PC-3p-267285_4	AUCCGACGGAAACGAACAGGGCCU	experimental				custom
429	PC-3p-2682427_1	GCGACUAAUAAAAAAGAAACGGAG	experimental				custom
430	PC-3p-2684416_1	GCCAGAGACGUUAGAUCUAAG	experimental				custom
431	PC-3p-268802_4	AUCCGAUACAAAUGAACAAGGCCU	experimental				custom
432	PC-3p-2689696_1	ACUUCAGACGUGGCCGG	experimental				custom
433	PC-3p-2690715_1	AAUAGAUGUAGCACCGU	experimental				custom
434	PC-3p-2704994_1	AUUUAAACCCCUCCAAUCCCU	experimental				custom
435	PC-3p-2723041_1	AUCCGACAGAAACGAACAGGGCCU	experimental				custom
436	PC-3p-273184_4	CAAGACUAGUAGAUGGCA	experimental				custom
437	PC-3p-2754645_1	AGGAAUAAAGUGAAGGGACUAAA	experimental				custom
438	PC-3p-276747_4	AUCCGACGCAAACGAACAAGACCU	experimental				custom
439	PC-3p-2815266_1	AUCUCGCGAUAUUGGAACAUGGCC	experimental				custom
440	PC-3p-2821706_1	ACUAAAAAGAAACGGAGAGAGUAC	experimental				custom
441	PC-3p-284258_7	GGAGGAUAACAGGCCGGC	experimental				custom
442	PC-3p-2849781_1	AGAGACGUUAAAUCUGAAAUGGA	experimental				custom
443	PC-3p-285547_4	AUUCGACAGAAACGAACAAGACCU	experimental				custom
444	PC-3p-2858378_1	AUCCGACGCAAACGAACAAUGCCU	experimental				custom
445	PC-3p-2875792_1	CUAAUCCCCUUACUCCCAAAC	experimental				custom
446	PC-3p-290520_4	AUCCAGCGAUAACUAAAAUGAAAC	experimental				custom
447	PC-3p-294052_4	AACGAGGAUUCUAUUAUAAAAAA	experimental				custom
448	PC-3p-302720_4	GAGCGGUGAUGAUUUUGUG	experimental				custom
449	PC-3p-30308_104	ACAGGAUAUUGGGUAUUUCUUUA	experimental				custom
450	PC-3p-303653_4	AAUCCGACGUAAACGAACAAGACC	experimental				custom
451	PC-3p-305326_4	AUUCGAUGCAAACGAACAAGGCCU	experimental				custom
452	PC-3p-308778_4	AUCCAGCGACUAUUAAAACGAAAC	experimental				custom
453	PC-3p-322246_3	AUCUCACGGGAUUGGAACAGGACC	experimental				custom
454	PC-3p-324565_3	AUCUCGCGAGAUUGAAACAGGCCC	experimental				custom
455	PC-3p-326556_3	CGGAGGGGUUGAAGGUGCU	experimental				custom
456	PC-3p-335242_3	GCUGUCGUACAUCACUCGC	experimental				custom
457	PC-3p-336427_3	AGAUGUGGAGGGUGUGGUA	experimental				custom
458	PC-3p-337790_3	AACUAAAAAGAAACGGAGGGCU	experimental				custom
459	PC-3p-338551_3	UUGGAACGGAGGGACGGAG	experimental				custom
460	PC-3p-343153_3	UCCGCGUCGGGCCGGCCC	experimental				custom
461	PC-3p-357375_3	AUCCGACAGAAACGAACAAGGCUU	experimental				custom
462	PC-3p-357949_3	GUAGAUUAAAAGAGAAA	experimental				custom
463	PC-3p-360932_3	AGAGACGUUAGACCUAAAAUGAGU	experimental				custom
464	PC-3p-361412_3	AUAUAGAUUUUGGUGAGC	experimental				custom
465	PC-3p-368764_4	AUCACCUUCGGUUUUGUGGCU	experimental				custom
466	PC-3p-37564_85	UGGCACGACAAAAAACUCGCA	experimental				custom
467	PC-3p-376981_3	AAUCCGGUACAAACGAACAAAGCC	experimental				custom
468	PC-3p-380176_3	AUCCGACGUAAACGAACAAGAUCU	experimental				custom
469	PC-3p-384443_3	AUAUGGAUUAACAGUAAAACGAAC	experimental				custom
470	PC-3p-384833_3	AUCCGGCAGAAACGAACAAGCCCU	experimental				custom
471	PC-3p-38569_78	AUGUAGUUCUUUCUACCACACC	experimental				custom
472	PC-3p-386868_3	ACAAUUUAGGAACUAAAG	experimental				custom
473	PC-3p-390977_4	UAGACACAGAUGGACCCUACAA	experimental				custom
474	PC-3p-393059_3	AAUCCGACAUAAACGAACAAAGCC	experimental				custom
475	PC-3p-393226_3	UGCAGGAAUAGUUUAAGGACC	experimental				custom
476	PC-3p-394152_3	AAUCUGGCACAAACGAACAAGACC	experimental				custom
477	PC-3p-397364_3	AAAUGGAGAGAACAGAGA	experimental				custom
478	PC-3p-398358_3	UUUAAUCCCCUUCAAUCCCCU	experimental				custom
479	PC-3p-402219_3	AAGCAGAAGCUGUUGUUCACCAGC	experimental				custom
480	PC-3p-403217_3	UUAGCUCUUCUUGUUUGGAUC	experimental				custom
481	PC-3p-403713_3	CUUUGGGCUAGUGUAGUU	experimental				custom
482	PC-3p-414994_3	AAUUAAAACAAAACGGAGGGAGUA	experimental				custom
483	PC-3p-415411_3	AAUCCCCUCUAAUCCAUAUAGAUU	experimental				custom
484	PC-3p-418567_2	AUCCGAUAGAAACGAACAAGCCCU	experimental				custom
485	PC-3p-422212_2	UUGCAUGUAGGGUCUGUUUGC	experimental				custom
486	PC-3p-429938_2	AUCCGAUAGAGACGAACAAGGCCU	experimental				custom
487	PC-3p-431330_2	AUUAGAUCUAAGAUGAGUGGUGAU	experimental				custom
488	PC-3p-432193_2	AAAAGAAACGGAGGGAGUACGUA	experimental				custom
489	PC-3p-442943_3	UCCCCUCCAAUCCCCUUCGAU	experimental				custom
490	PC-3p-447881_2	AGGGCCUGAAGACUGUGG	experimental				custom
491	PC-3p-448014_2	UACCCUGGAUAAAGAAAUACAU	experimental				custom
492	PC-3p-449769_2	AUCACAUUGCUAGGGAUU	experimental				custom
493	PC-3p-459265_2	UGAUGAUUUUGUGGACUAG	experimental				custom
494	PC-3p-462050_2	CGGGAAGGAGGACCAGGAG	experimental				custom
495	PC-3p-463203_2	AUUUAAUGGAUCAGAUGGUUUGCU	experimental				custom
496	PC-3p-463612_2	UUGUUUGGCAAUUUAAGGAC	experimental				custom
497	PC-3p-464938_2	AAUCCGGCAUAAACGAACAAUGUC	experimental				custom
498	PC-3p-467374_2	GUUAGAUAUAAGAUGAGUGCUGAU	experimental				custom
499	PC-3p-470113_2	AAUAGGAUUAAUCGAACAAGGCCU	experimental				custom
500	PC-3p-470678_2	AUCAAUCCGGUAGAAACGAACAAG	experimental				custom
501	PC-3p-474875_2	AAUGAUGGAUUCAAUGGGCAAGAU	experimental				custom
502	PC-3p-475516_2	UGGUUACAGCUGAACUA	experimental				custom
503	PC-3p-478983_2	AAUCCGACGCAAACGAACAAUGCC	experimental				custom
504	PC-3p-483727_2	ACGCCACGUCGACAUCUGGU	experimental				custom
505	PC-3p-485098_2	CUGUCUGGCUGAUCUAU	experimental				custom
506	PC-3p-485296_3	AAGAGGACGGCAGAGGCC	experimental				custom
507	PC-3p-488344_2	UAAAAAGAAACGGAGGAAGUAUC	experimental				custom
508	PC-3p-490213_2	UUGCACGCUUGCAAAGAAGGACGG	experimental				custom
509	PC-3p-491599_2	AUCCAGCGAUAAAUAAAAUGAAAC	experimental				custom
510	PC-3p-493708_2	AAAAAAGAAACGGAGGGAGUAUGU	experimental				custom
511	PC-3p-503116_2	AUUCCUGGACAAACGAACAAGGCC	experimental				custom
512	PC-3p-513910_2	CUGGGCUCUCUCUAACUAA	experimental				custom
513	PC-3p-517494_2	AGACCUGUGACGACACC	experimental				custom
514	PC-3p-518460_2	UGACAAUAGGUAAAAUGA	experimental				custom
515	PC-3p-519376_2	AACUUGAUUGUCCUUGAU	experimental				custom
516	PC-3p-525591_2	UAAAACGAAACGGAGGGAGUACUC	experimental				custom
517	PC-3p-527283_2	UAUAGGGACUAAAAAUUAUUU	experimental				custom
518	PC-3p-528264_2	UAUCGUACCAUUGAAUUAUA	experimental				custom
519	PC-3p-537025_2	CGCUGCCCUGUCUGGGUAAU	experimental				custom
520	PC-3p-537229_2	AAUAGAGAGGGAGGGCAAA	experimental				custom
521	PC-3p-538399_2	AUGACGGCGCCGAGGUAAGGAUCC	experimental				custom
522	PC-3p-541208_2	UGGCGGACUGUCCGGACUUCGC	experimental				custom
523	PC-3p-542691_2	UUUGUAUAUGGUAUAUGGAUUUGU	experimental				custom
524	PC-3p-543459_2	AUCCGACAUAAACGAACAAUGCCU	experimental				custom
525	PC-3p-546935_2	AAUACACAUGGAUUGAAGAGGAUU	experimental				custom
526	PC-3p-547004_2	UAAACCCGGAGAGGAUUGGAG	experimental				custom
527	PC-3p-548700_2	ACUAGAGACGUUAGAUAAAAAAUG	experimental				custom
528	PC-3p-556213_2	AUCCGAUACAAACGAACAAGGCCA	experimental				custom
529	PC-3p-566335_2	ACAUUAUCCAGCGACAACUAAAAC	experimental				custom
530	PC-3p-567961_2	AAACUAGAGGGGGUGAA	experimental				custom
531	PC-3p-568396_2	AUCUUAUACAAACGAACAAGGCCU	experimental				custom
532	PC-3p-569431_2	UUUAAACCCCUCCAAUCCCCU	experimental				custom
533	PC-3p-571247_2	AGGAAUAGAGGUAGAUUUA	experimental				custom
534	PC-3p-572153_2	AUCCGAUGUAAACGAACAGGUCCU	experimental				custom
535	PC-3p-576372_2	AUUCGGCACAAACGAACAAUGCCU	experimental				custom
536	PC-3p-577078_2	AACGUGAUUAACCGAACAAGGCCU	experimental				custom
537	PC-3p-578738_2	AUUUUGCAAUUUAUAGACUAAAG	experimental				custom
538	PC-3p-579697_2	AUUUUAGAACGGAGGGAAU	experimental				custom
539	PC-3p-593466_2	UCAAUACAUGUGGAUUGGGGUGA	experimental				custom
540	PC-3p-594438_2	AUCCGGCGACAAUUAAAAAGAAAC	experimental				custom
541	PC-3p-596574_2	AUUGGGAUCAAUACUAGAGUA	experimental				custom
542	PC-3p-599757_2	AUCUCGUCAGAUUGGAACAGGGCC	experimental				custom
543	PC-3p-600603_2	GUUUGGUUGGAUGUAAAAAA	experimental				custom
544	PC-3p-606281_2	AUUGGGGUCAAUACUAGAGAA	experimental				custom
545	PC-3p-606456_2	AAUCCGAUAGAAACGAACCAGGCC	experimental				custom
546	PC-3p-607140_2	UUCAAUCCCCCUCAAUCCACU	experimental				custom
547	PC-3p-612650_2	AUUCAGCGACAACUAAAACGAGAC	experimental				custom
548	PC-3p-616450_2	GAAGUCAUUCAUCAUCAUA	experimental				custom
549	PC-3p-618443_2	AACGGGAUUAACCGAACAAGGCCC	experimental				custom
550	PC-3p-619614_2	CGGCAAGACAUCAACACA	experimental				custom
551	PC-3p-621585_2	AGAAAAGUUAGGGAAAAUAUGGCA	experimental				custom
552	PC-3p-623140_2	CUUAGAUGUUCUGGGCCACG	experimental				custom
553	PC-3p-629294_2	GUGUAUUGAGAAUAACCGGAC	experimental				custom
554	PC-3p-629663_2	CUUGGGAUGGGUGGCCGG	experimental				custom
555	PC-3p-637808_2	AUCUUGCGGGAUUGGAACAGGGCC	experimental				custom
556	PC-3p-639087_2	AUUGAGAAUAACCGAACAAGGCUU	experimental				custom
557	PC-3p-63953_42	AGCCCCUUCAACCCCUUCGGU	experimental				custom
558	PC-3p-640409_2	AUGUAUUGAGAAUAACCGAACAAG	experimental				custom
559	PC-3p-642497_2	CCUGAACUCACUUUGGU	experimental				custom
560	PC-3p-643102_2	UAGAUAAAGGGAGAGAGGA	experimental				custom
561	PC-3p-644827_2	AAUCCGGCACAAACGAACAAUGCC	experimental				custom
562	PC-3p-650429_2	UUGGAUUUGAUUAGUGAGC	experimental				custom
563	PC-3p-660074_2	AAUCCUGGCUUAUUCCUGUAC	experimental				custom
564	PC-3p-66363_38	AUCGUAUUAGGAACGUGGGUACCC	experimental				custom
565	PC-3p-666_3915	ACAGGAUAUUGGGUAUUUCUU	experimental				custom
566	PC-3p-666333_2	AUUAGAGAAACAAUCCGGUCAGAA	experimental				custom
567	PC-3p-668685_2	AAUCUGACACAAACGAACAAGACC	experimental				custom
568	PC-3p-669455_2	CUUUGGAACUUGGAGAGAU	experimental				custom
569	PC-3p-670219_2	ACUAAAAAUUAGUCGGUAGAAACU	experimental				custom
570	PC-3p-677750_2	AAACGAAACGGAGAGAGUAAUAAU	experimental				custom
571	PC-3p-682927_2	AAUCCGGUAAAAACGAACAAGACC	experimental				custom
572	PC-3p-687039_2	AUCCGACAGAAACGAACAAGCCCU	experimental				custom
573	PC-3p-688636_2	AGAUGAAUCUGACCAUGAAAU	experimental				custom
574	PC-3p-6896_646	UGUAACCCAUGCCAUACUCCC	experimental				custom
575	PC-3p-691275_2	UUGGAUGCUCUGGAUAGU	experimental				custom
576	PC-3p-693500_2	AUUGGUUGUAGAGAAUGAU	experimental				custom
577	PC-3p-694886_2	GAAAAAGAAACGGAAGGAGUACCU	experimental				custom
578	PC-3p-703932_2	UCGCAGGAAUGAAACUCAA	experimental				custom
579	PC-3p-704298_2	AAAAAGAAACGGAGGGAGUAUCUC	experimental				custom
580	PC-3p-704728_2	ACUAGAGACGUUAGAUUUAAAAUG	experimental				custom
581	PC-3p-708317_2	UCACUACAGGAUGACCGAACCU	experimental				custom
582	PC-3p-708565_2	GGGCGAUUCGGAAAUUG	experimental				custom
583	PC-3p-714699_2	ACGGCAUGUCGAUUUCAGU	experimental				custom
584	PC-3p-722147_2	AUCUGACGUAAACGAACAAGGCCU	experimental				custom
585	PC-3p-725929_2	AAUCCGGCACAAACAAACAAGACC	experimental				custom
586	PC-3p-73272_34	AUUCGGCACAAACGAACAAGGCCU	experimental				custom
587	PC-3p-73478_35	AAAAUUUCGGUUGGGACA	experimental				custom
588	PC-3p-738782_1	AUUUAGAGGACGUUGCUGAAGAGC	experimental				custom
589	PC-3p-744328_1	GUAAAAUGAAACGGAGGGAGUACU	experimental				custom
590	PC-3p-749466_1	GACUAAUAAAAAGAAAUGGAGUGA	experimental				custom
591	PC-3p-787448_1	AGUCUCUAAAACCAAACACCCCCU	experimental				custom
592	PC-3p-80851_29	GGAAAGUCGAUUUAUGGA	experimental				custom
593	PC-3p-81082_30	AGUGUUUGACAGGCUUCUCGA	experimental				custom
594	PC-3p-817623_1	ACAUGUAUUGGGAAUAACCGAACA	experimental				custom
595	PC-3p-829754_1	AUAGUAAAACCUGUGAAU	experimental				custom
596	PC-3p-832749_1	AAUCCGGCACAAACGAACUAGGCC	experimental				custom
597	PC-3p-836_2992	ACAGGAUAUUGGGUAUUUCUUU	experimental				custom
598	PC-3p-842885_1	UCGCAGGAAUGAAACUCAAA	experimental				custom
599	PC-3p-856255_1	CGACGCAAACGAACAAGCCCU	experimental				custom
600	PC-3p-870292_1	AGCGGCUGUAGUUCGAGGUGG	experimental				custom
601	PC-3p-873812_1	CUGCAGUGGAUAGAGCCU	experimental				custom
602	PC-3p-887421_1	CUCGUGAUCCUGACCACCAAAUCA	experimental				custom
603	PC-3p-901416_1	AUUGCUGUGUAUUCUGUC	experimental				custom
604	PC-3p-909298_1	AUAUGGAUUGAGGAAGAACCGA	experimental				custom
605	PC-3p-909721_1	AAAAAUACCAAGUCAGGG	experimental				custom
606	PC-3p-915647_1	AAUAACCGAACAAGCUCUAAGCAU	experimental				custom
607	PC-3p-929131_1	AUUAAAUCCCCUCCAAUCCCCCUC	experimental				custom
608	PC-3p-929625_1	AAUUCCCUCCAAUCCCGAAGG	experimental				custom
609	PC-3p-932676_1	AAAGAAACGGAGGCAGUACAUAAC	experimental				custom
610	PC-3p-93275_24	AAAGACUGAGCCGAAUUGAAAU	experimental				custom
611	PC-3p-93718_23	AAAAGACUGAGCCGAAUUGAAAU	experimental				custom
612	PC-3p-957238_1	ACAAAUAAAAAGAAACGGAGGGCU	experimental				custom
613	PC-3p-961593_1	GAGCACAGGGCUGUUAGAU	experimental				custom
614	PC-3p-997625_1	AAUCGGACACAAACGAACAAGCCC	experimental				custom
615	PC-5p-1000489_1	AUGAGAUUGGGUGGGUUUAAAUC	experimental				custom
616	PC-5p-1038924_2	GUGGGAGUGGGAACAUGA	experimental				custom
617	PC-5p-1048111_1	AGCCUUGUUCGUUUCUGUCGGAUU	experimental				custom
618	PC-5p-1060939_1	AAGAAUCAGCUGUAGAGAG	experimental				custom
619	PC-5p-1061685_1	AUCCUAAGGGCUGAUUUGGUGACC	experimental				custom
620	PC-5p-1072828_1	UACUGUGGGCUGUGGGAU	experimental				custom
621	PC-5p-1089967_1	AGUCGCUGGAUAGUGCAAAUUUGC	experimental				custom
622	PC-5p-1093202_2	UCUUGUUCGGUUAGGGG	experimental				custom
623	PC-5p-1095321_1	GGAGGAAGAACAGAGGAC	experimental				custom
624	PC-5p-1105726_1	UCCGAGUAGCGGCACCA	experimental				custom
625	PC-5p-1110287_1	UAGCUUAUCAGAUUGAUGU	experimental				custom
626	PC-5p-1115195_1	GAGAAACGCGGUGAAAC	experimental				custom
627	PC-5p-1131799_1	UUUGUCGCUGGAUAGUGUAAACAC	experimental				custom
628	PC-5p-1162583_1	AUACAUUUUAGAUCUAACGUCUCU	experimental				custom
629	PC-5p-1167170_1	UUUAUUCCAUUUUAGUUCCUGAAUU	experimental				custom
630	PC-5p-1197408_1	UAUUGAGGUGGAUUGGAGUGUAACU	experimental				custom
631	PC-5p-1222138_1	UAGGCUACUUUGGGAACUCCGAAU	experimental				custom
632	PC-5p-1228478_1	UCCUCAGGGCUACUUUGGGAACCU	experimental				custom
633	PC-5p-1228742_1	GAAUUGGAGGGGAUUGAGGAG	experimental				custom
634	PC-5p-12301_242	AACAUAUAGGAAUUUUUGAAGGA	experimental				custom
635	PC-5p-1264281_1	AGGGGAUCCAUGGGGGAGA	experimental				custom
636	PC-5p-1268614_1	AUAUGGAUUGAAGAAGAUUAGUA	experimental				custom
637	PC-5p-130707_14	UUGGAGAGGAUUGAGGGGAUU	experimental				custom
638	PC-5p-1309092_1	ACAUGGAACAUUUGUGCACA	experimental				custom
639	PC-5p-134716_14	UGAGGGGGAUUGAAGAGGAUU	experimental				custom
640	PC-5p-1349384_1	AGACACUAGUUUUCAGG	experimental				custom
641	PC-5p-138152_14	UUUGUACCCGUCACCGGUUUA	experimental				custom
642	PC-5p-1406361_1	UUUCUUUAGGGCUAGUU	experimental				custom
643	PC-5p-1413980_1	CCAUGUGGAUUGGAGAGGAUUGGA	experimental				custom
644	PC-5p-1414758_1	AUACCACACCCUCCACAUCCAACG	experimental				custom
645	PC-5p-1416836_1	UUGGAGGGACUAAAAUCUC	experimental				custom
646	PC-5p-145156_12	AAUAGCUAUGAGAUCUGAGGGAC	experimental				custom
647	PC-5p-146896_11	UAGAUGUCAAUUAGGAGGACU	experimental				custom
648	PC-5p-147137_11	UUGGAGAGGAUUGAAGGGAUU	experimental				custom
649	PC-5p-1471379_1	CUCAUGGAUUUGAAGAGAU	experimental				custom
650	PC-5p-1484975_1	AAGUAAACCAUCUGAUCCGUUAGA	experimental				custom
651	PC-5p-148513_11	GAGAUGCUCACCUUUGAACCGG	experimental				custom
652	PC-5p-1522782_1	UCAUCAAAUUCAGCAACAGCAA	experimental				custom
653	PC-5p-1525881_1	GGGUUUCAACUGGGAGACG	experimental				custom
654	PC-5p-153901_11	AUAUUAUUUAUUCUAGUAUC	experimental				custom
655	PC-5p-1545258_1	UUGGGUACUUUAGUAUUGAUC	experimental				custom
656	PC-5p-154581_10	UGCCGUUGGUGACCCUC	experimental				custom
657	PC-5p-1572137_1	AAUCCGACGCAAACGAACAACGCC	experimental				custom
658	PC-5p-1585881_1	AGAUUAUUGAGCCGGUGG	experimental				custom
659	PC-5p-1586512_1	AAUAUAUGAUGCCGUUGACU	experimental				custom
660	PC-5p-1620074_2	UCGAAGGGGAUUGGAGAGGUU	experimental				custom
661	PC-5p-1632430_1	AAUCCGGUCAGGAAUCGUUUCAAC	experimental				custom
662	PC-5p-1647566_1	AAAUCCAACGGUGCUGUGUCAGGG	experimental				custom
663	PC-5p-1659429_1	UGUUGUUACUGUUAGGGAA	experimental				custom
664	PC-5p-1672067_1	UAUUGCAUGAUUUGAAAC	experimental				custom
665	PC-5p-1703104_1	UGCGGUAGAGAUGGUAA	experimental				custom
666	PC-5p-17090_179	UCAGGCUCGGGGACUAUGGUG	experimental				custom
667	PC-5p-1711377_1	UUGGGAGCCACAAAACUU	experimental				custom
668	PC-5p-172874_9	CUGAGACACUGCUGACAACGG	experimental				custom
669	PC-5p-1738488_1	AUUUGUCGCUGAAUAGUGUAAUU	experimental				custom
670	PC-5p-1757945_1	AGUGGAUUGUAGGGGCUAGAA	experimental				custom
671	PC-5p-1794282_1	AACUAAGAUGAAACGGAUGGAGUA	experimental				custom
672	PC-5p-1815527_2	GCAUAUGGAUUGGAUGGGAUUGGA	experimental				custom
673	PC-5p-182876_8	UUGAGAGGGAUUGGAGGGGUU	experimental				custom
674	PC-5p-184158_8	AAUACACAUGGGUUGAGGAGG	experimental				custom
675	PC-5p-1863477_1	AGAGGGGGAUUGGAGGGGUU	experimental				custom
676	PC-5p-1893523_1	CCAUGUGGAUUGUAGUGUAU	experimental				custom
677	PC-5p-1896190_1	UCUUUGGAUUGGAUUGGAUUGGA	experimental				custom
678	PC-5p-1899784_1	UCUCCGGUCGAGACGGCCU	experimental				custom
679	PC-5p-1971867_1	GUGGUUAACUAGCAGAC	experimental				custom
680	PC-5p-1974272_1	AUUACGCGGGUGUGUCUUGU	experimental				custom
681	PC-5p-198364_7	AUAGUUUUUUCUACCACACUUUAGA	experimental				custom
682	PC-5p-1988627_1	AGUUGUCGUUGAAUAGUUUAAUU	experimental				custom
683	PC-5p-1999714_1	ACGGAUUCGUAAAAACU	experimental				custom
684	PC-5p-2004670_1	CUCUAAGGGCUGGGUCGGU	experimental				custom
685	PC-5p-201033_7	AUCCGACGGAAACAAACAAGGCCU	experimental				custom
686	PC-5p-202251_8	UGGUAACCUGGGUCGUUG	experimental				custom
687	PC-5p-203928_8	AAAUAGAGAGGGAGGGCAGAGA	experimental				custom
688	PC-5p-2041524_1	ACAACAUAUCUGGUGCACA	experimental				custom
689	PC-5p-204597_7	GGUCCGGGUAAUCUUUGA	experimental				custom
690	PC-5p-2047779_1	UCACUUAUUUUAGAUCUAACGUCU	experimental				custom
691	PC-5p-204984_7	AGAGGGGAUUGGAGGGGCUAA	experimental				custom
692	PC-5p-2059173_1	UGAGAGCCACAAAACCGAAGU	experimental				custom
693	PC-5p-2064113_1	ACAUAGAAGAUUGGUGCACAUGGA	experimental				custom
694	PC-5p-2065942_1	CGAGAGACAGCGCUGAGC	experimental				custom
695	PC-5p-2070995_2	AGUGAGGGGGAUUGGAGGGGA	experimental				custom
696	PC-5p-2079073_2	UUGUUUGGAUACUCUUGUAUU	experimental				custom
697	PC-5p-2090088_2	AAUGUCUUUGGAGUCGG	experimental				custom
698	PC-5p-2092567_1	AGGAUUGGAGGGGAUUGAAGGGGA	experimental				custom
699	PC-5p-2114856_1	UUGGAGGGGAUUGAAGAGGAUC	experimental				custom
700	PC-5p-211721_6	AGGCUCGGUGAGGCUCGG	experimental				custom
701	PC-5p-2146230_1	CGAGCUGGAUUUGUCGC	experimental				custom
702	PC-5p-2151085_1	AUAUAUGGAUUGGAUGGGAUUGGA	experimental				custom
703	PC-5p-2153020_1	UUGCUAAGGACACCCUC	experimental				custom
704	PC-5p-2162903_1	CUCUGUUUCUUUUUAGUUGUUGCU	experimental				custom
705	PC-5p-216486_7	AUUGAGAGGGAUUGGAGGGGU	experimental				custom
706	PC-5p-2171797_1	UUGUUCGCUUUGGAGUGGA	experimental				custom
707	PC-5p-2176645_1	CCUCUAAGGGCUGAUUUGGUGACC	experimental				custom
708	PC-5p-217784_6	UUGCAAGAUCAGCUUCUUGUU	experimental				custom
709	PC-5p-2183789_1	AAGGGGACGUGAGGAGGAG	experimental				custom
710	PC-5p-2209719_2	CACAUAUGUUGAGGUGCAU	experimental				custom
711	PC-5p-2238422_1	UUGGAACCCCUAGAGCUAAUAGU	experimental				custom
712	PC-5p-2242944_1	CGGAGGAGAUGGGAGUGGCUU	experimental				custom
713	PC-5p-225680_6	AAUCAAGCGAUCUGGUGCAUCCGA	experimental				custom
714	PC-5p-2264017_1	ACACCCGAACUUGAAUC	experimental				custom
715	PC-5p-2276175_1	AGGGACUAAUGUUUAGAU	experimental				custom
716	PC-5p-229803_6	ACUUGUAUUGAGGUGGAUUGGAGU	experimental				custom
717	PC-5p-2313186_1	AGGCCUCGGGCUGCCUGC	experimental				custom
718	PC-5p-2314212_1	AUGGAGGAGUUUGAGAGGGCU	experimental				custom
719	PC-5p-232092_5	CUACUAACUAAAACUAUGACU	experimental				custom
720	PC-5p-232201_5	ACAAGAGAAUUGGAGGGGAGG	experimental				custom
721	PC-5p-2325972_1	UUUUCCUGCGCGCUUAG	experimental				custom
722	PC-5p-2338942_1	GACGAUGCGGAAGUGCCUU	experimental				custom
723	PC-5p-2363137_1	ACCCUCCAUAUCCAACGGUGC	experimental				custom
724	PC-5p-2366108_1	AAUCUGACAGAAACGAACAAGGAC	experimental				custom
725	PC-5p-2369412_1	AAGGCUGGAGGUUUGACUU	experimental				custom
726	PC-5p-2377838_1	AGGAUUAGAGGGGAUUGAGGGU	experimental				custom
727	PC-5p-2378681_1	AGUUAUCGCUGGAUAAUG	experimental				custom
728	PC-5p-239108_6	AAUGAUUGUAUGUAGAUGACUU	experimental				custom
729	PC-5p-23925_132	AUGAGGAUAGACCCCACCUGCAGG	experimental				custom
730	PC-5p-239887_5	UUACAUAGUAGAAAAAAUCCAAAU	experimental				custom
731	PC-5p-241287_5	UUGGGAGACAGGGGAUUGGAG	experimental				custom
732	PC-5p-2433016_1	AAAUGCAUUUUUAGGUCCU	experimental				custom
733	PC-5p-2433082_1	AAGUAAAUCAUCUGAUCCAUUAGA	experimental				custom
734	PC-5p-243954_5	GGAUUGAGAGGGAUUGGAGGG	experimental				custom
735	PC-5p-244034_5	UUGGUAAAUUUGCGGGU	experimental				custom
736	PC-5p-2484939_1	AAGAAGCACGCCCAUCU	experimental				custom
737	PC-5p-250858_5	AUAACAAUGUGCUGAGGGAG	experimental				custom
738	PC-5p-2530920_1	GUCAAAGAUUAUCAAAAU	experimental				custom
739	PC-5p-2550663_1	AGAAUCCACUUGCUAUU	experimental				custom
740	PC-5p-2557422_1	CUCGACGCCAUAGCCUAUGCCGCC	experimental				custom
741	PC-5p-2573785_2	UUGUGAUUUCGGUAGCAUAAC	experimental				custom
742	PC-5p-2576964_1	GAGUACAUUAUGAAAAUUAUUU	experimental				custom
743	PC-5p-2628468_1	UUGGAGGAGCUAGAAUCU	experimental				custom
744	PC-5p-2639320_1	AGGAUUUGUGAUAUGCUAU	experimental				custom
745	PC-5p-2642670_1	UGUUCGUUUCACGUCGG	experimental				custom
746	PC-5p-2687242_1	UUGUCAAAUAUAGAAACUU	experimental				custom
747	PC-5p-2697182_1	UUGGAAACUUAAAUUCCCUCCGGG	experimental				custom
748	PC-5p-2719127_1	AAUCAAACGAUCUGGUGCAUCCGA	experimental				custom
749	PC-5p-2748393_1	UAAGGACUAGUUUGGGAACCU	experimental				custom
750	PC-5p-2749301_1	AUUCUAUUUUAGUUCAUAAAUUGU	experimental				custom
751	PC-5p-275114_4	GUGGACGGUGUGAGGCC	experimental				custom
752	PC-5p-2754461_1	UGAUUUGGUGGUCAGGGAUCC	experimental				custom
753	PC-5p-2765202_1	GGGGAUUGAAGGGGCUAAAAUACC	experimental				custom
754	PC-5p-2781953_1	GAGGAUUGAAGGGGAUUAAAUCUC	experimental				custom
755	PC-5p-2785800_1	GACGUGGUAGAAGAAGGU	experimental				custom
756	PC-5p-2802049_1	AAAUCCCCUCCUAUACAAAUUUGU	experimental				custom
757	PC-5p-2823640_1	ACAUCCUCCACAUCCAACGGUGA	experimental				custom
758	PC-5p-2838111_1	CAUAUGUAUUGAAGUGGAUUAAGGU	experimental				custom
759	PC-5p-2849349_1	AUGAAGUGGUUUGUAGGGAU	experimental				custom
760	PC-5p-2850418_1	AAAAUGUAUUAUAAUUUGGAU	experimental				custom
761	PC-5p-2860845_1	AGGAUUGGAGGGGCUAAAUUCCCC	experimental				custom
762	PC-5p-2868349_1	UGGAGAUGGGCGUAGGG	experimental				custom
763	PC-5p-2898919_1	CACACCAUCUACAUCCAACGGU	experimental				custom
764	PC-5p-2901052_1	CGGAGGGGAUUAGAGUGGCUA	experimental				custom
765	PC-5p-2925_792	AGUAUGAGCCCCGUGGACUA	experimental				custom
766	PC-5p-309386_5	AUUAUGAUGUUGUAUCUG	experimental				custom
767	PC-5p-310071_4	GAUUGAGAGGGAUUGGAGGGA	experimental				custom
768	PC-5p-318830_3	AUUUGGAGGGGAUCCCGGGGA	experimental				custom
769	PC-5p-325217_3	UCAUGUGGGUCCUUCAACUUU	experimental				custom
770	PC-5p-329117_3	GAAGAUGAGCACAAGACUGCCU	experimental				custom
771	PC-5p-330741_3	GGCAACUCUGAACUAAGCUGGUAGU	experimental				custom
772	PC-5p-33542_90	CGGGAACUGGAGAUGCUACUC	experimental				custom
773	PC-5p-336351_3	AAUUAAGCGAUCUGGUGCAUCCGA	experimental				custom
774	PC-5p-338346_3	UUUGAAUACAAUAGAACUAAU	experimental				custom
775	PC-5p-347052_3	UCAAUACACAUGGAUUAAGGU	experimental				custom
776	PC-5p-352874_3	CUUUUAACGUUGACUUG	experimental				custom
777	PC-5p-356203_3	AAGGACAGAAUGAUGGUGAGU	experimental				custom
778	PC-5p-358866_3	GCUUGGAUAUGGAUGUUAGA	experimental				custom
779	PC-5p-378434_3	UGUGGCGGCAUGGGGAUGUCAAA	experimental				custom
780	PC-5p-381751_3	AUCCUCGAUGCCAGAAU	experimental				custom
781	PC-5p-385015_3	GAAGGAGAUGCUGCUGCUGGA	experimental				custom
782	PC-5p-395192_3	GGGCUUGUUUGGGAGUAGG	experimental				custom
783	PC-5p-398439_3	AAGUAAAUCAUCUGGUCCAUUAGA	experimental				custom
784	PC-5p-401106_3	UUUGUCGCUGGAUAGUGUUUUU	experimental				custom
785	PC-5p-401234_3	AUCCAUGUGGAUUGGGAGCUAACC	experimental				custom
786	PC-5p-404331_3	AUUCGACACAAAUGAACAAGGCCU	experimental				custom
787	PC-5p-404548_3	UAAUCCAUUCUAUGCCA	experimental				custom
788	PC-5p-407556_3	UGCAGUAAUUCUUCUUUAUU	experimental				custom
789	PC-5p-420048_2	AUCACUCAUUUUGGUGCAAGC	experimental				custom
790	PC-5p-425458_2	AUCCGGCAGAAACGAACAAGGCUU	experimental				custom
791	PC-5p-428732_2	UCUGUAGAUCAUGAUCCAACC	experimental				custom
792	PC-5p-429934_2	GACACCGGACGACGCACC	experimental				custom
793	PC-5p-434218_2	UUGAAGGGGAUUGGAGAGGAU	experimental				custom
794	PC-5p-435856_2	GGGAGCCGAGCCGUGCGGGC	experimental				custom
795	PC-5p-437880_2	GUCGGCCCCGAACCCGUC	experimental				custom
796	PC-5p-441790_2	UCGAUUAUUCUCAAUACACA	experimental				custom
797	PC-5p-442723_2	CACUUUAGUUCAUAAAUUGCC	experimental				custom
798	PC-5p-445018_2	UUGGGAGCCGAGGCAUAUU	experimental				custom
799	PC-5p-448993_2	GGAGGAUCCUUGGGAUCA	experimental				custom
800	PC-5p-450921_2	CUGUCGGAGCGGAACGUGG	experimental				custom
801	PC-5p-452231_2	CAUUGAGAGGAUUUUUC	experimental				custom
802	PC-5p-458560_2	GUGAAGAGACAUGAGAGG	experimental				custom
803	PC-5p-461525_3	AUUUUUAGUUGUCGCUGGAUUU	experimental				custom
804	PC-5p-465801_2	AACGCCUUAACAACCUUUGGAUCU	experimental				custom
805	PC-5p-470412_2	UUGUGUAGGAUAGGUGGG	experimental				custom
806	PC-5p-470590_2	AUUGUGGCAAGUUAGACAGCGAACC	experimental				custom
807	PC-5p-483097_2	GUAGAUUGAGUGAGAUUGA	experimental				custom
808	PC-5p-484018_2	UCAAUACACAUGGAUUAAGG	experimental				custom
809	PC-5p-484195_2	UGGAUGGUUUUUCUUUGGC	experimental				custom
810	PC-5p-486750_2	GGGAUUGGGUAUGAGAUA	experimental				custom
811	PC-5p-486777_2	GCGGUCAAGAAUUCUAGC	experimental				custom
812	PC-5p-488491_2	AGCCUGGAGUUCGCCAAC	experimental				custom
813	PC-5p-490051_2	AGGAGAAAUUGGGAAAU	experimental				custom
814	PC-5p-502463_2	AAUCAAGCGAUCUGGUGCAUC	experimental				custom
815	PC-5p-503364_2	UUAAAUCCCUUUCUAGUC	experimental				custom
816	PC-5p-503443_2	UCAAAAUCAGGUUUGCUCAAA	experimental				custom
817	PC-5p-505473_2	ACUAUGCUGAGACUCUCCUGGA	experimental				custom
818	PC-5p-506677_2	AGCUGAUUUGGUGGACAUGGA	experimental				custom
819	PC-5p-508445_2	GUUUGUUCGGUUAGGAG	experimental				custom
820	PC-5p-511464_2	UAGGGCUGAUUUGGUGACCGGGGA	experimental				custom
821	PC-5p-51193_56	UUGGAGGGGAUUGAAGAGGAU	experimental				custom
822	PC-5p-514602_2	UCACAAAAAUGAGGAUAGAC	experimental				custom
823	PC-5p-514893_2	UACUACUAGGACUACUACUACU	experimental				custom
824	PC-5p-523084_2	AAGCAAACUAUCUGAACCAUU	experimental				custom
825	PC-5p-526625_2	CAUGUUCGGUUACUAGUGGUU	experimental				custom
826	PC-5p-526867_2	AUUUAGGGCUAGUUUGGGAACACU	experimental				custom
827	PC-5p-528067_2	AGAAAAGAGGAGGAGGGAG	experimental				custom
828	PC-5p-531450_2	GAGAGGGACUGAAAGGAG	experimental				custom
829	PC-5p-532939_2	UUCCAUGGGACUAAACUU	experimental				custom
830	PC-5p-53444_53	AUAGAUAUGGUAGAGGGGCCU	experimental				custom
831	PC-5p-536167_3	UCAAAGGUGAUUGGAAC	experimental				custom
832	PC-5p-537491_2	GCCCUGUUUGGUUCAUAG	experimental				custom
833	PC-5p-53759_52	UUGUUUGGGAACAAGGAUACU	experimental				custom
834	PC-5p-544899_2	CCAAAGGCAGCAGAGCACA	experimental				custom
835	PC-5p-547436_2	AUAUAGAUUGAGGGGGAUUGAGA	experimental				custom
836	PC-5p-556133_2	CGGCCCUGGCGGAGCGCUG	experimental				custom
837	PC-5p-559225_2	GGGCACUCGGUAAAGUUAGGCUCU	experimental				custom
838	PC-5p-560003_2	AGAGGGAGAUUGGAGGGGUUU	experimental				custom
839	PC-5p-560128_2	GAAGUGUAGAGAAAAUG	experimental				custom
840	PC-5p-567809_3	UUUUCUAGGCCCUUGAACUUG	experimental				custom
841	PC-5p-574051_2	UUCGUCUUAUUCAAAAACU	experimental				custom
842	PC-5p-575728_2	CAAUACACAUGGGUUGAGGAG	experimental				custom
843	PC-5p-576215_2	UUUCUAAUCGAACACUAACC	experimental				custom
844	PC-5p-578544_2	CGUUUCUGUCGGAUUGCAUC	experimental				custom
845	PC-5p-587873_2	AAAUAAAACGAAACGGAGAGAGUA	experimental				custom
846	PC-5p-590068_2	GGAGUAUCGGUGUGCUCU	experimental				custom
847	PC-5p-590758_2	AACCAUCUGAUUCAUUAGAUCGUGC	experimental				custom
848	PC-5p-593008_2	ACGUCCGUGAUCAUAUGAGC	experimental				custom
849	PC-5p-605613_2	UUUGUGAGGCAGUGAGAC	experimental				custom
850	PC-5p-606156_3	UCAAAAUCCAACAGUGACUGC	experimental				custom
851	PC-5p-613473_2	GGAUAACUGGAACAACGC	experimental				custom
852	PC-5p-614716_2	UUAUCACCACUCAUUUUAGAU	experimental				custom
853	PC-5p-615854_2	AUAGUAGUACUCCCUCCGUUUCUU	experimental				custom
854	PC-5p-617586_2	GAUUGGAGAGGAUUGGGG	experimental				custom
855	PC-5p-619912_2	GUAUCUCCGAGGCCAGAAU	experimental				custom
856	PC-5p-624529_2	UUUUCUUUUUAGAGGACC	experimental				custom
857	PC-5p-628349_2	GAGAAUCGGAGGGGAUUGAGGGGC	experimental				custom
858	PC-5p-636468_2	UGUAAUGUCUGCAAGCGGG	experimental				custom
859	PC-5p-639475_2	AUGGAUUGAGUGAGAUUGGAUGGG	experimental				custom
860	PC-5p-642039_2	UUAUAUAAGUUGGGUUAUGAU	experimental				custom
861	PC-5p-645874_2	UUAUUUUUGGAUGUUUAG	experimental				custom
862	PC-5p-663981_2	AUCUAGUGUCUUUAUUUCUCA	experimental				custom
863	PC-5p-665352_2	CUUUAUUCCAUUUUAGUUCAUA	experimental				custom
864	PC-5p-66589_39	UGUUUGUUAAAGUAAAGUAAAGUA	experimental				custom
865	PC-5p-670565_2	CUUGUUUGGGAGACAGGGGAU	experimental				custom
866	PC-5p-675724_2	CAUUUUCACUGGCGGUUCUGU	experimental				custom
867	PC-5p-67747_40	UUAAAUCUGGACCCUUCAUCU	experimental				custom
868	PC-5p-677557_2	GAGAAGGCUGCAAGCACGA	experimental				custom
869	PC-5p-677844_2	UUUUCUUUGCUGCUUCUGGU	experimental				custom
870	PC-5p-681221_2	AGUCGUAAAGAUACCAU	experimental				custom
871	PC-5p-692286_2	GAGAUUGGAGGGGCUAGAAUC	experimental				custom
872	PC-5p-692597_2	AGGGCUAGUUUGACAACACUAUUU	experimental				custom
873	PC-5p-6962_391	ACAUAUAGGAAUUUUUGAAGGA	experimental				custom
874	PC-5p-697983_2	AUGAGAUGAAAUGGUGUG	experimental				custom
875	PC-5p-699041_2	AACAACUUUUGAACUAAGA	experimental				custom
876	PC-5p-700399_2	UUUGGAAGUCUAAAACC	experimental				custom
877	PC-5p-704506_2	AUAUCCAACGGUGCUGUGUCA	experimental				custom
878	PC-5p-705892_2	GUGACUAGAGAACUAAAC	experimental				custom
879	PC-5p-7085_390	UUGGGAGCCACAAAACUGAAG	experimental				custom
880	PC-5p-710366_2	GUGGAUUGAGGGGGAUUGGAGGGG	experimental				custom
881	PC-5p-714263_2	AUAGCUCGACGCCAGGAU	experimental				custom
882	PC-5p-715159_2	AAACACAUAGGAAUUUUUGAAGG	experimental				custom
883	PC-5p-716417_2	ACAUGUAUUGAAGUGGAUUGGGGU	experimental				custom
884	PC-5p-723700_2	CGUUUAUGUCGGAUUGCACCUGGA	experimental				custom
885	PC-5p-724386_2	GGAGGAGAUUGGAGGGGCUA	experimental				custom
886	PC-5p-72461_34	UCAGACUCGCUUUGAGAAGCCU	experimental				custom
887	PC-5p-734948_1	AGAGGUAGAUUGAAGGGGAU	experimental				custom
888	PC-5p-738699_2	AAGAGGCGGUGCGGAGGCAG	experimental				custom
889	PC-5p-74497_33	UUGGAGGGGAUUGAAGAGGAUU	experimental				custom
890	PC-5p-757818_1	CAAGUCGGCUUUUUGGC	experimental				custom
891	PC-5p-759171_1	AAUAAAUACUCCCUCCGUUUCUUU	experimental				custom
892	PC-5p-765501_2	ACAUCCUCCACAUCCAACGGUU	experimental				custom
893	PC-5p-769442_1	GAUCUUGGCGUCGAGGUAGGCACC	experimental				custom
894	PC-5p-797628_1	CGGAGGGGAUUGGAGGGGCUG	experimental				custom
895	PC-5p-800404_1	AAUUGGAAACCAGAGCAU	experimental				custom
896	PC-5p-806738_1	AUUUUAUGCCAUUUUAGUCCCU	experimental				custom
897	PC-5p-815834_1	AAACUAGUAUGGAUGAG	experimental				custom
898	PC-5p-821714_1	UAAUCUCCUUCUUAUUCAU	experimental				custom
899	PC-5p-829024_1	UUUGUCACUGCUUAUGGAC	experimental				custom
900	PC-5p-833579_1	UCUUUUUAUUUGUCACUGUAUAGU	experimental				custom
901	PC-5p-84483_29	UUGGUCCGUUAGAUUUAGAUC	experimental				custom
902	PC-5p-855111_1	UCACGGAGGGAUUGGAGGC	experimental				custom
903	PC-5p-859078_1	UGGGACACUGGAAAUAGUACU	experimental				custom
904	PC-5p-87546_29	UUUCAGGGUAAGAAGGGGUA	experimental				custom
905	PC-5p-87979_25	UGAGGAUAGACCCCACCUGCAGGC	experimental				custom
906	PC-5p-882094_1	AAUCAAGCGAUCUAGUGCAUCCGA	experimental				custom
907	PC-5p-890121_1	AAGUAAACCAUCUGAUACAUU	experimental				custom
908	PC-5p-897174_1	GGGGAUUGAAGGGGUUUAAAUCUC	experimental				custom
909	PC-5p-89725_26	UUUCGACAGCAUAACCCUCUU	experimental				custom
910	PC-5p-90255_25	UAGCCAAGCAUGAUUUGCCCGU	experimental				custom
911	PC-5p-91247_25	AAACGAGGAUUCUAUUAUAAAA	experimental				custom
912	PC-5p-925353_1	AUGGAUUGGACGAGAUUAGAAAAA	experimental				custom
913	PC-5p-928203_1	AUUAGUCGCUGGAUAGUACAACU	experimental				custom
914	PC-5p-932346_1	ACAUGUUUGGUUUGUGGCUAACU	experimental				custom
915	PC-5p-94367_23	AGCCCGACUGCAAACCAGGAUGUU	experimental				custom
916	PC-5p-963588_1	CCGCCCUCCCUCCGCCCCCU	experimental				custom
917	PC-5p-965431_1	UGCUGGAGCUCGAUCGAGAGGUC	experimental				custom
918	PC-5p-969185_1	GAACCCCUUCCACCUUGCUCCCCU	experimental				custom
919	PC-5p-99218_22	AAAGAGUAGCGUUGAUACACCGU	experimental				custom
920	zma-miR156a-5p	UGACAGAAGAGAGUGAGCAC	experimental				custom
921	zma-miR156d-3p	GCUCACUUCUCUUUCUGUCAGC	experimental				custom
922	vvi-miR156e_1ss13GT	UGACAGAGGAGAUUGAGCAC	experimental				custom
923	zma-miR156e-3p_L+1	UGCUCACUGCUCUCUCUGUCAUC	experimental				custom
924	zma-miR156h-3p	GCUCACUGCUCUUUCUGUCAUC	experimental				custom
925	zma-miR156j-5p_R-1	UGACAGAAGAGAGAGAGCAC	experimental				custom
926	zma-miR156k-3p_L+1	UGCUCGCUUCUCUUUCUGUCAGC	experimental				custom
927	zma-miR156k-5p	UGACAGAAGAGAGCGAGCAC	experimental				custom
928	zma-miR156l-3p	GCUCACUGCUCUAUCUGUCACC	experimental				custom
929	zma-miR159a-3p	UUUGGAUUGAAGGGAGCUCUG	experimental				custom
930	zma-miR159c-3p_L-1R-1	UUGGAUUGAAGGGAGCUCC	experimental				custom
931	zma-miR159c-5p_L-1	AGCUCCCUUCGAUCCAAUCC	experimental				custom
932	zma-MIR159e-p3_1ss17CA	CGGCGACGGCGGCGGCAGAGG	experimental				custom
933	tae-miR160_R+1_2ss20CT21AT	UGCCUGGCUCCCUGUAUGCUUC	experimental				custom
934	zma-miR160a-5p	UGCCUGGCUCCCUGUAUGCCA	experimental				custom
935	zma-miR162-3p_R+1	UCGAUAAACCUCUGCAUCCAG	experimental				custom
936	tae-miR164_R+3	UGGAGAAGCAGGGCACGUGCAUCU	experimental				custom
937	sbi-miR164a_R+3	UGGAGAAGCAGGGCACGUGCAUUU	experimental				custom
938	zma-miR164a-5p	UGGAGAAGCAGGGCACGUGCA	experimental				custom
939	zma-miR164b-3p_L+2	UCAUGUGCCCAUCUUCUCCACC	experimental				custom
940	zma-miR164d-3p_R+1	CACGUGGUCUCCUUCUCCAUC	experimental				custom
941	zma-miR164e-5p	UGGAGAAGCAGGACACGUGAG	experimental				custom
942	zma-miR164f-5p_R-1	UGGAGAAGCAGGGCACGUGC	experimental				custom
943	zma-miR164g-3p	CACGUGCUCCCCUUCUCCACC	experimental				custom
944	zma-miR164h-5p_R-4	UGGAGAAGCAGGGCACG	experimental				custom
945	ssp-miR166_R+1	UCGGACCAGGCUUCAUUCCCCU	experimental				custom
946	zma-miR166a-3p	UCGGACCAGGCUUCAUUCCCC	experimental				custom
947	zma-miR166a-5p_L-1R+1	GAAUGUUGUCUGGCUCGGGGC	experimental				custom
948	zma-miR166b-5p	GGAAUGUUGUCUGGUUCAAGG	experimental				custom
949	zma-miR166c-5p	GGAAUGUUGUCUGGCUCGAGG	experimental				custom
950	zma-miR166g-5p	GGAAUGUUGUCUGGUUGGAGA	experimental				custom
951	zma-miR166h-5p_L-1R+2	GAAUGACGUCCGGUCCGAACGU	experimental				custom
952	zma-miR166j-3p	UCGGACCAGGCUUCAAUCCCU	experimental				custom
953	zma-miR166l-3p	UCGGACCAGGCUUCAUUCCUC	experimental				custom
954	ppt-miR166m_R+1_1ss12AT	UCGGACCAGGCUUCAUUCCUUU	experimental				custom
955	tcc-miR167a_2ss19CT21AC	UGAAGCUGCCAGCAUGAUUUC	experimental				custom
956	zma-miR167a-5p	UGAAGCUGCCAGCAUGAUCUA	experimental				custom
957	rco-miR167c_R+1	UGAAGCUGCCAGCAUGAUCUGGA	experimental				custom
958	zma-miR167c-3p	GAUCAUGCUGUGGCAGCCUCACU	experimental				custom
959	zma-miR167e-5p	UGAAGCUGCCAGCAUGAUCUG	experimental				custom
960	zma-miR167e-5p_R+1	UGAAGCUGCCAGCAUGAUCUGG	experimental				custom
961	zma-miR167g-3p_L+1	AGGUCAUGCUGUAGUUUCAUC	experimental				custom
962	zma-miR167h-3p_L+1R+1	AGAUCAUGUUGCAGCUUCACU	experimental				custom
963	zma-miR168a-3p_R+1	CCCGCCUUGCACCAAGUGAAU	experimental				custom
964	zma-miR168a-5p	UCGCUUGGUGCAGAUCGGGAC	experimental				custom
965	sof-miR168b_1ss8GT	UCGCUUGUGCAGAUCGGGAC	experimental				custom
966	zma-miR168b-3p_R+1	CCCGCCUUGCAUCAAGUGAAU	experimental				custom
967	zma-miR169a-5p_L+2R-2	UGCAGCCAAGGAUGACUUGCC	experimental				custom
968	zma-MIR169b-p3	AUCGGCAAGUUGUUCUUGGCU	experimental				custom
969	ppe-MIR169b-p5_1ss3CA	UGAUUUAUGCAGCUGAGG	experimental				custom
970	zma-miR169c-3p_R-1	GGCAAGUCUGUCCUUGGCUAC	experimental				custom
971	zma-miR169c-5p	CAGCCAAGGAUGACUUGCCGG	experimental				custom
972	zma-MIR169c-p5	AGAACGGGAUGCAGCCAAGGA	experimental				custom
973	sbi-miR169d-3p_L+1_1ss10AT	UGGGCGGUCUCCUUGGCUAGC	experimental				custom
974	zma-miR169f-5p_R+2	UAGCCAAGGAUGACUUGCCUACA	experimental				custom
975	zma-miR169f-5p_R-1	UAGCCAAGGAUGACUUGCCU	experimental				custom
976	tcc-miR169i_1ss15TC	UAGCCAAGGAUGAGCUGCCUG	experimental				custom
977	zma-miR169i-3p_R+1	GGCAGUCUCCUUGGCUAGC	experimental				custom
978	zma-miR169i-5p	UAGCCAAGGAUGACUUGCCUG	experimental				custom
979	zma-miR169l-5p_R+1	UAGCCAGGGAUGAUUUGCCUGU	experimental				custom
980	zma-miR169m-5p_R+2	UAGCCAAGAAUGGCUUGCCUAUC	experimental				custom
981	zma-miR169p-5p_L-1	AGCCAAGGAUGACUUGCCGG	experimental				custom
982	ptc-miR169q_R-3_1ss16TC	UAGCCAAGGACGACUCGC	experimental				custom
983	zma-miR171a-3p_R+1	UGAUUGAGCCGCGCCAAUAUC	experimental				custom
984	stu-miR171b-3p	UUGAGCCGCGUCAAUAUCUCU	experimental				custom
985	stu-miR171b-3p_1ss18CT	UUGAGCCGCGUCAAUAUUUCU	experimental				custom
986	sbi-MIR171b-p3_1ss13AT	CCGCCGCGCGCGUCGGGG	experimental				custom
987	vvi-MIR171f-p5_1ss12TG	AUGCUUGAAUGGAAAAAC	experimental				custom
988	zma-miR171h-3p_L-1R+1	UGAGCCGAACCAAUAUCACUC	experimental				custom
989	zma-miR171l-3p_L-3R+1	UUGAGCCGCGUCAAUAUCU	experimental				custom
990	zma-miR172a_R+1	AGAAUCUUGAUGAUGCUGCAU	experimental				custom
991	vvi-MIR172d-p3_2ss7GT17CA	UGGAAGUGCAGUGAUGAA	experimental				custom
992	tae-miR319_L+1R-1	CUUGGACUGAAGGGAGCUCCC	experimental				custom
993	zma-miR319a-3p_R+1	UUGGACUGAAGGGUGCUCCCU	experimental				custom
994	zma-miR390a-5p	AAGCUCAGGAGGGAUAGCGCC	experimental				custom
995	zma-miR393a-3p_L+1R-6	GAUCAGUGCAAUCCCUU	experimental				custom
996	zma-miR393a-5p_L+1R-2	CUCCAAAGGGAUCGCAUUGAU	experimental				custom
997	zma-miR393b-5p_R-1	UCCAAAGGGAUCGCAUUGAUC	experimental				custom
998	zma-miR394a-5p	UUGGCAUUCUGUCCACCUCC	experimental				custom
999	zma-miR395a-3p_L-1	UGAAGUGUUUGGGGGAACUC	experimental				custom
1000	tae-miR395b_R+1	UGAAGUGUUUGGGGGAACUCC	experimental				custom
1001	tae-MIR395b-p5	CUGAAGUGUUUGGGGGAACUC	experimental				custom
1002	zma-miR395c-3p_L-1	UGAAGUGUUUGGAGGAACUC	experimental				custom
1003	zma-miR395e-5p_R-1	GUUCCCUUCAAGCACUUCACA	experimental				custom
1004	zma-miR395k-3p_L-1	UGAAGUGUUUGAGGAAACUC	experimental				custom
1005	zma-miR396a-3p	GUUCAAUAAAGCUGUGGGAAA	experimental				custom
1006	zma-miR396a-5p	UUCCACAGCUUUCUUGAACUG	experimental				custom
1007	zma-miR396c_L-1	UCCACAGGCUUUCUUGAACUG	experimental				custom
1008	sbi-miR396c_R+2_1ss21TG	UUCCACAGCUUUCUUGAACUGUU	experimental				custom
1009	zma-miR396e-5p	UUCCACAGCUUUCUUGAACUU	experimental				custom
1010	zma-miR396f-3p	GGUCAAGAAAGCUGUGGGAAG	experimental				custom
1011	zma-miR396g-5p_1ss2CT	UUCCACAGCUUUAUUGAACUG	experimental				custom
1012	zma-MIR397a-p5_1ss21GC	UUGAGCGCAGCGUUGAUGAUC	experimental				custom
1013	zma-MIR397b-p3_1ss2CT	UUACCAGCGCUGCACUCAAUU	experimental				custom
1014	zma-MIR397b-p5	UUGAGCGCAGCGUUGAUGAGC	experimental				custom
1015	sbi-MIR397-p5	UUGAGUGCAGCGUUGAUGAGC	experimental				custom
1016	zma-miR398a-3p	UGUGUUCUCAGGUCGCCCCCG	experimental				custom
1017	zma-miR398a-5p_R-1	GGGGCGAACUGAGAACACAU	experimental				custom
1018	zma-miR398b-5p_L-1R+1	GGGCGGACUGGGAACACAUGG	experimental				custom
1019	zma-miR399a-3p	UGCCAAAGGAGAAUUGCCCUG	experimental				custom
1020	zma-miR399a-5p_L-1	UGCGGUUCUCCUCUGGCACG	experimental				custom
1021	zma-miR399b-3p	UGCCAAAGGAGAGCUGUCCUG	experimental				custom
1022	zma-miR399c-5p	GGGUACGUCUCCUUUGGCACA	experimental				custom
1023	zma-miR399e-3p	UGCCAAAGGAGAGUUGCCCUG	experimental				custom
1024	zma-miR399e-5p	GGGCUUCUCUUUCUUGGCAGG	experimental				custom
1025	zma-miR399f-3p	UGCCAAAGGAAAUUUGCCCCG	experimental				custom
1026	zma-miR399i-5p	GUGCGGCUCUCCUCUGGCAUG	experimental				custom
1027	zma-miR399j-5p_L-1	GGCAGCUCUCCUCUGGCAGG	experimental				custom
1028	zma-miR408a	CUGCACUGCCUCUUCCCUGGC	experimental				custom
1029	zma-miR408a_R+3	CUGCACUGCCUCUUCCCUGGCUCC	experimental				custom
1030	zma-MIR408a-p5_1	CAGGGAUGAGACAGAGCA	experimental				custom
1031	zma-MIR408a-p5_2	ACAGGGAUGAGACAGAGC	experimental				custom
1032	stu-miR408b-5p_2ss3GA8CT	ACAGGGAUGAGACAGAGCAUG	experimental				custom
1033	zma-miR408b-5p_R-1	CAGGGACGAGGCAGAGCAUG	experimental				custom
1034	sof-MIR408e-p3_1ss17GT	AGAAAGAACAAAGAAGUU	experimental				custom
1035	zma-miR444a	UGCAGUUGUUGUCUCAAGCUU	experimental				custom
1036	zma-miR444a_R+1_1ss12TC	UGCAGUUGUUGCCUCAAGCUUC	experimental				custom
1037	ssp-MIR444a-p3	UGAGGCAGGAACUGCAUUACU	experimental				custom
1038	zma-MIR444a-p5	CAAGUUGUGCAGUUGUUGUCU	experimental				custom
1039	zma-MIR444a-p5_1	UAGAGGCAGCAACUGCAUACC	experimental				custom
1040	ssp-miR444b.1_R-2_1ss18GT	UUGUGGCUUUCUUGCAAUU	experimental				custom
1041	ptc-miR472a_1ss8TA	UUUUCCCAACUCCACCCAUCCC	experimental				custom
1042	zma-miR528a-3p_L+1R-1	UCCUGUGCCUGCCUCUUCCAU	experimental				custom
1043	zma-miR528a-5p	UGGAAGGGGCAUGCAGAGGAG	experimental				custom
1044	zma-miR529-3p_R-1	GCUGUACCCUCUCUCUUCUU	experimental				custom
1045	zma-miR529-5p	AGAAGAGAGAGAGUACAGCCU	experimental				custom
1046	zma-miR827-3p	UUAGAUGACCAUCAGCAAACA	experimental				custom
1047	zma-miR827-5p_L+1	UUUUGUUGGUGGUCAUUUAACC	experimental				custom
1048	ssp-miR827_R+2	UUAGAUGACCAUCAGCAAACAUU	experimental				custom
1049	ppt-miR894_L-1R-2	GUUUCACGUCGGGUUCA	experimental				custom
1050	ppt-miR894_R+1	CGUUUCACGUCGGGUUCACCA	experimental				custom
1051	ppt-miR894_R-3	CGUUUCACGUCGGGUUC	experimental				custom
1052	ppt-MIR894-p5_1ss17CA	UUCACGUCGGGUUCACAA	experimental				custom
1053	ppt-MIR894-p5_1ss9GT	UUCACGUCUGGUUCACCA	experimental				custom
1054	ppt-MIR903-p5_1ss16TC	CGGCUUCGGCUGGUCCGCC	experimental				custom
1055	ppt-miR1053-5p_L-1R-6_1ss6GA	AUGGAUUAUCUCAAAGU	experimental				custom
1056	smo-MIR1103-p3_1ss10CT	GUGACCUCCUGGGAAGUC	experimental				custom
1057	smo-MIR1103-p3_1ss12CT	GGGUGACCUCCUGGGAAGUC	experimental				custom
1058	smo-MIR1103-p3_1ss13CT	UGGGUGACCUCCUGGGAA	experimental				custom
1059	pde-MIR1310-p5	AUUAGAGGCAUCGGGGGC	experimental				custom
1060	pde-miR1312_1ss18GC	UUUGGAGAGAAAAUGGCCACAU	experimental				custom
1061	zma-miR1432-3p_L+1R-1	UGGGUGUCAUCUCGCCUGAAGC	experimental				custom
1062	zma-miR1432-5p_L-1	UCAGGAGAGAUGACACCGAC	experimental				custom
1063	sbi-miR1432_L-1R+3	UCAGGAGAGAUGACACCGACGUU	experimental				custom
1064	ppe-miR1511-3p_L+1R-4	AACCUGGCUCUGAUACCA	experimental				custom
1065	zma-miR2118d	UUCCUGAUGCCUCCCAUGCCUA	experimental				custom
1066	zma-MIR2118f-p3_1ss14TA	GGAGAACUGGAGAAUAGU	experimental				custom
1067	zma-MIR2275c-p5_1ss13AG	GCUUGUUCGGUUGUGUC	experimental				custom
1068	peu-MIR2916-p3	CAUAAACGAUGCCGACC	experimental				custom
1069	peu-MIR2916-p5_1ss5AG	UACCGUCCUAGUCUCAACCAUA	experimental				custom
1070	rgl-miR5139_L+1	GAAACCUGGCUCUGAUACCA	experimental				custom
1071	rgl-miR5139_L+3	UCGAAACCUGGCUCUGAUACCA	experimental				custom
1072	sbi-miR5381_L+1R+1	CAAGAUCUGUGGCGCCGAGCU	experimental				custom
1073	sbi-miR5565a_R-7_1ss3CT	AAUACAUGUGGAUUGAG	experimental				custom
1074	sbi-miR5568g-3p_L+1R-5	CAAAACGUCUUAUAAUU	experimental				custom
1075	ptc-miR6457b_R-1	UUAGUUUGGCAGCCUCUUCU	experimental				custom
1076	ptc-MIR6461-p5_1ss17AT	ACUCAAGUUCUGAUCCU	experimental				custom
1077	ptc-miR6478_R+3_1ss21GA	CCGACCUUAGCUCAGUUGGUAGAG	experimental				custom
1078	ptc-MIR6478-p3_1ss10GA	UCAGUUGGUAGAGCGGA	experimental				custom
1079	ptc-MIR6478-p3_1ss11GA	CUCAGUUGGUAGAGCGGA	experimental				custom
1080	BKG0		control	control_empty		LC Internal Use	blank control
1081	PUC2PM		control	control_spike_calibration		LC Internal Use	external positive control
1082	PUC2MM		control	control_spike_calibration		LC Internal Use	external positive control
1083	a-PUC2PM		control	control_spike_calibration		LC Internal Use	external positive control
1084	a-PUC2MM2d		control	control_spike_calibration		LC Internal Use	external positive control
1085	PUC2PM-20B		control	control_spike_calibration		LC Internal Use	external positive control
1086	PUC2MM-20B		control	control_spike_calibration		LC Internal Use	external positive control
1087	a2-PUC2PM-20B		control	control_spike_calibration		LC Internal Use	external positive control
1088	a2-PUC2MM-20B		control	control_spike_calibration		LC Internal Use	external positive control
1089	a3-PUC2PM-20B		control	control_spike_calibration		LC Internal Use	external positive control
1090	a3-PUC2MM-20B		control	control_spike_calibration		LC Internal Use	external positive control
1091	Ctr01-3P		control	control_spike_calibration		LC Internal Use	negative control
1092	Ctr01-3M05		control	control_spike_calibration		LC Internal Use	negative control
1093	Ctr01-3M10		control	control_spike_calibration		LC Internal Use	negative control
1094	Ctr02-3P		control	control_spike_calibration		LC Internal Use	negative control
1095	Ctr02-3M05		control	control_spike_calibration		LC Internal Use	negative control
1096	Ctr02-3M10		control	control_spike_calibration		LC Internal Use	negative control
1097	Ctr03-3P		control	control_spike_calibration		LC Internal Use	negative control
1098	Ctr03-3M05		control	control_spike_calibration		LC Internal Use	negative control
1099	Ctr03-3M10		control	control_spike_calibration		LC Internal Use	negative control
1100	Ctr04-3P		control	control_spike_calibration		LC Internal Use	negative control
1101	Ctr04-3M05		control	control_spike_calibration		LC Internal Use	negative control
1102	Ctr04-3M10		control	control_spike_calibration		LC Internal Use	negative control
1103	Ctr05-3P		control	control_spike_calibration		LC Internal Use	negative control
1104	Ctr05-3M05		control	control_spike_calibration		LC Internal Use	negative control
1105	Ctr05-3M10		control	control_spike_calibration		LC Internal Use	negative control
1106	Ctr06-3P		control	control_spike_calibration		LC Internal Use	negative control
1107	Ctr06-3M05		control	control_spike_calibration		LC Internal Use	negative control
1108	Ctr06-3M10		control	control_spike_calibration		LC Internal Use	negative control
1109	Ctr07-3P		control	control_spike_calibration		LC Internal Use	negative control
1110	Ctr07-3M05		control	control_spike_calibration		LC Internal Use	negative control
1111	Ctr07-3M10		control	control_spike_calibration		LC Internal Use	negative control
1112	Ctr08-3P		control	control_spike_calibration		LC Internal Use	negative control
1113	Ctr08-3M05		control	control_spike_calibration		LC Internal Use	negative control
1114	Ctr08-3M10		control	control_spike_calibration		LC Internal Use	negative control
1115	Ctr09-3P		control	control_spike_calibration		LC Internal Use	negative control
1116	Ctr09-3M05		control	control_spike_calibration		LC Internal Use	negative control
1117	Ctr09-3M10		control	control_spike_calibration		LC Internal Use	negative control
1118	Ctr10-3P		control	control_spike_calibration		LC Internal Use	negative control
1119	Ctr10-3M05		control	control_spike_calibration		LC Internal Use	negative control
1120	Ctr10-3M10		control	control_spike_calibration		LC Internal Use	negative control
1121	Ctr11-3P		control	control_spike_calibration		LC Internal Use	negative control
1122	Ctr11-3M05		control	control_spike_calibration		LC Internal Use	negative control
1123	Ctr11-3M10		control	control_spike_calibration		LC Internal Use	negative control
1124	zma-5S-b1	GGAUGCGAUCAUACCAGCACUA	control	control_biosequence		LC Internal Use	internal positive control
1125	zma-5S-b2	AAGCACCGGAUCCCAUCAGAAC	control	control_biosequence		LC Internal Use	internal positive control
1126	zma-5S-b3	UCCGAAGUUAAGCGUGCUUGGG	control	control_biosequence		LC Internal Use	internal positive control
1127	zma-5S-b4	CGAGAGUAGUACUAGGAUGGGU	control	control_biosequence		LC Internal Use	internal positive control
1128	zma-5S-b5	GACCUCCUGGGAAGUCCUCGUG	control	control_biosequence		LC Internal Use	internal positive control
1129	zma-5S-b6	GGAAGUCCUCGUGUUGCAUUCC	control	control_biosequence		LC Internal Use	internal positive control
