# Supplementary material for: Integrated High-Throughput Sequencing, Microarray Hybridization and Degradome Analysis Uncovers MicroRNA-Mediated Resistance Responses of Maize to Pathogen Curvularia lunata
Source: Int J Mol Sci. 2022 Nov 14;23(22):14038. doi: 10.3390/ijms232214038 (PMC9697682; doi:10.3390/ijms232214038)
Supplement: Supplementary file 1 [file ijms-23-14038-s001.zip › supplementary files/Supplementary Table 10.xlsx]

## Sheet: Report
Statistic Test Report
Test No.	Paired T-test-01
Test Name:	TLY vs THZ
Group No.	Sample Name	Group Name	Pair	Comment
1	THZ3-A	THZ3-A	1
1	THZ9-A	THZ9-A	2
1	THZ15-A	THZ15-A	3
2	TLY3-A	TLY3-A	1
2	TLY9-A	TLY9-A	2
2	TLY15-A	TLY15-A	3

## Sheet: Test Result
Table S10. The differentially expressed miRNAs in the resistant variety LY compared with the susceptible variety HZ.
			Group 1		Group 2				Group 1	Group 1	Group 1	Group 1	Group 1	Group 1	Group 1	Group 1	Group 1	Group 2	Group 2	Group 2	Group 2	Group 2	Group 2	Group 2	Group 2	Group 2	Pair 01-01	Pair 01-02	Pair 01-03	Pair 02-01	Pair 02-02	Pair 02-03	Pair 03-01	Pair 03-02	Pair 03-03
			THZ15-A		TLY15-A		Log2 (G2/G1)	Log2 (G2/G1)	S01 - THZ3-A-01	S01 - THZ3-A-02	S01 - THZ3-A-03	S11 - THZ9-A-01	S11 - THZ9-A-02	S11 - THZ9-A-03	S12 - THZ15-A-01	S12 - THZ15-A-02	S12 - THZ15-A-03	S07 - TLY3-A-01	S07 - TLY3-A-02	S07 - TLY3-A-03	S08 - TLY9-A-01	S08 - TLY9-A-02	S08 - TLY9-A-03	S09 - TLY15-A-01	S09 - TLY15-A-02	S09 - TLY15-A-03	Log2 (G2/G1)	Log2 (G2/G1)	Log2 (G2/G1)	Log2 (G2/G1)	Log2 (G2/G1)	Log2 (G2/G1)	Log2 (G2/G1)	Log2 (G2/G1)	Log2 (G2/G1)					miRMaize_LCB_D131206.xls
Rpter Index	Reporter Name	p-value	Mean	StDev	Mean	StDev	Mean	StDev	Signal	Signal	Signal	Signal	Signal	Signal	Signal	Signal	Signal	Signal	Signal	Signal	Signal	Signal	Signal	Signal	Signal	Signal										Target Sequence (5' to 3')	Note	Reporter Source	Accession No.	Reporter Name
231	gma-miR6300_R-1	1.20255e-07	1145.5	634.239	331.506	122.689	-1.70132	0.292991	737.781	759.206	844.591	637.889	664.021	776.884	2146.7	2127.1	1615.35	297.878	319.194	273.23	193.896	210.958	235.166	491.842	517.917	443.47	-1.30847	-1.25006	-1.62814	-1.71802	-1.65427	-1.72402	-2.12585	-2.0381	-1.86494	GUCGUUGUAGUAUAGUG		custom		gma-miR6300_R-1
169	osa-MIR5083-p5	1.20744e-07	1110.26	106.462	345.411	62.9056	-1.70202	0.293264	1170.26	1090.69	1129.73	1103.31	1048.46	1059.89	970.338	1067.53	1352.13	333.413	444.847	334.58	295.841	226.191	410.424	354.464	340.966	367.976	-1.81145	-1.29387	-1.75556	-1.89894	-2.21267	-1.36872	-1.45285	-1.64657	-1.87755	AUGGAUCCUUCUGAGCCU		custom		osa-MIR5083-p5
448	PC-3p-302720_4	2.45301e-07	1619.24	252.584	3614.47	759.481	1.14705	0.216448	2102.66	1549.92	1743.25	1798.29	1582.08	1701.95	1288.03	1321.53	1485.46	4488.85	4388.48	4881.7	3287.67	3270.11	3391.78	2956.89	2872.82	2991.94	1.09413	1.50152	1.4856	0.870441	1.04751	0.994856	1.19891	1.12026	1.01017	GAGCGGUGAUGAUUUUGUG		custom		PC-3p-302720_4
830	PC-5p-53444_53	8.55962e-07	1323.54	109.807	2831.37	577.423	1.07553	0.238513	1431.56	1343.11	1394.93	1451.42	1328.71	1376.71	1159.07	1147.25	1279.06	3075.12	3844.23	3354.66	2507.61	3206.61	2779.04	2279.06	2183.83	2252.16	1.10305	1.51711	1.26598	0.788848	1.27102	1.01336	0.975469	0.928674	0.816226	AUAGAUAUGGUAGAGGGGCCU		custom		PC-5p-53444_53
266	PC-3p-1220999_1	8.21424e-06	1603.14	693.266	644.185	280.009	-1.27917	0.38207	1970.01	2081.24	2299.55	672.791	705.823	743.125	2230.28	2033.53	1691.92	1014.9	1006.14	953.482	351.642	330.213	396.036	619.143	605.525	520.587	-0.956866	-1.04861	-1.27008	-0.93605	-1.09591	-0.907972	-1.84888	-1.74773	-1.70045	AAGGAUAACUGCUGAAA		custom		PC-3p-1220999_1
552	PC-3p-623140_2	9.01934e-06	4930.9	427.415	8312.21	1345.4	0.73965	0.223707	5440.33	4474.54	4783.07	4772.97	4425.58	4865.14	4887.54	4971.15	5757.77	9258.17	8991.97	9719.19	6614.09	6062.99	7110.82	9410.43	8689.94	8952.3	0.767033	1.0069	1.0229	0.470655	0.454165	0.547535	0.945151	0.805767	0.636748	CUUAGAUGUUCUGGGCCACG		custom		PC-3p-623140_2
959	zma-miR167e-5p	1.66407e-05	296.244	167.981	623.322	379.208	1.03123	0.338756	196.59	179.325	193.098	531.776	512.703	514.907	170.484	173.95	193.36	267.724	301.045	317.208	1015.49	1119.02	1211.58	453.469	458.142	466.226	0.445561	0.747406	0.716092	0.933282	1.12604	1.23451	1.41136	1.39712	1.26974	UGAAGCUGCCAGCAUGAUCUG		custom		zma-miR167e-5p
201	gma-MIR5368-p5_2	1.84965e-05	1875.74	310.185	1040.7	88.6752	-0.836235	0.278674	2147.77	2153.95	2192.06	1526.65	1435.86	1477.38	2032.69	1902.13	2013.16	834.48	1107.21	1098.3	1075.44	967.075	1037.3	1058.84	1097.61	1090	-1.36389	-0.96005	-0.99702	-0.505443	-0.57022	-0.510213	-0.940907	-0.793246	-0.885128	UGGGAUUGGCUUUGGGC		custom		gma-MIR5368-p5_2
1046	zma-miR827-3p	2.28598e-05	4123.02	869.795	914.177	626.913	-2.43567	0.835462	3089.89	3051.97	2849.07	4804.31	4891.74	4953.35	4277.32	4621.92	4567.57	424.679	447.69	389.956	393.192	686.841	684.145	1619.25	1819.38	1762.46	-2.86311	-2.76917	-2.86911	-3.61102	-2.8323	-2.85603	-1.40138	-1.34504	-1.37384	UUAGAUGACCAUCAGCAAACA		custom		zma-miR827-3p
245	PC-3p-102569_20	3.63246e-05	930.807	393.325	196.797	69.647	-2.23365	0.816518	687.295	637.419	656.629	678.878	730.511	627.205	1487.63	1411.97	1459.73	72.1396	164.85	196.798	326.131	266.212	193.115	190.511	188.744	172.673	-3.25207	-1.95109	-1.73837	-1.0577	-1.45633	-1.69947	-2.96506	-2.9032	-3.07959	CCGUGGACUAGCCAUUGCUUCUC		custom		PC-3p-102569_20
226	gma-miR6300_L-1R+2	3.70116e-05	3592.91	1559.84	1487.98	568.692	-1.25041	0.458277	2061.7	2189.89	2316.92	2775.67	2935.77	3316.5	6051.3	5635.48	5052.94	1374.49	1431.93	1144.22	1149.2	822.832	898.014	2316.06	2275.94	1979.13	-0.584939	-0.612897	-1.01784	-1.27221	-1.83507	-1.88485	-1.38557	-1.30807	-1.35226	UCGUUGUAGUAUAGUGGUG		custom		gma-miR6300_L-1R+2
170	osa-MIR5083-p5_1ss18GC	4.28266e-05	818.937	127.215	261.093	89.8535	-1.7148	0.641312	735.793	710.909	723.393	980.126	937.743	940.301	648.674	756.207	937.29	225.254	329.127	342.809	148.035	415.929	139.608	242.779	249.809	256.491	-1.70775	-1.11102	-1.07737	-2.72703	-1.17286	-2.75174	-1.41785	-1.59796	-1.86959	UGGAUCCUUCUGAGCCUC		custom		osa-MIR5083-p5_1ss18GC
1048	ssp-miR827_R+2	7.01961e-05	4216.53	1206.09	973.376	668.871	-2.37354	0.951178	2662.56	2616.6	2942.42	5576.59	5350.31	5461.54	4148.27	4418.42	4772.09	360.27	496.767	471.406	326.627	777.175	817.564	1773.49	1878.26	1858.82	-2.88566	-2.39705	-2.64196	-4.09367	-2.78331	-2.7399	-1.22592	-1.23413	-1.36023	UUAGAUGACCAUCAGCAAACAUU		custom		ssp-miR827_R+2
200	gma-MIR5368-p5_1ss9AG	7.5707e-05	3035.8	511.572	2244.47	313.227	-0.428453	0.173539	3645.86	3503.21	3580.21	2431.11	2313.88	2507.07	3137.88	2998.5	3204.47	2502.03	2695.61	2747	2012.27	1986.4	2152.62	2026.04	2066.37	2011.88	-0.543159	-0.378064	-0.382184	-0.272791	-0.220157	-0.219909	-0.631129	-0.537141	-0.67154	UUUCCUGCGCAGCUUAGG		custom		gma-MIR5368-p5_1ss9AG
39	osa-miR164c	7.91613e-05	131.242	61.0332	419.838	106.309	1.82845	0.745274	56.0122	56.7114	48.8527	153.847	142.917	152.309	177.307	201.028	192.191	326.238	342.362	342.464	589.985	502.806	575.826	356.791	351.559	390.514	2.54211	2.59381	2.80944	1.93918	1.81482	1.91863	1.00883	0.80637	1.02283	UGGAGAAGCAGGGUACGUGCA		custom		osa-miR164c
145	gma-MIR4995-p5	0.000136735	3416.39	846.621	2298.36	674.298	-0.588389	0.259287	4440.29	4480.66	4632.19	2613.75	2885.96	2591.02	2916.52	3163.39	3023.71	3081.87	3040.38	3288.07	2178.34	1665.46	2331.51	1657.27	1717.58	1724.75	-0.52685	-0.559458	-0.494452	-0.262892	-0.793131	-0.152256	-0.81544	-0.881098	-0.809929	CUCAUAGGCAGUGGCUU		custom		gma-MIR4995-p5
232	gma-miR6300	0.000191408	4049.86	1855.83	1925.72	765.026	-1.05462	0.487988	2365.43	2197.97	2482.01	3148.11	3220.97	3776.61	6894.04	6373	5990.62	1513.77	1747.76	1513.88	746.749	1522.17	1701.58	2983.99	2969.12	2632.43	-0.64396	-0.330662	-0.713259	-2.07579	-1.08136	-1.15022	-1.20811	-1.10194	-1.18631	GUCGUUGUAGUAUAGUGG		custom		gma-miR6300
153	bdi-miR5054_L-1_1ss10TA	0.000257634	741.131	53.2613	1635.71	536.652	1.07971	0.521904	763.979	720.792	711.31	816.932	808.524	778.508	661.464	696.283	712.385	1153.28	1176.25	1205.78	1537.7	1185.29	1479.07	2311.2	2339.91	2332.91	0.594144	0.706541	0.761419	0.912487	0.551874	0.925909	1.80491	1.74871	1.7114	CCCCACGGACGGCGCCA		custom		bdi-miR5054_L-1_1ss10TA
194	gma-MIR5368-p5_1ss20TC	0.000298587	4318.21	445.096	3633.66	572.605	-0.258702	0.127819	4738.33	4681.32	4566.09	4330.96	4573.72	4550.85	3437.39	3760.62	4224.58	3940.47	3877.87	3926.86	3978.11	3920.78	4364.48	2777.17	2919.55	2997.61	-0.266011	-0.271651	-0.217583	-0.122602	-0.222226	-0.0603262	-0.307695	-0.365226	-0.494998	CCUGGGAUUGGCUUUGGGCC		custom		gma-MIR5368-p5_1ss20TC
9	bdi-miR156b-5p_1ss14TG	0.000332074	1305.54	349.4	709.877	237.755	-0.928167	0.465927	1776.64	1740.51	1754.62	874.972	1112.54	1082.2	1185.33	1139.63	1083.38	874.834	808.78	815.765	331.448	507.52	369.969	923.337	908.674	848.562	-1.02207	-1.10569	-1.10493	-1.40046	-1.13233	-1.54849	-0.360363	-0.326732	-0.352444	UGACAGAAGAGAGGGAGCAC		custom		bdi-miR156b-5p_1ss14TG
182	gma-MIR5368-p3_1ss18GA	0.00033315	1015.02	214.159	407.647	153.272	-1.40729	0.706781	1243.64	1226.35	1240.89	761.002	901.423	782.999	1051.63	762.263	1164.96	576.791	531.687	227.865	559.481	147.888	281.589	462.696	436.98	443.842	-1.10845	-1.20572	-2.44512	-0.44381	-2.6077	-1.47542	-1.1845	-0.802722	-1.39216	CCUGGGAUUGGCUUUGGAC		custom		gma-MIR5368-p3_1ss18GA
181	gma-MIR5368-p3_1ss17CT	0.00034249	1029.17	278.956	444.05	140.436	-1.27898	0.645009	1311.94	1310.65	1273.24	659.779	737.697	733.309	1171.08	839.199	1225.63	580.63	528.702	368.118	112.767	559.27	454.409	457.404	497.369	437.783	-1.17601	-1.30976	-1.79027	-2.54864	-0.399483	-0.690431	-1.35631	-0.754697	-1.48524	AUUGGCUUUGGGCUUUU		custom		gma-MIR5368-p3_1ss17CT
941	zma-miR164e-5p	0.000409268	155.543	77.6329	825.426	356.645	2.48813	1.28893	71.6137	67.6914	49.1357	166.875	157.536	170.224	222.673	230.916	263.223	818.63	902.212	963.852	324.526	1288.28	1407.21	567.399	568.505	588.22	3.5149	3.73642	4.29397	0.959564	3.0317	3.04733	1.34944	1.2998	1.16007	UGGAGAAGCAGGACACGUGAG		custom		zma-miR164e-5p
960	zma-miR167e-5p_R+1	0.000493121	297.752	178.367	557.745	338.219	0.915765	0.488033	186.924	181.071	175.083	563.923	499.984	539.207	164.196	176.788	192.593	278.69	282.435	315.084	521.556	1105.5	1163.24	433.668	455.88	463.664	0.576211	0.641365	0.847691	-0.112678	1.14474	1.10923	1.40117	1.36663	1.26752	UGAAGCUGCCAGCAUGAUCUGG		custom		zma-miR167e-5p_R+1
364	PC-3p-207425_7	0.000501437	582.304	401.363	130.497	30.925	-1.8135	0.96893	525.164	542.186	573.392	163.69	153.125	152.395	1300.27	881.094	949.422	168.115	138.017	152.034	93.5792	68.6009	128.164	133.06	146.694	146.21	-1.64332	-1.97394	-1.91513	-0.806708	-1.15841	-0.249827	-3.28866	-2.58649	-2.699	GGCGCGAGAGGGACGGGAGC		custom		PC-3p-207425_7
1043	zma-miR528a-5p	0.000590713	2967.88	668.058	6802.48	2394.71	1.147	0.628458	3983.93	3816.5	3707.26	2469.45	2357.64	2515	2402.76	2651.79	2806.59	6446.43	6410.09	6454.25	9176.86	9152.65	10714.2	4089.3	4343.5	4435.06	0.694309	0.748095	0.799896	1.89381	1.95685	2.09089	0.767164	0.711892	0.660136	UGGAAGGGGCAUGCAGAGGAG		custom		zma-miR528a-5p
882	PC-5p-715159_2	0.000601017	1851.65	771.578	863.103	438.57	-1.10359	0.606287	2397.64	2479.08	2557.11	883.824	834.938	847.158	2495.62	2272.43	1897.06	1515.94	1522.05	1270.01	515.175	556.638	590.113	688.831	590.126	519.04	-0.661405	-0.703786	-1.00967	-0.778697	-0.584929	-0.52164	-1.85717	-1.94514	-1.86985	AAACACAUAGGAAUUUUUGAAGG		custom		PC-5p-715159_2
149	bdi-miR5054_1ss10TA	0.000612861	749.653	67.8404	1612.99	575.66	1.03405	0.569799	734.545	718.42	723.96	813.55	853.626	837.391	668.923	681.536	714.921	1167.02	1094.46	1159.41	1440.75	1163.49	1395.7	2346.77	2377.55	2371.71	0.667911	0.607318	0.679405	0.82452	0.446789	0.737016	1.81077	1.80261	1.73007	UCCCCACGGACGGCGCCA		custom		bdi-miR5054_1ss10TA
944	zma-miR164h-5p_R-4	0.000731921	187.996	92.4262	463.668	151.067	1.38721	0.785806	107.869	117.996	102.639	157.927	135.778	146.294	307.779	282.431	333.25	352.759	369.209	405.241	302.248	723.185	712.448	423.237	435.543	449.144	1.70941	1.6457	1.9812	0.936477	2.41312	2.28391	0.459572	0.624916	0.430574	UGGAGAAGCAGGGCACG		custom		zma-miR164h-5p_R-4
965	sof-miR168b_1ss8GT	0.000767829	566.522	171.262	320.593	90.6571	-0.806861	0.4605	728.79	718.19	707.094	326.414	350.766	352.406	641.704	634.4	638.93	299.293	350.151	224.055	186.544	242.712	324.792	437.195	436.384	384.21	-1.28395	-1.03639	-1.65805	-0.807185	-0.531261	-0.117722	-0.553628	-0.539796	-0.733765	UCGCUUGUGCAGAUCGGGAC		custom		sof-miR168b_1ss8GT
296	PC-3p-147973_11	0.000784864	81.8206	82.8708	346.687	177.795	2.49037	1.42623	29.2656	23.7642	25.6626	205.176	160.856	206.713	30.0302	27.8	27.1169	482.981	508.327	549.235	394.106	392.923	434.452	112.565	121.818	123.774	4.04469	4.41889	4.41968	0.941723	1.28847	1.07157	1.90627	2.13157	2.19044	GUAGGAGAGAGAAUAGACUAUAUUA		custom		PC-3p-147973_11
219	hbr-MIR6173-p5	0.000835053	1578.77	465.063	960.64	380.381	-0.740668	0.428338	1792.11	1931.42	1931.17	966.928	893.039	1044.83	1984.61	1913.57	1751.23	1592.61	1489.7	1264.73	661.542	621.187	694.689	822.841	780.561	717.902	-0.170271	-0.374637	-0.610651	-0.547577	-0.523695	-0.588827	-1.27017	-1.29368	-1.28651	AGCCGUAAACGAUGGAU		custom		hbr-MIR6173-p5
116	cln-MIR1310-p3	0.000977394	1047.23	472.862	1796.79	1004.82	0.679387	0.402821	1256.76	1296.4	1318.71	401.556	428.191	444.37	1489.73	1459.07	1330.3	3026.85	2856.47	2788.17	612.414	451.384	716.319	2058.5	1891.84	1769.18	1.2681	1.13973	1.08019	0.608907	0.0760992	0.688841	0.466538	0.374742	0.411336	AUUCUCAAACUUUAAAUAGGU		custom		cln-MIR1310-p3
314	PC-3p-164750_9	0.001158	1240.85	422.876	506.326	557.102	-2.07151	1.26206	1613.99	1598.03	1756.86	1297.13	1247.89	1502.3	759.908	710.695	680.877	1327.39	1222.6	1188.2	154.084	125.337	218.643	115.772	101.859	103.043	-0.282035	-0.38635	-0.564218	-3.07354	-3.3156	-2.78052	-2.71453	-2.80265	-2.72414	AGUUUAGUGGUAAAAGUGU		custom		PC-3p-164750_9
96	bdi-MIR528-p5	0.00116921	1879.16	526.476	5116.38	2391.29	1.35233	0.825185	2564.25	2620.53	2545.33	1520.92	1464.24	1508.39	1492.09	1530.62	1666.08	4074.48	4315.45	4676.83	7992.51	8189.51	8329.27	2815.96	2755.95	2897.47	0.66808	0.719655	0.877679	2.3937	2.48362	2.46518	0.916289	0.848432	0.798337	AGCGGUGGAAGGGGCAUGCAGA		custom		bdi-MIR528-p5
925	zma-miR156j-5p_R-1	0.00125516	739.682	253.5	252.94	89.4163	-1.55436	0.9594	686.922	679.549	728.158	490.234	425.39	499.288	1023.02	1049.29	1075.29	288.538	274.953	310.711	180.547	359.068	381.812	161.21	159.548	160.07	-1.25138	-1.30539	-1.22868	-1.44109	-0.244529	-0.387011	-2.66583	-2.71735	-2.74795	UGACAGAAGAGAGAGAGCAC		custom		zma-miR156j-5p_R-1
142	gma-MIR4995-p3_1ss6CT	0.00131115	847.862	201.022	494.007	355.387	-1.05034	0.652912	1086.82	1087.93	1139.84	667.733	759.622	817.652	711.591	739.296	620.279	1006.6	962.231	931.471	227.634	286.087	255.447	263.079	260.919	252.596	-0.110615	-0.17713	-0.291245	-1.55255	-1.40883	-1.67846	-1.43555	-1.50255	-1.29609	AGUGGUUUGGUUAAGGGAA		custom		gma-MIR4995-p3_1ss6CT
339	PC-3p-1824469_1	0.00146639	519.725	338.939	173.292	103.324	-1.34568	0.851929	892.807	834.401	938.006	112.469	129.233	92.8257	578.595	545.614	553.572	320.637	327.938	276.055	88.2468	106.644	77.9231	125.859	125.968	110.353	-1.47741	-1.34732	-1.76464	-0.349906	-0.277171	-0.252473	-2.20074	-2.11483	-2.32664	CAGUAGUCCAGCCGUAAAC		custom		PC-3p-1824469_1
199	gma-MIR5368-p5_1ss7TC	0.00146878	4507.42	1011.38	2988.49	332.698	-0.570993	0.361583	5989.96	5684.2	5765.27	3705.7	3564.54	3563.18	4125.72	3870.97	4297.29	2820.23	2855.15	2964.43	3015.99	2244.92	3252.17	3199.11	3200.55	3343.9	-1.08673	-0.99339	-0.959635	-0.297117	-0.667055	-0.131761	-0.366975	-0.274377	-0.361892	ACUGUUCCCUGGGAUUGGCU		custom		gma-MIR5368-p5_1ss7TC
215	hbr-miR6173	0.0015277	9345.13	1052.34	6605.66	1895.25	-0.55639	0.354619	9962.73	10343.5	10535.3	8003.68	7951.02	8030.87	9973.28	9724.93	9580.84	8668.55	8343.37	8766.7	6324.37	3181.31	4386.36	6672.83	6711.92	6395.55	-0.200749	-0.310021	-0.265129	-0.339742	-1.32152	-0.872531	-0.57977	-0.534962	-0.583084	AGCCGUAAACGAUGGAUACU		custom		hbr-miR6173
3	bdi-miR156a_L+1R-1	0.0016072	719.21	258.538	254.715	77.2307	-1.47943	0.950841	654.069	670.583	677.619	429.835	456.366	464.732	1052.81	1038.43	1028.45	286.703	310.22	317.193	252.613	281.106	364.531	163.567	162.09	154.409	-1.18989	-1.11212	-1.09511	-0.766854	-0.699075	-0.350357	-2.68628	-2.67953	-2.73564	UUGACAGAAGAGAGAGAGCAC		custom		bdi-miR156a_L+1R-1
176	gma-miR5368_L+2R-1	0.00169657	3031.77	289.123	2229.61	369.643	-0.457067	0.296403	3275.39	3294.56	3283.79	2682.22	2835.31	2744.47	3149.73	2679.6	3340.88	2451.21	2198.49	2433.02	2607.56	1484.28	2698.6	2039.76	2093.62	2059.97	-0.418171	-0.583575	-0.432614	-0.0407235	-0.933744	-0.0243178	-0.626832	-0.356021	-0.697604	AAGGACAGUCUCAGGUAGAC		custom		gma-miR5368_L+2R-1
369	PC-3p-2092485_1	0.00208206	2243.43	1047.46	545.695	301.429	-2.13707	1.43414	1728.91	1799.2	1906.93	1239.6	1377.81	1376.25	4013.96	3400.23	3348.03	820.556	1003.17	885.768	526.312	460.522	553.61	222.451	245.157	193.711	-1.07519	-0.842789	-1.10625	-1.23588	-1.58104	-1.3138	-4.17346	-3.79386	-4.11133	UUCGAGUAAGAAGGGGUA		custom		PC-3p-2092485_1
994	zma-miR390a-5p	0.00238617	436.212	97.3297	303.069	83.8103	-0.546399	0.375255	377.663	464.238	325.349	590.301	529.534	542.473	358.492	354.057	383.802	190.889	210.418	213.76	319.045	397.133	432.588	311.306	322.459	330.021	-0.984364	-1.14161	-0.605996	-0.887689	-0.415104	-0.326557	-0.203605	-0.134865	-0.217804	AAGCUCAGGAGGGAUAGCGCC		custom		zma-miR390a-5p
476	PC-3p-394152_3	0.00247912	253.062	187.488	87.1025	55.2279	-1.33775	0.924761	483.949	500.338	471.416	39.3029	84.5221	51.2151	211.419	219.179	216.219	152.314	130.428	182.281	17.6368	57.9679	84.7735	52.9534	55.1217	50.446	-1.66781	-1.93965	-1.37083	-1.15605	-0.544074	0.727044	-1.99731	-1.99142	-2.09968	AAUCUGGCACAAACGAACAAGACC		custom		PC-3p-394152_3
709	PC-5p-2183789_1	0.00253544	535.814	300.744	132.755	25.9376	-1.72923	1.19999	612.667	615.402	682.481	152.779	152.938	169.352	960.145	747.746	728.814	154.976	179.804	119.125	144.813	118.431	145.84	126.183	110.905	94.7213	-1.98306	-1.77511	-2.51832	-0.0772523	-0.368902	-0.215643	-2.92774	-2.75323	-2.94379	AAGGGGACGUGAGGAGGAG		custom		PC-5p-2183789_1
962	zma-miR167h-3p_L+1R+1	0.0028084	168.052	67.1961	393.863	234.442	1.04566	0.738534	85.0291	85.7051	85.6064	243.557	231.199	240.106	166.267	189.89	185.105	124.639	151.052	151.654	164.289	609.844	631.028	569.78	563.236	579.245	0.551726	0.817593	0.824995	-0.568028	1.3993	1.39403	1.77691	1.56858	1.64583	AGAUCAUGUUGCAGCUUCACU		custom		zma-miR167h-3p_L+1R+1
100	ath-miR827_R+1_1ss15AG	0.00296635	3237.25	1332.52	739.46	582.394	-2.16505	1.54374	2840.79	2796.23	2850.97	97.1707	4149.51	4215	4049.52	3979.94	4156.13	334.59	331.376	718.962	168.088	164.823	487.844	1488.98	1521.02	1439.45	-3.08583	-3.07694	-1.98746	0.790622	-4.65395	-3.11104	-1.44343	-1.3877	-1.52972	UUAGAUGACCAUCAGCAAACUC		custom		ath-miR827_R+1_1ss15AG
924	zma-miR156h-3p	0.0029774	328.136	141.282	116.264	63.0657	-1.55451	1.10913	489.593	486.275	500.702	316.171	330.29	328.971	190.866	157.396	152.964	70.5375	249.031	85.6423	166.545	85.8843	33.1762	140.137	114.482	100.939	-2.79512	-0.965446	-2.54756	-0.924797	-1.94327	-3.30974	-0.445723	-0.459278	-0.599702	GCUCACUGCUCUUUCUGUCAUC		custom		zma-miR156h-3p
118	han-MIR1310-p3_1ss16TC	0.0041296	2435.46	554.689	4266.71	1335.24	0.783781	0.592553	2899.89	2867.83	2878.56	1760.13	1613	1744	2775.09	2633.06	2747.61	2818	2833.88	2983.6	4217.21	3861.35	3935.35	5934.53	5814.79	6001.64	-0.0413249	-0.0171771	0.051705	1.26061	1.25936	1.17409	1.0966	1.14299	1.12718	AAAUAGGUAGGACGGCGCGGCU		custom		han-MIR1310-p3_1ss16TC
193	gma-MIR5368-p5_1ss1TC	0.00416316	1981.31	237.067	1410.68	292.292	-0.506861	0.383755	2258.22	2176.24	2217.21	1628.7	1814.85	1736.82	1821.18	1993.04	2185.48	1369.38	1445.64	1524.99	1602.04	1410.32	2009.52	1063.15	1130.77	1140.26	-0.721668	-0.590133	-0.539939	-0.0238102	-0.363823	0.210404	-0.776527	-0.817663	-0.938591	CCCUGGGAUUGGCUUUGGGCU		custom		gma-MIR5368-p5_1ss1TC
212	hbr-miR6173_L+1R-3	0.00460844	2280.37	455.558	1637.55	633.133	-0.544264	0.419728	2317.42	2444.76	2567.05	1856.89	1586.07	1693.38	2843.4	2688.14	2526.24	2462.36	2431.22	2439.79	1115.08	917.559	1066.19	1500.08	1458.22	1347.43	0.0875177	-0.00801044	-0.0733546	-0.735736	-0.789585	-0.667438	-0.922581	-0.882401	-0.906788	UAGCCGUAAACGAUGGAU		custom		hbr-miR6173_L+1R-3
1029	zma-miR408a_R+3	0.00468234	206.322	50.042	787.906	422.522	1.67741	1.29735	173.831	162.586	152.544	195.663	183.471	217.654	196.919	275.574	298.651	1134.31	1343.34	1340.32	104.368	799.104	828.036	503.086	527.833	510.753	2.70606	3.04655	3.13528	-0.906698	2.12283	1.92765	1.3532	0.937643	0.774166	CUGCACUGCCUCUUCCCUGGCUCC		custom		zma-miR408a_R+3
197	gma-MIR5368-p5_1ss4TC	0.00555792	6426.11	1117.04	5358.09	678.624	-0.252233	0.201342	6989.89	6575.26	6691.8	7732.51	7060.77	7682.33	5015.16	4855.57	5231.69	5624.85	5718.04	6049.5	5979.43	4394.67	6122.56	4555.84	4781.66	4996.27	-0.313454	-0.201526	-0.145578	-0.370927	-0.684072	-0.327408	-0.138579	-0.0221283	-0.0664274	GUUCCCUGGGAUUGGCU		custom		gma-MIR5368-p5_1ss4TC
26	osa-miR159f_1ss1CT	0.00571699	318.046	139.124	463.036	59.6935	0.653518	0.524412	179.164	184.102	183.248	515.155	484.472	483.425	267.658	266.926	298.263	443.855	441.365	466.442	538.918	533.731	537.102	410.449	389.955	405.507	1.30881	1.26147	1.3479	0.0650585	0.1397	0.151904	0.616816	0.546869	0.443144	UUUGGAUUGAAGGGAGCUCUA		custom		osa-miR159f_1ss1CT
379	PC-3p-2169942_1	0.00593132	980.809	668.877	181.492	55.8967	-1.78352	1.44106	1316.55	1339.3	1548.35	103.597	116.674	99.1213	1698.19	1290.49	1315.01	228.454	248.707	171.773	130.42	98.8754	115.543	235.639	219.627	184.392	-2.52678	-2.42896	-3.17216	0.332185	-0.238801	0.221168	-2.84934	-2.55479	-2.83423	AAAUAAAAAGAAACGGAGGAGGGA		custom		PC-3p-2169942_1
586	PC-3p-73272_34	0.00644547	450.832	446.545	83.2178	35.8168	-1.72837	1.41855	823.44	1046.04	1193.17	49.9237	79.4237	60.4452	274.904	267.467	262.68	150.558	118.285	117.124	61.9944	63.7069	71.147	60.6177	51.0031	54.5238	-2.45134	-3.14459	-3.34869	0.312412	-0.318119	0.235175	-2.18112	-2.39071	-2.26835	AUUCGGCACAAACGAACAAGGCCU		custom		PC-3p-73272_34
737	PC-5p-250858_5	0.00680609	287.441	48.2518	518.577	167.189	0.801367	0.664554	306.668	326.152	342.517	223.265	213.849	242.366	299.007	303.788	329.36	364.037	269.733	435.357	447.545	747.844	786.861	533.41	535.903	546.506	0.247404	-0.274011	0.346022	1.00328	1.80614	1.69892	0.835064	0.818909	0.73057	AUAACAAUGUGCUGAGGGAG		custom		PC-5p-250858_5
1052	ppt-MIR894-p5_1ss17CA	0.00685803	1861.26	592.316	4823.77	3569.73	1.10683	0.919196	2748.78	1905.75	1558.35	1227.89	1143.5	1231.52	2322.33	2266.95	2346.22	1987.77	2052.75	2017.05	2990.82	2644.07	3066.24	9625.8	9709.14	9320.26	-0.467639	0.107194	0.372227	1.28436	1.2093	1.31603	2.05133	2.09859	1.99003	UUCACGUCGGGUUCACAA		custom		ppt-MIR894-p5_1ss17CA
183	gma-MIR5368-p3_1ss18GC	0.0077505	5092.08	543.564	3959.79	501.24	-0.365643	0.310888	5521.88	5478.57	5526.87	4489.54	4720.71	4539.21	5156.19	4488.12	5907.58	3784.61	3203.36	3674.77	4647.67	4329.32	4727.28	3726.07	3806.42	3738.62	-0.545016	-0.774211	-0.588808	0.0499401	-0.124864	0.0585677	-0.468651	-0.237677	-0.660063	AGGGACAGUCUCAGGUAC		custom		gma-MIR5368-p3_1ss18GC
128	gma-MIR1524-p3_2ss16CG17GT	0.00806348	7894.71	2341.76	4926.63	1054.44	-0.648335	0.555506	9506.64	8974.72	9621.16	4625.61	5091.31	4646.08	9569.43	9582	9435.47	5583.48	5302.5	5555.34	4865.42	3506.52	5229.49	5899.24	5578.89	2818.74	-0.767772	-0.759194	-0.792334	0.0729211	-0.537996	0.170659	-0.697904	-0.780348	-1.74304	GCGGUGGAGCAUGAGGUU		custom		gma-MIR1524-p3_2ss16CG17GT
20	lus-miR159b_R+2_1ss21CG	0.00854104	346.724	156.655	507.259	65.8363	0.675219	0.585091	185.245	185.635	179.847	561.183	501.7	555.971	317.789	315.42	317.729	486.107	475.983	514.876	571.022	595.59	597.836	443.186	434.705	446.022	1.39184	1.35844	1.51746	0.0250752	0.247495	0.10474	0.479842	0.462763	0.489321	UUUGGAUUGAAGGGAGCUCUGUU		custom		lus-miR159b_R+2_1ss21CG
178	gma-MIR5368-p3_1ss10AT	0.00858968	4470.94	1579.36	2050.02	963.99	-1.37729	1.19479	4933.39	4690.71	4773.67	2189.53	3203.47	2353.49	6425.34	5214.52	6454.3	2971.58	2785.03	2971.11	1088.84	146.522	1442.82	2348.15	2431.38	2264.76	-0.73135	-0.752114	-0.684096	-1.00782	-4.45045	-0.705916	-1.45225	-1.10076	-1.5109	AGCCAUCAGUGAGAUACCACUC		custom		gma-MIR5368-p3_1ss10AT
827	PC-5p-528067_2	0.00874161	633.924	191.933	406.797	184.387	-0.712248	0.620002	653.488	637.676	673.406	403.387	409.346	413.497	939.534	784.777	790.208	625.126	694.644	591.774	356.496	192.309	203.545	355.235	317.273	324.771	-0.0640138	0.123451	-0.186431	-0.17828	-1.08989	-1.02253	-1.40317	-1.30656	-1.28281	AGAAAAGAGGAGGAGGGAG		custom		PC-5p-528067_2
218	hbr-MIR6173-p3_2ss4CT18CG	0.00930975	749.266	417.952	265.789	127.731	-1.34758	1.18776	1113.68	1136.34	1249.07	209.892	220.808	243.807	900.809	865.036	803.945	439.533	421.058	413.533	245.44	210.177	252.871	152.777	137.709	118.999	-1.34129	-1.43231	-1.59478	0.225721	-0.0711864	0.0526568	-2.55979	-2.65113	-2.75615	CAGUGCUGUAGCUAACGGG		custom		hbr-MIR6173-p3_2ss4CT18CG
67	osa-miR171b	0.00998223	181.151	72.8267	342.881	180.621	0.782697	0.699548	102.848	116.291	98.4376	277.566	261.758	274.101	176.376	158.239	164.737	129.854	113.98	128.262	280.957	447.19	418.453	518.316	526.739	522.177	0.336367	-0.0289638	0.38181	0.017517	0.772656	0.61036	1.55517	1.73498	1.66437	UGAUUGAGCCGUGCCAAUAUC		custom		osa-miR171b
Following transcripts are statistically significant but have low signals (signal < 500)
720	PC-5p-232201_5	8.00176e-07	75.6025	54.3676	31.6068	23.0829	-1.26701	0.278528	136.47	149.902	151.037	29.2633	33.5501	29.2885	69.3637	30.6349	50.914	67.5753	61.0506	55.7109	13.1711	9.59573	13.0263	24.2576	16.1929	23.881	-1.01401	-1.29594	-1.43887	-1.15171	-1.80585	-1.16891	-1.51575	-0.919815	-1.0922	ACAAGAGAAUUGGAGGGGAGG		custom		PC-5p-232201_5
151	bdi-miR5054_L+2	1.5278e-06	85.8649	14.9939	172.583	36.499	0.997701	0.238602	104.761	104.606	104.428	81.9356	85.7397	78.615	69.7416	70.1065	72.8511	222.526	217.531	211.479	127.77	130.089	152.05	163.832	173.203	154.768	1.08687	1.05626	1.01801	0.640984	0.601464	0.951664	1.23213	1.30484	1.08709	GUUCCCCACGGUCGGCGCCA		custom		bdi-miR5054_L+2
59	cca-miR169a	2.44284e-06	14.7854	10.6963	74.847	42.7032	2.40573	0.611833	4.18213	4.99647	3.68256	18.8637	23.7452	35.0599	8.6125	13.2075	20.7181	20.808	19.2276	22.3026	91.293	134.432	87.1308	96.8206	103.228	98.3795	2.31483	1.9442	2.59843	2.27489	2.50117	1.31336	3.49081	2.96641	2.24746	UAGCCAAGGAUGACUUGCCUU		custom		cca-miR169a
793	PC-5p-434218_2	4.9914e-06	29.4861	4.2539	16.7255	3.74937	-0.83852	0.234362	35.6031	31.6264	28.9783	28.0216	32.0251	32.2023	30.9147	22.5557	23.4473	18.1233	14.5467	20.9307	18.0619	22.1315	16.9391	16.992	11.0297	11.7749	-0.974161	-1.12044	-0.469354	-0.633587	-0.533101	-0.926807	-0.863439	-1.03209	-0.993707	UUGAAGGGGAUUGGAGAGGAU		custom		PC-5p-434218_2
152	bdi-miR5054_L-1	1.61919e-05	169.003	25.3178	349.55	42.3902	1.05343	0.344765	142.923	162.842	141.806	183.342	215.098	194.274	143.915	174.372	162.455	418.983	375.958	412.155	325.835	313.645	342.611	331.125	312.492	313.145	1.55165	1.2071	1.53927	0.829606	0.544137	0.818476	1.20216	0.841648	0.94679	CCCCACGGUCGGCGCCA		custom		bdi-miR5054_L-1
1031	zma-MIR408a-p5_2	2.6584e-05	19.4012	5.49865	50.4556	20.9567	1.33184	0.466375	17.0075	18.3485	22.9285	25.8208	20.568	27.8558	10.6204	14.2305	17.2308	46.4675	23.2523	42.6857	76.8433	46.8972	92.14	37.2498	44.2179	44.3467	1.45005	0.341709	0.896612	1.57338	1.1891	1.72585	1.81039	1.63564	1.36384	ACAGGGAUGAGACAGAGC		custom		zma-MIR408a-p5_2
41	osa-miR164e_R-1_1ss19GT	3.08599e-05	86.3367	35.7485	256.213	67.957	1.65213	0.590509	45.4583	44.8433	43.9813	101.981	80.4906	84.4657	119.971	118.838	137.001	178.937	204.76	200.122	340.562	328.737	359.342	221.58	227.325	244.55	1.97684	2.19097	2.18592	1.73962	2.03004	2.08892	0.885143	0.935754	0.83594	UGGAGAAGCAGGGCACGUUA		custom		osa-miR164e_R-1_1ss19GT
938	zma-miR164a-5p	5.87367e-05	95.9198	41.1245	285.548	91.9272	1.66282	0.649887	47.8833	42.2688	46.5594	110.983	102.914	114.074	110.333	129.205	159.058	217.015	236.443	215.647	245.017	449.571	440.328	245.236	250.064	270.61	2.1802	2.48383	2.21153	1.14255	2.12711	1.9486	1.1523	0.952639	0.766661	UGGAGAAGCAGGGCACGUGCA		custom		zma-miR164a-5p
38	mdm-miR164b_R+3_1ss20CT	5.95681e-05	56.9244	28.1824	212.463	55.3037	2.10533	0.824457	15.8908	25.2241	18.546	81.0867	79.2597	67.1998	71.4304	76.4245	77.2579	161.624	161.16	181.566	281.688	270.827	300.293	189.065	175.991	189.955	3.34638	2.67562	3.29131	1.79656	1.77271	2.15984	1.40427	1.2034	1.2979	UGGAGAAGCAGGGCACGUGUAUUU		custom		mdm-miR164b_R+3_1ss20CT
721	PC-5p-2325972_1	6.35245e-05	70.3806	43.1614	27.1145	19.3268	-1.4803	0.584943	117.002	114.901	147.867	42.1251	43.3147	41.4522	43.2479	42.5038	41.0122	47.3281	31.3524	67.7616	12.2982	18.7469	6.06128	24.0857	20.2619	16.1343	-1.30576	-1.87374	-1.12576	-1.77623	-1.20821	-2.77376	-0.844453	-1.06883	-1.34593	UUUUCCUGCGCGCUUAG		custom		PC-5p-2325972_1
582	PC-3p-708565_2	6.99735e-05	24.9139	16.03	217.15	102.885	3.51558	1.40822	25.6419	35.1014	21.3976	42.6622	32.9644	46.5742	1.80951	3.9354	14.1387	338.773	342.799	339.732	122.147	171.106	265.389	127.848	125.032	121.526	3.72374	3.28776	3.98888	1.51759	2.37591	2.5105	6.14269	4.98964	3.10355	GGGCGAUUCGGAAAUUG		custom		PC-3p-708565_2
639	PC-5p-134716_14	7.06112e-05	12.5484	3.19031	26.9311	6.3781	1.10064	0.441438	10.3149	13.3787	11.9688	12.0047	18.1323	16.4903	12.6353	10.2862	7.72436	30.6581	35.1471	33.0393	14.6267	27.1248	30.1995	26.1804	24.7378	20.6663	1.57154	1.39346	1.46491	0.285008	0.581055	0.872905	1.05103	1.26601	1.4198	UGAGGGGGAUUGAAGAGGAUU		custom		PC-5p-134716_14
579	PC-3p-704298_2	0.0001122	138.357	71.1893	48.6305	12.0018	-1.42811	0.611707	177.306	296.357	194.282	97.449	107.024	99.3706	97.7134	89.7669	85.9478	59.5836	62.6657	45.3934	20.9586	53.2077	52.2536	45.9764	45.8194	51.8158	-1.57326	-2.24159	-2.0976	-2.21711	-1.00823	-0.92729	-1.08766	-0.970226	-0.730069	AAAAAGAAACGGAGGGAGUAUCUC		custom		PC-3p-704298_2
40	osa-miR164c_R+1_1ss14TC	0.000122867	100.919	45.3304	273.063	88.5783	1.51971	0.659468	56.9619	50.0394	46.2303	96.5353	95.1996	99.3893	144.466	154.22	165.226	187.165	201.666	204.894	424.887	279.775	415.919	248.155	237.049	258.061	1.71624	2.01083	2.14796	2.13795	1.55524	2.06514	0.780509	0.620199	0.643274	UGGAGAAGCAGGGCACGUGCAC		custom		osa-miR164c_R+1_1ss14TC
971	zma-miR169c-5p	0.000149708	26.9559	13.8928	86.469	45.5434	1.58184	0.706256	8.96064	14.3949	18.0013	49.8073	42.8277	38.5906	22.3788	27.834	19.8076	24.0142	28.9235	26.7338	105.226	111.117	109.819	128.405	118.36	125.623	1.42221	1.00668	0.57057	1.07906	1.37546	1.50881	2.52049	2.08826	2.66497	CAGCCAAGGAUGACUUGCCGG		custom		zma-miR169c-5p
372	PC-3p-2110290_1	0.000160064	152.984	70.1026	43.29	13.3566	-1.77365	0.799604	221.848	257.212	253.194	117.518	122.521	121.568	104.708	91.6129	86.6713	37.2802	43.2322	50.1664	16.8463	67.9637	38.8416	43.8948	44.2714	47.1132	-2.57309	-2.57278	-2.33545	-2.80238	-0.850196	-1.64609	-1.25425	-1.04918	-0.879423	AAAAAGAAACGGAGGGAGUACAUC		custom		PC-3p-2110290_1
150	bdi-miR5054_L+1_1	0.000231901	104.177	36.9193	189.422	45.5687	0.90608	0.431224	150.861	142.578	149.535	59.5611	60.159	69.891	100.887	107.955	96.1672	195.518	194.402	180.222	113.054	126.253	186.149	238.014	237.555	233.628	0.374086	0.447294	0.269292	0.924566	1.06946	1.41328	1.23831	1.13783	1.2806	CUCCCCACGGUCGGCGCCA		custom		bdi-miR5054_L+1_1
336	PC-3p-180560_8	0.000377201	181.369	117.914	36.0557	15.8273	-1.91555	0.980161	242.264	313.926	321.213	28.1739	67.4197	13.9975	223.624	245.518	176.182	49.9186	58.8925	47.5149	20.1755	20.6216	13.346	36.5259	47.0635	30.4428	-2.27893	-2.41427	-2.75708	-0.48175	-1.70901	-0.0687585	-2.61408	-2.38315	-2.53289	AAUCCGGCACAAACGAACAAAGCC		custom		PC-3p-180560_8
691	PC-5p-204984_7	0.000414906	39.6682	28.6219	14.3604	3.60342	-1.24268	0.645083	54.5808	46.8737	107.638	19.5755	17.2108	17.1089	34.5021	32.8932	26.6308	20.6456	13.4242	19.59	12.2388	13.1636	10.8769	12.1363	16.0259	11.142	-1.40256	-1.80395	-2.45799	-0.677586	-0.386759	-0.653482	-1.50736	-1.03739	-1.25709	AGAGGGGAUUGGAGGGGCUAA		custom		PC-5p-204984_7
794	PC-5p-435856_2	0.00043263	19.9956	11.3636	1.41911	3.42695	-8.27422	4.32251	19.4066	40.6878	36.8672	7.62302	14.2185	9.57748	17.9786	16.3485	17.2525	0.00666597	0.00666597	0.00666597	0.00964567	1.42405	0.00964567	10.4572	0.017128	0.83441	-11.5074	-12.5755	-12.4332	-9.62627	-3.31971	-9.95555	-0.781792	-9.89858	-4.36991	GGGAGCCGAGCCGUGCGGGC		custom		PC-5p-435856_2
113	cre-MIR916-p5_4	0.000439502	8.63005	11.6437	0.0121888	0.00856814	-7.7489	4.05778	36.1686	5.79151	18.2787	4.36768	0.0247309	0.0247309	3.15936	5.7797	4.07538	0.00451939	0.00451939	0.00451939	0.00869066	0.00869066	0.00869066	0.0233562	0.0233562	0.0233562	-12.9663	-10.3236	-11.9817	-8.97319	-1.50877	-1.50877	-7.07968	-7.95105	-7.44698	AGUUGGUUAGAGCGUGGUGC		custom		cre-MIR916-p5_4
488	PC-3p-432193_2	0.000480582	149.343	66.7526	41.3023	15.0198	-1.87528	0.995456	233.336	231.993	247.312	109.822	115.687	106.241	112.915	90.0207	96.7589	48.1974	41.5248	26.6502	10.3539	63.0277	42.9791	43.1261	50.9869	44.8741	-2.27538	-2.48203	-3.21411	-3.40692	-0.876167	-1.30563	-1.38861	-0.820131	-1.10851	AAAAGAAACGGAGGGAGUACGUA		custom		PC-3p-432193_2
187	gma-MIR5368-p3_1ss7AT	0.000538131	322.683	129.576	142.136	50.7423	-1.14352	0.61762	456.239	166.148	463.675	185.666	201.654	200.858	400.279	435.296	394.334	219.827	191.624	208.115	99.3903	83.3571	108.666	114.928	134.971	118.346	-1.05342	0.205813	-1.15573	-0.901536	-1.27451	-0.886278	-1.80028	-1.68935	-1.73641	CCUGGGUUUGGCUUUGGGC		custom		gma-MIR5368-p3_1ss7AT
318	PC-3p-1671314_1	0.000553178	104.099	33.2987	37.5192	11.3393	-1.46652	0.795436	140.334	152.598	151.038	84.0876	79.9018	83.8827	89.7049	76.3608	78.9833	29.0253	25.3943	25.6868	49.4728	40.1098	60.1037	35.5435	35.1066	37.2302	-2.27348	-2.58716	-2.55582	-0.765257	-0.994274	-0.480918	-1.3356	-1.12109	-1.08507	UAAAAAGAAACGGAGGGAGUAAGA		custom		PC-3p-1671314_1
942	zma-miR164f-5p_R-1	0.000565944	98.5299	46.3393	270.045	88.9752	1.54561	0.841282	47.8798	46.1842	46.3726	96.1255	101.726	93.6789	134.898	148.88	171.024	223.839	235.367	258.62	137.544	413.099	412.952	240.58	249.138	259.265	2.22497	2.34944	2.47949	0.516906	2.0218	2.14018	0.834645	0.742794	0.600228	UGGAGAAGCAGGGCACGUGC		custom		zma-miR164f-5p_R-1
1016	zma-miR398a-3p	0.000594994	47.6023	24.1387	138.851	88.8905	1.41095	0.773942	35.3248	87.3993	51.8384	61.7972	44.162	77.8494	20.1683	24.2331	25.6487	233.751	215.858	280.235	167.542	119.689	85.634	46.6618	46.4657	53.8202	2.72622	1.30439	2.43455	1.43891	1.43842	0.137497	1.21015	0.939185	1.06926	UGUGUUCUCAGGUCGCCCCCG		custom		zma-miR398a-3p
589	PC-3p-744328_1	0.00067018	106.618	76.3006	23.9776	9.63917	-1.99564	1.11503	201.725	200.086	212.409	23.1626	42.3961	43.4234	90.0795	74.3924	71.89	26.0571	36.2726	22.5725	14.6029	28.4713	3.52859	29.2893	25.6927	29.3112	-2.95264	-2.46367	-3.23421	-0.665546	-0.574425	-3.62131	-1.62083	-1.53379	-1.29434	GUAAAAUGAAACGGAGGGAGUACU		custom		PC-3p-744328_1
975	zma-miR169f-5p_R-1	0.000737009	28.9943	12.8887	83.3073	37.1671	1.45978	0.827811	18.743	15.7744	29.6834	52.5983	42.3764	38.6958	24.9784	20.5235	17.5756	30.1006	38.5518	33.8158	99.3698	107.318	104.507	113.149	113.235	109.719	0.683442	1.28921	0.18804	0.917791	1.34056	1.43335	2.17948	2.46397	2.64216	UAGCCAAGGAUGACUUGCCU		custom		zma-miR169f-5p_R-1
712	PC-5p-2242944_1	0.000813388	117.61	54.1844	34.3794	20.0792	-2.08207	1.19911	169.31	192.708	201.269	68.7442	73.7113	79.5013	104.267	88.7857	80.1923	42.6817	65.835	60.6696	1.82272	25.5247	19.9474	38.8415	27.9765	26.1155	-1.98798	-1.54949	-1.73008	-5.23708	-1.52999	-1.99478	-1.42461	-1.66611	-1.61856	CGGAGGAGAUGGGAGUGGCUU		custom		PC-5p-2242944_1
1030	zma-MIR408a-p5_1	0.000891811	25.5073	4.01712	77.6511	48.1904	1.40924	0.823492	25.0116	19.1766	26.5105	26.1498	22.7511	27.1102	21.0999	30.6847	31.0714	51.0403	46.9226	64.0459	134.13	105.303	172.093	42.7337	42.8215	39.7699	1.02904	1.29094	1.27254	2.35876	2.21054	2.66628	1.01814	0.480814	0.35609	CAGGGAUGAGACAGAGCA		custom		zma-MIR408a-p5_1
623	PC-5p-1095321_1	0.000940071	48.7925	16.2282	33.2497	12.5782	-0.586021	0.345317	53.4637	50.6101	49.998	29.2551	35.7724	29.9412	81.9631	51.0836	57.0453	50.091	48.0436	26.3465	22.6614	20.9285	15.3204	44.0147	35.8961	35.945	-0.0940079	-0.0750816	-0.924258	-0.368452	-0.773379	-0.966673	-0.896991	-0.509032	-0.666316	GGAGGAAGAACAGAGGAC		custom		PC-5p-1095321_1
155	bdi-miR5054	0.000977419	167.774	24.5198	317.894	69.3516	0.898322	0.532634	144.852	150.073	139.284	196.486	206.067	193.191	157.858	156.921	165.232	414.351	377.653	362.652	171.83	308.935	282.449	317.225	333.937	292.014	1.51627	1.3314	1.38056	-0.193443	0.584193	0.547961	1.00689	1.08954	0.821539	UCCCCACGGUCGGCGCCA		custom		bdi-miR5054
538	PC-3p-579697_2	0.00102375	45.3473	35.3103	6.70216	2.92728	-2.42173	1.44654	83.6357	82.7164	101.16	8.33179	13.1662	12.1929	46.1025	35.1651	25.6549	9.34462	4.83797	5.10776	7.84431	6.01708	4.29459	10.5032	10.2469	2.123	-3.16191	-4.0957	-4.30781	-0.0869798	-1.1297	-1.50545	-2.13402	-1.77896	-3.59506	AUUUUAGAACGGAGGGAAU		custom		PC-3p-579697_2
699	PC-5p-2114856_1	0.00139487	26.1227	3.11041	42.7739	10.0995	0.685248	0.430284	26.8686	23.7585	23.9674	32.427	24.2677	26.6914	29.4952	24.5445	23.084	62.2288	48.1377	49.2921	30.3319	47.5035	33.9115	39.5144	32.915	41.1297	1.21166	1.01872	1.04028	-0.0963618	0.968997	0.345397	0.421901	0.423345	0.83329	UUGGAGGGGAUUGAAGAGGAUC		custom		PC-5p-2114856_1
234	gma-MIR6300-p3_1ss8AG	0.00142724	121.82	48.6401	47.609	24.7575	-1.41581	0.892365	63.4308	52.8071	70.0769	126.005	141.459	153.313	189.489	166.122	133.678	42.9653	40.1381	29.8973	14.6643	26.2443	98.1983	63.5686	55.4124	57.3925	-0.562011	-0.395759	-1.22892	-3.1031	-2.43031	-0.642708	-1.57573	-1.58396	-1.21982	UAGUGGUGAGUAUUCCC		custom		gma-MIR6300-p3_1ss8AG
790	PC-5p-425458_2	0.00148906	17.995	26.5656	1.78344	2.17751	-5.40185	3.42844	19.2432	11.2575	87.5615	4.44541	8.13434	1.43961	7.88028	12.4506	9.54292	0.30024	5.53719	3.0404	0.00913616	4.35058	0.00913616	0.0205511	0.0205511	2.76321	-6.00209	-1.02366	-4.84796	-8.92651	-0.902817	-7.29987	-8.58289	-9.24279	-1.78809	AUCCGGCAGAAACGAACAAGGCUU		custom		PC-5p-425458_2
494	PC-3p-462050_2	0.00154447	188.646	83.9199	94.5101	46.397	-1.09516	0.699265	185.999	193.851	237.012	84.7938	85.3309	92.3002	308.903	256.724	252.902	145.135	144.454	138.318	20.6122	80.3311	27.178	99.7773	95.789	98.9965	-0.357902	-0.424342	-0.776971	-2.04046	-0.0871098	-1.76389	-1.63037	-1.42229	-1.35313	CGGGAAGGAGGACCAGGAG		custom		PC-3p-462050_2
300	PC-3p-155058_11	0.00164515	13.2164	10.0945	1.67607	2.57497	-6.47812	4.17963	9.27405	8.12319	4.86481	6.62445	38.4117	8.96034	12.535	15.3949	14.7594	0.00621504	0.00621504	0.00621504	6.69392	2.28296	0.785089	0.0210137	0.0210137	5.26202	-10.5432	-10.3521	-9.6124	0.0150513	-4.07257	-3.51263	-9.22042	-9.51691	-1.48795	AUUGAGCGAACCCGGGG		custom		PC-3p-155058_11
1032	stu-miR408b-5p_2ss3GA8CT	0.00168779	18.2605	15.1115	56.0896	39.9445	2.20141	1.42636	15.9327	17.6911	14.2941	31.5217	39.0347	38.9653	3.45941	0.456207	2.98947	32.3367	35.7165	56.0894	76.3982	137.384	95.8353	27.6401	19.4611	23.945	1.02118	1.01357	1.97231	1.27719	1.81538	1.29837	2.99816	5.41476	3.00177	ACAGGGAUGAGACAGAGCAUG		custom		stu-miR408b-5p_2ss3GA8CT
35	far-miR164a_R-2_1ss19GT	0.00169837	128.251	40.8317	252.827	68.3684	0.986472	0.639829	104.686	124.881	57.9693	102.484	120.337	119.959	156.606	190.39	176.945	242.336	254.855	253.08	98.4525	254.662	365.021	275.192	268.578	263.27	1.21094	1.02912	2.12623	-0.0579031	1.0815	1.60543	0.8133	0.496383	0.573245	UGGAGAAGCAGGGCACUUU		custom		far-miR164a_R-2_1ss19GT
614	PC-3p-997625_1	0.00199657	108.498	73.6903	38.9796	31.6639	-1.69487	1.12939	78.7853	100.104	104.312	35.1454	31.4077	28.8688	192.639	205.139	200.082	66.0814	43.7486	103.957	6.76433	16.1172	3.49332	47.1726	36.7336	26.7486	-0.253682	-1.19419	-0.00492335	-2.37732	-0.962518	-3.04684	-2.02988	-2.48143	-2.90306	AAUCGGACACAAACGAACAAGCCC		custom		PC-3p-997625_1
510	PC-3p-493708_2	0.00210342	126.688	49.9779	44.8243	14.1854	-1.47905	0.994266	181.013	178.49	212.925	79.1471	100.79	110.886	99.9486	95.4924	81.4979	33.4243	24.4862	27.082	60.951	59.7401	61.115	44.4514	46.3696	45.7986	-2.43713	-2.8658	-2.97494	-0.376886	-0.754576	-0.859479	-1.16896	-1.04221	-0.83146	AAAAAAGAAACGGAGGGAGUAUGU		custom		PC-3p-493708_2
396	PC-3p-2369156_1	0.0022053	116.248	43.9952	46.6222	14.08	-1.28788	0.87271	175.228	174.404	171.56	89.9851	85.3429	82.9215	106.364	87.7803	72.6495	33.0994	29.7113	40.0728	64.6777	53.7694	71.2961	38.7993	46.7596	41.4144	-2.40436	-2.55335	-2.09802	-0.476417	-0.666484	-0.217924	-1.45491	-0.908634	-0.810822	ACAAAAAGAAACGGAGGGAGUAUC		custom		PC-3p-2369156_1
299	PC-3p-153514_12	0.00257797	56.7374	28.1958	18.3791	28.6299	-2.23427	1.5549	89.7127	54.762	55.5143	15.7006	54.6454	10.6193	88.0938	64.7296	76.8589	5.08512	4.9796	8.287	2.22416	93.5464	9.06406	15.6061	8.71066	17.9086	-4.14096	-3.45907	-2.74394	-2.81949	0.775582	-0.228465	-2.49693	-2.89357	-2.10156	AUUUGACACAAACGAACAAGGCCU		custom		PC-3p-153514_12
384	PC-3p-2250686_1	0.00285864	2.32239	2.96481	31.5731	44.4674	6.93519	4.9133	0.00738783	0.00738783	0.00738783	0.0179533	6.72994	6.84884	3.36087	3.92013	0.00161897	3.77032	8.76052	11.6218	125.022	19.3287	91.449	8.96078	8.30082	6.94386	8.99532	10.2116	10.6194	12.7657	1.52208	3.73904	1.41479	1.08235	12.0664	UCCUCCCCUUGGGAUCCUCUUC		custom		PC-3p-2250686_1
290	PC-3p-1441408_1	0.0030619	17.1725	14.8947	3.67302	4.7254	-4.78342	3.42962	3.46155	6.8386	2.72607	7.53154	44.4391	7.04088	30.3172	26.354	25.8432	0.00698991	0.143177	0.00698991	0.0118705	10.5186	3.41826	2.06891	4.50922	12.3732	-8.95193	-5.57783	-8.60733	-9.30942	-2.07889	-1.04249	-3.87319	-2.54707	-1.06257	GUACGCUCGGGGAGAUCC		custom		PC-3p-1441408_1
69	mtr-miR171c_R+1_1ss19AT	0.00316416	148.943	81.4737	296.104	147.514	0.9476	0.683325	75.9709	68.086	76.5281	264.818	235.868	258.83	108.057	136.878	115.45	94.0973	103.843	119.514	386.669	315.732	361.917	427.024	417.143	439	0.308706	0.608981	0.643114	0.5461	0.420719	0.483657	1.98253	1.60765	1.92695	UGAUUGAGCCGUGCCAAUUUUU		custom		mtr-miR171c_R+1_1ss19AT
388	PC-3p-228742_6	0.00336076	11.0055	11.3553	22.3422	9.93246	1.58508	1.15519	2.13983	3.37938	2.81054	24.7694	33.4867	16.3925	4.32246	7.66923	4.07974	18.885	13.3677	20.2158	22.7383	29.8171	45.4163	19.1228	17.5902	13.9264	3.14168	1.98393	2.84656	-0.123433	-0.167447	1.47018	2.14537	1.19762	1.77127	AAGUUUGUGGCUGACCGAUA		custom		PC-3p-228742_6
88	cca-miR398_R-1_1ss19CT	0.00350615	102.99	40.148	296.238	170.687	1.33295	0.978729	84.9444	80.4849	77.7411	162.038	149.445	156.023	63.8547	76.1197	76.2621	412.737	444.63	457.086	452.369	124.491	431.869	117.982	116.587	108.387	2.28063	2.46582	2.55572	1.48117	-0.26357	1.46883	0.8857	0.615064	0.507157	UGUGUUCUCAGGUCGCCCUU		custom		cca-miR398_R-1_1ss19CT
559	PC-3p-642497_2	0.00359301	19.9949	29.5582	1.38237	1.51063	-3.55007	2.618	54.943	28.4353	81.8475	0.0238918	5.63232	0.0238918	2.08971	4.21308	2.74572	1.60775	2.0735	1.61358	0.00859393	4.20147	0.00859393	0.0223056	2.88323	0.0223056	-5.09482	-3.77755	-5.6646	-1.47512	-0.422833	-1.47512	-6.54976	-0.54719	-6.94364	CCUGAACUCACUUUGGU		custom		PC-3p-642497_2
978	zma-miR169i-5p	0.00360507	32.4586	10.6724	82.3542	44.8891	1.09757	0.809881	20.4281	23.0105	21.11	51.5959	39.8133	43.0334	32.1238	28.4415	32.5714	20.5807	26.4233	23.7533	95.9411	114.457	102.354	118.198	114.914	124.566	0.0107337	0.199521	0.170203	0.894893	1.52348	1.25004	1.87949	2.01449	1.93523	UAGCCAAGGAUGACUUGCCUG		custom		zma-miR169i-5p
120	han-MIR1310-p3_1ss6GT	0.00370202	62.3673	54.3994	6.07101	5.20288	-4.69258	3.47897	14.8929	22.2434	23.7706	23.082	37.3562	38.0366	139.427	139.39	123.106	3.41898	7.47621	0.0160506	0.0123562	4.21026	3.38447	15.3652	10.4874	10.2682	-2.12299	-1.573	-10.5323	-10.8673	-3.14937	-3.49038	-3.18178	-3.73239	-3.58366	AGGUAUGACGGUGCGGCUG		custom		han-MIR1310-p3_1ss6GT
503	PC-3p-478983_2	0.00373793	18.3739	9.11505	8.17994	4.01572	-1.13349	0.841784	12.0375	13.491	22.9136	23.6661	12.9166	2.97606	20.9058	21.7279	34.7302	15.0974	8.20988	12.7008	7.29423	8.22321	1.85946	7.03068	3.98641	9.21733	0.326767	-0.71656	-0.851286	-1.69799	-0.651452	-0.678522	-1.57216	-2.44639	-1.91377	AAUCCGACGCAAACGAACAAUGCC		custom		PC-3p-478983_2
641	PC-5p-138152_14	0.00383564	95.423	70.2822	167.695	50.1883	1.08347	0.808351	67.0582	49.3242	61.433	202.888	178.621	181.819	41.4387	35.5227	40.7018	217.736	177.355	225.26	192.459	191.34	194.431	100.957	105.795	103.921	1.69909	1.84627	1.87451	-0.0761328	0.0992327	0.0967589	1.2847	1.57446	1.35232	UUUGUACCCGUCACCGGUUUA		custom		PC-5p-138152_14
744	PC-5p-2639320_1	0.0038648	35.3511	25.8421	3.83886	5.58083	-6.81979	5.09498	19.9359	18.8295	22.2754	81.3021	45.9986	74.7981	15.7042	18.806	20.5101	0.00705892	0.00705892	0.416695	15.1591	0.00991805	0.00991805	10.415	2.38963	6.13541	-11.4636	-11.3813	-5.74032	-2.42311	-12.1792	-12.8807	-0.592488	-2.97634	-1.7411	AGGAUUUGUGAUAUGCUAU		custom		PC-5p-2639320_1
937	sbi-miR164a_R+3	0.00399674	42.0024	23.9909	98.9775	28.531	1.3991	1.05155	15.6686	19.4144	16.1845	50.4831	90.0274	57.3654	34.1614	46.6263	48.0906	89.8639	84.9372	78.711	144.208	44.4989	113	119.167	104.148	112.263	2.51987	2.12927	2.28195	1.51428	-1.0166	0.978068	1.80255	1.15942	1.22306	UGGAGAAGCAGGGCACGUGCAUUU		custom		sbi-miR164a_R+3
77	osa-miR390-5p_R+1	0.00403407	192.939	54.5254	139.662	54.3814	-0.525683	0.395758	120.516	128.507	133.227	233.356	260.652	259.257	200.576	204.784	195.574	69.5465	83.0109	71.2243	201.513	151.711	121.318	184.497	182.76	191.379	-0.793179	-0.630472	-0.903449	-0.211661	-0.780798	-1.09559	-0.120557	-0.164156	-0.0312809	AAGCUCAGGAGGGAUAGCGCCC		custom		osa-miR390-5p_R+1
936	tae-miR164_R+3	0.0040859	13.8796	6.09244	26.7767	19.7397	0.870259	0.656674	8.77999	14.0106	8.524	22.1657	22.4593	20.2298	11.1459	8.26379	9.33742	15.9572	21.8432	25.256	78.851	18.6773	21.5099	22.7586	17.5005	18.6363	0.861918	0.64066	1.56702	1.8308	-0.266022	0.0885132	1.0299	1.08252	0.997017	UGGAGAAGCAGGGCACGUGCAUCU		custom		tae-miR164_R+3
258	PC-3p-1177593_1	0.00424285	0.153753	0.277353	37.8893	63.9878	7.51661	5.71048	0.682835	0.0365422	0.00776276	0.0281731	0.599092	0.0281731	0.000400435	0.000400435	0.000400435	168.433	4.66331	10.4673	18.5706	0.0120072	129.388	9.41977	0.0247527	0.0247527	7.94642	6.99565	10.397	9.36449	-5.64081	12.1651	14.5218	5.94987	5.94987	AUUUAAACCCCUACAAUCCCCCUC		custom		PC-3p-1177593_1
361	PC-3p-204343_7	0.00429404	98.3584	75.6807	148.174	53.1072	0.919222	0.69986	74.4073	64.7227	72.8233	219.655	180.003	185.937	29.476	22.9048	35.2964	173.886	135.958	171.338	196.328	184.687	219.803	83.4816	80.6895	87.396	1.22462	1.07081	1.23437	-0.161969	0.0370582	0.241403	1.50192	1.81673	1.30805	AUGGAUGAGUGCUAUUGGCGU		custom		PC-3p-204343_7
28	htu-miR160a_R+1	0.00443466	59.3305	23.1925	128.459	47.9682	1.1486	0.879613	30.6892	37.0204	30.3612	57.7892	60.3802	60.0944	83.3519	90.1091	84.1786	120.551	121.333	111.447	235.841	135.053	166.468	99.563	81.1809	84.6907	1.97384	1.71258	1.87606	2.02894	1.16138	1.46994	0.256394	-0.150533	0.00875134	UGCCUGGCUCCCUGUAUGCCU		custom		htu-miR160a_R+1
68	lus-miR171b_R+4	0.00495188	123.366	35.0662	305.94	170.461	1.02603	0.801726	77.7579	81.9675	83.1931	146.755	172.366	149.974	122.117	151.094	125.068	83.7838	75.7059	83.127	389.896	400.153	386.183	439.951	438.797	455.86	0.107681	-0.114646	-0.0011471	1.40968	1.21508	1.36457	1.84908	1.5381	1.86588	UGAUUGAGCCGUGCCAAUAUCUGAA		custom		lus-miR171b_R+4
788	PC-5p-407556_3	0.00502907	34.151	19.1614	107.623	105.688	1.14059	0.893779	60.1137	57.2873	60.6673	21.7054	19.5483	26.7912	22.2885	15.5267	23.4311	266.801	241.144	231.816	44.8709	67.5286	47.9303	30.8252	19.2671	18.4241	2.15	2.07361	1.93399	1.04773	1.78846	0.839178	0.467809	0.311394	-0.346829	UGCAGUAAUUCUUCUUUAUU		custom		PC-5p-407556_3
202	gma-MIR5368-p5_2ss16TG18GC	0.00530393	299.966	138.173	121.744	24.6069	-1.13203	0.895821	404.72	409.364	436.62	114.425	134.797	110.424	393.566	355.987	339.791	139.41	153.824	99.1096	105.946	93.0893	163.114	115.403	115.32	110.481	-1.53759	-1.4121	-2.13928	-0.111063	-0.534104	0.562826	-1.76993	-1.62619	-1.62086	AGGGACAGUCUCAGGGAC		custom		gma-MIR5368-p5_2ss16TG18GC
554	PC-3p-629663_2	0.00545339	22.5828	17.061	1.82686	2.33407	-6.42758	5.11265	13.3017	47.1747	55.4579	4.64233	18.3558	10.3704	16.2593	19.0694	18.6136	0.0069526	0.0069526	0.0069526	1.20596	5.17432	1.52925	6.11327	2.38345	0.0146393	-10.9018	-12.7282	-12.9616	-1.94467	-1.82679	-2.76158	-1.41125	-3.00014	-10.3123	CUUGGGAUGGGUGGCCGG		custom		PC-3p-629663_2
272	PC-3p-1280411_1	0.00550742	90.5418	72.0504	17.2201	4.65578	-1.91135	1.52312	75.4437	69.2726	69.3812	24.2043	22.1772	13.1676	202.723	182.767	155.74	13.042	19.6154	22.0251	17.4115	12.1531	21.6284	23.4345	14.4038	11.2674	-2.53223	-1.82029	-1.65539	-0.475225	-0.867746	0.715934	-3.1128	-3.66548	-3.78891	AUCCGACACAAACGAACGAGUCCU		custom		PC-3p-1280411_1
798	PC-5p-445018_2	0.00586747	14.0304	21.8104	0.911684	2.34357	-6.2899	5.07186	12.711	22.421	68.7859	0.0263481	12.0808	0.0263481	2.75056	3.60293	3.86859	0.00398297	0.00398297	0.0127956	0.00806613	1.0219	0.00806613	0.0244683	0.0244683	7.09742	-11.6399	-12.4587	-12.3923	-1.70775	-3.56338	-1.70775	-6.81267	-7.20211	0.875486	UUGGGAGCCGAGGCAUAUU		custom		PC-5p-445018_2
843	PC-5p-576215_2	0.00599153	1.22538	1.61238	17.4024	30.9308	5.58025	4.51732	2.71534	1.0701	0.528443	4.59664	2.09408	0.0223922	0.000467444	0.000467444	0.000467444	5.66575	7.54188	10.3343	94.8979	1.18419	34.2287	0.0200024	0.611187	2.13815	1.06113	2.81718	4.28955	4.36772	-0.82242	10.578	5.41924	10.3526	12.1593	UUUCUAAUCGAACACUAACC		custom		PC-5p-576215_2
693	PC-5p-2064113_1	0.00615607	18.6793	32.5636	3.21382	2.88358	-1.95699	1.59231	16.8227	24.0098	102.744	12.6256	0.022869	0.0846999	3.239	4.98956	3.57572	3.30938	8.08095	5.44122	1.22664	0.00898623	0.00898623	5.79526	4.22372	0.829259	-2.34578	-1.57103	-4.23898	-3.36358	-1.3476	-3.23657	0.839323	-0.240396	-2.10834	ACAUAGAAGAUUGGUGCACAUGGA		custom		PC-5p-2064113_1
1015	sbi-MIR397-p5	0.00671243	150.924	67.0355	54.0273	26.4632	-1.51433	1.25249	253.23	227.942	228.576	90.1962	80.4967	96.855	123.216	118.582	139.219	30.2575	31.3041	21.8851	58.1095	42.6573	108.658	63.4234	61.1351	68.8163	-3.06508	-2.86425	-3.38465	-0.634292	-0.916137	0.165893	-0.958103	-0.955814	-1.01654	UUGAGUGCAGCGUUGAUGAGC		custom		sbi-MIR397-p5
327	PC-3p-1738409_1	0.00711824	78.6564	40.0107	29.0021	7.93691	-1.30119	1.08834	114.921	128.817	130.359	33.0173	34.9572	35.1196	89.2525	80.1256	61.3373	27.7146	27.5897	28.5534	34.0224	40.6397	37.848	22.1584	28.1045	14.3879	-2.05193	-2.22313	-2.19076	0.0432634	0.2173	0.107937	-2.01004	-1.51146	-2.09191	AAAACGAAACGGAGGGAGUAAGA		custom		PC-3p-1738409_1
297	PC-3p-1480442_1	0.00730357	5.59006	11.6999	0.13042	0.232686	-4.65835	3.9156	0.761447	3.21258	0.478624	0.0227261	36.4471	0.0227261	5.24739	2.69203	1.42593	0.0731109	0.312516	0.693814	0.00806558	0.00806558	0.00806558	0.0233809	0.0233809	0.0233809	-3.38059	-3.36173	0.535657	-1.4945	-12.1417	-1.4945	-7.81012	-6.84722	-5.93043	UUCUCGGAAUCCCUUCCA		custom		PC-3p-1480442_1
482	PC-3p-414994_3	0.00746651	82.7229	71.8813	23.4077	5.80274	-1.33313	1.12534	165.381	162.441	199.673	28.0646	21.379	17.8742	63.3998	45.2218	41.0709	22.8279	21.9711	35.0675	18.2885	20.19	14.8215	24.7016	25.6421	27.1594	-2.85693	-2.88623	-2.50944	-0.617814	-0.082548	-0.270189	-1.35988	-0.818502	-0.596664	AAUUAAAACAAAACGGAGGGAGUA		custom		PC-3p-414994_3
933	tae-miR160_R+1_2ss20CT21AT	0.00747135	47.7097	25.6563	97.3924	30.4188	1.14896	0.969999	24.4652	29.0321	21.0172	81.2552	79.6194	81.1031	33.4804	33.5793	45.8355	111.905	123.99	148.437	93.5544	96.3492	113.808	64.8588	63.1489	60.4804	2.19348	2.0945	2.82021	0.203345	0.275151	0.488778	0.953987	0.911185	0.400003	UGCCUGGCUCCCUGUAUGCUUC		custom		tae-miR160_R+1_2ss20CT21AT
535	PC-3p-576372_2	0.0075444	129.428	87.4059	22.198	5.97369	-1.99618	1.68843	125.223	208.007	234.739	26.2122	14.959	17.5696	185.809	173.108	179.228	28.2988	23.6353	31.3322	22.3176	17.2721	25.0027	23.0687	12.2959	16.5583	-2.14569	-3.13761	-2.90534	-0.232057	0.207429	0.509002	-3.00981	-3.81541	-3.43617	AUUCGGCACAAACGAACAAUGCCU		custom		PC-3p-576372_2
876	PC-5p-700399_2	0.0076138	0.0122762	0.0114375	7.3817	20.6358	4.96176	4.20423	0.00670491	0.00670491	0.00670491	0.0270294	0.0270294	0.0270294	0.00872324	0.000279958	0.000279958	1.82593	1.68753	0.00711778	62.3755	0.448112	0.00896224	0.027382	0.027382	0.027382	8.0892	7.97548	0.0862108	11.1722	4.05126	-1.5926	1.65029	6.61187	6.61187	UUUGGAAGUCUAAAACC		custom		PC-5p-700399_2
889	PC-5p-74497_33	0.00823455	27.6856	9.11857	39.5548	11.7818	0.520768	0.448037	25.2472	21.6255	23.253	35.8242	39.7615	41.6141	23.8257	22.9689	15.0502	58.4905	39.0239	45.9497	43.9532	47.454	44.2149	28.9054	21.7624	26.2391	1.21208	0.851628	0.98264	0.295034	0.25516	0.0874578	0.278821	-0.0778405	0.801932	UUGGAGGGGAUUGAAGAGGAUU		custom		PC-5p-74497_33
984	stu-miR171b-3p	0.00873494	72.2442	70.0158	165.293	75.9202	1.64894	1.43516	25.8238	31.2756	34.5881	178.245	157.429	159.469	17.4781	21.3018	24.5868	61.6684	84.3694	118.947	98.4201	237.678	277.302	212.476	197.445	199.334	1.25583	1.43168	1.78197	-0.856834	0.594305	0.79818	3.60368	3.2124	3.01923	UUGAGCCGCGUCAAUAUCUCU		custom		stu-miR171b-3p
132	csi-miR3948_R-6_1ss3GT	0.00931545	17.5392	19.9371	3.82752	6.37455	-6.25143	5.51068	66.5608	17.5936	28.2069	7.1697	1.33323	7.41325	6.89989	11.631	11.0446	0.00573647	0.613713	0.00573647	17.1458	0.00909494	0.00909494	4.85326	11.7906	0.0146411	-13.5022	-4.84134	-12.2636	1.25787	-7.19565	-9.67083	-0.507621	0.0196625	-9.5591	UGUAGUGGGAGUGGGAGU		custom		csi-miR3948_R-6_1ss3GT
293	PC-3p-1460993_1	0.00987863	120.438	77.0173	19.3416	9.50183	-2.29918	2.05064	112.059	119.799	137.008	11.2963	78.033	14.1202	229.568	180.583	201.48	9.32658	4.99918	18.3391	36.1365	17.8357	19.6351	29.6403	22.5916	15.5708	-3.58677	-4.58278	-2.90126	1.67761	-2.12932	0.475677	-2.95329	-2.99881	-3.69373	AUUUGGCACAAACGAACAAGGCCU		custom		PC-3p-1460993_1
862	PC-5p-663981_2	0.00989806	0.0110537	0.0118243	15.633	30.4798	6.19262	5.52535	0.00649896	0.00649896	0.00649896	0.0264024	0.0264024	0.0264024	0.000259858	0.000259858	0.000259858	2.92026	78.3015	59.0925	0.00786836	0.282162	0.00786836	0.0282304	0.0282304	0.0282304	8.81167	13.5565	13.1505	-1.74653	3.41778	-1.74653	6.76338	6.76338	6.76338	AUCUAGUGUCUUUAUUUCUCA		custom		PC-5p-663981_2
329	PC-3p-1763297_1	0.00999626	4.08118	2.3501	7.56014	21.5954	-4.27299	3.82013	1.91561	2.03586	6.43343	0.0557139	7.50411	5.03796	4.40218	4.93575	4.40995	0.00660439	0.153208	0.899259	0.0100781	65.1252	1.77703	0.0232981	0.0232981	0.0232981	-8.18016	-3.73207	-2.83878	-2.46681	3.11746	-1.50337	-7.56186	-7.72691	-7.5644	AUCCGACGUAAAUGAACAAGGCCU		custom		PC-3p-1763297_1
Following transcripts are statistically insignificant (p-value > .01)
73	nta-MIR172e-p3_1ss14CG	0.0101788	3824.46	900.635	3250.04	674.129	-0.23236	0.208491	3343.98	3297.69	3546.23	3018.95	3075.85	3123.5	5131.77	4941.79	4940.4	3474.22	3351.43	3314.21	2549.95	2036.47	2775.52	4100.81	3839.76	3807.99	0.055121	0.0233228	-0.0976231	-0.243578	-0.594915	-0.170407	-0.323547	-0.364015	-0.375596	UUGGAACGAUACAGAGA		custom		nta-MIR172e-p3_1ss14CG
1017	zma-miR398a-5p_R-1	0.0109588	46.0533	68.3154	6.63213	6.53694	-4.55029	4.14435	21.0737	96.0855	212.913	6.42322	9.64368	8.43409	22.3138	20.5115	17.0817	7.93095	10.9251	17.5716	0.010992	1.04831	11.0632	0.0195982	0.0195982	11.0998	-1.40988	-3.13667	-3.59895	-9.1907	-3.20152	0.39147	-10.153	-10.0315	-0.621918	GGGGCGAACUGAGAACACAU		custom		zma-miR398a-5p_R-1
455	PC-3p-326556_3	0.0116056	98.1375	54.9705	35.5979	14.6011	-1.29345	1.19194	147.975	159.179	159.211	32.1707	27.4805	34.5432	125.359	105.888	91.4314	57.5758	45.3833	46.1093	37.3087	26.0172	48.4209	21.4453	21.2784	16.842	-1.36181	-1.81042	-1.78781	0.213761	-0.0789392	0.48723	-2.54733	-2.31508	-2.44062	CGGAGGGGUUGAAGGUGCU		custom		PC-3p-326556_3
885	PC-5p-724386_2	0.0116122	42.2766	17.8978	18.6189	6.42679	-1.1451	1.05536	54.1977	67.5971	62.2031	18.277	19.4361	27.4089	49.8447	41.7013	39.8236	18.4296	24.4419	16.5389	24.8129	26.1571	21.4538	17.5927	10.7407	7.40223	-1.5562	-1.4676	-1.91112	0.441061	0.428462	-0.353415	-1.50246	-1.957	-2.42759	GGAGGAGAUUGGAGGGGCUA		custom		PC-5p-724386_2
27	osa-miR159f_R-1	0.0118964	315.268	117.305	423.708	57.1048	0.508324	0.470824	183.798	190.45	186.138	492.813	404.72	456.291	290.823	299.841	332.534	379.655	414.182	420.079	486.405	484.976	510.456	395.508	351.376	370.736	1.04657	1.12085	1.17429	-0.0188832	0.26099	0.161833	0.443562	0.228817	0.156893	CUUGGAUUGAAGGGAGCUCU		custom		osa-miR159f_R-1
90	ath-MIR406-p3_1ss4AG	0.012016	1829.41	547.159	1069.81	814.44	-1.0778	1.00035	1720.92	1859.9	1918.7	1088.75	1224.8	1299.08	2524.7	2492.41	2335.39	2238.34	2156.89	2035.51	447.918	355.809	426.723	691.573	647.878	627.643	0.379251	0.213727	0.0852618	-1.28137	-1.78336	-1.60612	-1.86816	-1.94375	-1.89565	AAAGCGAGUCUUCAUAG		custom		ath-MIR406-p3_1ss4AG
934	zma-miR160a-5p	0.0123672	175.025	100.004	399.584	191.647	1.27424	1.18974	66.1805	69.3608	73.7262	306.848	284.77	300.275	148.791	144.911	180.364	431.198	468.473	495.343	239.632	623.572	708.031	204.748	203.81	221.454	2.70387	2.75577	2.74818	-0.356703	1.13076	1.23753	0.460566	0.49206	0.296097	UGCCUGGCUCCCUGUAUGCCA		custom		zma-miR160a-5p
229	gma-miR6300_R+2	0.0128346	9201.41	3662.72	6484.23	1657.7	-0.416042	0.391461	4385.79	4400.62	4382.62	11993.2	11964.1	12847.1	11001.5	10853.8	10984	4296.12	4582.29	4616.39	6043.13	6621.91	7816.84	8170.12	8116.37	8094.87	-0.0298012	0.058361	0.0749714	-0.988844	-0.853391	-0.716787	-0.42927	-0.4193	-0.440317	GUCGUUGUAGUAUAGUGGUG		custom		gma-miR6300_R+2
126	gma-miR1509a	0.0130107	13.0698	22.0268	0.0706626	0.174397	-6.28843	5.93374	49.9616	53.4841	5.7891	0.026331	0.026331	0.026331	2.56432	4.52879	1.22154	0.00419248	0.00419248	0.00419248	0.00825606	0.535115	0.00825606	0.0239197	0.0239197	0.0239197	-13.5407	-13.639	-10.4313	-1.67324	4.34502	-1.67324	-6.74423	-7.56478	-5.67436	UUAAUCAAGGAAAUCACGGUCG		custom		gma-miR1509a
320	PC-3p-1698837_1	0.0130168	49.1648	20.8542	15.5019	8.91077	-1.94781	1.83813	89.4667	70.3722	65.1361	38.6679	44.7141	32.2073	38.7858	33.2178	29.9156	2.46319	2.5918	12.8852	12.7978	15.4134	27.8395	24.1531	22.0182	19.3549	-5.18275	-4.76298	-2.33775	-1.59524	-1.53655	-0.210253	-0.683323	-0.593258	-0.628199	AAAAUGAAACGGAGGGAGUAUAAGA		custom		PC-3p-1698837_1
993	zma-miR319a-3p_R+1	0.0130225	25.976	52.1598	1.7565	3.36914	-6.84882	6.46375	17.3596	163.744	23.0312	4.73638	0.609055	1.94498	7.63721	7.91845	6.80231	0.00465229	0.00465229	0.00465229	0.739229	9.18103	5.80836	0.021966	0.021966	0.021966	-11.8655	-15.1031	-12.2734	-2.67969	3.91401	1.57838	-8.44163	-8.4938	-8.27461	UUGGACUGAAGGGUGCUCCCU		custom		zma-miR319a-3p_R+1
348	PC-3p-1942480_1	0.0133331	1512.49	2005.26	103.05	72.3628	-2.2527	2.13656	4174.79	3850.6	4494.11	50.1915	58.7572	50.1552	356.738	316.937	260.095	254.282	131.926	181.172	76.9256	51.9965	74.0509	65.1438	46.8852	45.0691	-4.0372	-4.86728	-4.63261	0.616021	-0.17635	0.562118	-2.45316	-2.75699	-2.52883	AUCUAGCACAAACGAACAAGGCCU		custom		PC-3p-1942480_1
708	PC-5p-217784_6	0.0134249	211.499	34.6207	389.814	152.24	0.806391	0.76592	162.659	163.926	174.691	228.245	242.34	242.024	217.441	226.654	245.515	511.723	655.53	561.789	340.673	335.553	373.203	241.6	231.428	256.826	1.65351	1.99962	1.68522	0.577803	0.469509	0.624812	0.151991	0.0300683	0.0649821	UUGCAAGAUCAGCUUCUUGUU		custom		PC-5p-217784_6
23	mes-miR159c_R+1_1ss7GT	0.0136153	292.836	115.82	405.716	58.7065	0.563762	0.537056	172.803	163.317	165.384	454.833	431.89	409.337	268.929	280.924	288.104	376.284	401.489	420.687	441.849	527.289	434.122	338.023	353.078	358.625	1.12269	1.29769	1.34693	-0.0417819	0.287931	0.0848107	0.329895	0.329808	0.315887	AUUGGAUUGAAGGGAGCUCUGU		custom		mes-miR159c_R+1_1ss7GT
441	PC-3p-284258_7	0.0137565	832.802	150.747	541.456	181.57	-0.692997	0.661605	1066.58	1026.75	921.25	662.452	653.444	700.972	795.934	804.096	863.747	420.534	385.778	431.855	215.021	635.064	717.065	688.62	665.417	713.751	-1.34269	-1.41224	-1.09305	-1.62334	-0.0411617	0.0327464	-0.208939	-0.27311	-0.275188	GGAGGAUAACAGGCCGGC		custom		PC-3p-284258_7
689	PC-5p-204597_7	0.0137739	62.6197	25.8643	36.2494	63.6453	-1.69329	1.61702	38.3386	49.6806	70.0428	44.4239	34.1762	43.7102	91.7044	95.1422	96.3583	20.4442	4.67024	10.9581	8.43548	9.4559	204.922	23.5725	23.3308	20.455	-0.907105	-3.41111	-2.67624	-2.39679	-1.85371	2.22904	-1.95989	-2.02785	-2.23595	GGUCCGGGUAAUCUUUGA		custom		PC-5p-204597_7
21	aly-miR159b-3p_R+1	0.0138129	369.674	228.974	588.718	83.888	0.915782	0.875054	158.761	144.539	153.104	657.909	646.692	684.892	270.687	311.511	298.975	609.178	544.379	667.858	626.651	670.828	695.038	474.402	481.601	528.529	1.94001	1.91315	2.12503	-0.070225	0.0528629	0.0212156	0.809481	0.628556	0.821959	UUUGGAUUGAAGGGAGCUCUUU		custom		aly-miR159b-3p_R+1
668	PC-5p-172874_9	0.0138943	12.6348	8.71223	3.15852	3.92708	-4.46688	4.27352	13.8769	34.8424	13.1848	10.9756	9.55646	9.30711	5.89377	7.26456	8.81175	0.0087144	0.225763	1.5004	4.77741	5.27056	11.6507	4.95149	0.0208078	0.0208078	-10.637	-7.26989	-3.13546	-1.2	-0.85852	0.324015	-0.251327	-8.44761	-8.72616	CUGAGACACUGCUGACAACGG		custom		PC-5p-172874_9
561	PC-3p-644827_2	0.0139119	318.566	382.975	35.8846	5.60805	-2.0515	1.96322	310.205	669.121	1187.77	24.6516	33.547	17.5599	202.964	209.202	212.075	36.8636	39.2021	42.4529	27.1221	35.729	29.7826	43.8529	36.3958	31.5604	-3.07296	-4.09326	-4.80624	0.137788	0.0909096	0.762187	-2.21048	-2.52306	-2.74839	AAUCCGGCACAAACGAACAAUGCC		custom		PC-3p-644827_2
628	PC-5p-1162583_1	0.0141683	1.05753	3.09924	7.43186	18.0143	6.23334	5.9882	0.00738766	0.00738766	0.00738766	0.030314	9.32164	0.030314	0.112643	0.000366581	0.000366581	3.11043	2.52731	0.539819	55.3948	0.393335	0.0101144	1.49541	1.87841	1.53712	8.71778	8.41827	6.19121	10.8355	-4.56675	-1.58358	3.73071	12.3231	12.0338	AUACAUUUUAGAUCUAACGUCUCU		custom		PC-5p-1162583_1
1028	zma-miR408a	0.0150174	223.994	58.9162	805.963	525.451	1.52942	1.48759	157.053	171.21	148.889	273.007	263.437	261.176	176.203	268.453	296.519	1450.28	1210.91	1603.14	953.067	193.441	160.483	570.028	566.881	545.434	3.207	2.82225	3.42859	1.80364	-0.445563	-0.702605	1.6938	1.07837	0.879282	CUGCACUGCCUCUUCCCUGGC		custom		zma-miR408a
30	htu-miR160a_R+1_1ss20CT	0.0151406	93.581	46.5387	213.811	77.5743	1.32215	1.28824	32.3612	34.2209	37.1655	135.29	138.084	144.871	106.747	107.711	105.778	261.199	274.034	270.454	302.944	120.824	283.125	144.312	133.177	134.226	3.01282	3.0014	2.86335	1.16299	-0.192644	0.966668	0.435	0.306174	0.343631	UGCCUGGCUCCCUGUAUGCUU		custom		htu-miR160a_R+1_1ss20CT
459	PC-3p-338551_3	0.0152188	7012.06	1858.93	4545.03	737.351	-0.588846	0.574377	9121.04	8177.42	8587.81	4440.8	4869.51	4602.84	7479.9	7413.72	8415.51	4505.51	4346.64	4453.76	4961.69	4220.92	6331.98	4162.27	3972.64	3949.83	-1.01751	-0.911744	-0.947267	0.160011	-0.206221	0.460131	-0.845649	-0.900101	-1.09126	UUGGAACGGAGGGACGGAG		custom		PC-3p-338551_3
506	PC-3p-485296_3	0.0157115	89.022	41.9358	42.9685	15.1137	-0.943813	0.926951	104.486	100.547	123.948	38.0022	35.6497	29.7603	129.256	118.477	121.072	42.749	39.174	41.4363	15.343	32.3666	70.6335	49.2147	54.3039	41.4958	-1.28935	-1.3599	-1.58077	-1.3085	-0.139384	1.24696	-1.39307	-1.12548	-1.54483	AAGAGGACGGCAGAGGCC		custom		PC-3p-485296_3
902	PC-5p-855111_1	0.0158092	50.8626	30.7785	20.535	8.08515	-1.16787	1.14854	86.7436	84.8937	95.5795	20.9078	17.3641	21.0002	50.4064	38.9393	41.9287	26.4089	30.2212	20.4976	21.9987	21.2389	30.9698	11.4547	7.90626	14.1186	-1.71573	-1.4901	-2.22125	0.0733773	0.290595	0.560457	-2.13767	-2.30016	-1.57034	UCACGGAGGGAUUGGAGGC		custom		PC-5p-855111_1
58	cca-miR168a	0.0161821	2607.93	576.544	3976.88	1430.77	0.536045	0.529837	2189.62	2123.89	2127.22	3468.9	3374.4	3239.84	2219.5	2261.72	2466.25	2148.05	2112.69	2170.92	4706.52	4063.22	4758.73	5408.07	5060.75	5363	-0.027655	-0.00762948	0.0293341	0.440182	0.267992	0.554652	1.28488	1.16193	1.12072	UCGCUUGGUGCAGGUCGGGAA		custom		cca-miR168a
25	aly-miR159c-3p_R+3_1ss20CT	0.0162043	343.41	229.036	554.242	86.6681	0.964687	0.953797	138.509	133.717	141.205	653.07	632.697	639.089	245.521	248.843	258.035	551.125	551.539	683.627	616.967	549.563	658.673	444.469	445.063	487.151	1.9924	2.04428	2.27542	-0.0820439	-0.203229	0.0435462	0.856232	0.838772	0.916802	UUUGGAUUGAAGGGAGCUCUUUUU		custom		aly-miR159c-3p_R+3_1ss20CT
141	gma-MIR4995-p3_1ss5TC	0.0167018	135.458	62.3572	80.3655	53.6449	-0.914558	0.910196	209.807	205.84	198.05	48.653	73.6764	71.6547	148.273	154.943	108.23	99.7841	103.659	95.2457	15.2014	196.995	25.8447	58.9321	68.9351	58.693	-1.07218	-0.989685	-1.05614	-1.67833	1.41889	-1.47119	-1.33113	-1.16842	-0.882836	AUUGCUUAUGGACCCGA		custom		gma-MIR4995-p3_1ss5TC
779	PC-5p-378434_3	0.0167799	122.896	45.112	87.9362	73.9227	-0.81721	0.81414	94.9439	99.5422	100.665	176.807	180.016	190.035	97.411	82.5037	84.1383	73.3508	57.0853	88.569	214.851	58.1559	211.206	36.7536	24.7026	26.7508	-0.372263	-0.802189	-0.184692	0.281165	-1.63012	0.15239	-1.4062	-1.73979	-1.65318	UGUGGCGGCAUGGGGAUGUCAAA		custom		PC-5p-378434_3
72	osa-miR172a_R+1	0.0170396	27.7994	12.7877	129.951	118.798	1.62565	1.62498	13.7414	22.0305	13.3299	40.7154	13.9859	48.7722	33.0476	31.1355	33.436	20.0228	14.5553	20.5764	72.157	362.713	77.1663	191.599	200.105	210.664	0.543111	-0.597953	0.62633	0.825564	4.69678	0.661912	2.53547	2.68413	2.65547	AGAAUCUUGAUGAUGCUGCAUC		custom		osa-miR172a_R+1
340	PC-3p-1833879_1	0.0175081	376.828	167.391	306.094	161.123	-0.419981	0.422311	525.216	503.223	585.765	150.245	170.697	185.065	463.22	442.515	365.508	387.338	407.689	345.036	70.4414	98.2663	126.293	484.254	445.273	390.253	-0.43932	-0.303728	-0.763575	-1.09282	-0.79667	-0.551255	0.0640652	0.00896334	0.094507	GUGCAGAUCUUGGUUUUAG		custom		PC-3p-1833879_1
611	PC-3p-93718_23	0.0179249	141.929	90.3377	453.166	357.458	1.24646	1.25989	89.2956	98.4346	86.7109	262.477	250.398	271.811	71.2346	68.641	78.3625	501.865	751.75	382.215	575.033	1115.99	565.368	59.9097	68.355	58.0106	2.49064	2.93302	2.1401	1.13145	2.15603	1.05659	-0.249789	-0.0060234	-0.433847	AAAAGACUGAGCCGAAUUGAAAU		custom		PC-3p-93718_23
511	PC-3p-503116_2	0.0180213	73.0508	56.0531	19.6018	4.67534	-1.44401	1.46129	51.534	49.1855	76.1542	15.1073	21.8994	15.2908	145.898	150.931	131.457	27.4871	16.2149	26.0777	22.8752	18.9534	16.3429	17.2659	15.462	15.7374	-0.906769	-1.60091	-1.54611	0.59854	-0.208438	0.0959989	-3.07897	-3.28709	-3.06233	AUUCCUGGACAAACGAACAAGGCC		custom		PC-3p-503116_2
29	htu-miR160a_R+1_1ss1TA	0.01804	62.2539	26.3329	106.431	37.1175	0.861746	0.872259	30.0761	34.7282	26.0067	55.7256	83.3581	68.468	84.8904	91.8329	85.1987	101.705	98.4336	98.4782	203.253	106.4	86.0851	91.0056	90.2425	82.2732	1.7577	1.50304	1.92092	1.86687	0.352106	0.330333	0.100353	-0.0252053	-0.0504086	AGCCUGGCUCCCUGUAUGCCU		custom		htu-miR160a_R+1_1ss1TA
568	PC-3p-669455_2	0.0182831	16.1076	17.5054	2.64682	4.64702	-5.14566	5.22387	24.0822	43.2169	46.0243	5.61567	6.08015	10.868	2.99365	4.86431	1.22341	1.04404	0.00494428	0.00494428	3.25222	14.5616	2.61568	0.0223686	2.29323	0.0223686	-4.52772	-13.0935	-13.1843	-0.788035	1.25999	-2.05484	-7.06429	-1.08485	-5.7733	CUUUGGAACUUGGAGAGAU		custom		PC-3p-669455_2
425	PC-3p-265446_4	0.0185764	356.379	217.869	119.643	51.9988	-1.33139	1.3564	389.599	307.263	442.878	102.453	114.147	79.7136	621.97	534.841	614.546	217.664	175.376	154.22	107.803	78.3551	116.989	77.5868	72.6977	76.0925	-0.839889	-0.80902	-1.52192	0.0734395	-0.542799	0.55347	-3.00296	-2.87913	-3.0137	CUCGGGCCGACGGACAU		custom		PC-3p-265446_4
610	PC-3p-93275_24	0.0186041	136.14	91.6476	418.336	350.496	1.22212	1.24549	92.0988	94.4084	95.4284	280.651	234.921	251.164	55.9959	54.9908	65.6015	515.963	690.929	487.579	516.294	1108.3	266.034	58.0518	64.8157	57.0575	2.48601	2.87155	2.35315	0.879414	2.2381	0.0829819	0.0520192	0.237153	-0.201312	AAAGACUGAGCCGAAUUGAAAU		custom		PC-3p-93275_24
117	han-MIR1310-p3_1ss11GT	0.0191287	15.114	12.4662	4.8735	7.54459	-4.71823	4.83834	42.1137	14.323	9.91533	0.0186471	8.54657	2.88082	17.5837	21.9994	18.6445	0.00755751	1.56086	0.00755751	0.00972608	0.00972608	0.179995	18.7205	7.03386	16.3317	-12.4441	-3.19792	-10.3575	-0.939018	-9.77927	-4.00045	0.0903831	-1.64508	-0.191078	UAGGUAGGACUGUGCGGCU		custom		han-MIR1310-p3_1ss11GT
143	gma-MIR4995-p3_1ss7CT	0.0191554	4299.28	798.602	3050.38	1596.2	-0.631358	0.647632	4681.51	4662.35	4703.23	4719.18	4991	5156.91	3223.75	3393.95	3161.61	5214.28	4982.32	5298.03	2025.52	1664.71	2308.17	2010.96	1964.33	1985.11	0.155493	0.0957604	0.171804	-1.22025	-1.58405	-1.15976	-0.680854	-0.788929	-0.671441	CAGUGGUUUGGUUAAGGGAA		custom		gma-MIR4995-p3_1ss7CT
555	PC-3p-637808_2	0.0196996	12.7191	14.1371	2.60962	3.03896	-3.59201	3.70778	10.5397	32.4168	41.2447	2.92503	4.77711	2.2152	6.60444	9.82116	3.92784	0.00819416	1.63218	1.07303	0.048257	0.0694056	2.7502	8.3995	6.7598	2.74606	-10.329	-4.31187	-5.26445	-5.92157	-6.10494	0.312099	0.346866	-0.538913	-0.516371	AUCUUGCGGGAUUGGAACAGGGCC		custom		PC-3p-637808_2
972	zma-MIR169c-p5	0.020224	12.5757	5.98433	81.3925	28.0754	3.84258	3.98994	9.10797	11.5624	12.0416	15.8754	13.0169	12.4582	17.7569	0.00307183	21.359	44.6981	58.7094	66.0355	107.317	125.916	115.938	70.4803	66.478	76.9603	2.29501	2.34415	2.45522	2.75701	3.27401	3.21819	1.98884	14.4015	1.84927	AGAACGGGAUGCAGCCAAGGA		custom		zma-MIR169c-p5
467	PC-3p-376981_3	0.0206729	3046.41	3810.86	448.832	325.358	-1.56855	1.63681	7969.73	7522.75	8790.73	123.772	331.274	140.408	981.949	764.042	793.057	1036.17	738.285	822.192	203.632	144.26	316.635	281.012	243.907	253.393	-2.94327	-3.34901	-3.41844	0.718276	-1.19936	1.1732	-1.80502	-1.64732	-1.64605	AAUCCGGUACAAACGAACAAAGCC		custom		PC-3p-376981_3
7	hci-miR156b_L-1	0.0207005	110.878	39.0398	81.2577	33.9561	-0.468248	0.488772	112.299	172.428	124.292	62.4054	61.6571	69.602	148.853	124.112	122.249	119.54	124.746	130.42	46.8457	68.2924	45.8948	70.4675	66.5398	58.5734	0.090142	-0.466994	0.0694311	-0.413754	0.147458	-0.600797	-1.07886	-0.899353	-1.06151	GACAGAAGAGAGGGAGCAC		custom		hci-miR156b_L-1
956	zma-miR167a-5p	0.0212712	269.03	149.801	474.839	316.762	0.762234	0.800574	182.14	175.94	176.84	511.866	451.68	435.702	143.836	166.464	176.802	242.47	229.994	283.318	242.08	1010.44	1022.34	401.386	416.37	425.153	0.41276	0.386514	0.679978	-1.08028	1.1616	1.23046	1.48056	1.32265	1.26585	UGAAGCUGCCAGCAUGAUCUA		custom		zma-miR167a-5p
277	PC-3p-1314524_1	0.0212969	976.006	329.489	1603.06	686.318	0.696701	0.731947	1247.78	1204.06	1287.1	549.766	529.973	548.08	1133.65	1108.17	1175.47	983.382	1017.1	1096.15	1328.09	1127.99	1367.94	2529.02	2503.28	2474.6	-0.343546	-0.243451	-0.231677	1.27247	1.08977	1.31955	1.15761	1.17564	1.07396	CACGGGCGUGGGUUCGU		custom		PC-3p-1314524_1
985	stu-miR171b-3p_1ss18CT	0.0215427	19.4809	13.7261	46.4987	17.0134	1.46254	1.54055	14.7721	12.6327	10.3417	36.1619	37.8164	38.6041	9.39076	7.84133	7.76685	46.4554	46.3284	68.8882	24.646	20.4712	37.9241	63.3685	63.8549	46.5514	1.65297	1.87473	2.73579	-0.553117	-0.885416	-0.0256363	2.75445	3.02563	2.58342	UUGAGCCGCGUCAAUAUUUCU		custom		stu-miR171b-3p_1ss18CT
24	lus-miR159c_R+4	0.0216214	310.035	183.495	457.198	60.1809	0.77833	0.820531	139.218	126.04	147.929	565.968	504.928	564.257	238.485	255.241	248.251	438.881	497.881	478.838	493.952	524.865	525.163	394.028	369.698	391.476	1.65648	1.98191	1.69463	-0.196352	0.0558692	-0.103588	0.724397	0.534484	0.657126	UUUGGAUUGAAGGGAGCUCUUCUUU		custom		lus-miR159c_R+4
656	PC-5p-154581_10	0.0216613	45.2498	36.4495	4.0251	2.18101	-3.65539	3.85521	3.16462	8.48748	8.67887	36.3038	47.9146	39.0724	73.7573	82.8239	107.045	3.92036	1.8634	6.41051	4.09578	7.30508	4.87005	3.7038	4.04424	0.0126602	0.308954	-2.1874	-0.437069	-3.14791	-2.7135	-3.00414	-4.31571	-4.35611	-13.0456	UGCCGUUGGUGACCCUC		custom		PC-5p-154581_10
256	PC-3p-1169837_1	0.0227858	14.6651	30.3425	32.5486	35.9744	3.85188	4.10994	1.80425	2.25561	2.74834	92.8033	7.1196	24.9358	0.317911	0.000582926	0.000582926	18.2072	6.85809	14.9568	85.284	70.9744	82.7775	3.27167	0.016746	10.5911	3.33503	1.60429	2.44417	-0.121901	3.31743	1.73102	3.36334	4.84436	14.1492	AAUCCCCUCCGGUUUUGUGGCUCU		custom		PC-3p-1169837_1
800	PC-5p-450921_2	0.0228006	43.8519	43.1641	7.69143	14.4082	-5.2333	5.58475	84.0446	75.0973	129.744	7.97921	11.6382	0.0176577	28.8435	29.7562	27.5457	0.00712353	0.00712353	3.02598	0.00952984	8.53367	0.00952984	6.6456	45.0798	5.90455	-13.5263	-13.3639	-5.42212	-9.70958	-0.447626	-0.889774	-2.11777	0.599289	-2.22193	CUGUCGGAGCGGAACGUGG		custom		PC-5p-450921_2
945	ssp-miR166_R+1	0.0228763	1031.29	778.057	1699.28	468.36	1.01036	1.07903	463.984	437.927	429.351	2161.95	1905.51	2114.59	559.114	563.276	645.878	2091.16	2187.33	2191.86	1650.59	1683.88	2084.14	1083.49	1089.65	1231.38	2.17216	2.32041	2.35193	-0.389348	-0.178387	-0.0209302	0.954477	0.951954	0.930941	UCGGACCAGGCUUCAUUCCCCU		custom		ssp-miR166_R+1
196	gma-MIR5368-p5_1ss3GT	0.0229634	1983.24	292.775	1465.8	315.938	-0.447608	0.478454	2177.58	2104.28	2054.47	1709.04	1374.18	1816	2188.53	2154.13	2270.97	1397.5	1341.51	1353.28	1964.66	1553.3	2000.67	1176.43	1183.84	1221.02	-0.639878	-0.649473	-0.602307	0.201096	0.176766	0.13972	-0.895544	-0.863626	-0.895229	CUUGGAUUGGCUUUGGGCU		custom		gma-MIR5368-p5_1ss3GT
612	PC-3p-957238_1	0.0230297	2343.97	1589.59	460.591	136.2	-1.79848	1.9237	3838.99	3867.39	4103.39	419.471	295.141	322.273	2962.34	2563.57	2723.14	368.726	394.69	316.656	331.21	687.744	667.574	471.337	495.603	411.78	-3.38011	-3.29257	-3.69583	-0.340826	1.22047	1.05064	-2.6519	-2.3709	-2.72533	ACAAAUAAAAAGAAACGGAGGGCU		custom		PC-3p-957238_1
799	PC-5p-448993_2	0.0234347	14.3518	19.1553	1.36509	2.62949	-4.18664	4.49626	28.3112	30.236	54.5226	0.0259628	0.0259628	0.0259628	7.91257	5.67512	2.43074	0.241507	1.12721	0.00620225	0.00838053	0.00838053	0.00838053	7.8522	0.0172045	3.01636	-6.87316	-4.74544	-13.1018	-1.63133	-1.63133	-1.63133	-0.0110504	-8.36572	0.311411	GGAGGAUCCUUGGGAUCA		custom		PC-5p-448993_2
990	zma-miR172a_R+1	0.0238601	30.3327	8.77393	100.154	74.3383	1.22184	1.31771	18.1303	29.4217	21.8599	47.6217	31.3338	34.9075	27.3957	25.5272	36.7964	15.9198	21.4694	17.215	99.8485	85.6113	93.8316	192.276	185.398	189.816	-0.187578	-0.454598	-0.344617	1.06812	1.45008	1.42654	2.81115	2.86052	2.36697	AGAAUCUUGAUGAUGCUGCAU		custom		zma-miR172a_R+1
458	PC-3p-337790_3	0.0238825	2262.06	1455.35	515.484	208.558	-1.68403	1.81655	3827.98	3442.92	3603.72	322.082	500.095	373.632	2982.23	2512.84	2793.09	481.092	474.077	461.798	505.628	450.711	1059.99	421.44	425.619	358.994	-2.9922	-2.86044	-2.96415	0.650649	-0.150001	1.50437	-2.82299	-2.56168	-2.95983	AACUAAAAAGAAACGGAGGGCU		custom		PC-3p-337790_3
259	PC-3p-1185820_1	0.0249544	0.896454	1.1804	17.7833	27.0261	5.85526	6.38128	2.10368	2.24253	0.680397	0.0268397	0.0268397	2.90764	0.000504855	0.0791612	0.000504855	1.41822	5.18647	4.52222	82.021	40.5181	13.8321	6.9978	0.0167204	5.53702	-0.568829	1.20962	2.73258	11.5774	10.56	2.2501	13.7587	-2.24318	13.421	ACUUUUCUUUGUCGAGUGCUCUCU		custom		PC-3p-1185820_1
989	zma-miR171l-3p_L-3R+1	0.024996	59.5808	38.6508	105.73	44.3134	0.940177	1.02504	31.9428	55.0059	34.0113	127.646	90.4417	105.976	31.0052	19.6143	40.5841	40.4977	48.4408	56.311	115.442	136.482	148.486	130.976	127.229	147.709	0.342349	-0.183363	0.727406	-0.144978	0.593656	0.486592	2.07872	2.69745	1.86377	UUGAGCCGCGUCAAUAUCU		custom		zma-miR171l-3p_L-3R+1
970	zma-miR169c-3p_R-1	0.0251073	3.22457	3.7021	24.2999	33.093	4.22314	4.60916	1.34379	6.35764	11.1385	0.0231532	0.0231532	0.0231532	4.61456	3.2622	2.23493	1.66788	5.96062	6.65111	108.717	11.7012	8.98565	28.9088	17.6979	28.4089	0.311707	-0.0930284	-0.743892	12.1971	8.98122	8.60027	2.64725	2.43966	3.66804	GGCAAGUCUGUCCUUGGCUAC		custom		zma-miR169c-3p_R-1
1079	ptc-MIR6478-p3_1ss11GA	0.0255159	40.1721	22.5884	18.8549	9.2426	-1.03463	1.1335	63.2552	78.1364	66.0751	24.4815	28.3804	30.0176	14.9683	31.4758	24.7584	23.2554	18.4234	11.6107	37.7261	9.25243	12.288	27.46	17.449	12.2294	-1.44362	-2.08446	-2.50865	0.623872	-1.61699	-1.28856	0.875418	-0.851097	-1.01757	CUCAGUUGGUAGAGCGGA		custom		ptc-MIR6478-p3_1ss11GA
356	PC-3p-2003818_1	0.0258569	3.59334	3.26655	10.7918	10.4279	2.85615	3.13895	2.00113	8.95749	8.10277	0.0170411	4.275	1.84612	5.07118	2.06749	0.00184842	11.6545	22.3135	32.5068	0.742391	6.09194	2.79328	9.4788	9.35903	2.1863	2.54201	1.31675	2.00426	5.44509	0.510978	0.597468	0.902384	2.17848	10.208	AACUAAAAUAAAACGGAAGGAGUA		custom		PC-3p-2003818_1
305	PC-3p-1577302_1	0.0261895	118.595	60.3651	170.989	64.4457	0.620869	0.684414	51.7702	53.2797	61.7397	118.462	99.8759	110.633	217.935	184.656	169.005	113.254	100.412	114.486	260.774	194.72	282.545	165.227	150.451	157.032	1.12937	0.914278	0.890905	1.13838	0.963191	1.3527	-0.399448	-0.295549	-0.10601	UUUGGUCGUGGGUUCGUGC		custom		PC-3p-1577302_1
279	PC-3p-1345925_1	0.0266086	49.4356	47.1715	14.3465	13.4063	-3.26144	3.60885	94.9354	134.277	97.6847	2.32499	16.5747	6.61625	35.42	27.3416	29.7463	31.0438	31.9471	30.7625	0.0100107	0.0100107	11.0847	13.1715	6.4713	4.61749	-1.61264	-2.07145	-1.66696	-7.85954	-10.6932	0.744478	-1.42715	-2.07897	-2.68753	GACAACUAAAAUAAAACGGAGGGC		custom		PC-3p-1345925_1
635	PC-5p-1264281_1	0.0266434	34.2499	13.6556	24.4766	7.97981	-0.431801	0.477946	31.7866	57.1746	42.0014	12.3746	21.7123	21.9806	40.1218	40.6456	40.4516	37.4041	29.4992	33.4598	12.7069	20.3435	18.8663	24.8749	25.5799	17.5545	0.234778	-0.954698	-0.328011	0.0382252	-0.0939448	-0.220418	-0.689698	-0.668089	-1.20436	AGGGGAUCCAUGGGGGAGA		custom		PC-5p-1264281_1
678	PC-5p-1899784_1	0.0267482	40.4536	45.8671	6.77534	6.78971	-3.85743	4.27366	43.1151	58.5838	153.774	12.4521	13.6199	2.9189	33.6197	29.4793	16.5191	2.56813	3.01508	5.80722	0.0121769	7.49402	21.5237	11.2841	9.26156	0.0120781	-4.0694	-4.28023	-4.72682	-9.99803	-0.861902	2.88243	-1.57502	-1.67037	-10.4175	UCUCCGGUCGAGACGGCCU		custom		PC-5p-1899784_1
666	PC-5p-17090_179	0.0268628	20.1794	11.5788	96.0571	59.8857	1.99491	2.21242	7.34951	36.4639	13.3769	13.8406	10.0148	8.83992	30.7723	30.6525	30.3039	112.463	122.051	142.173	136.143	144.505	153.514	20.1085	20.3077	13.2484	3.93566	1.74294	3.40983	3.29815	3.85091	4.1182	-0.613826	-0.593978	-1.19368	UCAGGCUCGGGGACUAUGGUG		custom		PC-5p-17090_179
469	PC-3p-384443_3	0.0273859	2.62534	2.5914	42.9401	113.076	3.83834	4.27654	0.00793055	3.31472	0.00793055	0.01769	7.69814	1.32675	4.26245	2.74479	4.24764	5.75442	8.85005	4.78563	0.93941	4.55417	344.4	2.43572	8.19408	6.54675	9.50304	1.4168	9.23707	5.73075	-0.757322	8.02005	-0.807331	1.57789	0.624117	AUAUGGAUUAACAGUAAAACGAAC		custom		PC-3p-384443_3
845	PC-5p-587873_2	0.0274592	19.5528	4.87395	32.3141	11.012	0.687997	0.767031	20.5396	20.1735	16.5644	24.5187	25.7087	25.1127	16.7952	13.2033	13.3588	37.9253	53.3499	39.0489	16.248	25.3698	20.6699	34.9189	30.8837	32.4123	0.88475	1.40302	1.2372	-0.593622	-0.0191432	-0.280887	1.05596	1.22594	1.27875	AAAUAAAACGAAACGGAGAGAGUA		custom		PC-5p-587873_2
389	PC-3p-2288988_1	0.0277401	2.85856	2.78033	10.5339	10.6129	2.93457	3.27969	1.90776	3.08911	2.93835	0.022172	8.1226	0.022172	4.00924	5.61395	0.00165203	5.21311	5.56257	10.2777	1.16959	17.2514	33.6931	4.98154	16.6427	0.0136581	1.45027	0.848561	1.80645	5.72112	1.0867	10.5695	0.313264	1.5678	3.04745	UAACCGAACAAGCCCUUAUUGGC		custom		PC-3p-2288988_1
674	PC-5p-184158_8	0.0285305	19.7873	16.0092	4.09823	3.73726	-4.70319	5.29205	20.9965	47.864	46.3823	7.00768	12.5849	9.53878	14.2341	10.1164	9.36127	0.00552919	0.00552919	2.04719	0.0110001	7.96429	4.82784	5.60904	6.50352	9.91009	-11.8908	-13.0796	-4.50186	-9.31527	-0.66008	-0.982427	-1.34353	-0.6374	0.0821943	AAUACACAUGGGUUGAGGAGG		custom		PC-5p-184158_8
677	PC-5p-1896190_1	0.0293903	33.2099	17.0329	12.9549	11.6995	-2.49174	2.82399	45.2034	30.811	59.0078	46.3237	38.8372	39.0769	18.3226	14.4297	6.87666	26.4228	25.3947	31.5874	6.02359	4.30431	2.88637	8.91771	11.045	0.0119345	-0.774649	-0.278918	-0.901554	-2.94305	-3.17359	-3.75899	-1.03888	-0.385647	-9.17043	UCUUUGGAUUGGAUUGGAUUGGA		custom		PC-5p-1896190_1
242	bdi-MIR7767-p3_1ss17GC	0.0294859	3544.65	124.916	4158.46	782.938	0.210728	0.239015	3633.07	3632.76	3537.25	3654.13	3668.81	3602.56	3376.03	3337.95	3459.32	3484.14	3541	3739.56	5493.93	4191.38	5490.59	3863.46	3761.38	3860.72	-0.0603861	-0.0369127	0.0802401	0.588313	0.192113	0.607938	0.194566	0.172298	0.158382	UGGAAGAGCUCGGAUUC		custom		bdi-MIR7767-p3_1ss17GC
969	ppe-MIR169b-p5_1ss3CA	0.0295753	1681.25	1503.1	335.675	99.8262	-1.73425	1.9685	4633.39	3321.58	2292.75	292.199	276.03	282.05	1562.09	1339.43	1131.75	239.335	236.216	224.112	396.432	453.834	498.909	349.695	346.035	276.511	-4.27496	-3.81369	-3.35479	0.44012	0.717342	0.822824	-2.15931	-1.95263	-2.03314	UGAUUUAUGCAGCUGAGG		custom		ppe-MIR169b-p5_1ss3CA
791	PC-5p-428732_2	0.030194	16.6841	39.8396	0.623329	1.82925	-5.84383	6.66682	10.6145	9.89708	122.37	0.0270109	0.0270109	0.0270109	2.49572	1.90769	2.79085	0.0042435	0.0042435	0.0042435	0.00783173	5.50124	0.00783173	0.0267769	0.0267769	0.0267769	-11.2885	-11.1875	-14.8156	-1.78614	7.67007	-1.78614	-6.54232	-6.15469	-6.70358	UCUGUAGAUCAUGAUCCAACC		custom		PC-5p-428732_2
184	gma-MIR5368-p3_1ss5AT	0.0303258	4523.24	976.348	2673.88	1435.68	-0.95547	1.09119	3518.83	3480.44	3544.08	3993.07	4876.66	4291.34	5358.83	5691.45	5954.44	4671	4025.05	4537.81	1559.39	656.185	1428.72	2136.13	2570.82	2479.78	0.408636	0.209735	0.356587	-1.35652	-2.89372	-1.58671	-1.32692	-1.14657	-1.26376	UCAGUGAGAUACCACUC		custom		gma-MIR5368-p3_1ss5AT
928	zma-miR156l-3p	0.030388	68.2892	37.4091	25.1325	38.3062	-2.38374	2.72371	98.801	106.937	104.659	80.5443	96.9875	60.0419	20.5733	18.9986	27.0593	2.80297	0.809165	2.86855	124.771	23.4466	20.7936	17.1137	16.6455	16.9412	-5.1395	-7.04612	-5.18923	0.631432	-2.04842	-1.52983	-0.265622	-0.190763	-0.67559	GCUCACUGCUCUAUCUGUCACC		custom		zma-miR156l-3p
317	PC-3p-166921_9	0.0310839	11.9734	17.1846	4.87808	8.84981	-2.57952	2.96388	19.4524	54.1672	10.599	0.0246571	13.9634	0.0246571	4.38882	3.05286	2.08731	3.22238	2.7857	4.93671	0.00862365	27.7873	0.00862365	0.0241289	5.10513	0.0241289	-2.59375	-4.28131	-1.1023	-1.51563	0.992778	-1.51563	-7.50693	0.741788	-6.43474	UCCCCUUCAAUCCCUCUGAAU		custom		PC-3p-166921_9
144	gma-MIR4995-p3_1ss9GT	0.0311169	153.883	111.848	49.7724	47.8439	-3.17875	3.65335	268.34	307.335	323.748	57.9732	68.423	76.1994	108.85	110.236	63.8405	107.381	120.386	105.3	1.6985	0.0128947	14.5051	36.0599	34.7001	27.9096	-1.32133	-1.35215	-1.62037	-5.09305	-12.3735	-2.39322	-1.59387	-1.66758	-1.19371	GUGGCUUGUUUAAGGGAA		custom		gma-MIR4995-p3_1ss9GT
1001	tae-MIR395b-p5	0.0312087	13.5167	10.1634	52.4032	59.532	2.30496	2.65102	16.1628	23.8256	16.0503	24.9501	24.4077	12.6987	1.01318	1.72606	0.816246	14.8994	205.279	23.7511	19.3175	29.7239	19.375	50.5036	49.7774	59.0015	-0.117428	3.107	0.565398	-0.369132	0.284282	0.609515	5.63943	4.84994	6.1756	CUGAAGUGUUUGGGGGAACUC		custom		tae-MIR395b-p5
31	bna-miR160a_R+2_1ss20CT	0.0314044	16.7899	15.7559	26.0465	5.48765	1.21824	1.40331	5.77624	8.51643	4.55759	2.54902	9.90218	8.30756	30.0718	41.9915	39.4367	34.3173	22.9787	20.0012	22.1891	35.4262	21.8318	23.984	27.2917	26.3984	2.57073	1.43198	2.13374	3.12184	1.839	1.39393	-0.326339	-0.621632	-0.579091	UGCCUGGCUCCCUGUAUGCUAUC		custom		bna-miR160a_R+2_1ss20CT
453	PC-3p-322246_3	0.0320607	14.3971	11.0724	4.44823	2.45321	-1.46491	1.69612	9.06109	26.2596	36.6728	2.59056	15.4244	1.77115	11.6794	14.5665	11.5487	2.01672	8.23071	6.82714	4.20938	6.40954	5.51417	3.25338	0.883723	2.6893	-2.16767	-1.67375	-2.42536	0.700345	-1.26692	1.63846	-1.84395	-4.04291	-2.10243	AUCUCACGGGAUUGGAACAGGACC		custom		PC-3p-322246_3
438	PC-3p-276747_4	0.0331749	53.6215	66.0192	9.77795	5.42424	-2.02458	2.36417	52.727	221.891	67.5111	5.47299	18.5264	11.8996	32.9672	37.7425	33.8561	7.0873	1.75178	11.0792	8.24713	14.4395	18.4874	9.58051	14.1224	3.20631	-2.89523	-6.98489	-2.60727	0.591564	-0.359558	0.635625	-1.78286	-1.41821	-3.40043	AUCCGACGCAAACGAACAAGACCU		custom		PC-3p-276747_4
986	sbi-MIR171b-p3_1ss13AT	0.0332297	14.8002	8.80615	10.3629	21.0832	-3.55188	4.14936	16.0253	16.2589	21.6356	0.118926	8.82975	3.20397	20.0389	24.9561	22.1344	11.5325	2.68154	65.5366	0.00957895	0.00957895	0.496686	5.33034	0.0132682	7.65648	-0.474652	-2.6001	1.59889	-3.63405	-9.84829	-2.68946	-1.9105	-10.8772	-1.53154	CCGCCGCGCGCGUCGGGG		custom		sbi-MIR171b-p3_1ss13AT
370	PC-3p-2098001_1	0.033457	6.09913	6.22558	35.6752	47.3152	4.42933	5.18325	5.56356	8.04647	5.94454	7.89023	19.8437	7.602	0.00052698	0.00052698	0.00052698	58.9713	14.7213	15.1164	123.962	1.93367	100.262	2.85646	3.23762	0.0159019	3.40593	0.871473	1.34647	3.97369	-3.35927	3.72126	12.4042	12.5849	4.91531	UCCCCUCCAAUCCCCUCUGG		custom		PC-3p-2098001_1
160	osa-MIR5075-p3_1ss10AC	0.0335785	55.9085	43.4883	18.2626	10.8097	-2.55466	2.99221	32.4749	32.6883	36.361	27.9038	26.3451	9.15771	109.336	121.724	107.186	22.802	22.5391	18.2286	30.9526	1.09015	0.0121378	28.1485	19.6214	20.9685	-0.510164	-0.536341	-0.996188	0.149599	-4.59494	-9.55934	-1.95764	-2.63311	-2.35382	CGCACGGCGCGGCAGGGCGG		custom		osa-MIR5075-p3_1ss10AC
10	bdi-miR156b-5p_1ss18CT	0.0336443	930.761	266.028	549.118	200.859	-0.810538	0.94983	1066.29	1070.91	1069.52	1056.25	1160.76	1205.37	580.501	607.695	559.555	733.244	694.481	712.374	251.185	283.717	323.245	666.731	661.162	615.923	-0.540241	-0.624826	-0.586257	-2.07212	-2.03255	-1.89878	0.199805	0.121655	0.13847	UGACAGAAGAGAGUGAGUAC		custom		bdi-miR156b-5p_1ss18CT
103	ath-miR858b	0.033782	0.851428	1.04436	23.4392	41.9125	4.05076	4.75176	0.00644664	1.64747	1.05056	0.0216262	2.70327	2.0195	0.000362931	0.213245	0.000362931	0.00858372	3.08421	1.78076	0.0123308	110.691	81.2687	10.8343	3.25404	0.0189299	0.413057	0.904645	0.761327	-0.810518	5.35569	5.33063	14.8655	3.93165	5.70483	UUCGUUGUCUGUUCGACCUUG		custom		ath-miR858b
15	gma-miR159a-3p_1ss19CT	0.0339555	396.71	166.522	514.88	62.6908	0.477099	0.560384	217.54	258.146	241.816	607.534	600.837	622.533	338.916	340.449	342.622	523.945	525.728	556.436	559.571	536.072	612.394	433.938	424.885	460.952	1.26813	1.02613	1.20231	-0.118644	-0.164546	-0.0236897	0.35656	0.319635	0.428	UUUGGAUUGAAGGGAGCUUUA		custom		gma-miR159a-3p_1ss19CT
765	PC-5p-2925_792	0.0341269	2535.76	1195.37	1947.85	2012.06	-0.957101	1.1256	1296.48	1231.7	1281.58	4169.78	3768.99	4021.45	2119.66	2323.12	2609.08	737.995	729.175	819.017	4388.01	4651.78	4822.48	458.271	470.912	453.024	-0.812914	-0.756319	-0.645961	0.0735972	0.303605	0.262057	-2.20956	-2.30253	-2.52588	AGUAUGAGCCCCGUGGACUA		custom		PC-5p-2925_792
1069	peu-MIR2916-p5_1ss5AG	0.0344164	17079.8	4229.19	21986.7	4725.77	0.362905	0.427707	27666.7	17972	13422.5	16688.9	14013.6	15148.9	15489.9	16080.3	17235.3	21705.5	24278.8	24667.2	15016.2	15110.5	18208	26232	26667.6	25994.6	-0.350088	0.433945	0.877944	-0.152372	0.108725	0.265357	0.759998	0.729792	0.592844	UACCGUCCUAGUCUCAACCAUA		custom		peu-MIR2916-p5_1ss5AG
57	mdm-miR167h_R-1_1ss19CT	0.0347215	135.605	55.7085	174.714	65.3575	0.374181	0.44198	116.621	96.6132	114.908	207.345	212.857	204.888	81.0747	90.6603	95.4767	98.5175	105.301	111.789	238.931	255.552	266.193	179.486	157.207	159.449	-0.243382	0.124221	-0.0396942	0.20456	0.263734	0.377638	1.14655	0.794127	0.739878	UGAAGCUGCCAGCAUGAUUUU		custom		mdm-miR167h_R-1_1ss19CT
22	ath-miR159c_1ss20CA	0.0353009	355.679	224.227	530.513	46.5968	0.844585	1.00181	197.771	189.296	187.668	644.865	643.041	643.091	277.142	100.867	317.374	551.65	574.022	609.966	464.843	552.325	524.462	477.519	499.059	520.775	1.47992	1.60046	1.70055	-0.472255	-0.219393	-0.294185	0.784935	2.30675	0.714476	UUUGGAUUGAAGGGAGCUCAU		custom		ath-miR159c_1ss20CA
156	bdi-MIR5054-p5_1ss11TA	0.0362084	763.22	254.441	1539.86	841.78	0.856392	1.0224	1024.72	1044.01	998.984	443.554	490.817	404.415	816.74	822.021	823.721	989.222	882.273	983.781	1453.18	342.892	1498.21	2574.59	2564.47	2570.12	-0.0508638	-0.242834	-0.0221237	1.71203	-0.517428	1.88933	1.65639	1.64141	1.64161	UUCCCCACGGACGGCGCC		custom		bdi-MIR5054-p5_1ss11TA
964	zma-miR168a-5p	0.0374444	2683.09	711.477	4032.29	1631.41	0.489355	0.589269	2304.43	2076.35	2120.18	3883.81	3414.99	3498.58	2079.29	2249.82	2520.34	1716.53	1891.39	2088.17	4729.27	5512.99	5621.22	4731.78	4965.2	5034.12	-0.424918	-0.134608	-0.0219469	0.284144	0.690953	0.684115	1.1863	1.14204	0.998123	UCGCUUGGUGCAGAUCGGGAC		custom		zma-miR168a-5p
1033	zma-miR408b-5p_R-1	0.0380505	25.6944	14.138	8.55987	6.14919	-2.39568	2.8968	31.6268	41.1782	35.103	9.02681	17.1391	0.0154256	37.0836	35.4117	24.6653	13.345	5.20149	7.30356	0.00989417	8.27262	0.00989417	12.7478	12.0705	18.0781	-1.24484	-2.98488	-2.26492	-9.83342	-1.05087	-0.640673	-1.54053	-1.55274	-0.448242	CAGGGACGAGGCAGAGCAUG		custom		zma-miR408b-5p_R-1
516	PC-3p-525591_2	0.0393206	1188.63	854.972	227.388	75.8131	-1.78077	2.1717	2036.82	2006.62	2255.67	198.543	148.229	118.868	1510.33	1143.85	1278.77	217.93	193.073	186.282	325.098	295.631	349.203	169.712	162.211	147.348	-3.22438	-3.37755	-3.598	0.711423	0.995973	1.5547	-3.1537	-2.81795	-3.11746	UAAAACGAAACGGAGGGAGUACUC		custom		PC-3p-525591_2
70	gma-miR171n_2ss20TC21AC	0.040379	82.0686	53.1888	140.886	65.937	0.863007	1.0598	36.0322	96.1157	39.6948	153.961	140.024	151.19	42.9362	35.4007	43.263	61.4428	61.2464	47.4883	190.415	143.803	216.603	177.838	180.8	188.336	0.769955	-0.650146	0.258622	0.306586	0.0384136	0.518692	2.0503	2.35254	2.1221	UUGAGCCGCGUCAAUAUCUCC		custom		gma-miR171n_2ss20TC21AC
154	bdi-miR5054_R-1_1ss10TA	0.040524	887.059	93.2099	1716.04	906.346	0.72785	0.894663	941.18	916.573	890.482	761.561	822.362	734.208	962.819	962.796	991.55	1188.75	1158.33	1188.41	1624.42	351.72	1429.89	2855.2	2839.37	2808.3	0.336899	0.337722	0.41637	1.09289	-1.22534	0.961647	1.56825	1.56027	1.50194	UCCCCACGGACGGCGCC		custom		bdi-miR5054_R-1_1ss10TA
871	PC-5p-692286_2	0.04059	48.3835	30.0766	21.197	15.9107	-1.24405	1.52982	71.3427	93.9109	93.6727	16.9651	24.3827	22.5368	36.9278	38.7874	36.9255	23.0975	16.4178	17.9332	59.5084	26.4097	21.5736	6.69493	7.09122	12.0462	-1.62703	-2.51603	-2.385	1.81053	0.115214	-0.0630163	-2.46357	-2.45148	-1.61604	GAGAUUGGAGGGGCUAGAAUC		custom		PC-5p-692286_2
954	ppt-miR166m_R+1_1ss12AT	0.0407928	1266.27	622.962	1849.43	363.651	0.673892	0.829779	1058.14	1042.38	536.961	2198.94	1899.23	2098.21	822.642	816.203	923.76	2064.84	2228.37	2344.1	1293.36	1849.9	2139.06	1553.57	1543.08	1628.61	0.964496	1.09611	2.12614	-0.765681	-0.0379675	0.027817	0.917248	0.918814	0.818052	UCGGACCAGGCUUCAUUCCUUU		custom		ppt-miR166m_R+1_1ss12AT
313	PC-3p-162722_11	0.0408135	8.17368	12.9316	10.9552	30.506	-4.59477	5.6584	2.89714	41.8724	0.291379	5.3733	8.47274	4.23713	6.98216	3.13991	0.296965	0.00573692	0.00573692	0.00573692	2.23027	92.238	0.0105393	0.635965	0.0176114	3.44749	-8.98014	-12.8334	-5.66648	-1.26859	3.44446	-8.65117	-3.45665	-7.47807	3.53718	AUUUUAGCCCCUCCAAUCUCG		custom		PC-3p-162722_11
148	gma-MIR4995-p5_1ss4GT_1	0.0408856	1958.38	583.83	1470.84	830.107	-0.54953	0.677055	2551.06	2567.08	2599.28	1983.37	2031.69	1953.32	1500.59	840.792	1598.23	2621.05	2543.71	2470.57	1220.09	498.602	1123.53	928.207	916.509	915.288	0.0390471	-0.0131959	-0.0732678	-0.700961	-2.02672	-0.797887	-0.693009	0.124401	-0.804179	AUAUGCAGUGGCUUGGUUAA		custom		gma-MIR4995-p5_1ss4GT_1
84	osa-miR396d_R+3_1ss20GT	0.0412715	173.543	83.2887	290.457	187.108	0.610799	0.754407	70.7163	74.9838	78.2858	256.545	291.769	243.86	173.618	188.348	183.763	103.764	103.554	89.0861	266.687	193.899	293.444	517.583	528.284	517.815	0.55319	0.46573	0.18645	0.0559343	-0.589523	0.267035	1.57587	1.48791	1.49459	UCCACAGGCUUUCUUGAACUGUUC		custom		osa-miR396d_R+3_1ss20GT
107	cre-MIR916-p3_1ss6GA	0.0428403	144.935	47.4585	115.495	69.6516	-0.46931	0.585415	164.182	131.798	135.693	79.3138	100.192	98.1481	198.03	211.363	185.693	68.4769	62.1943	55.8072	70.9197	71.9301	89.0013	224.152	202.201	194.776	-1.2616	-1.08347	-1.28182	-0.161385	-0.478096	-0.141133	0.178759	-0.0639346	0.0688956	GGCCUAUUAGCUCAGUUGG		custom		cre-MIR916-p3_1ss6GA
146	gma-MIR4995-p5_1ss2GT	0.0445234	5843.83	1395.76	4181.94	1887.08	-0.614289	0.77421	7278.76	7159.78	7388.55	5746.3	6195.75	6146.39	4580.67	3292.18	4806.09	6539.6	6277.76	6452.03	3543.69	1032.3	4270.52	3167.97	3185.1	3168.48	-0.15449	-0.189665	-0.195539	-0.697381	-2.58542	-0.525328	-0.532	-0.0477061	-0.601074	AUUGGCUUGGUUAAGGGAA		custom		gma-MIR4995-p5_1ss2GT
967	zma-miR169a-5p_L+2R-2	0.0446205	5.5812	4.44006	18.1511	8.47106	2.66764	3.36409	3.35928	0.944338	7.886	0.0169788	2.61362	3.47887	9.58161	9.91182	12.4383	7.00102	13.1406	7.0628	34.6278	20.2193	21.5046	19.5415	18.5641	21.6983	1.05941	3.79858	-0.159053	10.994	2.95161	2.62795	1.0282	0.905293	0.802795	UGCAGCCAAGGAUGACUUGCC		custom		zma-miR169a-5p_L+2R-2
93	osa-miR444d.3_R-2	0.04479	36.3891	25.3934	67.8392	44.7989	0.939592	1.18611	9.19909	14.0396	19.4932	73.1294	69.0466	64.7799	32.0228	19.1066	26.6849	22.7938	27.6209	25.8687	56.3397	48.2333	55.4222	133.645	111.982	128.647	1.30908	0.976255	0.408236	-0.3763	-0.517541	-0.225084	2.06124	2.55112	2.26932	UUGUGGCUUUCUUGCAAGU		custom		osa-miR444d.3_R-2
48	osa-miR166a-3p_L+1R-1_1ss21CT	0.0453904	1370.36	674.615	1991.73	377.034	0.657513	0.83301	879.205	816.521	784.514	2462.99	2110.03	2184.85	1009.71	1026.38	1059.02	2294.15	2226.8	2472.2	2411.21	1610.2	1383.09	1830.17	1828.91	1868.87	1.38369	1.44741	1.65593	-0.0306541	-0.390017	-0.659634	0.858037	0.833414	0.819441	UUCGGACCAGGCUUCAUUCCU		custom		osa-miR166a-3p_L+1R-1_1ss21CT
981	zma-miR169p-5p_L-1	0.0457754	28.1014	16.4815	78.8362	47.7978	1.28924	1.63709	15.1407	30.1345	28.172	58.0193	41.2767	42.3993	12.0983	11.1434	14.5284	15.5387	18.6916	16.2633	87.9301	116.492	105.501	119.815	102.773	126.521	0.037439	-0.689024	-0.792647	0.599824	1.49683	1.31514	3.30794	3.2052	3.12244	AGCCAAGGAUGACUUGCCGG		custom		zma-miR169p-5p_L-1
428	PC-3p-267285_4	0.0459902	27.1205	31.4406	5.11735	4.69271	-3.82513	4.86337	12.4449	108.425	18.5276	5.95405	7.64661	15.4563	26.5084	28.5409	20.5805	1.70372	0.0122624	4.95367	8.70694	10.8136	12.0015	6.82528	1.02462	0.0145104	-2.8688	-13.1102	-1.9031	0.548294	0.49996	-0.364987	-1.95749	-4.79987	-10.47	AUCCGACGGAAACGAACAGGGCCU		custom		PC-3p-267285_4
1068	peu-MIR2916-p3	0.0463273	15312.2	6711.72	19339.9	5783.02	0.407085	0.518607	28634.7	18840.2	16222.1	9412.61	7030.65	7601.88	16024.4	16561.4	17481.8	16945.5	19551	20651.4	11606.2	12855	14408.1	26089.1	26314.1	25638.4	-0.756861	0.0534256	0.348284	0.302232	0.870601	0.922449	0.703183	0.668005	0.552449	CAUAAACGAUGCCGACC		custom		peu-MIR2916-p3
250	PC-3p-1068784_1	0.0477192	21.1442	8.10011	49.087	46.8165	0.820615	1.05391	30.1964	31.3537	30.8768	16.0346	14.9647	9.42691	23.6357	17.2581	16.5511	22.77	31.6791	161.973	11.4754	25.857	10.4431	63.4454	59.722	54.4172	-0.40724	0.0148975	2.39116	-0.482637	0.788989	0.147687	1.42455	1.79099	1.71714	GCACAAAACAGGAGAAGGAAC		custom		PC-3p-1068784_1
899	PC-5p-829024_1	0.0478193	2100.03	642.024	1446.88	218.645	-0.477632	0.613773	2638.2	2212.62	2435.66	1559.01	1060.94	1215.94	2581.45	2583.42	2613.01	1539.21	1742.58	1733.12	1420.73	1457.74	1541.75	1230.34	1219.99	1136.43	-0.777365	-0.344531	-0.490942	-0.133991	0.458388	0.342493	-1.06912	-1.08242	-1.2012	UUUGUCACUGCUUAUGGAC		custom		PC-5p-829024_1
1005	zma-miR396a-3p	0.0504306	56.0571	30.5009	27.8614	12.7184	-1.01871	1.32846	50.896	117.057	35.9029	79.3477	62.0022	75.0666	27.9375	28.9595	27.3444	7.09911	16.3908	13.855	30.5887	27.8458	33.5223	41.3424	37.166	42.9422	-2.84184	-2.83626	-1.37369	-1.37519	-1.15486	-1.16305	0.565417	0.359948	0.651151	GUUCAAUAAAGCUGUGGGAAA		custom		zma-miR396a-3p
583	PC-3p-714699_2	0.0506803	4.1646	2.66256	16.6858	23.3106	2.19349	2.86438	2.21604	6.51888	4.85262	8.37536	0.0169169	5.70161	4.73189	1.12595	3.94211	13.3923	14.6072	9.69236	77.7571	10.358	12.9713	3.6048	3.14053	4.64903	2.59535	1.16398	0.998084	3.21475	9.25806	1.18588	-0.3925	1.47986	0.237962	ACGGCAUGUCGAUUUCAGU		custom		PC-3p-714699_2
186	gma-MIR5368-p3_1ss7AC	0.0508583	27.3824	12.3317	11.1163	8.66851	-3.2091	4.19471	39.677	38.1837	41.3455	9.22989	8.78195	20.1891	28.3702	32.352	28.3119	17.8661	25.2326	10.6395	0.0101884	16.1882	0.0101884	8.42789	17.012	4.65986	-1.15108	-0.597668	-1.9583	-9.82324	0.882332	-10.9524	-1.75113	-0.927298	-2.60305	CCUGGGCUUGGCUUUGGGC		custom		gma-MIR5368-p3_1ss7AC
492	PC-3p-449769_2	0.0513156	3.05326	3.53342	9.41053	10.2757	5.0501	6.61768	5.09909	4.28452	1.12244	1.3269	10.47	5.17517	0.000400535	0.000400535	0.000400535	7.75994	3.60985	9.65165	34.3594	4.71046	1.7981	14.4746	7.71027	0.620469	0.605805	-0.247195	3.10414	4.69457	-1.15233	-1.52513	15.1412	14.2326	10.5972	AUCACAUUGCUAGGGAUU		custom		PC-3p-449769_2
1018	zma-miR398b-5p_L-1R+1	0.0516336	84.3563	114.715	16.5765	11.7517	-2.02886	2.66324	44.9083	191.461	352.047	6.88424	15.7535	10.841	43.8673	48.5366	44.909	19.1706	19.5972	35.2838	23.5905	14.4564	27.5557	7.35793	1.11965	1.05647	-1.22809	-3.28833	-3.31869	1.77684	-0.123958	1.34585	-2.57577	-5.43795	-5.40968	GGGCGGACUGGGAACACAUGG		custom		zma-miR398b-5p_L-1R+1
36	far-miR164a_R-3	0.0527498	142.985	38.9937	298.456	117.969	0.874398	1.15472	143.069	131.377	81.7174	123.395	123.711	113.831	184.522	189.644	195.596	264.542	267.835	295.444	437.013	33.5691	432.419	340.232	304.495	310.555	0.88679	1.02763	1.85417	1.82439	-1.88177	1.92554	0.882723	0.683123	0.666973	UGGAGAAGCAGGGCACUU		custom		far-miR164a_R-3
465	PC-3p-368764_4	0.0528827	4.09235	4.71377	14.5065	26.2779	1.66201	2.1964	0.00833479	2.33897	4.00533	7.48848	15.192	0.809093	3.15176	2.95461	0.882664	0.214694	1.23845	4.03484	83.4494	5.79408	4.18454	4.8939	12.011	14.7376	4.68699	-0.917339	0.0105917	3.47816	-1.39065	2.37069	0.634826	2.02332	4.06149	AUCACCUUCGGUUUUGUGGCU		custom		PC-3p-368764_4
252	PC-3p-1077396_2	0.0537684	1.76815	4.50352	11.057	29.6798	4.10005	5.44386	1.36246	0.781142	0.00653979	0.0269642	13.7085	0.0269642	0.000261249	0.000261249	0.000261249	0.979008	3.78427	3.99859	0.00931588	0.569304	90.088	0.0281963	0.0281963	0.0281963	-0.476818	2.27636	9.25603	-1.53328	-4.58973	11.7061	6.75394	6.75394	6.75394	AUGUAAGUUUUGAUAAGU		custom		PC-3p-1077396_2
567	PC-3p-668685_2	0.0543634	137.19	137.964	17.8542	6.68559	-2.03086	2.70493	106.566	290.629	419.893	11.1634	19.311	5.10628	125.41	141.523	115.112	19.467	15.9312	7.50399	23.0395	23.7045	27.8265	16.6035	17.8145	8.79745	-2.45264	-4.18925	-5.80622	1.04532	0.295738	2.44611	-2.91709	-2.98991	-3.70981	AAUCUGACACAAACGAACAAGACC		custom		PC-3p-668685_2
780	PC-5p-381751_3	0.0559121	373.829	493.918	30.5561	10.2381	-2.11294	2.83692	971.697	1021.25	1099.45	34.6636	35.5603	28.851	63.0387	62.6217	47.3281	17.9003	16.338	18.9456	42.9471	32.5504	35.5708	40.9528	37.4422	32.3576	-5.76245	-5.96596	-5.85878	0.309139	-0.127593	0.302072	-0.622275	-0.742	-0.548594	AUCCUCGAUGCCAGAAU		custom		PC-5p-381751_3
236	lja-MIR7530-p5_1ss11CA	0.0564998	874.704	367.912	603.472	155.625	-0.45443	0.611974	811.618	861.077	928.367	443.236	451.742	505.994	1469.54	1266.92	1133.84	795.516	779.905	821.188	519.942	385.977	507.258	580.819	535.567	505.082	-0.0289107	-0.142844	-0.176983	0.230275	-0.226983	0.00359915	-1.33921	-1.24219	-1.16663	AAGAGGAGGAAGGCAGAAG		custom		lja-MIR7530-p5_1ss11CA
376	PC-3p-2130187_1	0.0583781	20.2121	9.76211	11.3188	10.1316	-1.93217	2.62674	19.0372	14.2355	36.9501	4.14438	22.5761	12.0595	23.2999	30.4252	19.1814	3.97977	28.6466	26.8769	0.0122337	6.66056	2.70727	10.4888	10.6886	11.8081	-2.25807	1.00887	-0.459214	-8.40416	-1.76108	-2.15526	-1.15148	-1.50919	-0.699924	AUCUGACGCAAACGAACAAGGCCU		custom		PC-3p-2130187_1
185	gma-MIR5368-p3_1ss6AT	0.0591789	2013.5	903.938	1198.16	212.197	-0.594852	0.811903	2329.93	2309.73	2273.18	768.176	1004.14	808.186	2752.85	2891.41	2983.93	1073.71	1213.47	1023.31	1197.74	790.721	1488.24	1279.13	1412.24	1304.89	-1.11769	-0.928591	-1.15147	0.640809	-0.344724	0.880844	-1.10577	-1.03379	-1.19329	AUCAGUGAGAUACCACUCUGGA		custom		gma-MIR5368-p3_1ss6AT
435	PC-3p-2723041_1	0.0592682	20.037	17.7184	5.27048	2.90407	-1.88413	2.57274	11.7734	59.3301	37.5315	2.23615	8.84671	9.41587	19.8582	15.9713	15.3696	3.08998	4.22124	0.217657	8.54038	5.23303	6.18546	10.0437	5.83573	4.06714	-1.92986	-3.81303	-7.4299	1.93329	-0.757496	-0.606214	-0.983438	-1.4525	-1.918	AUCCGACAGAAACGAACAGGGCCU		custom		PC-3p-2723041_1
646	PC-5p-145156_12	0.0599141	337.567	81.1361	572.227	247.732	0.69644	0.953995	412.682	379.27	401.297	272.969	199.936	233.426	348.825	377.943	411.757	379.139	367.71	385.754	800.835	900.171	982.471	454.728	440.918	438.321	-0.122302	-0.0446562	-0.0569908	1.55277	2.17066	2.07345	0.382499	0.222341	0.0901944	AAUAGCUAUGAGAUCUGAGGGAC		custom		PC-5p-145156_12
531	PC-3p-568396_2	0.0613939	55.4747	54.7736	13.6597	5.01021	-1.31058	1.80817	33.8375	178.916	53.995	7.36997	8.67506	4.75354	83.6328	75.7992	52.2928	18.689	10.7037	9.31571	11.914	22.5443	6.071	13.9125	16.5116	13.2756	-0.856438	-4.06311	-2.53509	0.692931	1.37782	0.35293	-2.58769	-2.1987	-1.97783	AUCUUAUACAAACGAACAAGGCCU		custom		PC-3p-568396_2
680	PC-5p-1974272_1	0.0630591	29.6155	35.4333	1.82534	3.35719	-5.8971	8.20086	57.9214	44.4249	99.3816	0.0248408	51.6112	0.0248408	5.69585	5.8138	1.64077	0.0041684	0.0041684	0.0041684	8.1976	7.2166	0.933323	0.0226833	0.0226833	0.0226833	-13.7623	-13.3796	-14.5412	8.36635	-2.83829	5.23159	-7.97214	-8.00171	-6.1766	AUUACGCGGGUGUGUCUUGU		custom		PC-5p-1974272_1
140	gma-MIR4995-p3_1ss1GA	0.0639819	6993.35	1258.83	5438.96	2274.6	-0.481741	0.672846	8451.13	8081.2	8027.48	7032.69	7542.15	7603.27	5339.07	5501.23	5361.96	8164.91	7839.29	8256.4	4587.64	1659.5	5978.82	4241.8	4118.18	4104.09	-0.0497087	-0.0438473	0.0405658	-0.616325	-2.18423	-0.34676	-0.331914	-0.417748	-0.385699	AUGGCUUGGUUAAGGGAA		custom		gma-MIR4995-p3_1ss1GA
607	PC-3p-929131_1	0.0641538	3.86025	4.62655	21.0829	36.2257	4.50925	6.30312	0.134539	0.00764746	10.055	8.75363	9.10852	6.68143	0.00050693	0.00050693	0.00050693	3.96475	3.74162	13.0315	95.9143	0.0128996	71.4017	0.178854	1.16927	0.33115	4.88114	8.93447	0.374086	3.45379	-9.46375	3.41773	8.46278	11.1715	9.35148	AUUAAAUCCCCUCCAAUCCCCCUC		custom		PC-3p-929131_1
444	PC-3p-2858378_1	0.0641747	44.691	70.2417	4.72507	3.44395	-3.29362	4.60433	19.4059	226.845	57.4613	5.78595	10.1104	2.07112	25.1037	28.9583	26.4774	7.59282	0.0153835	7.06873	3.79577	9.91548	7.03425	2.18886	0.320195	4.59413	-1.35379	-13.848	-3.02307	-0.608162	-0.0280864	1.76398	-3.51965	-6.49888	-2.5269	AUCCGACGCAAACGAACAAUGCCU		custom		PC-3p-2858378_1
86	cme-MIR396e-p3_1ss14AG	0.0648318	0.0131841	0.0141022	16.9471	50.2936	3.65817	5.12959	0.00783728	0.00783728	0.00783728	0.031469	0.031469	0.031469	0.000245912	0.000245912	0.000245912	0.00329455	0.00329455	0.00329455	1.35694	151.058	0.00919856	0.0299831	0.0299831	0.0299831	-1.25027	-1.25027	-1.25027	5.43028	12.2289	-1.77445	6.92986	6.92986	6.92986	UAUAUAUAUAUAUGUACGUAU		custom		cme-MIR396e-p3_1ss14AG
1012	zma-MIR397a-p5_1ss21GC	0.0650016	132.155	61.9125	92.4662	56.2907	-0.609068	0.854723	154.79	274.291	111.536	141.859	129.285	145.274	65.1557	78.7414	88.4665	55.5532	57.4223	72.4841	148.209	157.913	190.114	51.0998	44.0222	55.3777	-1.47837	-2.25603	-0.621775	0.0631793	0.288581	0.388088	-0.350574	-0.83889	-0.675828	UUGAGCGCAGCGUUGAUGAUC		custom		zma-MIR397a-p5_1ss21GC
634	PC-5p-12301_242	0.0650296	9042.86	1381.46	10907.7	1425.06	0.275438	0.386581	7427.57	6873.41	8043.31	10671.3	9794.43	10942.3	9102.49	9152.93	9378.03	12415.1	12567.6	13122.6	9771.68	9590.91	10859.8	10241.4	10241.8	9358.79	0.74113	0.870614	0.706187	-0.127055	-0.0302938	-0.01092	0.170083	0.162161	-0.00296173	AACAUAUAGGAAUUUUUGAAGGA		custom		PC-5p-12301_242
443	PC-3p-285547_4	0.0652132	26.8623	48.7963	10.276	18.4481	-3.62758	5.09566	13.5014	155.81	26.6296	5.13106	11.403	5.78687	7.11295	8.2644	8.12188	0.679013	0.42903	0.0100383	56.1645	18.005	13.6113	0.0156925	2.81168	0.757543	-4.31352	-8.50449	-11.3733	3.45233	0.658988	1.23394	-8.82423	-1.55548	-3.42241	AUUCGACAGAAACGAACAAGACCU		custom		PC-3p-285547_4
192	gma-MIR5368-p5_1ss17CT	0.0654795	1876.84	231.683	1496.91	373.905	-0.351433	0.494264	2053.57	2073.09	2058.64	1467.29	1819.18	1563.54	1810.74	1950.46	2095.05	1292.91	1322.48	1389.04	2273.24	1828.79	1748.31	1188.65	1169.29	1259.48	-0.66751	-0.648532	-0.567606	0.631592	0.00760173	0.161145	-0.607251	-0.738175	-0.734159	AUUGGCUUUGGGCUUUUC		custom		gma-MIR5368-p5_1ss17CT
991	vvi-MIR172d-p3_2ss7GT17CA	0.0657666	26278.2	2382.59	21162.5	5599.22	-0.349411	0.492069	27995.5	28331.2	29718.8	28152.6	25848.2	25832.3	23360.2	23598.1	23667.1	15917.1	18075.9	15649	17111.2	19023.4	19629.9	28315.8	29945.6	26794.6	-0.814619	-0.648325	-0.925304	-0.718328	-0.442286	-0.396118	0.277554	0.34367	0.179058	UGGAAGUGCAGUGAUGAA		custom		vvi-MIR172d-p3_2ss7GT17CA
451	PC-3p-305326_4	0.0667531	41.9577	59.2174	7.73907	7.50545	-2.31496	3.27481	14.5733	185.913	83.3458	0.991678	18.4972	1.32826	27.967	26.7036	18.2997	8.35645	9.11606	10.5931	24.9371	6.0791	0.100758	2.64758	0.16084	7.66064	-0.802363	-4.35008	-2.97599	4.65228	-1.60538	-3.72057	-3.40098	-7.37527	-1.25628	AUUCGAUGCAAACGAACAAGGCCU		custom		PC-3p-305326_4
79	osa-miR395b_1ss1GT	0.0673178	13.6797	4.97905	37.0474	32.9612	1.09155	1.5481	13.4541	18.4873	23.876	12.1033	8.17691	10.2448	12.4442	15.3687	8.96216	11.9979	11.1535	11.6315	43.0396	116.619	18.5776	42.6209	38.1912	39.5957	-0.165262	-0.729038	-1.03753	1.83026	3.83411	0.858675	1.77609	1.31325	2.14343	UUGAAGUGUUUGGGGGAACUC		custom		osa-miR395b_1ss1GT
838	PC-5p-560003_2	0.0686182	16.1351	7.30596	27.3023	11.4683	0.807017	1.15125	17.1362	12.5277	20.3638	27.137	23.5492	20.062	10.211	5.40504	8.82354	49.3697	36.4559	32.8342	14.1384	15.8717	17.8346	24.7837	32.2599	22.1731	1.52658	1.54103	0.689189	-0.940639	-0.569223	-0.169788	1.27926	2.57736	1.32938	AGAGGGAGAUUGGAGGGGUUU		custom		PC-5p-560003_2
940	zma-miR164d-3p_R+1	0.0687606	1.70342	2.40181	14.3918	28.1142	4.13383	5.90084	3.2485	6.9434	0.00741729	0.0239931	0.0239931	0.0239931	1.93527	0.00116959	3.12308	3.72362	5.44765	3.83537	88.5355	6.58657	13.78	0.0233783	0.0233783	7.57117	0.196935	-0.350009	9.01426	11.8494	8.10076	9.16573	-6.37122	4.32109	1.27755	CACGUGGUCUCCUUCUCCAUC		custom		zma-miR164d-3p_R+1
694	PC-5p-2065942_1	0.0691732	29.7964	39.5769	8.6824	6.16269	-2.84643	4.07058	19.8955	52.8381	127.948	6.16281	5.01599	5.65444	16.4475	19.5538	14.6513	13.9973	8.99547	18.5091	0.0120388	11.9676	6.74397	0.0129818	11.5869	6.31618	-0.507292	-2.55431	-2.78925	-8.99975	1.25453	0.254213	-10.3072	-0.754961	-1.21391	CGAGAGACAGCGCUGAGC		custom		PC-5p-2065942_1
881	PC-5p-714263_2	0.0699765	1714.16	1446.61	472.908	211.103	-1.25357	1.79905	3385.07	3537.69	3617.7	234.201	231.257	232.854	1564.99	1500.66	1123.05	311.474	330.843	299.092	364.97	339.585	364.822	832.053	725.097	688.238	-3.442	-3.41859	-3.59641	0.64003	0.554275	0.647771	-0.911402	-1.04936	-0.706436	AUAGCUCGACGCCAGGAU		custom		PC-5p-714263_2
700	PC-5p-211721_6	0.0737828	472.508	280.921	327.331	218.237	-0.453988	0.662337	690.034	738.801	767.368	89.5402	121.899	120.489	602.545	568.031	553.861	632.234	603.31	581.612	153.477	78.1125	128.659	268.599	252.243	247.728	-0.126211	-0.292287	-0.399862	0.777419	-0.642063	0.0946472	-1.16562	-1.17115	-1.16077	AGGCUCGGUGAGGCUCGG		custom		PC-5p-211721_6
188	gma-MIR5368-p3_2ss8AT20CA	0.0745322	4131.8	970.336	2328.88	1393.38	-1.25547	1.83745	3027.82	2973.78	2790.08	4014.86	4815.57	4519.36	4684.28	5043.58	5316.88	4193.88	3754.2	4082.87	1422.87	106.843	1400.44	1987.3	2004.73	2006.77	0.470006	0.336207	0.549278	-1.49655	-5.49414	-1.69024	-1.23702	-1.33104	-1.40571	CCAUCAGUGAGAUACCACUA		custom		gma-MIR5368-p3_2ss8AT20CA
47	osa-miR166a-3p_1ss1TG	0.0749683	797.763	591.6	1114.49	337.247	0.69698	1.02195	498.579	398.878	396.661	2114.29	1322.8	1037.71	437.916	467.808	505.222	1485.51	1512.22	1576.14	1101.25	952.084	1116.52	729.028	764.272	793.355	1.57507	1.92265	1.99042	-0.941027	-0.474436	0.105603	0.735321	0.708171	0.651048	GCGGACCAGGCUUCAUUCCCC		custom		osa-miR166a-3p_1ss1TG
513	PC-3p-517494_2	0.0757258	6.21739	3.23652	9.76475	22.4232	-2.30316	3.38773	5.26794	4.38284	9.53388	9.49282	0.118364	5.09529	8.88008	9.03978	4.14547	0.426871	0.787372	4.81434	69.1387	0.0101702	0.348424	0.0160192	6.42252	5.91836	-3.62537	-2.47675	-0.985726	2.86459	-3.54081	-3.87025	-9.11462	-0.493148	0.513661	AGACCUGUGACGACACC		custom		PC-3p-517494_2
190	gma-MIR5368-p5_1ss10AG	0.0770133	3335.4	729.901	2207.08	870.024	-0.892648	1.32004	4076.45	4100.96	4084.02	2325.35	2594.51	2435.95	3239.46	3410	3751.91	2872.56	3020.98	2976.22	2190.96	127.045	2298.72	2076.73	2149.2	2151.29	-0.504975	-0.440941	-0.456508	-0.0858812	-4.35204	-0.0836562	-0.641438	-0.66597	-0.802423	CUUUCCUGCGCAGCUUAGG		custom		gma-MIR5368-p5_1ss10AG
180	gma-MIR5368-p3_1ss16CA	0.0790834	2580.85	456.683	2099.26	569.21	-0.351595	0.524354	2697.18	2694.1	2765.47	1999.21	2279.04	2071.69	3092.76	2290.37	3337.8	2666.28	2670.34	2315.29	2066.79	757.126	1856.54	2191.46	2266.2	2103.28	-0.0166205	-0.0127755	-0.256333	0.0479582	-1.58982	-0.158195	-0.497005	-0.0153065	-0.666254	AGAUACCACUCUGGAAGA		custom		gma-MIR5368-p3_1ss16CA
915	PC-5p-94367_23	0.0798939	31.6603	61.0417	15.3881	28.7709	-5.01481	7.50343	15.3056	189.262	50.9833	4.72992	1.58394	2.50087	7.52308	5.17378	7.88106	0.00461891	0.00461891	0.00461891	74.332	56.459	0.62064	6.27702	0.0176757	0.772397	-11.6942	-15.3225	-13.4302	3.9741	5.15561	-2.01061	-0.261245	-8.19331	-3.35098	AGCCCGACUGCAAACCAGGAUGUU		custom		PC-5p-94367_23
894	PC-5p-797628_1	0.0818514	197.156	96.6248	99.0956	69.599	-0.984326	1.48437	263.079	248.329	265.817	74.9701	72.4325	63.6416	299.177	242.935	244.023	103.413	121.987	85.6118	73.2437	272.15	84.6397	56.1048	47.556	47.1541	-1.34707	-1.02552	-1.63455	-0.0336102	1.90969	0.411364	-2.41481	-2.35287	-2.37156	CGGAGGGGAUUGGAGGGGCUG		custom		PC-5p-797628_1
227	gma-miR6300_L-1R+4	0.0827419	9285.95	4223.84	6560.11	2358.93	-0.419434	0.63474	4080.44	4067.9	4029.13	13602.7	13554.8	13967.1	9929.44	10080	10262	4046.6	4503.81	4563.51	3753.65	7164.79	10125.9	8307.96	8235.87	8338.83	-0.0120139	0.146861	0.179675	-1.85752	-0.919804	-0.463977	-0.257218	-0.291509	-0.299398	UCGUUGUAGUAUAGUGGUGAG		custom		gma-miR6300_L-1R+4
360	PC-3p-2042643_3	0.0870206	10.225	8.06173	27.368	19.8035	4.01978	6.18495	14.5256	18.5511	20.4081	9.21785	12.1984	15.94	1.18205	0.000713589	0.000713589	51.499	55.1213	50.7665	12.6407	2.46021	15.6298	25.1068	13.1631	19.9246	1.82594	1.57111	1.31473	0.455575	-2.30985	-0.0283533	4.40872	14.171	14.7691	AGCUUGGCAAGGAAAUU		custom		PC-3p-2042643_3
947	zma-miR166a-5p_L-1R+1	0.0929719	84.1654	35.6288	48.9353	17.698	-0.704731	1.1087	96.2345	104.39	110.746	45.1762	32.6328	35.7062	117.592	98.4728	116.538	49.0754	55.4836	58.2783	86.1042	46.9765	51.3597	27.2602	31.7577	34.1224	-0.971554	-0.911848	-0.926226	0.930521	0.525615	0.524462	-2.10892	-1.63262	-1.77201	GAAUGUUGUCUGGCUCGGGGC		custom		zma-miR166a-5p_L-1R+1
528	PC-3p-556213_2	0.0929865	133.309	90.5534	39.8633	9.89225	-1.20078	1.88919	148.02	204.624	265.495	16.7604	20.2441	25.7696	176.292	180.218	162.36	42.6334	36.1127	36.4624	60.9189	47.486	41.0239	33.8709	26.8594	33.4023	-1.79574	-2.5024	-2.8642	1.86184	1.23	0.670797	-2.37985	-2.74625	-2.28118	AUCCGAUACAAACGAACAAGGCCA		custom		PC-3p-556213_2
334	PC-3p-1779602_1	0.0935051	1.35773	1.61763	17.5214	45.4671	2.97471	4.68901	0.00719721	3.6186	0.433165	1.6692	4.06741	2.20577	0.21763	0.000299034	0.000299034	0.00903509	6.43377	4.50963	138.614	4.16451	2.38373	0.0261757	1.52491	0.0261757	0.328102	0.830235	3.38002	6.37578	0.0340344	0.11194	-3.05558	12.3161	6.45177	AGUGCUUCAUCAUUUAACAG		custom		PC-3p-1779602_1
304	PC-3p-1561473_1	0.0970916	6.80379	12.0225	7.56665	12.2254	-2.29836	3.67004	0.391735	0.402138	0.00755491	4.40876	38.3521	5.45905	2.93939	5.30176	3.97172	0.00467171	0.00467171	0.00467171	30.0152	27.7397	4.16095	1.60615	4.54829	0.0156274	-6.38978	-6.42759	-0.693462	2.76725	-0.467354	-0.391736	-0.871905	-0.221146	-7.98954	AUCCCUCUCUGGAUUGGUCU		custom		PC-3p-1561473_1
560	PC-3p-643102_2	0.097439	131.121	46.3053	88.7677	20.8426	-0.503458	0.80492	174.668	138.946	173.792	79.4724	60.9843	80.1479	184.728	142.886	144.46	105.352	81.2776	110.616	94.5308	99.4156	114.786	62.6545	69.8636	60.4126	-0.729395	-0.773593	-0.651807	0.25033	0.705035	0.518215	-1.55991	-1.03225	-1.25774	UAGAUAAAGGGAGAGAGGA		custom		PC-3p-643102_2
935	zma-miR162-3p_R+1	0.0980089	3.3233	3.26515	45.4084	44.6152	4.41883	7.07905	2.07195	3.44641	3.56949	0.0229056	0.0229056	8.99257	4.2314	0.00192758	7.55014	0.0123947	6.36978	2.82785	132.03	28.8601	21.5633	72.8775	70.5498	73.585	-7.38512	0.886151	-0.336012	12.4929	10.2992	1.26177	4.10627	15.1596	3.28484	UCGAUAAACCUCUGCAUCCAG		custom		zma-miR162-3p_R+1
597	PC-3p-836_2992	0.0984762	1826.42	804.472	2933.6	1476.47	0.623018	0.999739	928.451	876.915	938.54	2797.89	2599.46	2863.26	1684.9	1732.47	2015.93	3067.74	2960.12	2953.07	4341.25	4626.62	4835.39	1173.42	1196.32	1248.45	1.72428	1.75515	1.65372	0.633769	0.83175	0.755972	-0.521949	-0.534226	-0.691305	ACAGGAUAUUGGGUAUUUCUUU		custom		PC-3p-836_2992
1049	ppt-miR894_L-1R-2	0.0987418	543.571	287.195	897.593	639.415	0.654331	1.05097	983.378	838.94	568.632	194.8	194.963	227.653	721.122	605.791	556.863	507.483	473.933	451.629	565.381	407.342	444.828	1886.77	1745.81	1595.17	-0.954387	-0.823882	-0.332358	1.53723	1.06304	0.966411	1.3876	1.527	1.51832	GUUUCACGUCGGGUUCA		custom		ppt-miR894_L-1R-2
1014	zma-MIR397b-p5	0.0987528	191.4	98.5742	110.654	93.0966	-0.997395	1.60205	299.089	349.88	303.698	118.964	89.2315	140.545	103.992	145.416	171.784	44.9943	36.1075	51.6859	260.415	96.7667	281.879	64.1252	80.7767	79.1393	-2.73276	-3.27649	-2.5548	1.13029	0.116957	1.00404	-0.697506	-0.848174	-1.11813	UUGAGCGCAGCGUUGAUGAGC		custom		zma-MIR397b-p5
270	PC-3p-1276301_1	0.103041	0.36556	0.991406	16.8304	27.1374	4.31576	7.03646	0.0085353	3.0056	0.0085353	0.0322062	0.0322062	0.0322062	0.00037699	0.00037699	0.169994	2.27602	0.00477355	0.00477355	63.6362	23.5881	61.8848	0.0262422	0.0262422	0.0262422	8.05886	-9.29837	-0.838378	10.9483	9.51651	10.908	6.12122	6.12122	-2.69553	UUUCUCCCCCAUGGAUCCCCUU		custom		PC-3p-1276301_1
179	gma-MIR5368-p3_1ss15CA	0.103714	2145.85	477.775	1681.54	486.526	-0.388969	0.635647	2290.13	2318.46	2377.51	1450.35	1711.56	1646.03	2676.38	1992.89	2849.31	1934.84	767.044	2206.17	2038.33	1030.25	2088.69	1681.2	1708	1679.3	-0.243216	-1.59579	-0.107908	0.490989	-0.732313	0.343614	-0.670791	-0.222557	-0.762754	GAUACCACUCUGGAAGA		custom		gma-MIR5368-p3_1ss15CA
563	PC-3p-660074_2	0.104213	22.9959	44.4198	4.15431	5.59471	-2.62412	4.29563	14.8815	33.1658	138.287	0.0169371	5.62515	2.5092	1.78395	6.09298	4.6002	0.097585	2.22764	0.770242	0.0110276	16.6435	6.8514	8.4025	0.0151245	2.3698	-7.25264	-3.89611	-7.48814	-0.619069	1.56499	1.44917	2.23574	-8.65412	-0.95693	AAUCCUGGCUUAUUCCUGUAC		custom		PC-3p-660074_2
795	PC-5p-437880_2	0.10502	123.769	67.4439	101.126	52.4332	-0.380266	0.6242	121.797	167.701	287.835	77.4466	84.1558	81.0273	99.1447	97.4392	97.3781	165.645	150.053	160.41	38.4348	46.7392	33.1673	120.607	99.898	95.182	0.443616	-0.160419	-0.84348	-1.01079	-0.84843	-1.28865	0.282709	0.0359538	-0.0329087	GUCGGCCCCGAACCCGUC		custom		PC-5p-437880_2
675	PC-5p-1863477_1	0.105095	41.0486	15.425	28.4987	4.69949	-0.44991	0.738707	49.2865	63.298	62.3484	22.9439	28.2968	22.6476	45.918	35.505	39.1935	26.7619	19.269	30.0781	28.8433	28.8107	37.0612	31.3287	27.8385	26.497	-0.881012	-1.71587	-1.05164	0.330125	0.0259666	0.71055	-0.551576	-0.350941	-0.564787	AGAGGGGGAUUGGAGGGGUU		custom		PC-5p-1863477_1
834	PC-5p-544899_2	0.105854	27.4191	14.1606	30.1079	53.1901	-1.97139	3.24517	41.1619	40.9312	44.9587	8.98141	11.7106	9.60073	31.3304	28.6697	29.4273	169.631	23.9356	17.6562	0.0117049	2.5597	0.704462	24.5761	13.4169	18.4792	2.04302	-0.774044	-1.34842	-9.58368	-2.19377	-3.76855	-0.350305	-1.09548	-0.671253	CCAAAGGCAGCAGAGCACA		custom		PC-5p-544899_2
1008	sbi-miR396c_R+2_1ss21TG	0.106354	131.369	60.234	229.696	168.894	0.594517	0.980311	60.9058	64.0152	63.2046	202.893	191.151	209.783	125.501	131.437	133.433	89.4699	64.493	90.9913	140.677	200.962	134.217	456.908	445.069	444.476	0.554823	0.0107281	0.525701	-0.528337	0.0722078	-0.644325	1.86421	1.75965	1.73599	UUCCACAGCUUUCUUGAACUGUU		custom		sbi-miR396c_R+2_1ss21TG
599	PC-3p-856255_1	0.106726	23.7451	10.2644	17.6091	12.3517	-0.551259	0.910122	25.1507	35.5042	32.9832	8.22637	28.087	8.41781	33.9238	21.2467	20.1662	39.5044	26.4931	33.8485	8.49928	7.24239	8.95837	8.72103	14.046	11.169	0.651418	-0.42237	0.0373606	0.0470849	-1.95536	0.0897912	-1.95973	-0.597083	-0.852441	CGACGCAAACGAACAAGCCCU		custom		PC-3p-856255_1
119	han-MIR1310-p3_1ss16TC_1	0.106729	54.3052	52.3752	16.9828	19.7248	-2.41946	3.99453	9.05969	10.3511	6.23246	27.7012	31.0223	36.2297	123.626	126.562	117.963	7.5824	12.1861	6.35172	52.2634	50.1386	0.013105	11.715	6.15428	6.44034	-0.256807	0.235444	0.0273454	0.915854	0.692617	-11.4328	-3.39955	-4.36211	-4.19505	GACGGUGCGGCUGCUCUGU		custom		han-MIR1310-p3_1ss16TC_1
596	PC-3p-832749_1	0.107473	105.741	73.4623	42.7853	24.2385	-0.970363	1.60609	83.3215	153.789	96.2391	12.7014	30.7387	21.8647	200.969	174.038	178.007	64.1707	70.2363	87.2198	33.0065	27.5279	29.8179	24.354	24.3611	24.3736	-0.376774	-1.13066	-0.141966	1.37776	-0.159161	0.447572	-3.04474	-2.83675	-2.86855	AAUCCGGCACAAACGAACUAGGCC		custom		PC-3p-832749_1
479	PC-3p-402219_3	0.107975	6.03801	10.3048	5.44191	3.62837	1.40632	2.33157	5.36878	7.90643	3.60112	0.0224678	32.6168	0.0224678	1.24898	0.885594	2.6695	6.89731	11.5987	6.31594	0.108251	5.22176	1.11618	6.7206	8.29938	2.69904	0.361439	0.552869	0.810551	2.26845	-2.64301	5.63456	2.42784	3.22829	0.0158784	AAGCAGAAGCUGUUGUUCACCAGC		custom		PC-3p-402219_3
1050	ppt-miR894_R+1	0.109089	7366.58	2468.25	12951.8	9465.94	0.535483	0.891097	9949.74	6440.56	4553.93	5375.97	4913.04	5360.55	9957.96	9915.36	9832.1	4304.48	4845.34	4764.62	8557.28	8772.96	9350.49	25476.5	25667.4	24826.8	-1.20882	-0.410587	0.0652507	0.670627	0.836449	0.802663	1.35524	1.3722	1.33632	CGUUUCACGUCGGGUUCACCA		custom		ppt-miR894_R+1
373	PC-3p-2117600_1	0.109182	22.2866	17.7494	15.7531	26.3685	-2.08814	3.47595	13.1495	65.5189	19.0746	11.7187	10.7919	9.11917	23.458	32.0566	15.692	9.44725	11.8566	15.7127	0.0122154	3.1217	84.6593	3.81154	11.1108	2.04589	-0.477039	-2.46622	-0.279721	-9.90591	-1.78955	3.21469	-2.62163	-1.52866	-2.93923	AAUCCGAUGCAAACGAACAAGCCU		custom		PC-3p-2117600_1
477	PC-3p-397364_3	0.109222	11.4093	3.34207	25.5217	19.7468	0.752431	1.25267	13.0928	14.768	12.5205	7.11569	16.4346	10.3143	6.64605	12.6135	9.17782	50.1102	53.5768	47.2438	8.68791	4.83964	7.04623	15.3171	27.1805	15.693	1.93633	1.85914	1.91583	0.288006	-1.76377	-0.549728	1.20457	1.1076	0.773899	AAAUGGAGAGAACAGAGA		custom		PC-3p-397364_3
19	ath-miR159b_R+1	0.111155	321.615	189.874	444.827	99.0777	0.622609	1.04319	188.342	188.289	175.931	650.171	632.265	164.191	276.135	303.999	315.217	501.749	577.825	542.505	253.475	379.425	369.592	440.148	481.243	457.483	1.41361	1.61768	1.62463	-1.35898	-0.736713	1.17056	0.672616	0.6627	0.537373	UUUGGAUUGAAGGGAGCUCUUC		custom		ath-miR159b_R+1
1040	ssp-miR444b.1_R-2_1ss18GT	0.111209	17.8849	9.24866	38.6416	21.1015	1.06982	1.79281	17.4632	25.7204	20.4815	31.5736	18.1218	26.2044	6.1935	5.23644	9.96893	60.5982	36.2545	35.4609	11.0604	10.1106	21.7024	66.2177	56.2789	50.0913	1.79495	0.495248	0.791904	-1.51331	-0.841852	-0.271956	3.41839	3.42594	2.32905	UUGUGGCUUUCUUGCAAUU		custom		ssp-miR444b.1_R-2_1ss18GT
367	PC-3p-208390_6	0.111486	97.8274	83.5097	30.1753	28.7055	-2.6691	4.47697	191.152	213.143	220.96	31.8746	50.3727	35.4474	48.907	45.8144	42.7758	7.31155	0.0186105	21.3397	84.6456	68.002	40.1491	19.9951	18.5041	11.6119	-4.7084	-13.4834	-3.37217	1.40903	0.432937	0.179687	-1.2904	-1.30796	-1.88119	CUACCGGUGACGAUACU		custom		PC-3p-208390_6
919	PC-5p-99218_22	0.111569	34.7528	50.7255	54.2351	28.3652	2.80935	4.7135	37.3925	109.378	133.36	1.63197	1.31814	0.0171119	12.0495	7.65873	9.96853	20.9753	17.2312	14.9716	61.0517	66.0804	70.9259	81.7408	70.1993	84.94	-0.834057	-2.66623	-3.15503	5.22534	5.64764	12.0171	2.76209	3.19628	3.09099	AAAGAGUAGCGUUGAUACACCGU		custom		PC-5p-99218_22
461	PC-3p-357375_3	0.111775	26.6479	41.3178	9.3408	9.60607	-2.50757	4.21003	3.44439	71.3266	3.58513	2.76576	5.70378	120.352	7.06678	16.9135	8.67271	18.3656	13.2465	11.3335	0.0118084	28.4057	5.23079	0.0151322	6.90693	0.551315	2.41468	-2.42883	1.66049	-7.87172	2.31619	-4.52409	-8.86728	-1.29206	-3.97553	AUCCGACAGAAACGAACAAGGCUU		custom		PC-3p-357375_3
676	PC-5p-1893523_1	0.112003	14.1065	23.4593	1.06568	2.16758	-4.57534	7.68741	22.1994	26.0403	70.6864	0.0253895	0.0253895	0.0253895	3.37785	0.821947	3.75673	0.00386116	0.00386116	0.0719368	3.4239	6.0065	0.00927599	0.0239306	0.0239306	0.0239306	-12.4892	-12.7194	-9.94049	7.07526	7.88615	-1.45266	-7.1411	-5.10212	-7.29447	CCAUGUGGAUUGUAGUGUAU		custom		PC-5p-1893523_1
34	aly-MIR163-p3_1ss17TC	0.112538	98.3338	98.1923	144.719	75.4605	1.02252	1.72103	22.1875	21.5945	34.752	217.668	223.503	244.514	39.2091	42.8728	38.7039	212.234	225.429	249.956	153.78	102.723	173.119	53.6887	64.5228	67.0219	3.25784	3.38394	2.84651	-0.501259	-1.12154	-0.498152	0.453432	0.589747	0.792152	GCGGUUUUUGAUCCCUCU		custom		aly-MIR163-p3_1ss17TC
1067	zma-MIR2275c-p5_1ss13AG	0.115007	19.4618	28.9571	2.93381	6.25758	-4.56674	7.74827	12.2392	90.857	25.5005	0.0257615	31.3694	0.0257615	5.14995	5.83658	4.15191	0.00473689	0.649366	0.00473689	19.2204	3.13775	3.32116	0.0220401	0.0220401	0.0220401	-11.3353	-7.12842	-12.3943	9.54321	-3.32155	7.01033	-7.86829	-8.04885	-7.5575	GCUUGUUCGGUUGUGUC		custom		zma-MIR2275c-p5_1ss13AG
681	PC-5p-198364_7	0.115112	436.801	170.489	835.653	453.037	0.818095	1.38851	289.584	194.773	172.667	521.095	470.993	529.096	567.966	589.27	595.765	844.273	839.17	923.283	1338.49	1312.43	1370.15	305.448	297.909	289.722	1.54373	2.10717	2.41878	1.36099	1.47846	1.37273	-0.894876	-0.984056	-1.04007	AUAGUUUUUUCUACCACACUUUAGA		custom		PC-5p-198364_7
1036	zma-miR444a_R+1_1ss12TC	0.115328	321.99	194.11	465.933	204.837	0.666046	1.13123	112.147	124.349	130.239	566.298	548.987	576.707	282	271.423	285.758	378.707	305.245	308.405	238.065	256.289	629.448	668.425	698.513	710.297	1.75569	1.29557	1.24367	-1.25021	-1.099	0.126249	1.24507	1.36375	1.31363	UGCAGUUGUUGCCUCAAGCUUC		custom		zma-miR444a_R+1_1ss12TC
684	PC-5p-2004670_1	0.116188	38.9905	26.1485	20.7021	8.38004	-0.619659	1.05536	54.8297	54.5094	86.5489	7.43907	13.9257	7.55804	47.9484	42.5743	35.5806	21.0674	11.2347	23.5439	8.22323	21.5663	12.1336	28.8127	30.2193	29.5176	-1.37995	-2.27854	-1.87816	0.144582	0.631024	0.682921	-0.734776	-0.494515	-0.269517	CUCUAAGGGCUGGGUCGGU		custom		PC-5p-2004670_1
1054	ppt-MIR903-p5_1ss16TC	0.120716	53.925	80.4652	12.8585	11.3165	-1.36307	2.35508	35.0134	88.8734	257.356	3.1632	7.18609	7.3611	26.3068	30.0356	30.0294	15.6851	14.0136	14.0579	8.91603	40.2936	10.745	3.36878	2.69711	5.94967	-1.15851	-2.66493	-4.19431	1.49501	2.48727	0.545666	-2.96513	-3.47719	-2.33549	CGGCUUCGGCUGGUCCGCC		custom		ppt-MIR903-p5_1ss16TC
704	PC-5p-2162903_1	0.120775	3.67235	5.5048	15.4081	41.3945	2.91969	5.04554	2.97998	0.00706572	0.00706572	12.402	13.5972	4.02795	0.000366427	0.0291785	0.000366427	3.47027	2.06931	0.00879676	4.63999	125.706	0.625853	2.1007	0.0257813	0.0257813	0.219747	8.19409	0.316136	-1.41838	3.20868	-2.68615	12.4851	-0.17858	6.13665	CUCUGUUUCUUUUUAGUUGUUGCU		custom		PC-5p-2162903_1
478	PC-3p-398358_3	0.121177	5.20732	7.69868	12.6959	10.3299	5.06031	8.75577	3.64006	0.00777962	2.66524	5.65669	22.7881	12.106	0.000681392	0.000681392	0.000681392	32.8539	21.0318	16.6485	1.41357	0.0125435	9.51717	11.8047	5.32247	15.6588	3.17403	11.4006	2.64305	-2.00061	-10.8271	-0.34712	14.0805	12.9313	14.4881	UUUAAUCCCCUUCAAUCCCCU		custom		PC-3p-398358_3
168	osa-miR5082_L-5R-2	0.124776	7.76081	6.78388	11.2424	27.4578	-2.83399	4.95877	3.19952	6.60991	4.21027	5.25375	1.37617	0.0177592	15.1514	16.4871	17.5413	1.10943	6.08836	0.0663267	0.0093524	84.1629	0.0093524	4.90929	0.0134912	4.81349	-1.52804	-0.118577	-5.98818	-9.1338	5.93445	-0.925161	-1.62587	-10.2551	-1.8656	UGAUGGCCGCGCGGGUU		custom		osa-miR5082_L-5R-2
189	gma-MIR5368-p5_1	0.125154	2420.49	435.578	1861.89	731.598	-0.54385	0.95271	2971.31	2792.06	2780.05	1795.48	2046.72	1891.77	2273.46	2478	2755.54	1945.71	1936.07	2109.17	2477.46	310.489	2998.03	1583.3	1681.74	1715.02	-0.610805	-0.5282	-0.398437	0.464493	-2.7207	0.664278	-0.521953	-0.559216	-0.684108	CCUGGGAUUGGCUUUGGGCUU		custom		gma-MIR5368-p5_1
166	osa-MIR5079a-p3_1ss4CT	0.125171	9.06634	4.64468	32.9133	44.1479	1.14606	2.00776	3.64974	4.70957	3.82521	11.3827	10.0444	16.2686	11.4864	14.0231	6.20741	37.7349	20.6932	14.8184	4.16566	1.80214	146.825	23.6333	18.2695	28.2778	3.37003	2.13549	1.95378	-1.45022	-2.47861	3.17394	1.04089	0.381633	2.18761	CUUUUCAAAGGGUUCUCAAA		custom		osa-MIR5079a-p3_1ss4CT
963	zma-miR168a-3p_R+1	0.126351	430.646	204.915	248.732	153.077	-0.867502	1.52528	643.361	622.17	642.895	256.476	138.278	139.14	447.678	500.336	485.479	86.8826	107.515	98.4549	116.473	261.366	279.907	465.25	424.245	398.498	-2.88849	-2.53278	-2.70705	-1.13883	0.9185	1.00842	0.0555451	-0.237998	-0.284835	CCCGCCUUGCACCAAGUGAAU		custom		zma-miR168a-3p_R+1
366	PC-3p-2079769_1	0.1271	10.787	6.17729	12.683	20.0669	-2.41075	4.24839	13.3694	8.93238	13.9741	19.2506	18.1295	12.6742	3.7177	3.17714	3.85786	24.2408	4.52329	15.3974	0.01219	61.5708	3.64571	0.0157116	4.43349	0.307517	0.858497	-0.981673	0.139924	-10.625	1.76391	-1.79762	-7.88643	0.480714	-3.64906	CCCACCACGGCCACCACCCCGC		custom		PC-3p-2079769_1
836	PC-5p-556133_2	0.127116	16.5109	7.57421	42.566	32.6983	0.763823	1.34613	18.5635	16.1092	23.6032	9.94537	5.50478	6.12659	25.3035	21.1726	22.2693	41.0733	45.5719	39.4641	2.18733	9.44299	4.19506	75.2803	84.0387	81.8399	1.14573	1.50026	0.741558	-2.18485	0.77856	-0.546393	1.57294	1.98886	1.87775	CGGCCCUGGCGGAGCGCUG		custom		PC-5p-556133_2
692	PC-5p-2059173_1	0.128845	27.1522	42.8871	5.36675	4.41025	-1.98434	3.51555	25.9992	24.4854	138.914	4.27448	3.56471	0.0166703	14.1688	15.3484	17.598	7.10977	7.66608	3.47242	0.0107117	6.9643	0.158691	13.2755	8.15199	1.49125	-1.87059	-1.67536	-5.32211	-8.64042	0.966192	3.25087	-0.0939511	-0.91286	-3.56082	UGAGAGCCACAAAACCGAAGU		custom		PC-5p-2059173_1
725	PC-5p-2369412_1	0.131277	11.088	11.9745	13.4824	6.79798	4.40096	7.85434	9.59546	12.4425	6.45185	19.8468	36.8499	14.6039	0.00064015	0.00064015	0.00064015	20.2078	13.8339	17.8123	8.7985	8.11313	1.13126	17.5406	11.3964	22.5079	1.07449	0.152926	1.46509	-1.17358	-2.18333	-3.69035	14.7419	14.1198	15.1017	AAGGCUGGAGGUUUGACUU		custom		PC-5p-2369412_1
923	zma-miR156e-3p_L+1	0.131632	32.0368	35.8346	91.5557	125.608	1.00662	1.79842	24.6664	26.9259	26.214	20.5516	126.231	22.9019	10.6618	10.6522	19.5267	406.805	11.9072	71.1885	106.074	42.007	129.762	17.288	14.5316	24.4374	4.04372	-1.17716	1.44131	2.36775	-1.58737	2.50233	0.697322	0.44805	0.323645	UGCUCACUGCUCUCUCUGUCAUC		custom		zma-miR156e-3p_L+1
584	PC-3p-722147_2	0.131985	21.8837	47.1914	11.2937	22.1808	-1.94092	3.47129	6.01467	7.60935	4.39667	147.619	8.2751	6.23408	7.09936	1.96023	7.74458	6.57699	5.03123	3.25496	69.6836	0.177831	0.0106699	4.18661	11.3793	1.34247	0.128941	-0.596863	-0.433773	-1.08299	-5.5402	-9.19048	-0.761907	2.53731	-2.5283	AUCUGACGUAAACGAACAAGGCCU		custom		PC-3p-722147_2
926	zma-miR156k-3p_L+1	0.133073	744.412	310.515	452.984	330.433	-0.957554	1.71813	784.874	747.012	817.915	1126.77	1026.96	1085.59	344.863	362.72	403.012	189.109	160.63	206.166	146.347	528.983	244.649	873.201	864.441	863.329	-2.05324	-2.21739	-1.98814	-2.94472	-0.957082	-2.14969	1.34029	1.25291	1.09909	UGCUCGCUUCUCUUUCUGUCAGC		custom		zma-miR156k-3p_L+1
235	gma-MIR6300-p5_1ss6AG	0.133408	3286.9	2376.79	1306.73	719.56	-1.21137	2.17572	801.683	859.566	784.88	6150.03	6287.07	6280.01	2903.35	2772.7	2742.84	1956.41	1861.96	2093.18	1219.67	159.528	2113.53	746.399	780.708	829.21	1.28711	1.11514	1.41515	-2.33411	-5.30051	-1.57112	-1.9597	-1.82843	-1.72586	GUGGUGAGUAUUCCCGCC		custom		gma-MIR6300-p5_1ss6AG
76	aly-miR319c-3p_L+1R-1	0.133609	13.6681	3.6356	20.9515	25.6866	-2.96499	5.32857	15.1107	18.6483	17.7657	10.6467	15.8224	9.31062	9.07836	15.3143	11.3157	53.6581	29.653	23.0124	0.00986456	69.673	0.00986456	8.28792	4.24637	0.0131053	1.82823	0.669132	0.373317	-10.0759	2.13863	-9.88241	-0.131423	-1.85057	-9.75395	UUUGGACUGAAGGGAGCUCCU		custom		aly-miR319c-3p_L+1R-1
557	PC-3p-63953_42	0.135031	24.6818	40.6019	19.8695	11.3578	2.54675	4.59625	29.8237	43.3093	125.41	0.0222432	0.689399	0.0222432	9.10468	7.05661	6.69839	18.615	11.0496	23.5266	17.6895	48.004	12.3174	13.4917	13.2233	20.908	-0.679992	-1.97068	-2.41428	9.63531	6.12167	9.11312	0.567397	0.906036	1.64217	AGCCCCUUCAACCCCUUCGGU		custom		PC-3p-63953_42
747	PC-5p-2697182_1	0.135089	0.0683318	0.104448	9.46258	24.8853	3.62101	6.53615	0.00925735	0.222861	0.00925735	0.0322143	0.0322143	0.0322143	0.000329645	0.000329645	0.276308	0.00433547	0.00433547	0.00433547	75.6805	3.85309	3.84353	1.71697	0.0281042	0.0281042	-1.09441	-5.68382	-1.09441	11.198	6.90217	6.89859	12.3467	6.41373	-3.29742	UUGGAAACUUAAAUUCCCUCCGGG		custom		PC-5p-2697182_1
449	PC-3p-30308_104	0.138144	1651.19	740.925	2583.66	1408.97	0.552224	1.00579	908.95	753.681	854.269	2665.07	2357.23	2569.68	1515.17	1549.39	1687.22	2515.43	2453.44	2656.68	4024.54	4241.09	4412.59	971.813	977.226	1000.09	1.46853	1.70278	1.63686	0.594652	0.847344	0.780034	-0.640731	-0.664938	-0.754517	ACAGGAUAUUGGGUAUUUCUUUA		custom		PC-3p-30308_104
1064	ppe-miR1511-3p_L+1R-4	0.139723	1106.58	442.43	2323.8	1606.95	0.799254	1.46242	2009.76	1520.58	1069.63	781.321	586.519	663.373	1079.75	1082.74	1165.53	642.57	724.451	728.501	1804.91	1822.64	2175.9	4258.47	4400.08	4356.68	-1.6451	-1.06966	-0.554112	1.20794	1.63578	1.71372	1.97964	2.02284	1.90224	AACCUGGCUCUGAUACCA		custom		ppe-miR1511-3p_L+1R-4
81	csi-miR396a_R+2	0.139913	103.699	25.4348	178	111.016	0.550828	1.00843	115.765	92.4886	60.9467	130.111	131.792	131.601	83.087	103.455	84.0464	72.1364	72.2711	65.7166	125.444	180.755	133.334	335.642	310.181	306.517	-0.682395	-0.355858	0.108709	-0.0526945	0.455775	0.0188767	2.01423	1.58411	1.86671	UUCCACAGCUUUCUUGAACUGUC		custom		csi-miR396a_R+2
203	gma-MIR5368-p5_3	0.140529	6041.58	1022.74	3899.18	1565.52	-1.09977	2.01699	6762.99	6535.55	6506.78	6930.63	6607.26	6937.73	4730.62	4516.42	4846.21	4323.87	4947.98	5554.39	79.9587	3422.78	4758.41	3989.8	3967.62	4047.84	-0.645339	-0.40147	-0.228315	-6.43759	-0.948884	-0.543983	-0.245714	-0.186907	-0.259705	CUGUUUCCUGGGAUUGGCUU		custom		gma-MIR5368-p5_3
436	PC-3p-273184_4	0.140918	13.2036	24.2018	1.13032	1.90121	-4.19706	7.70614	8.38511	74.933	22.9048	0.0258887	1.27157	0.0258887	3.38645	4.51676	3.38299	0.639751	0.00383736	0.00383736	5.72744	1.49688	2.22707	0.0246718	0.0246718	0.0246718	-3.71225	-14.2532	-12.5432	7.78942	0.235351	6.42668	-7.10077	-7.51628	-7.09929	CAAGACUAGUAGAUGGCA		custom		PC-3p-273184_4
1000	tae-miR395b_R+1	0.142859	9.59717	9.50428	38.2001	33.9531	3.25579	6.01142	19.6897	20.1239	21.6941	0.0183814	9.1734	14.2456	0.0445801	1.05463	0.330225	7.56439	0.626512	2.69512	107.13	24.7963	44.9884	47.5831	58.331	50.0864	-1.38015	-5.00542	-3.00888	12.5088	1.43459	1.65904	10.0598	5.78945	7.24483	UGAAGUGUUUGGGGGAACUCC		custom		tae-miR395b_R+1
686	PC-5p-202251_8	0.143734	19.0495	21.8705	3.22414	2.74886	-2.6124	4.8356	32.0856	38.9995	65.1895	2.5853	10.2598	0.0183533	7.52604	10.0882	4.69285	4.42412	2.04467	2.17435	0.0105658	6.50404	4.28502	1.68341	7.87567	0.0154075	-2.85847	-4.25352	-4.90599	-7.93479	-0.657599	7.86712	-2.1605	-0.35719	-8.25069	UGGUAACCUGGGUCGUUG		custom		PC-5p-202251_8
565	PC-3p-666_3915	0.147513	1730.49	683.095	2748.1	1585.96	0.527412	0.986797	1118.19	858.128	886.563	2618.5	2288.19	2593.59	1608.52	1713.76	1888.95	2411.99	2408.83	2771.8	4645.7	4579.58	4794.27	1068.22	1024.45	1028.08	1.10906	1.48907	1.64453	0.827154	1.00101	0.886358	-0.590527	-0.742316	-0.877626	ACAGGAUAUUGGGUAUUUCUU		custom		PC-3p-666_3915
592	PC-3p-80851_29	0.149487	2.56616	2.89866	29.6016	68.3989	2.76218	5.1969	0.00756481	5.37064	0.294187	6.86785	0.069144	6.7233	1.30679	1.70519	0.750743	5.3292	6.05101	11.5057	0.0109303	3.08187	211.643	7.11663	14.6098	7.06619	9.4604	0.172082	5.28947	-9.29538	5.47806	4.97632	2.44517	3.09893	3.23454	GGAAAGUCGAUUUAUGGA		custom		PC-3p-80851_29
1047	zma-miR827-5p_L+1	0.15052	1238.21	486.424	1104.25	844.886	-0.497145	0.938067	670.87	631.434	613.72	1344.48	1310.45	1327.04	1682.44	1770.38	1793.08	410.766	441.875	416.969	888.016	1052.85	200.582	2100.88	2210.38	2215.93	-0.707718	-0.514995	-0.557642	-0.59839	-0.315762	-2.72594	0.320438	0.320232	0.305474	UUUUGUUGGUGGUCAUUUAACC		custom		zma-miR827-5p_L+1
75	aly-miR319a-3p_L+1R-2	0.151109	14.4884	5.56635	13.8601	15.208	-2.29978	4.34661	17.1866	24.1574	20.5518	7.4434	15.4692	10.6253	8.91834	15.2005	10.8428	23.9217	16.8455	13.6916	0.00985278	48.7257	0.00985278	9.09868	7.04681	5.39094	0.477039	-0.520098	-0.585976	-9.56122	1.65528	-10.0747	0.0288821	-1.10907	-1.00814	AUUGGACUGAAGGGAGCUCC		custom		aly-miR319a-3p_L+1R-2
888	PC-5p-738699_2	0.151186	69.9035	36.8594	38.6581	7.39324	-0.621937	1.17572	75.7866	82.5416	85.6027	21.5379	27.7676	22.5857	122.637	95.2959	95.3759	37.8368	49.6716	36.0618	48.8858	38.2923	42.8845	35.7373	28.4391	30.1138	-1.00215	-0.732699	-1.24719	1.18254	0.463654	0.925045	-1.77889	-1.74454	-1.6632	AAGAGGCGGUGCGGAGGCAG		custom		PC-5p-738699_2
456	PC-3p-335242_3	0.15205	9.50294	6.648	21.9121	42.0213	-2.83865	5.37918	5.38292	12.9478	20.5579	0.0176594	11.9244	1.66783	15.4653	6.69584	10.8668	2.30746	1.60442	3.77947	0.0122319	110.223	79.223	0.0197675	0.0197675	0.0197675	-1.22208	-3.01258	-2.44344	-0.529791	3.20844	5.56987	-9.61169	-8.40399	-9.10258	GCUGUCGUACAUCACUCGC		custom		PC-3p-335242_3
358	PC-3p-2029462_1	0.152937	28.3884	10.8166	18.2138	9.75856	-0.742622	1.41073	15.4141	14.6869	17.3066	46.1361	36.6086	35.9249	32.4837	27.7682	29.1669	27.0242	24.8334	36.1197	6.08679	7.28332	11.9948	19.314	15.4993	15.7685	0.809998	0.757754	1.06146	-2.92214	-2.32951	-1.58257	-0.750072	-0.841231	-0.887283	UAAUGAUGGCGGCGCUG		custom		PC-3p-2029462_1
1075	ptc-miR6457b_R-1	0.154215	15.5941	23.9272	4.49525	8.35681	-3.48851	6.6505	9.21732	54.5915	60.397	0.0190275	4.04791	3.77027	2.68024	3.83181	1.79148	1.1392	0.00910994	0.633088	24.8719	10.4657	3.27303	0.0217304	0.0217304	0.0217304	-3.01633	-12.5489	-6.57593	10.3522	1.37042	-0.204043	-6.94651	-7.46217	-6.3653	UUAGUUUGGCAGCCUCUUCU		custom		ptc-miR6457b_R-1
439	PC-3p-2815266_1	0.155654	18.7834	31.7255	2.10912	2.07029	-2.99052	5.72381	21.2235	100.807	20.9495	0.0236905	8.49922	0.0236905	6.71408	5.84269	4.96803	2.38224	0.00893174	1.70744	0.00868451	0.00868451	1.55195	5.73642	2.86482	4.71289	-3.15527	-13.4623	-3.61701	-1.44779	-9.93467	6.03363	-0.22704	-1.02819	-0.0760638	AUCUCGCGAUAUUGGAACAUGGCC		custom		PC-3p-2815266_1
147	gma-MIR4995-p5_1ss4GT	0.157517	5789.57	1592.81	3928.35	1834.44	-1.05987	2.03897	7675.21	7421.61	7641.62	5462.21	5843.27	5746.1	4515.41	2958.74	4841.95	5887.53	5682.28	5924.07	62.1913	3566.71	4101.28	3387.55	3415.97	3327.56	-0.382544	-0.385261	-0.367291	-6.45663	-0.712184	-0.486509	-0.414611	0.207312	-0.541126	GCAUUGGCUUGGUUAAGGGAA		custom		gma-MIR4995-p5_1ss4GT
324	PC-3p-1724518_1	0.157886	11.7027	22.7615	20.015	50.5331	-4.02816	7.75719	2.53768	71.5917	11.5875	0.0249641	7.76791	0.0249641	5.64519	3.29796	2.84631	0.00402473	0.00402473	0.854027	0.0105954	26.4394	152.756	0.0223315	0.0223315	0.0223315	-9.3004	-14.1186	-3.76215	-1.23642	1.76709	12.5791	-7.9818	-7.20635	-6.99387	GAGAGUAUGCAAACAAGGCCU		custom		PC-3p-1724518_1
44	aly-miR165a-3p_R+1_1ss16TC	0.159465	167.946	39.0615	130.81	78.7167	-0.640387	1.23854	155.322	174.586	196.406	96.2378	130.421	153.431	205.811	221.877	177.422	271.926	183.837	171.7	113.25	187.389	19.3117	68.0016	93.4392	68.439	0.807948	0.0744954	-0.193945	0.234838	0.522862	-2.99004	-1.59768	-1.24766	-1.3743	UCGGACCAGGCUUCACCCCCC		custom		aly-miR165a-3p_R+1_1ss16TC
1	han-miR156a_L+1	0.159867	1361.3	484.985	928.284	276.231	-0.550318	1.06551	1341.92	1342.19	1403.06	1918.85	1869.69	1970.35	807.392	797.379	800.844	935.653	947.62	962.579	785.705	846.431	312.472	1183.73	1181.87	1198.49	-0.520249	-0.502207	-0.543598	-1.28819	-1.14333	-2.65665	0.552004	0.567728	0.581629	AUGACAGAAGAGAGUGAGCAC		custom		han-miR156a_L+1
1070	rgl-miR5139_L+1	0.163753	721.19	287.572	1551.12	1253.03	0.768681	1.50401	1121.11	1055	970.043	414.899	380.929	441.009	542.491	763.666	801.569	486.645	451.716	485.73	859.405	869.023	1243.21	3126.14	3227.12	3211.11	-1.20399	-1.22375	-0.997893	1.05058	1.18987	1.49519	2.52671	2.07924	2.00217	GAAACCUGGCUCUGAUACCA		custom		rgl-miR5139_L+1
574	PC-3p-6896_646	0.163981	22745.4	8613.42	19194.3	11365.4	-1.60225	3.13691	36513.9	30789.3	30502.4	10997.5	16665.3	12963.4	21028.1	20976.2	24272.6	24489.2	24612.3	25346.2	136.636	16163.3	57.933	27855	26232.5	27855.9	-0.576298	-0.323051	-0.267153	-6.33069	-0.0441236	-7.80584	0.405618	0.322606	0.198653	UGUAACCCAUGCCAUACUCCC		custom		PC-3p-6896_646
1020	zma-miR399a-5p_L-1	0.165045	14.5876	16.0634	20.9534	37.8218	-2.68251	5.26686	11.992	48.3976	34.8453	0.0174885	4.87384	5.91046	6.87424	10.6573	7.71994	0.0133918	12.0576	9.37491	0.0117953	42.5177	115.179	0.0194692	0.0194692	9.3873	-9.80651	-2.00499	-1.89409	-0.568195	3.12493	4.28446	-8.46387	-9.09644	0.282122	UGCGGUUCUCCUCUGGCACG		custom		zma-miR399a-5p_L-1
157	bdi-miR5055_L-4_1ss5GC	0.166935	11.7409	5.89513	20.9271	51.9123	-1.97809	3.90348	6.05028	4.69442	6.5681	11.6945	11.5921	14.6887	9.61685	18.5529	22.2098	2.59304	8.8882	2.25853	2.67369	159.069	9.70631	0.983566	2.15778	0.0141161	-1.22236	0.920945	-1.54009	-2.12893	3.77843	-0.597717	-3.28947	-3.10403	-10.6196	CCUGCUGAGCUCGGCGU		custom		bdi-miR5055_L-4_1ss5GC
466	PC-3p-37564_85	0.167334	19.9419	24.0154	25.1622	22.8764	1.87747	3.70884	0.00742945	1.04926	1.99495	9.28164	4.17419	7.9923	49.0527	51.4959	54.4287	13.2423	13.4885	10.0556	3.76953	15.8277	4.4852	54.2134	55.576	55.8015	10.7996	3.68429	2.33357	-1.29999	1.92288	-0.833439	0.144315	0.110005	0.0359373	UGGCACGACAAAAAACUCGCA		custom		PC-3p-37564_85
974	zma-miR169f-5p_R+2	0.168293	22.1629	9.91712	54.6483	36.8381	0.773916	1.53273	8.99908	17.9362	17.1018	36.4159	37.9878	28.2519	14.2588	19.3518	19.1632	7.39183	4.36312	10.2306	86.1654	64.2163	62.8018	86.9961	77.711	91.9582	-0.283846	-2.03944	-0.741263	1.24254	0.757405	1.15246	2.6091	2.00565	2.26264	UAGCCAAGGAUGACUUGCCUACA		custom		zma-miR169f-5p_R+2
1026	zma-miR399i-5p	0.168434	15.368	6.54731	21.3279	46.5902	-1.90647	3.77716	10.3474	20.1448	17.1675	8.97576	6.79212	8.87242	23.3981	21.4665	21.1475	8.03179	0.511088	10.6782	145.153	9.84527	0.0127493	3.5218	6.45426	7.74337	-0.365481	-5.30069	-0.685017	4.01539	0.53557	-9.44277	-2.73201	-1.73376	-1.44945	GUGCGGCUCUCCUCUGGCAUG		custom		zma-miR399i-5p
921	zma-miR156d-3p	0.168652	829.888	380.509	512.874	377.855	-0.931565	1.84671	842.157	805.562	854.78	1311.5	1183.69	1298.62	374.681	371.002	427.006	245.047	244.906	306.536	152.943	569.917	135.056	925.724	1022.44	1013.3	-1.78103	-1.71777	-1.4795	-3.10015	-1.05446	-3.26534	1.30492	1.46252	1.24673	GCUCACUUCUCUUUCUGUCAGC		custom		zma-miR156d-3p
572	PC-3p-687039_2	0.169078	23.0306	32.5843	3.5464	3.78951	-3.24684	6.44374	18.7832	81.9416	77.3427	0.0218273	6.57737	0.383997	6.04342	10.0411	6.13991	0.00685537	0.00685537	1.78401	3.91889	8.52007	0.0118273	2.20251	10.2317	5.23484	-11.4199	-13.5451	-5.43807	7.48817	0.373355	-5.0209	-1.45622	0.0271414	-0.230072	AUCCGACAGAAACGAACAAGCCCU		custom		PC-3p-687039_2
917	PC-5p-965431_1	0.169765	33.5311	53.2485	1.22578	1.55236	-3.52828	7.01502	23.1273	124.285	128.851	0.0228146	0.0228146	0.0228146	9.70984	7.84795	7.89102	0.00860453	4.38237	2.1477	0.200886	2.1641	2.06366	0.0215782	0.0215782	0.0215782	-11.3922	-4.8258	-5.90676	3.13835	6.56766	6.4991	-8.81373	-8.5066	-8.5145	UGCUGGAGCUCGAUCGAGAGGUC		custom		PC-5p-965431_1
440	PC-3p-2821706_1	0.170585	27.8623	19.6546	16.8281	5.46012	-0.616409	1.22822	18.5509	78.8131	29.6698	21.3362	21.2214	13.003	25.8574	22.374	19.9352	11.2502	6.71809	14.6947	16.262	22.276	24.1597	17.3692	20.7303	17.9923	-0.721531	-3.55231	-1.0137	-0.391799	0.0699672	0.893754	-0.574045	-0.110081	-0.147934	ACUAAAAAGAAACGGAGAGAGUAC		custom		PC-3p-2821706_1
346	PC-3p-188551_8	0.17061	14.3036	7.93926	15.8665	21.2604	-1.46464	2.91855	11.193	12.5542	13.8356	2.43573	11.3565	7.52587	28.788	22.6072	18.4366	1.07565	17.7174	13.8383	0.0119397	69.6705	1.05509	13.9622	13.3836	12.0836	-3.37933	0.497001	0.000271602	-7.67244	2.61704	-2.8345	-1.04394	-0.756316	-0.60953	CACCGAACCAAAGGCUAC		custom		PC-3p-188551_8
282	PC-3p-1351719_1	0.174007	586.157	314.344	829.938	310.383	0.644162	1.29511	657.932	613.198	627.795	195.231	220.685	194.852	963.478	937.102	865.144	429.304	410.68	451.812	1087.38	836.584	1105.45	1063.42	1089.36	995.458	-0.615939	-0.57834	-0.474571	2.4776	1.92252	2.50419	0.142381	0.2172	0.20242	GUGCCGGCCGGGGACGGAC		custom		PC-3p-1351719_1
177	gma-miR5368_L+5R-1	0.176479	4043.1	749.229	3335.87	757.764	-0.283876	0.574437	4764.81	4582.88	4699.81	2892.97	3358.94	3045.21	4312.27	4065.3	4665.72	2827.13	2510.47	2594.02	4247.54	3313.71	4820.45	3079.14	3294.63	3335.78	-0.75308	-0.868298	-0.857414	0.554076	-0.0195563	0.662626	-0.485921	-0.303244	-0.484076	CCAAGGGACAGUCUCAGGUAGAC		custom		gma-miR5368_L+5R-1
578	PC-3p-703932_2	0.178223	17.2454	24.7846	4.50046	3.77951	-3.01652	6.13174	8.76989	82.4118	13.9991	12.3598	0.0163562	12.6609	8.07105	10.0247	6.8954	9.64659	9.13601	5.18935	0.00963409	6.75279	0.00963409	4.77066	4.97517	0.0142723	0.137461	-3.17322	-1.43171	-10.3252	8.6895	-10.3599	-0.758567	-1.01074	-8.91627	UCGCAGGAAUGAAACUCAA		custom		PC-3p-703932_2
617	PC-5p-1048111_1	0.178595	3.10329	3.02616	17.4384	22.5337	3.63705	7.40023	6.24049	3.53275	5.51515	6.85785	5.57014	0.0187138	0.193282	0.000625831	0.000625831	23.5078	36.1395	68.1828	0.0114139	0.573094	0.169095	5.93628	12.6921	9.73324	1.91341	3.35471	3.62794	-9.23082	-3.28087	3.17566	4.94078	14.3078	13.9249	AGCCUUGUUCGUUUCUGUCGGAUU		custom		PC-5p-1048111_1
886	PC-5p-72461_34	0.180508	2.53662	1.93949	14.1082	41.6278	-2.82774	5.78201	0.00747808	1.62025	2.80746	1.02834	6.98915	2.59791	3.00598	2.84162	1.93139	0.918466	0.00596686	0.271321	125.113	0.288179	0.304189	0.0241137	0.0241137	0.0241137	6.94041	-8.08503	-3.3712	6.92677	-4.60008	-3.09431	-6.96184	-6.88072	-6.32365	UCAGACUCGCUUUGAGAAGCCU		custom		PC-5p-72461_34
1027	zma-miR399j-5p_L-1	0.181221	19.6846	5.95298	19.995	28.656	-1.80289	3.69323	9.35123	15.525	22.2464	18.7176	18.1121	19.8102	17.1754	27.3694	28.8544	5.24056	1.92304	0.0150106	91.8775	29.3108	2.17527	19.6242	13.8322	15.9562	-0.835436	-3.01313	-10.5334	2.29532	0.69448	-3.18698	0.192288	-0.984531	-0.854673	GGCAGCUCUCCUCUGGCAGG		custom		zma-miR399j-5p_L-1
341	PC-3p-18414_168	0.18232	1571.56	731.828	2311.42	1103.46	0.526513	1.08161	833.575	747.886	794.962	2790.59	1436.57	2517.83	1585.87	1630.61	1806.16	2691.34	2739.54	2681.75	3608.24	2123.55	3904.82	1021.69	1003.03	1028.86	1.69094	1.87305	1.75422	0.370722	0.563856	0.633078	-0.634313	-0.701054	-0.811875	ACAGGAUAUUGGGUAUUUCUUA		custom		PC-3p-18414_168
288	PC-3p-1437072_1	0.182882	1.0917	1.69255	8.94504	18.6098	2.26697	4.66373	0.00790382	0.00790382	0.00790382	0.0191409	4.67089	2.90658	1.79097	0.413112	0.000879202	0.00419216	0.00419216	0.564385	57.5967	5.30446	7.93288	9.05238	0.0230579	0.0230579	-0.914856	-0.914856	6.15798	11.5551	0.18351	1.44852	2.33756	-4.1632	4.71293	AAAAAGAAACGGAUGGAGUAGUUU		custom		PC-3p-1437072_1
796	PC-5p-441790_2	0.182972	15.2093	30.2505	0.75407	1.46067	-3.6832	7.57903	17.6197	26.6997	91.536	0.0274383	0.0274383	0.0274383	0.645462	0.112545	0.188389	0.0506575	0.00363431	0.00363431	3.05853	3.58144	0.00945178	0.0264254	0.0264254	0.0264254	-8.4422	-12.8429	-14.6204	6.8005	7.02821	-1.53753	-4.61033	-2.09051	-2.83372	UCGAUUAUUCUCAAUACACA		custom		PC-5p-441790_2
1058	smo-MIR1103-p3_1ss13CT	0.183172	1550.7	416.18	2545.17	1218.4	0.577954	1.18988	1958.57	1903.34	1830.55	1019.27	968.083	1029.37	1703.44	1741.5	1802.17	974.442	1209.97	993.539	3865.89	3026.17	4261.62	2822.33	2892.91	2859.66	-1.00715	-0.653559	-0.881627	1.92326	1.64429	2.04964	0.728434	0.73219	0.666107	UGGGUGACCUCCUGGGAA		custom		smo-MIR1103-p3_1ss13CT
932	zma-MIR159e-p3_1ss17CA	0.19137	450.452	254.793	270.725	80.6077	-0.523934	1.10133	520.866	519.776	524.554	126.332	135.063	120.807	704.705	681.836	720.133	266.974	271.065	292.791	67.0127	322.74	347.737	285.427	279.672	303.104	-0.964213	-0.939252	-0.841221	-0.914717	1.25674	1.52529	-1.3039	-1.28569	-1.24845	CGGCGACGGCGGCGGCAGAGG		custom		zma-MIR159e-p3_1ss17CA
631	PC-5p-1222138_1	0.191768	16.1398	24.6514	4.54212	2.99881	-1.98068	4.16763	4.55716	6.59613	5.54267	80.2933	10.1515	16.9981	15.9783	3.88537	1.25555	4.41592	4.35749	8.04871	0.0120156	7.14261	5.4404	2.96851	8.04504	0.448366	-0.0454182	-0.598123	0.538175	-12.7062	-0.507174	-1.64359	-2.42831	1.05004	-1.48557	UAGGCUACUUUGGGAACUCCGAAU		custom		PC-5p-1222138_1
195	gma-MIR5368-p5_1ss2TC	0.193885	2514.78	332.216	2200.87	487.943	-0.209932	0.444078	2949.61	2825.11	2916.88	2173.01	2050.74	2233.83	2510.39	2379	2594.48	2016.26	1917.61	2031.78	2983.48	2421.67	2998.07	1752.52	1779.12	1907.35	-0.548839	-0.558998	-0.521681	0.457302	0.239855	0.424514	-0.518482	-0.419191	-0.443871	UCCCUGGGAUUGGCUUUGGGCUU		custom		gma-MIR5368-p5_1ss2TC
101	aly-miR847-5p_L-3R-1_1ss16AG	0.194636	45.1159	14.8257	37.3507	35.2525	-1.12169	2.37721	40.4669	37.9813	45.7479	54.459	61.7185	71.2336	28.5068	27.0799	38.8493	101.969	82.6863	46.9956	2.33829	2.54086	7.2357	40.0036	29.1524	23.2346	1.33332	1.12236	0.0388221	-4.54165	-4.60231	-3.29935	0.488821	0.106394	-0.741615	UGAUGAAGAGGAGUGGA		custom		aly-miR847-5p_L-3R-1_1ss16AG
679	PC-5p-1971867_1	0.19673	14.8827	18.4621	3.06058	3.96355	-3.22293	6.86613	34.424	27.6456	51.4808	0.0264787	6.91583	0.0264787	7.35668	3.43884	2.62955	0.00421517	0.00421517	0.174405	0.00951996	0.760352	5.6679	10.9426	6.95149	3.03043	-12.9955	-12.6792	-8.20545	-1.4758	-3.18516	7.74184	0.572835	1.0154	0.204709	GUGGUUAACUAGCAGAC		custom		PC-5p-1971867_1
257	PC-3p-1176797_1	0.20011	32.0912	14.8631	24.2274	23.5454	-1.64211	3.52779	24.9176	29.7033	24.1274	19.4522	19.0726	18.0771	55.2749	50.7049	47.4905	17.9172	48.9051	76.2669	0.0130494	9.76289	15.2606	20.5529	16.4967	12.8714	-0.475822	0.719364	1.66038	-10.5417	-0.966124	-0.244356	-1.42728	-1.61995	-1.88347	UGUUUCUCCUCGGUCGG		custom		PC-3p-1176797_1
323	PC-3p-1716822_1	0.200983	13.2728	19.4222	42.9615	121.015	-1.72523	3.71434	3.30619	63.1248	8.22497	0.0163036	19.0007	6.68749	8.98162	6.15501	3.95819	0.011141	4.68004	1.8714	0.0108894	1.76448	365.571	9.57406	1.54518	1.62536	-8.21315	-3.75361	-2.1359	-0.58227	-3.42874	5.77254	0.0921551	-1.99399	-1.28408	AACGGGAUUAAUCGAACAAGGCCU		custom		PC-3p-1716822_1
1024	zma-miR399e-5p	0.202436	23.2329	8.76769	19.6827	21.732	-0.6821	1.4738	12.3674	25.7571	20.0439	36.5613	34.676	19.7552	10.9564	26.196	22.7829	13.9063	9.44727	16.6669	75.9348	2.2137	19.9841	13.0207	9.28652	16.6842	0.169195	-1.447	-0.266178	1.05444	-3.9694	0.0166197	0.24903	-1.49614	-0.449469	GGGCUUCUCUUUCUUGGCAGG		custom		zma-miR399e-5p
906	PC-5p-882094_1	0.204058	3.81295	2.15159	28.8851	75.0115	-3.22026	6.98575	4.62186	5.27476	5.94615	0.0746437	3.68306	3.89143	6.63166	3.06022	1.13281	0.00447173	0.00447173	0.00447173	15.226	12.8294	3.5694	228.284	0.021733	0.021733	-10.0134	-10.2041	-10.3769	7.67231	1.80048	-0.124617	5.10532	-7.1376	-5.70387	AAUCAAGCGAUCUAGUGCAUCCGA		custom		PC-5p-882094_1
826	PC-5p-526867_2	0.204674	101.87	67.7821	52.8734	28.5656	-0.690173	1.49946	95.6178	105.728	108.369	17.1443	28.4974	27.5133	206.121	163.684	164.151	43.5385	38.8132	49.407	121.283	15.5435	41.7455	58.5954	53.9401	52.9946	-1.13499	-1.44573	-1.13316	2.82258	-0.874516	0.601493	-1.81463	-1.60148	-1.63111	AUUUAGGGCUAGUUUGGGAACACU		custom		PC-5p-526867_2
955	tcc-miR167a_2ss19CT21AC	0.206748	116.393	78.8221	152.757	53.4333	0.892586	1.94909	104.127	116.072	115.426	3.27802	232.474	250.976	80.1261	74.33	70.7322	140.294	104.948	96.3273	166.357	274.056	108.455	170.659	157.283	156.432	0.430108	-0.145347	-0.260954	5.66531	0.237401	-1.21046	1.09077	1.08134	1.14509	UGAAGCUGCCAGCAUGAUUUC		custom		tcc-miR167a_2ss19CT21AC
853	PC-5p-615854_2	0.210225	3.51776	4.43374	8.90807	12.7727	3.12082	6.87266	0.00776905	2.76233	1.97823	7.55735	7.15441	12.1981	0.000559027	0.000559027	0.000559027	7.3548	4.6274	23.9659	36.3868	1.13418	0.0115269	0.0232602	0.0232602	6.64546	9.88673	0.744317	3.5987	2.26746	-2.65719	-10.0474	5.3788	5.3788	13.5372	AUAGUAGUACUCCCUCCGUUUCUU		custom		PC-5p-615854_2
856	PC-5p-624529_2	0.211293	1.52258	1.79668	27.7243	50.8356	3.4589	7.63693	3.01159	4.30326	3.23263	0.0269872	2.93641	0.0269872	0.164613	0.000379427	0.000379427	2.86301	79.502	17.8363	0.00916171	0.00916171	144.687	0.0191921	2.29239	2.30044	-0.0729927	4.20749	2.46403	-1.55859	-8.32422	12.3884	-3.10049	12.5607	12.5658	UUUUCUUUUUAGAGGACC		custom		PC-5p-624529_2
64	mes-MIR169t-p3	0.212093	15.7937	7.8926	20.3169	24.0362	-1.50392	3.32696	8.40467	11.3715	12.3862	10.8686	16.884	7.59869	25.0578	30.8041	18.7674	4.3739	0.0151865	2.25426	3.02966	15.7924	2.02586	53.0566	52.129	50.1753	-0.942271	-9.54842	-2.45801	-1.84294	-0.0964309	-1.90722	1.08228	0.758966	1.41875	CGGGCAGUCUCCUUGGCUAU		custom		mes-MIR169t-p3
809	PC-5p-484195_2	0.214974	28.5022	47.0998	9.05371	6.85002	-2.01809	4.49554	20.886	20.2374	23.1273	12.9013	152.302	16.4069	5.68817	1.6079	3.36276	1.45785	0.574554	0.00916915	6.80739	15.0165	11.8851	15.1494	14.8531	15.7304	-3.84063	-5.13844	-11.3005	-0.922343	-3.34232	-0.465154	1.41323	3.20751	2.22583	UGGAUGGUUUUUCUUUGGC		custom		PC-5p-484195_2
460	PC-3p-343153_3	0.21579	17.992	6.48788	17.4716	28.0875	-1.62986	3.63785	14.4458	21.2429	12.4713	16.6218	10.8017	10.6729	22.9098	28.7301	24.0319	13.3799	8.64441	12.5314	0.0121059	4.4164	91.5056	10.0939	5.65343	11.0071	-0.110589	-1.29714	0.00693347	-10.4232	-1.29031	3.09991	-1.18249	-2.34536	-1.12652	UCCGCGUCGGGCCGGCCC		custom		PC-3p-343153_3
286	PC-3p-142760_12	0.216016	45.5673	25.5838	29.8421	8.84	-0.415631	0.928194	18.1732	66.4639	20.838	13.5481	54.2384	26.2765	66.1166	64.4336	80.0175	16.5212	19.1571	19.9165	34.356	37.6077	34.356	39.2895	30.9358	36.4396	-0.137495	-1.79469	-0.0652558	1.34247	-0.528288	0.38679	-0.750868	-1.05854	-1.13481	UGUAGAACACUCGAAGUCCGUU		custom		PC-3p-142760_12
386	PC-3p-2261965_1	0.220567	50.0307	24.6005	32.998	16.4411	-0.474794	1.07194	63.0644	65.2299	64.5232	70.604	72.5756	61.3401	21.7184	15.6691	15.5512	19.5519	19.7807	30.0049	74.6632	34.942	29.5806	27.9579	31.9928	28.5076	-1.68951	-1.72144	-1.10462	0.080648	-1.05452	-1.05218	0.364338	1.02982	0.874321	AAAAGAAACGGAGGGAGUAAUUGU		custom		PC-3p-2261965_1
745	PC-5p-2642670_1	0.221469	14.1335	15.1073	10.352	11.8217	-1.5773	3.56873	15.3891	20.4121	18.1499	2.27461	50.2163	5.86306	3.40461	6.71984	4.77228	4.35347	0.616505	1.22643	0.0124373	8.83282	4.79068	34.9189	20.5166	17.9006	-1.82167	-5.04917	-3.88742	-7.5148	-2.50721	-0.291423	3.35845	1.6103	1.90726	UGUUCGUUUCACGUCGG		custom		PC-5p-2642670_1
137	gma-miR4995_L+1R+2_1ss9GT	0.223259	4411.63	1743.19	3517.32	531.792	-0.242375	0.55073	6957.62	6329.52	6521.86	2586.29	3034.68	2518.42	4076.51	3596.91	4082.86	3950.16	3748.28	4023.37	3732.46	2674.99	4215.66	3141.78	3142.17	3027.03	-0.816682	-0.755865	-0.69688	0.529247	-0.182009	0.743241	-0.375751	-0.194996	-0.431678	UAGGCAGUUGCUUGGUUAAGGGAA		custom		gma-miR4995_L+1R+2_1ss9GT
326	PC-3p-1736925_2	0.224477	5.95799	9.97651	2.42054	3.01051	-2.69308	6.13702	4.02612	32.3198	4.55958	0.0177505	2.39161	2.77763	1.70264	3.56355	2.2632	1.28428	0.00825347	2.84383	8.56514	5.36422	3.65541	0.0212473	0.0212473	0.0212473	-1.64843	-11.9351	-0.681066	8.91447	1.16539	0.39618	-6.32435	-7.38989	-6.73494	AUAGUCGGGAACAGAAA		custom		PC-3p-1736925_2
811	PC-5p-486777_2	0.226994	16.6368	27.3061	2.37223	4.68938	-3.1594	7.24272	16.5764	42.8457	79.4126	0.0257281	0.0257281	0.0257281	3.47591	3.85123	3.49182	1.21138	1.61367	0.00790046	14.3442	4.09165	0.0102722	0.023688	0.023688	0.023688	-3.77441	-4.73073	-13.2951	9.1229	7.3132	-1.32459	-7.19709	-7.34502	-7.20368	GCGGUCAAGAAUUCUAGC		custom		PC-5p-486777_2
241	bdi-miR7767-5p_R-4_1ss13AT	0.229449	1971.28	789.447	1591.78	506.945	-0.242542	0.559245	2185.26	2404.1	2504.74	907.634	1036.25	895.016	2767.85	2702.91	2337.79	2319.51	2241.29	2059.49	1222.96	805.25	1381.39	1502.92	1433.58	1359.63	0.0860161	-0.10117	-0.282376	0.430194	-0.363863	0.626139	-0.880997	-0.914892	-0.78193	CCCCAAGCUGAGUGCUC		custom		bdi-miR7767-5p_R-4_1ss13AT
949	zma-miR166c-5p	0.232004	27.0059	12.5224	17.3051	9.99606	-1.63292	3.78784	21.6379	24.4096	20.7417	42.2206	46.0958	40.8657	17.8967	14.0819	15.1029	29.6839	21.4667	22.4262	0.0132701	27.7238	22.8664	7.47241	9.58486	14.5082	0.45612	-0.185347	0.11265	-11.6356	-0.733513	-0.83766	-1.26005	-0.555015	-0.0579576	GGAAUGUUGUCUGGCUCGAGG		custom		zma-miR166c-5p
1056	smo-MIR1103-p3_1ss10CT	0.232293	1840.57	552.286	3012.81	1458.29	0.561575	1.30355	2540.46	2393.41	2370.18	1136.29	1120.34	1269.32	1868.6	1882.59	1983.96	1076.65	1172.48	1165.3	3878.34	3782.54	4926.21	3618.81	3832.66	3662.33	-1.23854	-1.02951	-1.02429	1.77111	1.75542	1.95642	0.953559	1.02563	0.884377	GUGACCUCCUGGGAAGUC		custom		smo-MIR1103-p3_1ss10CT
230	gma-miR6300_R+5	0.233389	9317.48	4443.36	7253.49	1772.83	-0.208594	0.485445	3820.4	3600.13	3825.29	13589.6	13713.7	14218.1	10357	10335.4	10397.7	4831.15	4953.58	4962.84	8020.38	8326.65	9008.44	8274.88	8499.44	8404.06	0.338643	0.460421	0.375598	-0.760757	-0.719808	-0.658382	-0.323795	-0.28215	-0.307113	GUCGUUGUAGUAUAGUGGUAAGU		custom		gma-miR6300_R+5
914	PC-5p-932346_1	0.235772	17.3151	38.4285	25.571	72.0966	-4.06039	9.50231	7.28532	118.226	21.4989	2.22363	0.0266835	0.0266835	2.31826	1.64589	2.5845	0.00363591	0.00363591	0.00363591	1.74445	10.7079	217.602	0.0245378	0.0245378	0.0245378	-10.9685	-14.9889	-12.5297	-0.350143	8.64851	12.9935	-6.5619	-6.06772	-6.71874	ACAUGUUUGGUUUGUGGCUAACU		custom		PC-5p-932346_1
622	PC-5p-1093202_2	0.235784	20.8465	10.9679	15.5338	7.13172	-0.564105	1.32018	13.442	15.0888	14.3002	13.0128	47.1931	15.5062	27.3651	22.4362	19.274	22.0619	19.8994	25.6255	18.2998	15.6815	1.73436	12.7942	14.1656	9.5421	0.714807	0.399245	0.841546	0.491892	-1.58951	-3.16037	-1.09685	-0.663438	-1.01428	UCUUGUUCGGUUAGGGG		custom		PC-5p-1093202_2
91	osa-miR444a-3p.2	0.237014	31.3702	14.5666	187.46	539.928	-2.08605	4.89605	24.0747	32.3439	26.7149	49.5254	9.14303	12.0416	47.2912	41.1384	40.0588	5.71941	6.5701	2.27819	0.0126083	1627.2	4.43584	13.2095	13.2243	14.4854	-2.07358	-2.2995	-3.55168	-11.9396	7.47551	-1.44076	-1.84	-1.6373	-1.46751	UGCAGUUGCUGCCUCAAGCUU		custom		osa-miR444a-3p.2
931	zma-miR159c-5p_L-1	0.237469	0.650637	1.04142	16.8152	33.9808	3.07157	7.21677	0.00906676	0.00906676	0.00906676	0.0267587	0.0267587	0.0267587	2.90555	1.39562	1.44709	0.00495621	12.9039	0.00495621	105.931	9.99031	15.8399	0.0223596	0.0223596	6.61704	-0.87135	10.4749	-0.87135	11.9508	8.54438	9.20934	-7.02178	-5.96387	2.19303	AGCUCCCUUCGAUCCAAUCC		custom		zma-miR159c-5p_L-1
94	osa-MIR444f-p5	0.240629	63.8797	40.7887	137.597	138.434	0.739372	1.75001	49.3392	59.1572	58.2412	39.2776	49.689	43.5038	118.48	143.449	13.7803	480.887	122.56	112.333	45.8953	9.95656	38.8634	149.542	140.203	138.129	3.28489	1.05086	0.947665	0.224637	-2.31921	-0.162731	0.335908	-0.0330213	3.32534	UGCAGUUGUUGCCUCAAGCUU		custom		osa-MIR444f-p5
580	PC-3p-704728_2	0.240917	7.44391	17.4068	4.06211	3.31115	3.27733	7.76228	3.1401	53.4451	0.304705	3.03664	6.86158	0.0212813	0.00034644	0.185089	0.00034644	3.26829	5.70575	1.49153	0.0106978	1.61458	2.35749	6.38484	4.84857	10.8773	0.0577237	-3.22757	2.29131	-8.14901	-2.08738	6.79152	14.1698	4.71127	14.9384	ACUAGAGACGUUAGAUUUAAAAUG		custom		PC-3p-704728_2
999	zma-miR395a-3p_L-1	0.249397	63.6716	95.4994	37.6079	40.7572	-3.35352	8.10003	52.706	169.739	277.367	12.044	13.015	16.65	9.34784	11.7437	10.4314	0.00780574	0.00780574	0.00780574	121.564	81.1654	29.0204	34.2774	33.6374	38.7826	-12.7211	-14.4084	-15.1169	3.33533	2.64068	0.801545	1.87455	1.51818	1.89448	UGAAGUGUUUGGGGGAACUC		custom		zma-miR395a-3p_L-1
504	PC-3p-483727_2	0.250972	2.85359	2.09615	24.9948	48.1308	1.96269	4.75784	3.62701	3.06313	3.44828	0.0237112	0.752472	0.0237112	4.34707	4.70014	5.69679	7.56449	0.110617	10.8075	152.118	20.5983	0.0117024	13.9994	13.4821	6.26069	1.06046	-4.79137	1.64809	12.6473	4.77474	-1.01877	1.68724	1.52027	0.136172	ACGCCACGUCGACAUCUGGU		custom		PC-3p-483727_2
983	zma-miR171a-3p_R+1	0.253711	89.2223	27.5185	133.72	72.3846	0.434608	1.0602	85.2768	101.186	96.0166	153.08	59.7362	77.864	78.1304	63.6759	88.0347	54.25	66.0992	64.3106	93.6766	126.944	126.235	226.51	217.687	227.766	-0.65253	-0.61431	-0.578228	-0.708523	1.08752	0.697082	1.53562	1.77344	1.37141	UGAUUGAGCCGCGCCAAUAUC		custom		zma-miR171a-3p_R+1
139	gma-miR4995_R+2_1ss2GT	0.254675	5334.84	1393.99	4662.46	1046.43	-0.186113	0.455012	7612.01	6879.52	6929.28	4286.74	4958.34	4279.68	4373.63	4028.26	4666.1	4834.3	4777.18	5112.68	5865.31	3108.99	6422.94	3953.86	3845.24	4041.67	-0.65497	-0.52615	-0.438626	0.452329	-0.67341	0.585733	-0.145569	-0.0670829	-0.207266	AUGCAGUGGCUUGGUUAAGGGAA		custom		gma-miR4995_R+2_1ss2GT
484	PC-3p-418567_2	0.254687	7.05018	5.3727	12.9175	24.214	-1.65865	4.05523	7.88714	7.8007	6.94356	13.322	14.8679	10.2841	0.0598202	0.930585	1.35576	4.90682	1.60677	7.17502	23.4881	0.0122368	74.4407	0.0194774	0.0194774	4.58886	-0.684712	-2.27944	0.0473083	0.818117	-10.2468	2.85568	-1.61883	-5.57827	1.75903	AUCCGAUAGAAACGAACAAGCCCU		custom		PC-3p-418567_2
802	PC-5p-458560_2	0.255611	29.5731	25.2326	28.8936	12.9844	0.544115	1.33312	77.9415	47.2328	52.5304	0.999607	8.14781	7.8667	21.5758	19.3932	30.4704	40.215	36.2797	27.6344	10.8553	15.8041	11.3203	43.8111	35.8492	38.2737	-0.954659	-0.380628	-0.926688	3.44089	0.955816	0.525088	1.02189	0.886389	0.328941	GUGAAGAGACAUGAGAGG		custom		PC-5p-458560_2
982	ptc-miR169q_R-3_1ss16TC	0.256155	40.9858	78.0609	12.7446	29.1766	-2.30932	5.66502	28.2224	54.4867	244.288	0.0172041	3.28789	4.6674	12.2561	12.7541	8.89246	4.5935	1.77803	3.42762	2.25369	90.2476	3.95404	0.0200865	8.40655	0.0200865	-2.61918	-4.93755	-6.15524	7.03339	4.77865	-0.239291	-9.25306	-0.601375	-8.79022	UAGCCAAGGACGACUCGC		custom		ptc-miR169q_R-3_1ss16TC
930	zma-miR159c-3p_L-1R-1	0.258177	274.903	126.593	353.056	97.4212	0.426875	1.05202	154.396	150.508	152.285	449.642	413.567	443.64	228.671	225.467	255.948	415.641	422.605	453.379	138.584	442.921	326.13	317.204	332.547	328.493	1.4287	1.48948	1.57394	-1.69802	0.0989276	-0.443942	0.472134	0.560645	0.36001	UUGGAUUGAAGGGAGCUCC		custom		zma-miR159c-3p_L-1R-1
1013	zma-MIR397b-p3_1ss2CT	0.260503	61.8334	81.583	23.2202	14.9925	-0.881225	2.1833	43.2148	255.734	132.303	26.875	13.9897	32.8568	16.0854	18.4051	17.0376	10.9928	5.85368	16.3969	30.4061	33.8988	55.4175	15.2402	17.3489	23.4273	-1.97497	-5.44916	-3.01235	0.178097	1.27687	0.75415	-0.0778728	-0.085265	0.459468	UUACCAGCGCUGCACUCAAUU		custom		zma-MIR397b-p3_1ss2CT
309	PC-3p-1612618_1	0.261394	13.0398	17.4291	2.32537	3.72752	-2.79205	6.93155	0.00723941	51.8299	0.00723941	7.33209	32.1407	2.86061	7.90931	7.50581	7.76499	1.43987	1.65116	1.79604	0.00986425	11.4718	4.49371	0.0219664	0.0219664	0.0219664	7.63585	-4.97224	7.95473	-9.5378	-1.48632	0.651585	-8.49211	-8.41657	-8.46554	ACGUGGCGUUGACGUGGCAC		custom		PC-3p-1612618_1
740	PC-5p-2557422_1	0.263139	2.97685	6.70079	28.6114	36.0994	2.51352	6.26489	2.65418	20.7043	0.868143	0.0223288	0.0223288	0.0223288	0.844847	0.372488	1.28074	2.75456	26.2239	94.3046	48.5605	0.0117419	75.8331	9.77085	0.0219092	0.0219092	0.0535539	0.340954	6.76325	11.0867	-0.927243	11.7297	3.53172	-4.08759	-5.8693	CUCGACGCCAUAGCCUAUGCCGCC		custom		PC-5p-2557422_1
55	bdi-miR167a_R+1	0.265615	76.5525	24.9098	94.0372	29.7496	0.301007	0.754478	89.8139	76.1938	78.5491	96.282	107.121	102.218	40.7589	47.5869	50.4487	56.8739	54.1815	59.374	107.181	114.47	136.625	98.4278	110.466	108.737	-0.659173	-0.491875	-0.403763	0.154707	0.09572	0.418572	1.27195	1.21497	1.10795	UGAAGCUGCCAGCAUGAUCUAU		custom		bdi-miR167a_R+1
60	osa-miR169b_R+1	0.266645	36.5711	33.5078	73.2165	46.8606	0.773936	1.94442	22.9565	124.188	22.0923	12.7258	23.9649	26.1579	35.7689	31.9752	29.3103	5.05242	21.0871	19.3124	78.8601	95.107	78.6612	113.502	128.178	119.188	-2.18386	-2.5581	-0.194019	2.63153	1.98863	1.58841	1.66594	2.00313	2.02376	CAGCCAAGGAUGACUUGCCGGU		custom		osa-miR169b_R+1
814	PC-5p-502463_2	0.268934	18.469	35.6722	31.7837	39.5232	1.86888	4.71973	17.2551	14.1422	112.381	2.99778	0.0192286	1.2463	7.15017	5.09572	5.934	5.95452	7.4913	9.44029	106.955	50.926	84.9717	6.66522	3.88521	9.76438	-1.53497	-0.916714	-3.57342	5.15696	11.3709	6.09126	-0.101325	-0.391295	0.718525	AAUCAAGCGAUCUGGUGCAUC		custom		PC-5p-502463_2
812	PC-5p-488491_2	0.272282	30.7846	53.3876	10.9555	22.9161	-2.02159	5.1441	23.8232	34.4413	170.215	0.0234114	9.01962	0.0234114	14.4081	12.7472	12.3603	1.06092	0.0106873	1.48488	0.011454	70.8896	1.16661	14.2256	4.02091	5.72858	-4.48897	-11.654	-6.84087	-1.03136	2.97443	5.63897	-0.018392	-1.66459	-1.10946	AGCCUGGAGUUCGCCAAC		custom		PC-5p-488491_2
136	gma-miR4995_L+1R+2	0.274026	4381.14	882.564	3827.74	1482.2	-0.349009	0.891582	5798.47	5210.67	5349.57	4087.35	4400.6	3998.99	3610.62	3194.49	3779.49	4392.09	4329.47	4625.2	674.548	4459.3	6098.07	3251.03	3261.88	3358.06	-0.400764	-0.267279	-0.209906	-2.59917	0.0191157	0.608718	-0.151351	0.0301173	-0.170561	UAGGCAGUGGCUUGGUUAAGGGAA		custom		gma-miR4995_L+1R+2
33	lus-MIR162a-p5_1ss6CA	0.277922	0.571585	1.40766	9.00983	18.7173	1.91679	4.93973	0.00794214	0.00794214	0.00794214	0.0285989	4.25982	0.0285989	0.000294913	0.802826	0.000294913	0.00373303	0.00373303	0.00373303	0.0108621	51.7658	29.2163	0.0281242	0.0281242	0.0281242	-1.08918	-1.08918	-1.08918	-1.39666	3.60313	9.9966	6.57538	-4.8352	6.57538	CUCUUAAUGGUUUCUGU		custom		lus-MIR162a-p5_1ss6CA
198	gma-MIR5368-p5_1ss6TC	0.277986	7934.12	1468.45	7327.03	524.966	-0.0943122	0.243086	8577.09	8328.1	8332.78	9577.73	8869.61	9486.32	6058.57	5767.16	6409.68	7467.35	7446.16	8144.57	7231.13	6740.48	8099.93	6865.78	6762.08	7185.82	-0.199893	-0.16149	-0.0329603	-0.405463	-0.396018	-0.227939	0.180445	0.229606	0.164901	CUGUUCCCUGGGAUUGGCUU		custom		gma-MIR5368-p5_1ss6TC
16	aly-miR159a-3p_R+2_1ss20TC	0.283006	127.466	43.3579	161.258	51.5322	0.347329	0.90536	85.8468	87.1754	88.886	170.804	194.26	183.433	111.89	116.312	108.585	264.328	195.291	195.564	104.449	109.345	113.664	154.294	154.276	160.109	1.62249	1.16363	1.13762	-0.709541	-0.829098	-0.690477	0.463592	0.407511	0.560228	UUUGGAUUGAAGGGAGCUCCACU		custom		aly-miR159a-3p_R+2_1ss20TC
450	PC-3p-303653_4	0.283377	20.8522	25.3955	7.5772	3.68492	-0.881902	2.30071	10.8531	69.996	59.6304	6.88643	4.74014	4.10487	17.2376	9.82926	4.39214	9.80231	1.21155	8.33208	11.958	12.8871	7.78091	6.13456	4.69508	5.39317	-0.146915	-5.85234	-2.8393	0.796153	1.44293	0.922603	-1.49052	-1.06593	0.296208	AAUCCGACGUAAACGAACAAGACC		custom		PC-3p-303653_4
354	PC-3p-1994578_1	0.284493	23.1948	6.62811	35.9471	21.7213	0.430914	1.12698	19.463	16.0108	19.7974	27.0282	24.7085	19.3688	34.7174	31.2178	16.4411	49.7433	71.935	64.5097	15.2014	13.9054	13.7571	31.4316	33.1027	29.9374	1.35377	2.16765	1.70421	-0.830263	-0.829361	-0.493563	-0.143442	0.0845798	0.864644	AGACGGAGAGAGAACAAA		custom		PC-3p-1994578_1
446	PC-3p-290520_4	0.285863	4.47839	8.12891	5.51511	11.3973	2.69336	7.06563	2.37198	20.7197	16.549	0.028118	0.028118	0.028118	0.000250376	0.580067	0.000250376	1.74491	0.00677746	0.869787	5.6768	3.89319	35.4692	0.0290317	1.91723	0.0290317	-0.442941	-11.578	-4.24993	7.65744	7.11332	10.3009	6.85739	1.72473	6.85739	AUCCAGCGAUAACUAAAAUGAAAC		custom		PC-3p-290520_4
927	zma-miR156k-5p	0.288719	2087.22	838.223	1617.28	685.081	-0.49951	1.31877	1936.72	1836.18	1959.67	3195.55	3000.3	3185.54	1154.95	1201.49	1314.58	226.566	1485.6	1628.68	814.875	2286.34	1874.65	2047.51	2131.88	2059.41	-3.09561	-0.305659	-0.266909	-1.97141	-0.392062	-0.764915	0.82604	0.827298	0.647634	UGACAGAAGAGAGCGAGCAC		custom		zma-miR156k-5p
53	osa-miR166m_R+3_1ss20CT	0.291097	983.643	668.496	1448.01	571.858	0.614767	1.6317	499.946	494.631	488.19	2074.88	1787.89	1730.47	563.524	592.684	620.573	1868.86	1876.36	2072.5	1700.52	203.66	1709.14	1189.38	1182.91	1228.76	1.90231	1.92351	2.08585	-0.287053	-3.13402	-0.0178938	1.07766	0.997004	0.985533	UCGGACCAGGCUUCAUUCCUUUUA		custom		osa-miR166m_R+3_1ss20CT
929	zma-miR159a-3p	0.292435	363.98	139.906	478.529	150.289	0.383484	1.02087	224.351	216.583	212.824	586.334	492.512	518.867	324.841	331.998	367.511	459.405	479.146	513.94	131.657	688.99	591.869	448.409	501.623	491.718	1.03401	1.14554	1.27194	-2.15493	0.484324	0.189915	0.465085	0.595429	0.420045	UUUGGAUUGAAGGGAGCUCUG		custom		zma-miR159a-3p
83	ath-miR396b_R+1	0.297026	88.7911	56.5813	153.192	124.918	0.548634	1.4755	38.1509	48.6912	45.0065	147.295	170.633	170.644	51.4478	68.0982	59.1521	41.5038	45.629	45.6867	89.6635	155.25	61.6149	315.967	317.2	306.208	0.121525	-0.0937102	0.0216425	-0.71612	-0.136299	-1.46964	2.61859	2.2197	2.37201	UUCCACAGCUUUCUUGAACUUU		custom		ath-miR396b_R+1
275	PC-3p-130200_14	0.30143	2.11769	1.94016	11.9235	30.0536	-1.41077	3.8314	0.243177	3.47726	2.41657	0.0263264	0.0263264	0.975049	4.42741	2.31016	5.15693	0.00785677	0.582374	0.609662	0.00871981	0.00871981	91.3906	12.0583	0.0178641	2.62718	-4.95192	-2.57793	-1.98688	-1.59414	-1.59414	6.55043	1.44549	-7.01479	-0.972999	ACCGUUAGAUCUAGACUGGAUGCU		custom		PC-3p-130200_14
512	PC-3p-513910_2	0.302345	3.40759	1.99504	10.1997	20.9422	0.874768	2.38054	6.49687	5.03363	4.3178	2.11632	4.65814	0.0190439	1.74212	3.91587	2.36852	6.16879	5.52045	4.44775	65.8062	2.52546	0.628786	0.776686	3.73756	2.18528	-0.0747585	0.133185	0.0427814	4.95859	-0.88321	5.04517	-1.16544	-0.0672354	-0.116169	CUGGGCUCUCUCUAACUAA		custom		PC-3p-513910_2
883	PC-5p-716417_2	0.3053	1.07608	2.11952	6.22668	18.0681	2.59805	7.11661	0.0069321	0.263162	0.0069321	0.0211322	3.63289	5.75264	0.000340467	0.000340467	0.000340467	0.0642726	0.991916	0.484888	54.4001	0.00834293	0.00834293	0.0274091	0.0274091	0.0274091	3.21284	1.91426	6.12822	11.33	-8.76635	-9.42946	6.331	6.331	6.331	ACAUGUAUUGAAGUGGAUUGGGGU		custom		PC-5p-716417_2
246	PC-3p-1046044_1	0.305959	4.41489	4.53199	40.3178	73.1461	2.05377	5.63392	4.71886	7.70836	1.48805	10.0588	11.8263	3.84493	0.000444289	0.0878288	0.000444289	10.8249	3.24624	12.593	192.376	141.895	0.0130212	1.86548	0.0231577	0.0231577	1.19784	-1.24765	3.08112	4.2574	3.58475	-8.20595	12.0358	-1.9232	5.70385	AUUUGUGCACGGCGUGACCCU		custom		PC-3p-1046044_1
968	zma-MIR169b-p3	0.307207	3.35328	3.2069	19.9614	39.3401	-2.32129	6.38539	3.09702	3.97064	6.34389	0.708738	2.4609	10.2845	1.82235	1.49022	0.00123423	0.436056	0.00561437	0.00561437	75.7949	101.08	2.26626	0.021618	0.021618	0.021618	-2.8283	-9.46603	-10.142	6.74071	5.36016	-2.18209	-6.39743	-6.10715	4.13055	AUCGGCAAGUUGUUCUUGGCU		custom		zma-MIR169b-p3
854	PC-5p-617586_2	0.307248	17.6275	4.33922	15.6177	11.4157	-1.33289	3.66683	14.7808	16.6893	20.252	22.2218	23.0554	20.884	16.8843	13.9815	9.89842	20.385	16.3461	38.0919	0.0124337	5.32888	25.2357	12.7156	7.66951	14.7744	0.463791	-0.0299755	0.911422	-10.8035	-2.1132	0.273068	-0.40908	-0.866317	0.577827	GAUUGGAGAGGAUUGGGG		custom		PC-5p-617586_2
1065	zma-miR2118d	0.31156	19.1691	33.6778	16.2136	40.8251	-2.42502	6.73523	7.25362	36.0138	13.3797	103.865	0.0228694	0.0228694	3.95117	1.15069	6.86184	0.00917812	2.74539	1.00623	124.389	3.31202	14.3942	0.0219687	0.0219687	0.0219687	-9.62629	-3.71347	-3.73301	0.26015	7.17815	9.29786	-7.49069	-5.7109	-8.287	UUCCUGAUGCCUCCCAUGCCUA		custom		zma-miR2118d
95	bdi-MIR528-p3_1ss21GT	0.315256	45.7855	15.7644	44.0317	28.5547	-0.316089	0.885095	40.2956	42.4819	38.5641	57.2835	64.8439	73.6637	28.4569	35.1438	31.3358	73.0882	62.7588	51.354	28.4654	92.4701	45.6366	15.0732	15.5856	11.8536	0.859015	0.562968	0.41322	-1.00891	0.512016	-0.690763	-0.916799	-1.17305	-1.40249	UGCCUGCCUCUUCCAUUCCUUC		custom		bdi-MIR528-p3_1ss21GT
464	PC-3p-361412_3	0.319773	0.811563	1.22287	7.74397	16.8929	2.62282	7.41778	0.00731529	1.50914	0.487686	0.0219148	1.00975	3.75392	0.513492	0.000424634	0.000424634	0.0107538	3.71822	52.3358	0.00861768	0.00861768	0.0449719	3.96291	6.79988	2.80598	0.555863	1.30088	6.7457	-1.34653	-6.87248	-6.38323	2.94815	13.967	12.69	AUAUAGAUUUUGGUGAGC		custom		PC-3p-361412_3
801	PC-5p-452231_2	0.320871	12.0097	14.975	21.7457	58.2484	-2.02361	5.73699	43.1661	20.524	26.2375	0.0222813	1.29413	0.0222813	2.22134	9.02751	5.57249	5.85949	4.91613	5.82971	2.11058	176.923	0.0101456	0.0205164	0.0205164	0.0205164	-2.88105	-2.06171	-2.17013	6.56566	7.095	-1.13498	-6.75851	-8.78141	-8.0854	CAUUGAGAGGAUUUUUC		custom		PC-5p-452231_2
223	osa-miR6255_L-2_1ss3GA	0.320927	33.5356	33.7878	14.3321	8.40866	-0.769548	2.18196	5.60278	8.58296	13.6729	72.9183	78.9721	82.9648	11.9952	16.2406	10.8705	24.0113	22.3566	26.1893	7.09433	8.28812	8.89531	18.8865	4.48636	8.78083	2.0995	1.38115	0.937653	-3.36154	-3.25223	-3.22138	0.654899	-1.85599	-0.307995	AGAAAAAUGGGCAGUUGAGU		custom		osa-miR6255_L-2_1ss3GA
672	PC-5p-1815527_2	0.322095	26.4606	4.07334	23.6386	9.991	-0.261791	0.744189	28.2928	28.8085	26.8455	32.4909	25.4909	28.2011	24.576	17.5435	25.8964	18.3529	9.39875	15.4513	23.7341	44.6943	21.286	30.6739	25.1573	23.999	-0.624424	-1.61595	-0.796954	-0.453074	0.810108	-0.405852	0.319759	0.520042	-0.109776	GCAUAUGGAUUGGAUGGGAUUGGA		custom		PC-5p-1815527_2
457	PC-3p-336427_3	0.324762	11.8438	4.97011	22.1847	48.2064	-1.23546	3.53271	12.4539	18.4718	15.9642	6.17556	10.3997	5.16308	18.7044	9.07084	10.1906	5.03709	9.89311	9.59378	0.0118054	2.99507	150.46	7.74552	6.30577	7.62014	-1.30594	-0.900826	-0.734667	-9.03098	-1.79588	4.865	-1.27194	-0.524563	-0.419355	AGAUGUGGAGGGUGUGGUA		custom		PC-3p-336427_3
191	gma-MIR5368-p5_1ss12CA	0.328105	575.767	347.118	292.09	74.3159	-0.555206	1.59929	805.492	823.339	819.072	95.545	135.184	111.305	757.476	800.292	834.196	297.327	322.056	298.69	307.497	239.958	463.902	218.783	240.73	239.862	-1.43782	-1.35418	-1.45534	1.68632	0.827858	2.05929	-1.7917	-1.73311	-1.79818	ACCACUCUGGAAGAGCU		custom		gma-MIR5368-p5_1ss12CA
851	PC-5p-613473_2	0.330914	26.9704	22.865	38.847	73.6071	-1.47964	4.28857	22.1619	21.9807	20.0572	11.0729	86.0657	12.0107	30.1217	19.9495	19.3131	26.2704	9.54413	23.8964	37.9512	3.14592	232.345	6.89136	0.0116087	9.56695	0.245356	-1.20355	0.252673	1.77712	-4.77388	4.27388	-2.12794	-10.7469	-1.01345	GGAUAACUGGAACAACGC		custom		PC-5p-613473_2
547	PC-3p-612650_2	0.333645	3.58152	3.36684	23.9903	58.726	2.29915	6.70398	4.51067	0.725034	6.72692	0.0215292	0.0215292	0.0215292	6.7937	5.30994	8.10288	2.49298	6.14807	2.51901	8.75582	6.99117	180.435	0.0140894	3.82399	4.73246	-0.855468	3.08401	-1.41709	8.6678	8.3431	13.0329	-8.91344	-0.473617	-0.775844	AUUCAGCGACAACUAAAACGAGAC		custom		PC-3p-612650_2
558	PC-3p-640409_2	0.335612	7.78075	12.0313	1.59347	2.59135	-1.9227	5.6306	19.9786	5.61757	35.2141	0.0229485	0.0229485	0.0229485	4.17084	3.57672	1.40009	0.229229	0.865311	0.189171	0.00916982	5.27265	0.857548	0.0240141	6.8701	0.0240141	-6.44552	-2.69865	-7.54031	-1.32343	7.84399	5.22375	-7.44031	0.941694	-5.8655	AUGUAUUGAGAAUAACCGAACAAG		custom		PC-3p-640409_2
869	PC-5p-677844_2	0.336151	13.3741	33.2598	3.78739	2.77755	1.20459	3.5318	2.83949	3.19858	3.58427	0.0176991	101.914	5.9161	2.61157	0.00091662	0.284291	3.13952	2.75301	1.12929	4.98317	8.78131	7.01921	2.33682	0.0157598	3.92843	0.144914	-0.21642	-1.66626	8.13724	-3.53677	0.246662	-0.16037	4.10378	3.78852	UUUUCUUUGCUGCUUCUGGU		custom		PC-5p-677844_2
627	PC-5p-1131799_1	0.338295	3.02288	4.58963	18.2278	35.9759	2.65448	7.81956	0.00885712	0.419034	0.00885712	4.41794	12.3113	8.83437	1.20448	0.000559774	0.000559774	0.00608057	0.0791251	0.00608057	112.44	9.51794	0.0115499	16.0501	15.8846	10.0544	-0.54263	-2.40486	-0.54263	4.66964	-0.371258	-9.57911	3.7361	14.7924	14.1326	UUUGUCGCUGGAUAGUGUAAACAC		custom		PC-5p-1131799_1
953	zma-miR166l-3p	0.344114	991.084	399.105	1433.4	564.115	0.442105	1.31911	684.391	649.213	670.78	1694.76	1396.89	1421.91	741.414	805.764	854.634	1634.46	1913.41	2110.3	251.035	1954.21	1390.84	1207.19	1179.99	1259.17	1.25592	1.55938	1.65354	-2.75512	0.484362	-0.0318765	0.703296	0.550347	0.559096	UCGGACCAGGCUUCAUUCCUC		custom		zma-miR166l-3p
138	gma-miR4995_L-1R+2_1ss3GT	0.354783	7499.63	1608.43	6844.33	2516.27	-0.346431	1.05816	9725.1	8962.43	9067.35	7328.44	8086.82	7321.12	5834.4	5020.19	6150.78	7980.17	7862.87	8698.78	7967.06	6954.58	9016.47	674.515	6056.41	6388.14	-0.285293	-0.188834	-0.0598683	0.12054	-0.217609	0.300499	-3.11266	0.270723	0.0546269	GUCAGUGGCUUGGUUAAGGGAA		custom		gma-miR4995_L-1R+2_1ss3GT
204	gma-MIR5368-p5_5	0.35793	14.9564	10.4279	24.2409	30.3147	-1.29472	3.98212	14.8938	39.8753	19.6858	6.89946	11.8687	12.9091	5.75588	15.6861	7.03303	26.6615	26.4291	13.3094	52.2201	0.0135126	91.0334	5.86526	2.3412	0.294698	0.840047	-0.593366	-0.564715	2.92005	-9.77864	2.818	0.0271587	-2.74417	-4.57684	AUCAGAGAGAUACCACUC		custom		gma-MIR5368-p5_5
343	PC-3p-1869232_1	0.358415	2.77731	3.59359	10.2033	19.2413	2.53511	7.80548	0.00879597	0.00879597	0.00879597	9.39768	7.42504	3.90996	3.70308	0.532347	0.00126082	0.847702	1.27596	1.10838	0.00896093	0.00896093	59.6781	10.9724	3.8359	14.093	6.59057	7.18052	6.97739	-10.0344	-9.69453	3.93198	1.56708	2.84913	13.4483	ACUAGAGACGUUAGAUCUAAAAUA		custom		PC-3p-1869232_1
606	PC-3p-915647_1	0.359133	4.2062	4.42641	11.0711	24.6452	2.07779	6.4075	4.15365	2.88238	12.2854	10.1004	3.24029	5.19276	0.000322379	0.000322379	0.000322379	5.4833	4.59244	6.92869	76.3698	0.00966128	0.706704	0.0267086	5.49606	0.0267086	0.400668	0.672	-0.826297	2.9186	-8.38969	-2.87732	6.3724	14.0574	6.3724	AAUAACCGAACAAGCUCUAAGCAU		custom		PC-3p-915647_1
123	osa-MIR1430-p5_1ss1GC	0.359346	1.13243	1.86312	21.094	49.0212	2.68122	8.27223	0.00725618	0.00725618	0.00725618	0.0228275	0.0228275	0.0228275	1.79798	5.04675	3.25685	1.96641	1.11316	1.85134	0.011104	147.818	37.0218	0.0215584	0.0215584	0.0215584	8.08214	7.26123	7.99515	-1.03969	12.6608	10.6634	-6.38198	-7.87096	-7.23909	CUUAGCCAAGAAUGGCUUGCCU		custom		osa-MIR1430-p5_1ss1GC
306	PC-3p-1590793_1	0.359974	7.17798	8.50766	10.7165	12.3456	-1.76019	5.43812	0.751804	6.22677	0.563853	1.15525	26.9835	0.47348	10.5058	7.94313	9.99829	0.0043837	0.0043837	0.0043837	39.7539	14.5125	13.5007	7.61024	10.6117	10.4459	-7.42206	-10.4721	-7.00703	5.10482	-0.89478	4.83359	-0.465165	0.417876	0.0631805	UAUGCAGGGCCAGAACU		custom		PC-3p-1590793_1
1055	ppt-miR1053-5p_L-1R-6_1ss6GA	0.360296	25.7122	55.7401	1.80413	2.57345	-2.68598	8.30424	24.1645	170.373	34.5379	0.0269132	1.30447	0.0269132	0.518282	0.254849	0.20291	0.793041	0.00400126	0.00400126	3.72546	0.00965124	3.40474	0.827247	7.44916	0.0198644	-4.92935	-15.3779	-13.0754	7.11296	-7.07853	6.98309	0.674582	4.86936	-3.35258	AUGGAUUAUCUCAAAGU		custom		ppt-miR1053-5p_L-1R-6_1ss6GA
961	zma-miR167g-3p_L+1	0.360358	38.2003	22.9289	89.947	99.1961	-1.32261	4.08966	8.73728	13.7911	5.79974	43.7777	54.0475	38.6582	55.7221	60.1523	63.117	0.00853278	3.53205	0.0971794	64.581	48.3905	36.9887	207.495	219.673	228.757	-9.99995	-1.96516	-5.89919	0.560912	-0.159504	-0.0636919	1.89676	1.86867	1.85772	AGGUCAUGCUGUAGUUUCAUC		custom		zma-miR167g-3p_L+1
570	PC-3p-677750_2	0.361334	15.1468	11.7885	10.3267	4.43654	-0.318919	0.988255	10.9525	34.1534	36.1919	10.9108	13.297	9.7147	4.06519	12.2903	4.74553	20.4125	9.28484	11.6457	9.73315	10.3304	10.0823	3.44831	8.08572	9.91753	0.898191	-1.87908	-1.63587	-0.164781	-0.364211	0.0535795	-0.237431	-0.604074	1.06341	AAACGAAACGGAGAGAGUAAUAAU		custom		PC-3p-677750_2
1004	zma-miR395k-3p_L-1	0.363929	22.783	31.4563	10.8288	6.20896	-1.16034	3.61621	24.3773	102.157	31.6705	6.81543	4.44711	4.55388	2.19738	9.56661	19.262	10.3417	7.91106	6.48939	0.0123493	6.8264	15.3566	19.0257	13.326	18.1697	-1.23707	-3.69077	-2.28699	-9.10823	0.618258	1.75369	3.11409	0.478159	-0.0842232	UGAAGUGUUUGAGGAAACUC		custom		zma-miR395k-3p_L-1
61	aly-miR169h-3p_R+1	0.365278	28.6842	23.7281	33.0296	38.6931	-1.9332	6.04272	19.8298	24.8148	19.9163	57.3429	58.6172	60.3262	4.33682	10.7979	2.17581	20.4225	4.13921	0.0164319	10.3318	0.0131049	10.5432	82.5398	86.4182	82.8419	0.0424905	-2.58377	-10.2432	-2.47252	-12.127	-2.51647	4.25038	3.00059	5.25073	GGCAGUCUCCUUGGCUAUUG		custom		aly-miR169h-3p_R+1
673	PC-5p-182876_8	0.366961	31.1145	10.456	35.9304	57.9561	-0.481773	1.51149	27.4643	51.4052	42.8181	28.0999	19.3997	19.7235	34.8907	29.5769	26.6524	26.4246	15.5468	12.3963	15.6268	12.0599	190.032	15.1908	20.5431	15.5526	-0.0556711	-1.7253	-1.78831	-0.846545	-0.685817	3.26826	-1.19965	-0.525815	-0.777112	UUGAGAGGGAUUGGAGGGGUU		custom		PC-5p-182876_8
900	PC-5p-833579_1	0.367189	0.683417	1.05167	7.4082	16.9083	1.68531	5.29007	1.65418	0.00784779	0.00784779	2.67018	1.78458	0.0252965	0.000270839	0.000270839	0.000270839	0.00353148	0.00353148	0.00353148	16.4674	50.0988	0.0101685	0.0289673	0.0289673	0.0289673	-8.87163	-1.15201	-1.15201	2.6246	4.81112	-1.31483	6.74085	6.74085	6.74085	UCUUUUUAUUUGUCACUGUAUAGU		custom		PC-5p-833579_1
855	PC-5p-619912_2	0.367648	42.2085	13.1765	60.0389	21.6489	0.406168	1.27622	36.5831	40.2163	44.4272	62.3853	46.4981	59.4771	36.0273	35.2508	19.0116	63.0683	51.5666	81.0036	10.4038	70.0796	49.3764	75.2822	61.7703	77.7992	0.785737	0.358656	0.866544	-2.58409	0.591823	-0.268514	1.06322	0.809257	2.03287	GUAUCUCCGAGGCCAGAAU		custom		PC-5p-619912_2
817	PC-5p-505473_2	0.369162	12.5736	11.0449	4.09246	3.95245	-1.72153	5.42727	15.1451	9.06927	33.8686	27.1239	5.75446	0.0181345	9.54632	6.6915	5.94529	1.08369	0.776485	1.4593	0.0118886	7.62073	11.6024	4.24656	2.69541	7.33567	-3.80483	-3.54596	-4.5366	-11.1558	0.405247	9.32147	-1.16865	-1.31183	0.30318	ACUAUGCUGAGACUCUCCUGGA		custom		PC-5p-505473_2
353	PC-3p-1984368_1	0.369171	9.77407	11.0128	7.53806	6.3765	-1.01231	3.19147	5.62818	11.0293	6.97367	36.4439	1.8902	0.693865	8.43362	14.8552	2.01883	5.33603	10.6938	16.4369	0.503515	5.16241	0.0113321	1.77464	12.5924	15.3315	-0.0769031	-0.0445631	1.23695	-6.1775	1.44951	-5.93616	-2.24862	-0.23841	2.9249	AGUUAAGCCCACGACCCU		custom		PC-3p-1984368_1
18	ath-miR159b_1ss21TC	0.371557	374.762	194.8	451.329	117.75	0.364977	1.15671	201.782	188.658	181.115	626.558	646.681	600.376	293.777	312.785	321.129	500.699	547.375	525.909	150.525	497.526	469.535	437.503	473.471	459.421	1.31115	1.53676	1.5379	-2.05744	-0.378282	-0.354634	0.574571	0.598103	0.516663	UUUGGAUUGAAGGGAGCUCUC		custom		ath-miR159b_1ss21TC
1003	zma-miR395e-5p_R-1	0.373285	76.4936	118.916	10.0222	8.09537	-2.517	8.00744	70.4966	248.074	313.778	0.0192761	7.43004	2.67724	9.47753	16.797	19.6926	0.00710431	2.86839	0.00710431	24.3139	11.7429	16.6915	8.92218	14.2206	11.4258	-13.2766	-6.43439	-15.4307	10.3007	0.660341	2.6403	-0.0871142	-0.240228	-0.785357	GUUCCCUUCAAGCACUUCACA		custom		zma-miR395e-5p_R-1
977	zma-miR169i-3p_R+1	0.374201	36.6846	15.0466	44.6876	38.1897	-0.823081	2.6238	22.823	38.6075	29.4942	70.2055	44.6509	44.6237	27.5841	24.3453	27.8275	0.394582	4.75188	4.55075	31.7533	56.7953	38.3244	80.0973	81.1477	104.373	-5.85401	-3.02231	-2.69625	-1.14468	0.347083	-0.219548	1.53791	1.73691	1.90717	GGCAGUCUCCUUGGCUAGC		custom		zma-miR169i-3p_R+1
804	PC-5p-465801_2	0.377056	11.5537	16.304	5.2126	12.436	-2.11554	6.78644	26.6991	29.5696	41.5582	0.024814	0.024814	0.024814	2.0618	1.19355	2.8262	1.48155	0.00680727	0.952095	0.00925963	38.0019	0.565866	5.84781	0.0240531	0.0240531	-4.17161	-12.0848	-5.44788	-1.42213	10.5807	4.51124	1.50399	-5.63289	-6.8765	AACGCCUUAACAACCUUUGGAUCU		custom		PC-5p-465801_2
349	PC-3p-1962420_1	0.378746	3.24232	3.33632	14.5821	28.5114	1.65158	5.31791	0.0078295	0.661928	1.31941	2.98431	9.23201	2.09158	6.42871	6.45317	0.0018872	0.0123011	5.8236	4.08959	0.0111421	4.57033	90.0168	9.44856	10.0549	7.21175	0.651797	3.13716	1.63206	-8.06523	-1.01435	5.42753	0.555566	0.63982	11.8999	AACGGGAUUAACCGAACAAUGCCU		custom		PC-3p-1962420_1
43	ath-miR165a_R-1_1ss15AT	0.380629	284.958	68.933	267.421	152.174	-0.286005	0.92474	272.487	305.099	286.721	166.499	234.67	220.591	365.858	358.225	354.473	431.589	394.102	392.878	103.398	103.864	473.622	185.104	183.083	139.148	0.663471	0.369288	0.454434	-0.687302	-1.17593	1.10236	-0.982943	-0.968372	-1.34905	UCGGACCAGGCUUCUUCCCC		custom		ath-miR165a_R-1_1ss15AT
2	ath-miR156a_L+1R+1	0.383455	2004.26	918.551	1507.3	395.851	-0.314134	1.02205	1807.8	1775.05	1774.23	3191.61	3121.97	3156.39	1024.65	1087.61	1099.02	1231.26	1490.54	1276.91	1142.82	1147.66	1226.42	1972.62	2010.99	2066.52	-0.554098	-0.252027	-0.474538	-1.48168	-1.44376	-1.36382	0.944983	0.886748	0.91098	UUGACAGAAGAGAGUGAGCACC		custom		ath-miR156a_L+1R+1
904	PC-5p-87546_29	0.384274	19020.3	5568.38	17452.3	5246.23	-0.135344	0.441144	15535.7	13000.9	13619.8	26700.4	24750.7	26939.8	15838.6	16855.6	17940.9	16732.9	18363.2	19505.3	22751.7	22064.5	24221.3	11094.6	11338.1	10999.3	0.107095	0.49821	0.518162	-0.230886	-0.165741	-0.153461	-0.513587	-0.572048	-0.705843	UUUCAGGGUAAGAAGGGGUA		custom		PC-5p-87546_29
1035	zma-miR444a	0.384621	19.8921	13.5946	50.1765	62.0358	0.641885	2.09378	12.1396	11.456	22.9892	13.042	2.55119	9.07516	42.3752	28.2601	37.1401	12.3101	1.38877	7.56815	200.303	17.619	19.3834	64.3949	66.5505	62.0709	0.0201149	-3.04422	-1.60294	3.94095	2.78788	1.09482	0.603727	1.23569	0.74094	UGCAGUUGUUGUCUCAAGCUU		custom		zma-miR444a
1077	ptc-miR6478_R+3_1ss21GA	0.386829	654.363	264.782	821.152	843.324	-0.48737	1.59754	894.18	805.066	726.359	297.53	289.057	348.103	746.313	899.592	883.063	213.352	237.517	265.647	70.0041	85.9727	785.389	1953.43	1892.31	1886.75	-2.06733	-1.76108	-1.45117	-2.08752	-1.7494	1.17389	1.38816	1.07281	1.09531	CCGACCUUAGCUCAGUUGGUAGAG		custom		ptc-miR6478_R+3_1ss21GA
50	aly-miR166a-5p_L-1R+1	0.397186	20.3901	17.6055	29.6966	45.8451	1.29089	4.3296	19.3822	16.3241	13.7793	37.7887	41.266	47.0952	1.74478	6.12879	0.0019593	36.2389	9.70846	7.41157	146.305	41.0367	2.77192	8.3184	8.96006	6.51891	0.902806	-0.74969	-0.894648	1.95295	-0.0080395	-4.08662	2.25326	0.547907	11.7001	GAAUGUUGUCUGGCUCGAGGC		custom		aly-miR166a-5p_L-1R+1
392	PC-3p-2348940_1	0.397523	19.6286	8.19407	16.9326	3.99477	-0.151854	0.509695	12.0045	15.9089	14.2628	26.0139	37.5025	24.0209	13.1565	16.8929	16.8947	14.6133	21.31	14.042	12.8945	24.5755	16.1549	16.9248	18.8945	12.9836	0.283708	0.421701	-0.0225076	-1.01253	-0.609768	-0.572322	0.363358	0.161553	-0.379879	AAUAAAAAGAAACGGAGGAAGUAUC		custom		PC-3p-2348940_1
1011	zma-miR396g-5p_1ss2CT	0.398903	20.468	42.1781	3.06477	7.98362	-2.83888	9.5579	17.3326	128.106	35.8658	0.0275077	0.0275077	0.0275077	1.93641	0.000759005	0.888205	0.00375915	0.00375915	0.00375915	24.2541	0.941906	2.30042	0.0250814	0.0250814	0.0250814	-12.1708	-15.0566	-13.2199	9.78418	5.09768	6.38592	-6.27062	5.04637	-5.1462	UUCCACAGCUUUAUUGAACUG		custom		zma-miR396g-5p_1ss2CT
781	PC-5p-385015_3	0.401371	7.21147	10.1419	2.92748	3.33759	-1.59324	5.39358	9.55654	32.812	7.77498	0.0182179	4.52612	1.70132	0.00101001	3.05435	5.45871	3.53609	9.77595	5.45034	4.12489	3.38405	0.00987778	0.0220336	0.0220336	0.0220336	-1.43433	-1.74691	-0.512492	7.82285	-0.419522	-7.42825	4.44726	-7.11501	-7.95271	GAAGGAGAUGCUGCUGCUGGA		custom		PC-5p-385015_3
261	PC-3p-1203100_1	0.402789	11.2768	26.9944	2.69547	5.34888	-1.84885	6.27867	0.00875295	2.76366	2.90955	0.0209714	12.5042	82.4679	0.815218	0.000501673	0.000501673	0.0069929	0.0069929	0.0069929	0.00935373	0.00935373	13.1472	11.0193	0.0265643	0.0265643	-0.32388	-8.62648	-8.70069	-1.16481	-10.3846	-2.64908	3.7567	5.7266	5.7266	UCCUUCCACCUCCAUACUUGU		custom		PC-3p-1203100_1
519	PC-3p-537025_2	0.402888	7.89027	4.29758	9.98174	11.7009	-1.05597	3.58684	4.14932	16.8966	5.85127	2.88529	11.7396	5.39803	7.51994	7.29646	9.27594	9.46701	12.329	12.3437	38.2909	10.2677	4.88725	1.18487	0.0152695	1.04997	1.19003	-0.454672	1.07695	3.73021	-0.193274	-0.143411	-2.66599	-8.9004	-3.14314	CGCUGCCCUGUCUGGGUAAU		custom		PC-3p-537025_2
873	PC-5p-6962_391	0.403853	7127.83	1027.94	7832.1	1396.56	0.128878	0.438705	5725.2	5911.95	5793.31	7991.33	7783.17	8259.59	7809	7676.8	7200.16	9487.66	9427.44	9281.6	7095.47	7790.29	8346.63	6778.26	6677.09	5604.5	0.728726	0.673231	0.679986	-0.171537	0.00132054	0.0151237	-0.204222	-0.201285	-0.361444	ACAUAUAGGAAUUUUUGAAGGA		custom		PC-5p-6962_391
546	PC-3p-607140_2	0.404779	1.97592	0.980582	14.1095	35.0568	-1.60069	5.46008	2.96665	0.00853311	2.82067	1.04283	1.95077	2.55836	1.40221	2.54965	2.48359	0.00714156	0.144514	1.95676	14.4705	3.57556	106.759	0.0238836	0.0238836	0.0238836	-8.69838	4.08199	-0.527571	3.79454	0.874124	5.383	-5.87554	-6.73814	-6.70026	UUCAAUCCCCCUCAAUCCACU		custom		PC-3p-607140_2
683	PC-5p-1999714_1	0.407324	12.2529	13.5387	3.28588	3.11028	-1.96754	6.74958	23.3823	24.3202	39.6468	4.20645	5.66158	4.658	3.57825	4.82108	0.00133121	0.513049	2.64255	0.00814198	0.0101465	4.09769	7.82599	2.3923	8.33901	3.74405	-5.51017	-3.20215	-12.2495	-8.69547	-0.466392	0.748563	-0.580858	0.79052	11.4576	ACGGAUUCGUAAAAACU		custom		PC-5p-1999714_1
946	zma-miR166a-3p	0.412978	947.59	652.687	1399.46	655.289	0.536429	1.86358	496.214	453.63	455.067	1964.63	1694.01	1773.2	551.7	534.077	605.791	1807.91	1888.96	2177.41	128.371	1745.42	1848.11	935.14	1007.64	1056.19	1.86529	2.058	2.25846	-3.93586	0.0431284	0.0596941	0.7613	0.915856	0.801985	UCGGACCAGGCUUCAUUCCCC		custom		zma-miR166a-3p
71	ata-miR172_L-2_1ss9TC	0.414967	5.85071	3.3478	35.0401	41.6472	0.959564	3.34845	1.82713	4.46241	8.3556	3.73117	10.7116	0.62186	7.50274	7.52539	7.91857	24.1347	8.02111	0.575208	21.5044	135.689	0.0133125	42.7355	50.2891	32.3982	3.72346	0.845979	-3.86059	2.52693	3.66307	-5.54573	2.50995	2.74041	2.0326	AGAAUCCUGAUGAUGCUGCAU		custom		ata-miR172_L-2_1ss9TC
995	zma-miR393a-3p_L+1R-6	0.415499	28.6673	52.2282	2.68358	4.06703	-2.01233	7.03049	35.7897	161.467	41.6	0.0217815	0.0217815	0.0217815	7.84056	3.29831	7.94437	2.39763	1.76272	2.731	0.351972	12.8273	4.02015	0.0204923	0.0204923	0.0204923	-3.89987	-6.51729	-3.92908	4.01429	9.2019	7.528	-8.57973	-7.3305	-8.5987	GAUCAGUGCAAUCCCUU		custom		zma-miR393a-3p_L+1R-6
74	nta-MIR172e-p3_1ss15CG	0.421151	6493.3	463.077	6187.03	1508.15	-0.118121	0.417944	5935.24	6010.68	6176.29	6264.58	6418.34	6464.46	7005.43	6915.37	7249.27	6103.86	6222.93	6184.95	5528.3	2803.18	6003.9	7956.03	7452.89	7427.25	0.0404161	0.0500656	0.00201978	-0.180383	-1.19514	-0.106631	0.183575	0.107994	0.0349917	AUUGGAACGAUACAGAGA		custom		nta-MIR172e-p3_1ss15CG
952	zma-miR166j-3p	0.426682	760.563	280.767	1088.15	436.054	0.389927	1.39694	548.337	512.075	520.264	1253.15	1075.51	1026.25	574.393	638.224	696.857	1397.58	1528.44	1645.19	159.458	1093.97	1114.54	942.661	925.429	986.123	1.34979	1.57763	1.66094	-2.97431	0.0245545	0.119068	0.714702	0.536059	0.500904	UCGGACCAGGCUUCAAUCCCU		custom		zma-miR166j-3p
564	PC-3p-66363_38	0.427028	24.3532	40.6181	11.0405	24.4736	-1.81988	6.52493	18.4071	66.347	117.151	5.13458	0.0200455	1.37349	3.32706	5.18324	2.23513	2.10539	1.89297	0.010194	75.8362	8.17024	7.22422	3.08812	1.0208	0.0159577	-3.12811	-5.13131	-13.4884	3.88457	8.67096	2.395	-0.10752	-2.34416	-7.12996	AUCGUAUUAGGAACGUGGGUACCC		custom		PC-3p-66363_38
52	gma-MIR166b-p3_1ss20TG	0.427949	1204.5	446.502	1009.32	168.76	-0.185133	0.665151	1073.75	1086.64	1145.28	703.553	822.901	733.633	1872.11	1738.43	1664.23	1200.15	1177.93	1178.08	1026.87	765.886	1130.41	885.512	853.056	866.021	0.160562	0.116378	0.0407401	0.545525	-0.10359	0.62372	-1.08008	-1.02707	-0.942378	CAUGGAGGAGGAGGAGGAGG		custom		gma-MIR166b-p3_1ss20TG
49	osa-miR166a-3p_R+1_1ss21CA	0.430835	845.149	389.851	1268.3	490.303	0.491656	1.77798	682.698	625.274	229.203	1575.01	1233.33	1050.01	709.793	759.612	741.413	1647.79	1598.79	1725.57	121.641	1119.72	1599.95	1202.78	1206.86	1191.57	1.27122	1.35442	2.91237	-3.69466	-0.139414	0.607619	0.760908	0.667929	0.68452	UCGGACCAGGCUUCAUUCCCAA		custom		osa-miR166a-3p_R+1_1ss21CA
913	PC-5p-928203_1	0.440866	10.5954	19.3581	12.621	25.6063	-2.41899	8.94904	12.7122	58.4615	20.603	0.219291	0.026315	0.026315	0.432834	1.61907	1.25848	0.00394386	0.00394386	0.263336	35.7891	73.3576	4.10083	0.0235102	0.0235102	0.0235102	-11.6543	-13.8556	-6.28981	7.35053	11.4448	7.28389	-4.20246	-6.10574	-5.74226	AUUAGUCGCUGGAUAGUACAACU		custom		PC-5p-928203_1
591	PC-3p-787448_1	0.441737	6.60915	4.71172	16.1666	29.0107	1.11678	4.1397	8.04962	11.7616	13.9916	0.0221009	6.2004	0.0221009	4.31778	8.04848	7.06868	5.15014	5.6854	8.56102	93.0326	8.83363	0.0123227	4.04708	9.9617	10.2152	-0.644308	-1.04875	-0.708712	12.0394	0.510644	-0.842785	-0.0934083	0.307676	0.531209	AGUCUCUAAAACCAAACACCCCCU		custom		PC-3p-787448_1
17	ath-miR159b	0.444131	354.434	152.549	403.38	100.122	0.25194	0.939008	226.485	211.578	202.275	556.004	551.19	542.956	266.204	297.813	335.397	336.615	503.612	461.528	329.533	197.33	390.032	449.578	483.004	479.193	0.571685	1.25112	1.1901	-0.754673	-1.48194	-0.477243	0.756042	0.69763	0.514736	UUUGGAUUGAAGGGAGCUCUU		custom		ath-miR159b
434	PC-3p-2704994_1	0.445335	8.92569	13.2851	6.31672	14.1648	-2.17193	8.11729	0.00941896	26.3093	35.7136	0.0270271	11.5063	0.0270271	5.2515	1.09827	0.388829	0.00568063	0.00568063	0.00568063	1.63364	3.73052	43.3963	0.0236548	0.0236548	8.02567	-0.729517	-12.1772	-12.6181	5.91754	-1.62498	10.6489	-7.79445	-5.53696	4.36742	AUUUAAACCCCUCCAAUCCCU		custom		PC-3p-2704994_1
566	PC-3p-666333_2	0.445839	33.2403	25.1762	22.6603	5.59531	-0.274824	1.0283	24.4954	50.3738	91.3762	9.79831	16.4554	12.4578	37.0333	28.7025	28.4697	24.4231	13.8045	33.2189	19.7252	19.747	28.5141	20.7311	21.1266	22.652	-0.00426627	-1.86754	-1.45981	1.00943	0.263074	1.19463	-0.837031	-0.442116	-0.329786	AUUAGAGAAACAAUCCGGUCAGAA		custom		PC-3p-666333_2
102	cme-MIR854-p3_1ss12CT	0.453013	52.8412	9.91136	49.2128	25.3523	-0.235621	0.896215	46.6982	38.2434	44.2449	56.9576	49.3822	72.1483	58.2204	58.197	51.4786	84.7657	83.9183	79.7234	34.5058	29.3567	37.5603	29.3831	32.0915	31.6105	0.860115	1.13377	0.849493	-0.723051	-0.750299	-0.941755	-0.986539	-0.858754	-0.703568	GAGGAGGAAGAUACAGGA		custom		cme-MIR854-p3_1ss12CT
736	PC-5p-2484939_1	0.454904	6.907	3.62	15.0253	18.795	-1.34213	5.12722	4.01684	14.1205	8.28699	4.19616	10.6223	7.93205	4.77538	3.87075	4.34209	9.33339	0.0161525	35.9762	55.6166	0.651667	0.0114216	9.29956	11.6442	12.6781	1.21634	-9.77181	2.11812	3.72838	-4.02681	-9.43979	0.961548	1.58893	1.54588	AAGAAGCACGCCCAUCU		custom		PC-5p-2484939_1
916	PC-5p-963588_1	0.458119	39.9828	70.6361	48.0845	88.3308	-1.78683	6.87679	26.1894	214.998	83.8473	0.122422	2.60632	3.15237	16.2987	6.96582	5.6655	23.5023	7.00304	13.2648	118.825	8.8548	261.252	0.0194338	0.0194338	0.0194338	-0.156176	-4.9402	-2.66016	9.92276	1.76445	6.37286	-9.71197	-8.48558	-8.18749	CCGCCCUCCCUCCGCCCCCU		custom		PC-5p-963588_1
997	zma-miR393b-5p_R-1	0.460306	108.271	48.4156	98.5722	66.6806	-0.424668	1.64264	105.972	204.973	101.221	141.266	125.79	122.224	51.1405	63.0815	58.7731	20.2188	20.7781	31.8706	95.715	200.897	187.832	104.041	108.214	117.583	-2.38991	-3.3023	-1.66721	-0.561594	0.675432	0.61991	1.02462	0.778594	1.00045	UCCAAAGGGAUCGCAUUGAUC		custom		zma-miR393b-5p_R-1
164	osa-MIR5079a-p3_1ss19CT	0.481146	13.5795	9.7615	9.59	15.9698	-1.61801	6.57027	5.2032	0.735571	0.00836228	24.6386	20.4915	22.0947	16.3141	22.586	10.1436	4.88518	14.1337	4.71021	50.5984	0.00976745	0.00976745	6.67433	1.32989	3.95877	-0.0909874	4.26414	9.13768	1.03817	-11.0348	-11.1434	-1.28942	-4.08605	-1.35744	UUGAGAACCCCUUGAACGUCU		custom		osa-MIR5079a-p3_1ss19CT
713	PC-5p-225680_6	0.485916	6.02798	2.7794	13.2409	17.6168	-1.23089	5.05488	4.01961	4.38564	4.02971	11.692	7.40854	7.5295	7.89426	3.70312	3.58941	5.62565	11.6863	8.72642	0.00916169	57.1139	0.00916169	17.2958	15.6888	3.01348	0.484963	1.41395	1.11471	-10.3176	2.94658	-9.68272	1.13154	2.08292	-0.252314	AAUCAAGCGAUCUGGUGCAUCCGA		custom		PC-5p-225680_6
859	PC-5p-639475_2	0.486405	2.23625	3.82065	11.1302	18.9431	1.92624	7.91963	0.00788735	0.18988	0.00788735	0.0178612	3.84632	11.5436	3.5832	0.00160732	0.927958	0.0149212	59.2912	14.4474	0.00951738	4.55632	0.00951738	0.0133193	12.0243	9.80539	0.919756	8.28659	10.839	-0.908193	0.244391	-10.2442	-8.07159	12.869	3.40144	AUGGAUUGAGUGAGAUUGGAUGGG		custom		PC-5p-639475_2
1022	zma-miR399c-5p	0.487748	9.56344	7.28033	16.5899	37.4316	-1.58889	6.55345	12.3235	24.3313	14.3752	7.36334	3.51589	0.0191624	3.39461	9.09146	11.6564	6.01172	0.359997	3.30266	0.00973876	0.00973876	115.981	8.57546	7.88369	7.17453	-1.03556	-6.07869	-2.12188	-9.56241	-8.49594	12.5633	1.33697	-0.20564	-0.70017	GGGUACGUCUCCUUUGGCACA		custom		zma-miR399c-5p
1060	pde-miR1312_1ss18GC	0.492774	31.541	47.9555	2.94017	2.497	-1.2167	5.07867	41.9655	115.77	109.999	0.024005	0.024005	0.024005	5.12736	6.39257	4.5428	6.37674	4.09977	1.95518	3.0186	0.00998908	1.06365	6.82163	0.0160472	3.09988	-2.71831	-4.81958	-5.81404	6.9744	-1.26491	5.46955	0.411901	-8.63793	-0.55137	UUUGGAGAGAAAAUGGCCACAU		custom		pde-miR1312_1ss18GC
657	PC-5p-1572137_1	0.492933	62.985	48.1992	11.0432	6.61697	-0.964598	4.02789	66.4005	76.2506	90.5986	5.47877	6.08075	0.0146715	81.9804	131.336	108.724	13.2629	15.1268	25.5118	3.64555	7.32672	7.86108	12.9277	7.9049	5.82126	-2.32379	-2.33365	-1.82833	-0.587717	0.268919	9.06557	-2.66481	-4.05438	-4.2232	AAUCCGACGCAAACGAACAACGCC		custom		PC-5p-1572137_1
718	PC-5p-2314212_1	0.493685	16.3161	3.30951	20.0689	12.3819	-0.827575	3.46193	15.4543	17.5633	21.6591	12.5815	16.0324	15.1498	18.3363	10.9098	19.1587	38.7008	28.3229	35.1117	0.012797	12.5281	11.0197	21.6328	13.6419	19.6491	1.32435	0.689403	0.696979	-9.94128	-0.355815	-0.459219	0.238519	0.322419	0.0364627	AUGGAGGAGUUUGAGAGGGCU		custom		PC-5p-2314212_1
56	osa-miR167d-5p_R+1	0.495749	66.9807	42.6786	52.2043	19.6513	-0.262169	1.10213	96.3662	169.68	65.8614	50.9285	46.3028	30.2459	45.5812	51.7219	46.1385	32.0017	37.3977	37.1784	56.2608	29.8104	55.1907	68.9938	87.6086	65.3964	-1.59038	-2.18179	-0.824971	0.143659	-0.635284	0.867682	0.598028	0.760297	0.50324	UGAAGCUGCCAGCAUGAUCUGU		custom		osa-miR167d-5p_R+1
548	PC-3p-616450_2	0.497993	2.01399	2.32257	17.4363	50.2471	-1.86882	7.89869	2.52728	3.69185	5.20457	5.66174	0.0837574	0.0264207	0.290839	0.638763	0.000663969	0.00367645	0.00367645	0.00367645	4.22982	1.23286	151.377	0.0254802	0.0254802	0.0254802	-9.42506	-9.97182	-10.4673	-0.42065	3.87965	12.4842	-3.51277	-4.64783	5.26212	GAAGUCAUUCAUCAUCAUA		custom		PC-3p-616450_2
1038	zma-MIR444a-p5	0.500439	11.3228	8.35849	18.2503	17.9022	-1.36337	5.79627	5.30689	15.0075	10.2255	18.155	18.148	25.7322	1.57397	3.11519	4.64104	7.78329	45.9536	10.0407	0.00994456	0.00994456	2.70713	26.356	31.3329	40.0589	0.552515	1.61449	-0.0263202	-10.8342	-10.8336	-3.24874	4.06565	3.33029	3.1096	CAAGUUGUGCAGUUGUUGUCU		custom		zma-MIR444a-p5
133	osa-miR3979-5p_R+1	0.500636	9.76067	9.59504	38.8785	53.5258	0.699162	2.97386	5.73714	33.78	5.06772	3.23928	5.88523	5.17009	13.9845	4.78796	10.1941	3.64391	12.1446	7.87532	98.729	144.397	75.3663	2.16027	1.60741	3.98297	-0.654842	-1.47586	0.636002	4.92973	4.6168	3.86566	-2.69454	-1.57467	-1.35582	UCUCUCUCUCCCUUGAAGGCU		custom		osa-miR3979-5p_R+1
867	PC-5p-67747_40	0.505435	6.71598	15.9757	11.9166	22.5205	1.58494	6.81994	0.00929768	0.00929768	3.70185	0.0222027	49.1025	3.76213	2.77124	0.00121854	1.0641	0.0045699	0.0045699	0.0045699	70.924	6.68614	12.0686	4.0273	4.87594	8.65386	-1.02471	-1.02471	-9.66187	11.6413	-2.87655	1.68164	0.539281	11.9663	3.02371	UUAAAUCUGGACCCUUCAUCU		custom		PC-5p-67747_40
432	PC-3p-2689696_1	0.507132	19.1148	12.6478	5.53899	3.07719	-0.928772	4.01294	19.4178	38.3727	22.6883	0.0160285	6.69569	7.13862	31.9897	27.3181	18.3961	1.46343	0.959821	2.97308	6.4171	10.1992	7.0469	7.10769	7.53879	6.14489	-3.72996	-5.32117	-2.93192	8.64514	0.607154	-0.0186564	-2.17015	-1.85745	-1.58194	ACUUCAGACGUGGCCGG		custom		PC-3p-2689696_1
89	ath-MIR404-p5_1ss5TG	0.511997	79.8332	40.9805	82.6928	12.9181	0.212955	0.931054	67.1626	66.0574	77.0131	30.9742	45.1659	41.3606	135.644	140.545	114.576	89.1639	82.0432	59.1307	97.1424	101.41	85.3658	74.8186	82.9193	72.2416	0.408802	0.312665	-0.381197	1.64903	1.1669	1.0454	-0.858352	-0.761253	-0.665403	CGGCGGCGGUAGCGGUGGCGGC		custom		ath-MIR404-p5_1ss5TG
1042	zma-miR528a-3p_L+1R-1	0.513328	84.6606	27.5472	83.693	43.3473	-0.167271	0.733703	62.5312	77.6628	79.2926	120.036	120.745	118.982	59.8524	55.2471	67.5959	96.8909	114.826	129.528	55.2366	129.993	123.296	34.9513	35.3308	33.1844	0.631785	0.56415	0.708007	-1.11977	0.106471	0.0513781	-0.776061	-0.644973	-1.02643	UCCUGUGCCUGCCUCUUCCAU		custom		zma-miR528a-3p_L+1R-1
51	pab-miR166b_1ss11CA	0.517213	79.9378	14.6294	87.6838	71.1936	-0.32932	1.45829	63.4484	83.9894	80.6695	88.1054	107.329	90.2994	75.3141	69.6014	60.6835	179.656	162.293	195.952	19.7038	20.5079	29.6056	54.1121	66.1865	61.1378	1.50158	0.950323	1.2804	-2.16076	-2.38779	-1.60885	-0.47697	-0.0725779	0.0107587	UCGGACCAGGAUUCAUUCCUU		custom		pab-miR166b_1ss11CA
46	osa-miR166a-3p_1ss17TC	0.519236	551.534	460.901	635.856	386.381	0.381334	1.69703	311.698	177.873	177.118	1513.79	928.657	907.715	310.513	325.905	310.536	1142.15	1116.4	1177.98	465.042	314.52	467.513	363.674	321.294	354.135	1.87353	2.64993	2.73353	-1.70273	-1.56199	-0.957232	0.227993	-0.0205581	0.189542	UCGGACCAGGCUUCAUCCCCC		custom		osa-miR166a-3p_1ss17TC
724	PC-5p-2366108_1	0.521353	8.88699	14.8128	0.696313	1.29304	-1.90275	8.512	6.97911	5.48677	5.06171	4.25713	47.1284	11.0685	0.000447458	0.000447458	0.000447458	1.82055	0.411228	0.185649	0.0093041	0.0093041	0.0093041	3.77091	0.0252827	0.0252827	-1.93867	-3.73795	-4.76897	-8.8378	-12.3064	-10.2163	13.0409	5.82025	5.82025	AAUCUGACAGAAACGAACAAGGAC		custom		PC-5p-2366108_1
573	PC-3p-688636_2	0.521766	10.1133	15.9442	3.70047	2.44783	1.39749	6.25808	12.7304	29.1272	43.8706	0.0247345	0.0247345	0.0247345	0.00104476	4.27438	0.942111	5.32954	4.58753	4.99226	4.54988	6.19178	0.0108031	5.89711	1.72859	0.0167162	-1.25619	-2.66658	-3.13549	7.52316	7.96768	-1.19508	12.4626	-1.30612	-5.81658	AGAUGAAUCUGACCAUGAAAU		custom		PC-3p-688636_2
333	PC-3p-1778476_1	0.522848	6.69576	6.33656	61.1016	119.643	1.63094	7.32301	5.94885	8.65053	5.87668	0.0215353	20.8826	0.0215353	4.27325	10.394	4.19292	4.9023	8.00407	9.32854	142.137	25.4598	356.484	0.640259	0.0160809	2.94176	-0.279151	-0.112055	0.666652	12.6883	0.28592	14.0148	-2.73861	-9.33618	-0.511277	AAUCCAACGUAAACGAACAAGGCC		custom		PC-3p-1778476_1
65	bna-miR171a_R+2	0.524047	77.6452	17.4668	115.001	90.4337	0.202491	0.911898	56.0127	59.4531	60.7203	73.3597	102.298	73.0969	81.293	95.968	96.6051	49.5437	35.6332	42.1822	85.0365	72.1641	51.7558	253.786	237.516	207.388	-0.177051	-0.738532	-0.525544	0.213095	-0.503431	-0.49809	1.64241	1.3074	1.10216	UUGAGCCGUGCCAAUAUCACGAU		custom		bna-miR171a_R+2
213	hbr-miR6173_L-1R-2	0.527491	1410.68	649.098	1058.99	506.023	1.29409	5.87778	1714	1770.61	1866.7	1115.36	1060.67	1178.76	0.00703196	2043.64	1946.38	1796.8	1726.4	1635.7	675.13	558.946	658.271	865.279	850.815	763.604	0.0680629	-0.0364809	-0.190584	-0.724265	-0.924197	-0.840516	16.9089	-1.26422	-1.3499	GCCGUAAACGAUGGAUA		custom		hbr-miR6173_L-1R-2
127	gma-miR1510b-5p_R-1	0.530364	9.61869	13.5423	22.9383	40.2005	1.49053	6.81862	37.4249	27.6779	8.91001	0.0235418	0.0235418	0.0235418	3.5515	5.25322	3.68004	4.43058	6.67647	2.55269	72.9077	110.582	0.903607	1.57485	6.80136	0.0153229	-3.07843	-2.05158	-1.80341	11.5966	12.1976	5.2624	-1.17321	0.372621	-7.90789	AGGGAUAGGUAAAACAACUAC		custom		gma-miR1510b-5p_R-1
1007	zma-miR396c_L-1	0.532152	90.3316	51.9154	144.935	119.726	0.333727	1.53352	66.3659	214.393	71.5582	61.8584	42.5787	49.6134	109.017	99.8105	97.7902	35.2034	34.2686	42.3494	365.027	65.7395	78.4451	237.104	222.151	224.126	-0.914728	-2.6453	-0.756776	2.56096	0.626628	0.660952	1.12097	1.15428	1.19655	UCCACAGGCUUUCUUGAACUG		custom		zma-miR396c_L-1
966	zma-miR168b-3p_R+1	0.533738	999.993	408.467	934.809	534.409	-0.257107	1.18614	890.626	826.329	896.285	1726.64	1332.76	1458.74	571.501	616.675	680.382	343.958	411.775	433.62	374.874	1540.37	1620.26	1216.17	1241.57	1230.69	-1.37259	-1.00486	-1.04753	-2.20349	0.208858	0.151503	1.08952	1.00958	0.855045	CCCGCCUUGCAUCAAGUGAAU		custom		zma-miR168b-3p_R+1
1062	zma-miR1432-5p_L-1	0.53821	32.9249	16.471	86.2487	92.6429	0.459346	2.14312	14.9064	22.4424	18.1512	57.6561	43.7582	58.1821	25.421	23.2189	32.5879	5.61938	5.2162	47.6356	29.6607	47.2013	17.1746	205.919	199.041	218.771	-1.40745	-2.10516	1.39198	-0.958922	0.109274	-1.7603	3.01798	3.09969	2.74701	UCAGGAGAGAUGACACCGAC		custom		zma-miR1432-5p_L-1
82	osa-miR396a-5p_1ss9CT	0.544516	1.60721	1.84446	4.9106	13.1825	-1.36185	6.45617	0.00759176	3.27427	4.38635	0.0262019	0.0262019	0.0262019	2.43827	3.78274	0.497021	0.00386704	0.770019	0.00386704	3.16474	39.9574	0.00955158	0.0235148	0.238921	0.0235148	-0.973206	-2.08821	-10.1476	6.91627	10.5746	-1.45586	-6.69614	-3.98483	-4.40166	UUCCACAGUUUUCUUGAACUG		custom		osa-miR396a-5p_1ss9CT
823	PC-5p-514893_2	0.544659	7.08539	4.36234	31.1297	46.5916	0.618624	2.93381	4.11998	6.39538	10.256	0.336724	9.8888	1.90769	7.01768	13.6397	10.2066	14.1103	6.87209	9.36947	0.01348	119.023	106.741	8.75915	7.67324	7.60556	1.77603	0.103719	-0.130424	-4.64268	3.5893	5.80615	0.319797	-0.829908	-0.42437	UACUACUAGGACUACUACUACU		custom		PC-5p-514893_2
167	osa-MIR5079a-p5	0.547086	6.55044	7.86964	14.3545	25.0728	-1.30242	6.21505	0.749963	7.7269	3.36347	0.0211327	0.0211327	25.4963	7.76654	8.37515	5.43343	0.0118823	8.09818	3.03718	0.0115786	71.7232	40.3711	0.0200473	0.0200473	5.89718	-5.97993	0.0677091	-0.147219	-0.868014	11.7287	0.663039	-8.59772	-8.70656	0.118162	UUUGAGAACCCCUUGAAC		custom		osa-MIR5079a-p5
998	zma-miR394a-5p	0.549398	124.408	63.5403	106.835	43.3181	-0.218392	1.04834	96.8209	282.093	161.306	119.654	89.9298	94.9558	88.9721	92.347	93.5941	52.5853	63.2852	66.7977	99.4898	128.55	81.3628	156.509	156.501	156.439	-0.880658	-2.15623	-1.27193	-0.266245	0.515454	-0.222886	0.814821	0.761035	0.741111	UUGGCAUUCUGUCCACCUCC		custom		zma-miR394a-5p
253	PC-3p-113055_20	0.551298	20.6767	4.63477	27.9411	17.7758	-0.721299	3.47934	21.2925	18.5361	18.7476	18.4107	27.7624	12.3554	21.4328	26.8417	20.7115	43.025	17.6602	34.3708	62.5643	25.7092	0.0137728	29.0324	23.2551	15.8394	1.01483	-0.0698388	0.874477	1.7648	-0.110843	-9.8091	0.43784	-0.206932	-0.386917	UUUCGGCUGGCACAUGC		custom		PC-3p-113055_20
918	PC-5p-969185_1	0.553234	106.71	184.622	22.2102	34.5086	-1.45414	7.04939	52.0227	322.929	516.557	0.0184513	10.9558	0.324604	28.1094	14.0362	15.4377	1.11563	10.6955	4.6547	77.494	87.5426	10.7783	0.0141799	6.53852	1.05845	-5.54321	-4.91615	-6.79409	12.0361	2.99829	5.05331	-10.953	-1.10211	-3.86642	GAACCCCUUCCACCUUGCUCCCCU		custom		PC-5p-969185_1
1023	zma-miR399e-3p	0.556887	68.5788	32.1751	105.074	100.143	-0.941814	4.60908	9.64671	44.8791	39.0965	102.762	84.9944	103.402	61.462	78.2296	92.7377	26.8569	22.9596	26.7661	0.0134095	62.7019	110.827	222.398	233.245	239.899	1.47718	-0.966944	-0.546632	-12.9038	-0.438859	0.100053	1.85537	1.57606	1.3712	UGCCAAAGGAGAGUUGCCCUG		custom		zma-miR399e-3p
695	PC-5p-2070995_2	0.557275	16.934	11.802	11.2952	2.68412	-0.253772	1.24317	21.102	24.318	41.8108	7.05991	2.95227	5.59641	17.4297	15.7042	16.4324	13.126	13.5057	12.6854	7.32594	12.8742	14.369	9.52988	11.0166	7.22399	-0.684961	-0.848455	-1.72071	0.0533635	2.12459	1.36038	-0.871016	-0.511473	-1.18568	AGUGAGGGGGAUUGGAGGGGA		custom		PC-5p-2070995_2
662	PC-5p-1647566_1	0.561009	8.70831	11.442	5.2492	5.56094	1.17776	5.8259	7.83404	37.2506	8.8421	0.0213856	0.0213856	0.0213856	9.86217	7.26827	7.25354	0.520394	5.02623	2.76057	4.60127	14.4545	14.8632	3.01489	0.7655	1.23617	-3.91208	-2.88971	-1.67942	7.74925	9.40067	9.44089	-1.7098	-3.24714	-2.5528	AAAUCCAACGGUGCUGUGUCAGGG		custom		PC-5p-1647566_1
493	PC-3p-459265_2	0.565432	768.608	115.032	992.78	574.576	0.152575	0.763519	905.349	749.081	944.05	682.343	560.52	718.887	775.105	761.621	820.519	1794.52	1852.42	1479.12	309.521	570.122	454.376	787.245	864.148	823.535	0.987053	1.30622	0.647809	-1.14046	0.0245036	-0.661878	0.022421	0.182204	0.00529399	UGAUGAUUUUGUGGACUAG		custom		PC-3p-459265_2
687	PC-5p-203928_8	0.566529	698.573	210.402	773.007	580.176	-0.171879	0.862609	704.529	515.045	401.678	992.577	902.067	948.771	713.811	553.492	555.185	559.537	505.075	525.057	1475.74	1511.17	1600.86	262.163	262.567	254.903	-0.332425	-0.0282013	0.386435	0.572184	0.744355	0.754717	-1.44508	-1.07588	-1.12302	AAAUAGAGAGGGAGGGCAGAGA		custom		PC-5p-203928_8
307	PC-3p-1591461_1	0.574344	16.8266	15.9709	10.5451	9.4996	1.08835	5.5764	1.82411	18.2067	1.36976	0.0205558	32.7977	0.0205558	35.7459	32.9993	28.4544	10.0528	5.65499	10.2888	11.3146	29.144	22.0192	4.42446	1.08675	0.920655	2.46233	-1.68687	2.90908	9.10442	-0.170394	10.065	-3.0142	-4.92435	-4.94985	GAGCGCGGUCUGUGAGGGU		custom		PC-3p-1591461_1
397	PC-3p-238241_6	0.578792	3.20027	3.5863	29.8311	71.4963	1.35781	7.04039	0.61639	6.06548	3.15648	0.0222221	10.9771	0.0222221	3.79411	0.584857	3.56356	6.1408	7.382	4.87112	219.569	0.0125355	23.4809	3.0511	0.0140043	3.95856	3.31651	0.283391	0.625937	13.2704	-9.77426	10.0453	-0.314433	-5.38415	0.151659	UUUAUCACCGCCUCUUUCUC		custom		PC-3p-238241_6
161	osa-MIR5075-p5_1ss5GC	0.580355	15.5588	27.082	42.8024	62.1292	1.36836	7.12498	11.2114	1.6103	0.00727666	0.0215132	0.0215132	85.6147	15.4813	10.9405	15.1202	3.20792	12.8132	0.0112832	125.22	76.6583	159.993	6.23326	1.07063	0.0142928	-1.80526	2.99223	0.632831	12.507	11.799	0.902074	-1.31247	-3.35315	-10.047	UCGUCGUCCGCGGCCGCGUCUGGU		custom		osa-MIR5075-p5_1ss5GC
973	sbi-miR169d-3p_L+1_1ss10AT	0.590432	15.8062	5.1545	19.8136	10.1654	-0.675236	3.61358	8.44042	16.5191	7.14853	14.2501	19.2541	16.1284	19.0879	22.8913	18.5359	11.2441	16.6249	15.8278	34.8071	23.4093	0.0133063	24.6155	25.3935	26.3871	0.413786	0.00921112	1.14674	1.28841	0.281917	-10.2433	0.366911	0.14966	0.509508	UGGGCGGUCUCCUUGGCUAGC		custom		sbi-miR169d-3p_L+1_1ss10AT
920	zma-miR156a-5p	0.598095	2103.89	938.169	1815.58	609.925	-0.215192	1.17625	1855.72	1764.55	1906.26	3136.16	3317.3	3411.73	1095.87	1147.82	1299.56	1482.21	1677.55	1596.55	433.232	2237.27	2274.61	2085.6	2261.4	2291.83	-0.324233	-0.0729412	-0.255794	-2.85578	-0.568269	-0.584887	0.928389	0.97832	0.818474	UGACAGAAGAGAGUGAGCAC		custom		zma-miR156a-5p
992	tae-miR319_L+1R-1	0.607992	113.71	58.0289	125.19	44.623	0.203086	1.14137	64.9336	71.1889	61.8907	190.466	186.939	192.137	81.8034	76.5607	97.471	160.363	180.758	173.896	160.129	76.7841	58.6692	105.82	110.83	99.456	1.30431	1.34433	1.49043	-0.250296	-1.28368	-1.71146	0.371387	0.533671	0.0290851	CUUGGACUGAAGGGAGCUCCC		custom		tae-miR319_L+1R-1
824	PC-5p-523084_2	0.608982	1.11304	1.27185	11.8924	20.374	1.37052	7.72416	0.00771465	1.72865	2.23878	1.79944	3.55607	0.398873	0.000933292	0.0872801	0.199621	28.844	5.46557	0.0124256	0.00955722	60.476	0.00955722	6.28181	0.0159156	5.91634	11.8684	1.66072	-7.49326	-7.55674	4.08801	-5.3832	12.7166	-2.45521	4.88937	AAGCAAACUAUCUGAACCAUU		custom		PC-5p-523084_2
243	bdi-miR7782-3p_L+1R-8	0.611302	43.5788	38.9204	30.4821	26.6411	1.39086	7.8908	95.3136	84.319	88.8231	0.0207671	0.0207671	0.0207671	39.3721	45.4359	38.8833	0.0166068	8.47759	6.44236	17.8411	79.783	19.3473	54.0673	48.7511	39.6126	-12.4867	-3.31413	-3.78527	9.74669	11.9076	9.86362	0.457581	0.101601	0.0268056	AACCUGCUCUGAUACCA		custom		bdi-miR7782-3p_L+1R-8
729	PC-5p-23925_132	0.614701	6.61298	5.81883	19.6139	18.3834	1.29604	7.42473	9.80751	9.30256	6.73511	14.5444	14.466	3.90061	0.0013558	0.207137	0.552126	19.0077	13.0453	20.6317	62.4491	0.00998007	0.00998007	22.0667	14.6757	24.6287	0.954625	0.48783	1.61509	2.10222	-10.5013	-8.61043	13.9904	6.14671	5.4792	AUGAGGAUAGACCCCACCUGCAGG		custom		PC-5p-23925_132
217	hbr-MIR6173-p3_1ss4CT	0.616459	9198.95	730.81	9121.14	2113.19	-0.0477418	0.274891	9303.17	9270.82	9356.39	10358.5	9609.32	9865.11	8300.76	8174.31	8552.13	9639.92	9487.92	10190.3	10263.7	11786	11060.3	7296.59	5342.01	7023.53	0.0512989	0.0333936	0.12317	-0.0132634	0.294567	0.164977	-0.18602	-0.613713	-0.284086	CAGUGCUGUAGCUAACGCGUU		custom		hbr-MIR6173-p3_1ss4CT
571	PC-3p-682927_2	0.624163	14.0139	20.7972	6.81223	11.8786	-0.831201	4.89433	7.86476	53.5861	46.8164	0.0214173	1.93052	0.0214173	6.90465	6.82361	2.15654	4.10972	3.19547	7.57009	37.8307	2.05346	0.0109248	1.61981	4.90504	0.0148254	-0.936362	-4.06776	-2.62863	10.7866	0.0890644	-0.97117	-2.09174	-0.47627	-7.18451	AAUCCGGUAAAAACGAACAAGACC		custom		PC-3p-682927_2
124	osa-miR1432-5p_L-1R+2	0.624538	26.6688	18.0859	55.1769	56.5228	-0.595157	3.50829	7.10768	8.22196	4.97149	53.9813	49.5022	35.8817	21.6126	33.2904	25.4499	0.0130314	5.83677	1.92879	26.5667	42.4591	35.9178	127.949	126.576	129.345	-9.09125	-0.494314	-1.36598	-1.02284	-0.22142	0.00144828	2.56562	1.92682	2.3455	UCAGGAGAGAUGACACCGACGU		custom		osa-miR1432-5p_L-1R+2
158	bdi-miR5059_L-3_1ss15CA	0.626145	2422.33	1237.05	3156.86	2076.91	0.236901	1.40308	2517.16	2562.03	2596.29	892.58	1059.76	854.029	3947.88	3749.04	3622.21	927.164	862.143	910.337	3133.34	2356.26	3295.88	5735.04	5695.45	5496.13	-1.4409	-1.57129	-1.51198	1.81165	1.15277	1.94831	0.538726	0.603287	0.601547	CCUGGGCAGCAACACCA		custom		bdi-miR5059_L-3_1ss15CA
520	PC-3p-537229_2	0.631378	683.633	206.448	786.651	616.675	-0.142127	0.854901	470.826	504.652	529.565	980.671	880.173	959.085	718.722	518.5	590.503	503.859	454.714	525.426	1587.31	1543.95	1660.08	268.237	270.642	265.639	0.0978287	-0.150332	-0.0113209	0.694745	0.810768	0.791522	-1.42192	-0.937957	-1.15248	AAUAGAGAGGGAGGGCAAA		custom		PC-3p-537229_2
698	PC-5p-2092567_1	0.637666	24.6131	4.36176	27.4652	10.984	-0.374596	2.29606	20.5775	23.0665	23.6575	32.4405	23.0525	29.9427	25.2264	25.2438	18.3104	28.6026	33.4828	28.4596	0.370516	37.658	25.5107	36.52	29.1604	27.4219	0.475084	0.537623	0.266618	-6.45212	0.708036	-0.231105	0.53375	0.20808	0.582664	AGGAUUGGAGGGGAUUGAAGGGGA		custom		PC-5p-2092567_1
445	PC-3p-2875792_1	0.638057	16.0352	21.21	10.2114	10.1	0.88364	5.4226	4.33422	69.6329	20.3898	0.0217549	10.4818	0.0217549	12.585	14.1599	12.6896	7.61254	1.54241	7.3023	29.8508	23.7859	11.9163	2.49655	1.64079	5.75527	0.812607	-5.49651	-1.48143	10.4222	1.18223	9.09738	-2.3337	-3.10934	-1.14069	CUAAUCCCCUUACUCCCAAAC		custom		PC-3p-2875792_1
1006	zma-miR396a-5p	0.639409	26.2241	47.977	19.3079	39.3833	0.892894	5.50184	21.7481	149.404	40.2759	0.0208488	0.175827	0.96522	8.93825	8.04694	6.44191	1.49408	2.94298	6.42715	123.903	9.85265	3.17347	10.0863	4.46118	11.4308	-3.86356	-5.66579	-2.64766	12.537	5.80828	1.71713	0.174338	-0.851015	0.827371	UUCCACAGCUUUCUUGAACUG		custom		zma-miR396a-5p
442	PC-3p-2849781_1	0.647551	7.15599	17.1762	3.21702	4.44181	1.51101	9.54521	4.03827	52.4097	7.60919	0.0308031	0.0308031	0.0308031	0.000257424	0.253878	0.000257424	0.00386323	0.00386323	0.441521	5.376	13.1276	5.22426	4.71743	0.0292806	0.0292806	-10.0297	-13.7277	-4.10719	7.44731	8.73532	7.40601	14.1616	-3.11612	6.82966	AGAGACGUUAAAUCUGAAAUGGA		custom		PC-3p-2849781_1
14	bdi-miR159-3p_R+3_1ss1CT	0.648667	278.69	116.116	327.041	122.929	0.196981	1.24865	157.628	177.289	153.455	446.399	429.197	396.313	245.628	254.192	248.108	385.024	373.154	433.559	123.958	432.108	108.914	344.938	366.536	375.177	1.28842	1.07367	1.49841	-1.84848	0.00975397	-1.86345	0.489862	0.528034	0.596604	UUUGGAUUGAAGGGAGCUCUCUC		custom		bdi-miR159-3p_R+3_1ss1CT
271	PC-3p-1276949_1	0.657212	2.72973	3.02734	6.29703	11.1492	0.862537	5.61551	0.00712358	0.00712358	0.00712358	8.51961	5.38708	4.88806	0.576944	3.3497	1.82483	0.00829152	1.48214	3.6075	1.84142	9.72595	34.8064	5.15986	0.0208713	0.0208713	0.219036	7.70086	8.98418	-2.20997	0.852335	2.83202	3.16083	-7.32637	-6.45009	GAUCCAGAUGUAACCGAACAAGGC		custom		PC-3p-1276949_1
996	zma-miR393a-5p_L+1R-2	0.661034	118.462	50.0276	121.006	76.0002	-0.210004	1.3839	101.939	200.14	105.937	173.09	131.905	155.823	65.5537	61.8904	69.8767	34.6651	30.5794	33.8647	184.476	203.407	231.104	120.401	127.035	123.523	-1.55615	-2.71038	-1.64536	0.0919091	0.624875	0.568635	0.877092	1.03744	0.821894	CUCCAAAGGGAUCGCAUUGAU		custom		zma-miR393a-5p_L+1R-2
1061	zma-miR1432-3p_L+1R-1	0.663261	7.15845	4.45057	16.1989	15.8069	0.918118	6.09348	9.18734	9.73928	8.31402	6.65769	7.71798	15.5064	3.28324	0.00182755	4.01823	12.9438	4.43531	44.1955	0.0118606	3.18232	2.99808	16.3726	26.796	34.8547	0.494541	-1.13478	2.41028	-9.13271	-1.27814	-2.37075	2.31809	13.8398	3.11672	UGGGUGUCAUCUCGCCUGAAGC		custom		zma-miR1432-3p_L+1R-1
6	han-miR156a_R+3	0.664695	1647.1	749.662	1389.38	199.008	-0.118672	0.791253	1494.35	1479.71	1533.09	2639.54	2513.25	2571.09	849.165	827.379	916.317	1144.46	1145.15	1244.35	1316.6	1296.17	1579.49	1563.05	1589.58	1625.6	-0.384854	-0.369785	-0.301049	-1.00346	-0.955301	-0.702924	0.880243	0.942027	0.827056	UGACAGAAGAGAGUGAGCACGGG		custom		han-miR156a_R+3
134	gma-MIR4366-p3_1ss12TG	0.666032	57.0864	12.3253	57.301	27.1747	-0.112816	0.755454	45.1788	85.6906	58.5906	49.7334	48.1647	59.205	59.0934	47.2571	60.8637	23.9634	39.2395	39.5571	88.9445	87.3883	99.5614	49.4206	39.514	48.1203	-0.914816	-1.12683	-0.566733	0.838689	0.859463	0.749867	-0.257883	-0.258168	-0.338936	GAGAAGGUAAAGCCCUAC		custom		gma-MIR4366-p3_1ss12TG
797	PC-5p-442723_2	0.669104	14.1785	28.0072	16.6703	46.3267	-0.935484	6.32694	12.8048	27.1598	84.7277	0.0249854	0.0249854	0.0249854	1.91149	0.448655	0.47889	2.91144	1.16354	2.90585	2.81158	140.158	0.00996313	0.0242531	0.0242531	0.0242531	-2.13688	-4.54489	-4.8658	6.81415	12.4537	-1.32641	-6.30038	-4.20937	-4.30345	CACUUUAGUUCAUAAAUUGCC		custom		PC-5p-442723_2
115	han-miR1310_R-5	0.671376	634.353	235.136	644.56	375.786	-0.156711	1.06776	430.975	312.05	413.889	604.642	586.325	608.439	908.285	878.962	965.61	468.727	487.692	491.337	99.4523	1449.84	439.784	777.98	768.292	817.939	0.121145	0.644194	0.24747	-2.60401	1.30612	-0.468316	-0.223412	-0.194146	-0.239446	AGGCAUCGGGGGCGCAA		custom		han-miR1310_R-5
1057	smo-MIR1103-p3_1ss12CT	0.673227	1900.11	479.549	2983.55	1706.08	0.257531	1.76539	2451.98	2485.26	2384.72	1292.11	1309.56	1415.98	1881.83	1910.92	1968.6	888.328	1323.12	241.776	4149.27	4199.42	5089.21	3652.51	3694.76	3613.56	-1.46478	-0.909452	-3.30208	1.68312	1.68111	1.84564	0.956754	0.951215	0.876251	GGGUGACCUCCUGGGAAGUC		custom		smo-MIR1103-p3_1ss12CT
12	bdi-miR156b-5p_R+2	0.678638	1687.8	726.732	1437.56	165.682	-0.109871	0.76678	1631.27	1616.27	1612.13	2581.33	2583.18	2510.62	879.031	864.795	911.603	1218.4	1235.58	1313.41	1392.76	1379.76	1537.83	1621.9	1618.49	1619.89	-0.42101	-0.387477	-0.295641	-0.890165	-0.904736	-0.707146	0.883698	0.90422	0.82942	UGACAGAAGAGAGUGAGCACCA		custom		bdi-miR156b-5p_R+2
437	PC-3p-2754645_1	0.679542	8.55937	15.8876	1.44101	1.2499	-0.788786	5.52152	8.25771	49.6828	10.8281	0.0246306	0.0246306	0.0246306	4.02025	2.02173	2.14986	1.16755	0.733178	2.44955	0.364962	2.44811	2.34089	0.0237596	3.41734	0.0237596	-2.82226	-6.08244	-2.14419	3.88922	6.63507	6.57046	-7.40263	0.757281	-6.49959	AGGAAUAAAGUGAAGGGACUAAA		custom		PC-3p-2754645_1
625	PC-5p-1110287_1	0.681849	2.06545	4.39069	9.47524	20.9281	1.19761	8.44836	2.20882	0.00778238	0.00778238	0.0243866	13.4075	2.82252	0.109636	0.000300609	0.000300609	0.00394628	0.00394628	0.00394628	62.8657	3.73505	0.00986271	0.0284902	18.5978	0.0284902	-9.12856	-0.979716	-0.979716	11.332	-1.84385	-8.16078	-1.94419	15.9169	6.56643	UAGCUUAUCAGAUUGAUGU		custom		PC-5p-1110287_1
987	vvi-MIR171f-p5_1ss12TG	0.686118	13.745	37.9972	5.5886	14.8218	0.930958	6.66281	0.00776523	3.04138	0.00776523	4.80636	114.967	0.873024	0.000325728	0.000325728	0.000325728	0.00443992	0.00443992	2.77414	44.9999	2.42754	0.0101477	0.0256046	0.0256046	0.0256046	-0.806494	-9.41998	8.4808	3.2269	-5.56559	-6.4268	6.29659	6.29659	6.29659	AUGCUUGAAUGGAAAAAC		custom		vvi-MIR171f-p5_1ss12TG
62	aly-miR169h-5p_R+2	0.692293	16.1148	15.6834	45.1674	36.439	0.720253	5.26517	7.87913	8.60127	8.39392	34.2743	35.6384	40.0719	2.64601	6.26472	1.26368	58.8674	29.8469	10.7188	9.02159	33.8721	0.0132903	90.3007	89.6355	84.2302	2.90136	1.79496	0.35273	-1.92567	-0.0733363	-11.558	5.09285	3.83875	6.05864	UAGCCAAGGAUGACUUGCCUGAU		custom		aly-miR169h-5p_R+2
726	PC-5p-2377838_1	0.703515	14.6536	16.199	7.84473	6.47177	0.999465	7.60034	8.68838	10.0116	18.2583	22.1439	50.3377	22.3266	0.0531619	0.0618873	0.00109571	6.71413	5.8813	5.07497	4.04132	2.13289	0.0120612	17.6839	10.8161	18.2459	-0.371888	-0.767466	-1.84708	-2.45401	-4.56076	-10.8542	8.37783	7.44932	14.0234	AGGAUUAGAGGGGAUUGAGGGU		custom		PC-5p-2377838_1
705	PC-5p-216486_7	0.708671	27.2544	4.81256	26.6094	7.9631	-0.090655	0.702301	22.1829	20.0129	26.176	32.2353	30.6638	29.7309	34.3122	26.274	23.7015	36.7333	28.7458	25.471	11.4376	27.5696	16.3047	31.447	31.79	29.9856	0.727645	0.522421	-0.039388	-1.49486	-0.153458	-0.866677	-0.125798	0.274935	0.339291	AUUGAGAGGGAUUGGAGGGGU		custom		PC-5p-216486_7
11	bdi-miR156b-5p_R+1	0.712693	1681.28	719.171	1447.05	191.603	-0.100262	0.788217	1570.02	1610.3	1631.18	2559.86	2566.69	2515.42	877.492	903.32	897.202	1192.28	1229.15	1354.24	1348.35	1377.04	1502.93	1642.88	1678.74	1697.84	-0.39706	-0.389667	-0.268431	-0.924871	-0.898343	-0.743017	0.904765	0.894074	0.920195	UGACAGAAGAGAGUGAGCACC		custom		bdi-miR156b-5p_R+1
1019	zma-miR399a-3p	0.713716	68.6178	13.8859	96.2439	82.0737	-0.227602	1.79607	40.0689	67.2073	67.7727	86.976	79.8073	80.3867	59.3646	63.6502	72.3265	28.2873	13.916	25.9453	8.67636	90.0573	113.036	192.305	192.691	201.28	-0.502329	-2.27187	-1.38523	-3.32546	0.174322	0.491756	1.69572	1.59805	1.47661	UGCCAAAGGAGAAUUGCCCUG		custom		zma-miR399a-3p
988	zma-miR171h-3p_L-1R+1	0.716157	44.9228	29.148	55.1329	37.9676	0.227155	1.8088	41.1427	54.0681	45.3259	106.28	52.1546	57.8702	20.8208	5.07756	21.5654	8.48554	13.2803	19.02	123.092	81.2372	85.443	54.0653	49.4599	62.1125	-2.27756	-2.02549	-1.25282	0.211863	0.639348	0.562142	1.37668	3.28405	1.52617	UGAGCCGAACCAAUAUCACUC		custom		zma-miR171h-3p_L-1R+1
331	PC-3p-1768376_1	0.717423	23.2574	11.68	47.6312	87.9154	0.2141	1.7129	26.9412	26.1732	34.7395	4.44739	9.1283	14.1685	39.1597	30.1228	24.4363	12.1739	17.6624	22.9707	4.3903	25.6711	281.427	21.6464	20.247	22.4922	-1.14602	-0.567406	-0.596784	-0.0186365	1.49173	4.312	-0.855239	-0.573147	-0.119599	AUAUAAAGAGAAACAGAGGGAGU		custom		PC-3p-1768376_1
556	PC-3p-639087_2	0.71751	8.28045	13.1609	4.74013	6.56077	-1.00068	8.00847	9.98048	19.6925	38.7304	0.0232717	0.0232717	0.0232717	1.5349	3.43322	1.08269	1.72532	0.0527632	0.00597123	17.9721	10.0539	2.07329	0.0220692	10.7337	0.0220692	-2.53225	-8.5439	-12.6631	9.59297	8.75496	6.4772	-6.11997	1.64451	-5.61645	AUUGAGAAUAACCGAACAAGGCUU		custom		PC-3p-639087_2
562	PC-3p-650429_2	0.718498	13.6242	27.0379	2.22395	4.3116	-1.07563	8.64019	16.8737	22.8398	81.9262	0.0263765	0.0263765	0.0263765	0.000571175	0.823057	0.0750837	0.84845	0.00410809	0.00410809	3.23213	13.2374	2.61446	0.0249645	0.0249645	0.0249645	-4.31381	-12.4408	-14.2836	6.93709	8.97115	6.63111	5.4498	-5.04304	-1.58862	UUGGAUUUGAUUAGUGAGC		custom		PC-3p-650429_2
600	PC-3p-870292_1	0.72133	9.85051	5.24602	15.8837	14.4629	-0.43526	3.53371	9.70525	14.3564	8.0046	1.76657	19.2309	7.34768	13.195	4.80221	10.246	34.4654	34.1701	35.804	5.50411	8.62406	0.0114816	9.59521	7.9842	6.79507	1.82831	1.25104	2.16122	1.63956	-1.15699	-9.32182	-0.459611	0.733451	-0.592495	AGCGGCUGUAGUUCGAGGUGG		custom		PC-3p-870292_1
159	osa-miR5072_L-2_1ss3AG	0.723643	3939.41	1884.41	4227.14	2191.29	-0.177292	1.45205	2348.26	2277.69	2277.63	3186.45	3198.48	3007.18	5951.11	6356.97	6850.9	3082.28	3261.49	3294.06	3480.24	199.713	4623.6	6639.91	6729.41	6733.55	0.392407	0.517959	0.532332	0.127236	-4.00138	0.620605	0.158004	0.0821406	-0.0249256	GUUCCCCAGCGGAGUCGCCA		custom		osa-miR5072_L-2_1ss3AG
5	mes-miR156a_R+1_1ss20CT	0.728244	1586.53	692.531	1376.11	179.673	-0.0881134	0.734498	1448.93	1462.89	1469.38	2453.22	2406.93	2464.42	855.452	867.594	849.915	1171.03	1118.25	1205.84	1527.54	1351.49	1369.6	1570.82	1469.7	1600.75	-0.307209	-0.387586	-0.285167	-0.683465	-0.832642	-0.847499	0.876759	0.760429	0.91336	UGACAGAAGAGAGUGAGCAUU		custom		mes-miR156a_R+1_1ss20CT
1051	ppt-miR894_R-3	0.728891	754.522	467.109	946.788	879.233	0.136742	1.14272	1457.23	1033.71	784.814	184.233	168.617	197.77	1119.57	971.21	873.542	456.477	454.222	413.422	159.068	342.64	372.764	2261.46	2141.37	1919.67	-1.67461	-1.18636	-0.924737	-0.211889	1.02295	0.914437	1.01431	1.14068	1.13591	CGUUUCACGUCGGGUUC		custom		ppt-miR894_R-3
939	zma-miR164b-3p_L+2	0.735074	7.39689	4.1481	17.1779	22.4619	-0.633914	5.4271	5.50685	12.5195	7.71105	0.253449	7.61932	2.61369	8.91705	8.54224	12.8889	5.25954	23.5665	21.9734	71.7623	19.9632	7.65435	4.38289	0.0196403	0.0196403	-0.0662898	0.912557	1.51076	8.14539	1.38961	1.55019	-1.02468	-8.76465	-9.35809	UCAUGUGCCCAUCUUCUCCACC		custom		zma-miR164b-3p_L+2
621	PC-5p-1089967_1	0.74239	5.60531	7.39521	31.1299	46.965	0.781333	6.88793	0.244698	3.647	6.07443	4.77811	23.7714	8.38824	3.42701	0.11575	0.00117934	0.0511612	0.00686066	0.00686066	101.038	30.5787	122.167	14.1028	9.66511	2.55229	-2.25788	-9.05415	-9.79018	4.40231	0.3633	3.86435	2.04096	6.3837	11.0796	AGUCGCUGGAUAGUGCAAAUUUGC		custom		PC-5p-1089967_1
106	cre-MIR916-p3_1ss3AG	0.744263	10.0143	27.0337	13.3697	34.1981	0.83891	7.45206	82.0329	0.642322	0.106851	0.0216972	0.0216972	0.0216972	1.38713	3.03283	2.86154	1.81044	3.13243	2.19443	1.51683	104.365	7.24485	0.0208709	0.0208709	0.0208709	-5.50179	2.28592	4.36017	6.12741	12.2318	8.38331	-6.05447	-7.18303	-7.09916	CUGAUAACGCCAAGGUC		custom		cre-MIR916-p3_1ss3AG
8	cca-miR156b_R+2	0.747004	1327.05	600.386	1140.48	97.1706	-0.0795143	0.714312	1236.07	1288.41	1248.07	2068.59	2110.79	1973.23	645.447	669.043	703.788	1013.05	995.393	1071.49	1190.25	1131.63	1291.55	1210.6	1184.76	1175.6	-0.287053	-0.372255	-0.220074	-0.79738	-0.89938	-0.611457	0.907356	0.824427	0.740187	UGACAGAAGAGAGUGAGCAUAUU		custom		cca-miR156b_R+2
880	PC-5p-710366_2	0.748732	37.1626	7.51797	38.5852	8.4464	0.0493782	0.446765	25.5221	33.2277	40.5408	32.2389	51.2102	44.5478	36.126	37.4232	33.6269	44.9487	47.3306	52.2374	36.7876	36.4057	41.1591	30.2261	27.987	30.1845	0.816532	0.510387	0.365707	0.190416	-0.492267	-0.114142	-0.257244	-0.419178	-0.155808	GUGGAUUGAGGGGGAUUGGAGGGG		custom		PC-5p-710366_2
821	PC-5p-51193_56	0.753938	21.2979	7.12114	32.3853	20.7472	0.204165	1.88795	17.1603	17.5818	17.548	27.181	33.4577	28.0101	10.4125	17.7045	22.6253	54.0819	55.2754	52.1611	6.17449	3.93684	11.7387	43.9034	31.0165	33.1793	1.65608	1.65256	1.57167	-2.13821	-3.08723	-1.25467	2.07602	0.808922	0.552349	UUGGAGGGGAUUGAAGAGGAU		custom		PC-5p-51193_56
387	PC-3p-2265405_1	0.756859	5.37902	3.5996	22.6306	40.0519	-0.704695	6.59786	0.00850719	6.96538	4.34812	0.0189272	6.74542	4.43387	7.49911	7.44775	10.9441	0.00642356	0.00642356	0.00642356	77.1416	6.51226	4.75075	5.67756	106.706	2.86717	-0.405309	-10.0826	-9.4028	11.9928	-0.0507502	0.0995876	-0.401448	3.8407	-1.93245	GCACUCAUGAGCUGUCC		custom		PC-3p-2265405_1
452	PC-3p-308778_4	0.75798	15.9224	22.6343	55.2883	150.625	0.709547	6.67524	2.05958	63.4533	45.5003	0.022587	10.382	0.022587	5.14868	10.0014	6.71085	0.011949	4.41509	3.00997	7.45565	6.57402	456.906	7.08507	6.90688	5.23034	-7.42932	-3.84518	-3.91805	8.3667	-0.659229	14.3041	0.460579	-0.534096	-0.35959	AUCCAGCGACUAUUAAAACGAAAC		custom		PC-3p-308778_4
345	PC-3p-1884688_1	0.771981	14.6416	25.0983	14.9794	25.8949	-0.686822	6.87309	80.8522	5.86418	1.34513	8.78354	9.93831	6.832	7.06894	11.0876	0.00203098	0.0128956	3.76254	3.30813	0.0126977	30.5922	79.4004	8.69591	5.51809	3.51188	-12.6142	-0.640222	1.29827	-9.43409	1.62209	3.53877	0.298844	-1.00671	10.7559	AAUCCGAUAGAAACGAACAAGACC		custom		PC-3p-1884688_1
1045	zma-miR529-5p	0.774922	149.441	32.9063	146.216	47.9628	-0.0812034	0.823589	112.14	122.044	119.712	131.309	142.447	144.312	196.812	187.913	188.283	194.406	202.196	158.918	153.488	156.937	190.17	82.4081	89.3293	88.0889	0.79377	0.728355	0.408716	0.225157	0.139757	0.398105	-1.25596	-1.07286	-1.09587	AGAAGAGAGAGAGUACAGCCU		custom		zma-miR529-5p
365	PC-3p-2079026_1	0.779788	6.30862	4.38249	18.9358	38.8185	-0.607985	6.30711	6.76443	9.7939	11.3778	6.21221	13.1024	3.53181	2.93472	3.0586	0.00173767	24.5062	6.65741	120.321	0.0106394	2.06877	0.22658	0.0129248	11.286	5.33292	1.85711	-0.556924	3.40259	-9.18954	-2.66298	-3.96232	-7.82694	1.88359	11.5836	AAUGGGAUUAACCGAACAGGGCCU		custom		PC-3p-2079026_1
1025	zma-miR399f-3p	0.784818	16.671	15.2619	18.1388	16.8506	-0.458149	4.86731	9.25556	11.673	12.2912	28.5771	35.8445	42.8968	0.807507	6.75888	1.93399	6.64746	8.92162	9.43906	0.0127605	8.77875	8.63697	39.2694	39.9296	41.6133	-0.477518	-0.387798	-0.38091	-11.129	-2.02966	-2.31227	5.60379	2.5626	4.4274	UGCCAAAGGAAAUUUGCCCCG		custom		zma-miR399f-3p
205	osa-MIR5529-p3_1ss2TA	0.786567	28.331	17.689	34.6528	28.8797	-0.123291	1.32089	46.9632	49.3533	56.9818	20.6335	17.8783	23.9914	14.312	13.8192	11.0458	56.5605	64.0375	62.3461	3.96615	74.3931	6.33506	18.9204	16.1307	9.18596	0.268265	0.37577	0.129799	-2.37918	2.05696	-1.92109	0.402713	0.223129	-0.265991	UAGUGUGGAUGAUUUAG		custom		osa-MIR5529-p3_1ss2TA
447	PC-3p-294052_4	0.790321	18.2296	4.52761	22.3163	12.6073	0.068696	0.749543	15.0089	18.9582	18.9726	16.9553	28.3262	19.989	13.6459	18.9198	13.2909	18.907	19.9765	27.0355	28.0189	42.0786	37.985	8.69223	12.779	5.37426	0.333101	0.0754817	0.510939	0.72466	0.570948	0.926223	-0.650668	-0.566118	-1.3063	AACGAGGAUUCUAUUAUAAAAAA		custom		PC-3p-294052_4
1010	zma-miR396f-3p	0.792343	48.5541	46.0979	34.1915	7.52124	-0.105882	1.16686	48.4553	164.439	38.8216	37.8928	52.4795	49.1188	12.3759	18.7739	14.6299	27.1513	35.5374	26.2034	46.8621	29.1117	43.0383	30.8644	28.9316	40.0237	-0.835634	-2.21015	-0.567109	0.306496	-0.850158	-0.190653	1.31841	0.623913	1.45194	GGUCAAGAAAGCUGUGGGAAG		custom		zma-miR396f-3p
1021	zma-miR399b-3p	0.799485	40.9513	14.9375	49.5804	41.8606	-0.0908341	1.03766	13.6106	26.0539	25.9765	50.225	46.8254	56.0673	49.6831	50.363	49.7564	18.9541	11.2063	18.7393	16.3849	36.419	32.3382	109.079	93.1185	109.985	0.477775	-1.21719	-0.471134	-1.61604	-0.362598	-0.793919	1.13455	0.886703	1.14435	UGCCAAAGGAGAGCUGUCCUG		custom		zma-miR399b-3p
471	PC-3p-38569_78	0.803542	379.807	194.601	382.341	193.39	0.105196	1.22718	125.897	166.462	107.096	516.674	619.039	545.969	417.714	439.475	479.942	220.622	452.169	514.633	551.621	751.414	199.06	244.331	256.418	250.803	0.809338	1.44167	2.26463	0.094423	0.279579	-1.45561	-0.773679	-0.777281	-0.936306	AUGUAGUUCUUUCUACCACACC		custom		PC-3p-38569_78
813	PC-5p-490051_2	0.812121	11.2197	21.978	2.2563	1.74215	-0.278872	3.40541	15.334	13.0799	67.6967	0.0243417	1.04408	0.0243417	2.49658	0.657823	0.61925	3.06033	1.32201	4.52889	1.38286	2.62094	0.0095057	0.219372	2.16864	4.99417	-2.32497	-3.30655	-3.90186	5.82808	1.32785	-1.35657	-3.5085	1.72102	3.01165	AGGAGAAAUUGGGAAAU		custom		PC-5p-490051_2
1059	pde-MIR1310-p5	0.814187	880.718	280.803	948.5	649.342	-0.0935995	1.15597	1251	882.759	865.556	630.893	490.674	524.259	1067.72	1021.21	1192.4	428.274	510.405	553.04	1954.22	324.693	2106.57	861.886	895.311	902.102	-1.54647	-0.790377	-0.646243	1.63112	-0.595685	2.00654	-0.30896	-0.189822	-0.402504	AUUAGAGGCAUCGGGGGC		custom		pde-MIR1310-p5
391	PC-3p-233299_5	0.820341	69.3575	15.4845	75.5988	40.9571	-0.0754348	0.964249	54.8597	51.6743	54.0606	77.6038	93.7305	90.1996	66.573	72.8562	62.66	108.387	96.0228	93.0303	79.8031	69.2434	146.69	28.6931	32.1765	26.3432	0.982377	0.893928	0.783124	0.0403177	-0.436843	0.701576	-1.21423	-1.17905	-1.25012	GAUCCAAUACCGUGGCUGA		custom		PC-3p-233299_5
682	PC-5p-1988627_1	0.826224	8.76197	12.9943	2.05078	2.47063	0.599071	7.9222	34.4245	16.8366	23.7351	0.0243231	0.0243231	0.0243231	0.728798	0.000826788	3.05903	0.81028	0.00705422	1.18177	3.03384	8.10378	1.36873	2.23492	1.69892	0.0177479	-5.40887	-11.2208	-4.328	6.96267	8.38012	5.81437	1.61663	11.0048	-7.42928	AGUUGUCGUUGAAUAGUUUAAUU		custom		PC-5p-1988627_1
1076	ptc-MIR6461-p5_1ss17AT	0.827811	12.3878	16.4448	5.19923	8.88317	-0.608847	8.12713	11.8971	41.8134	34.4788	0.0279009	21.5179	0.0279009	0.000704165	0.0352083	1.69107	0.298413	0.00536663	0.00536663	14.2584	25.4366	4.64914	0.019122	0.672813	1.44792	-5.31716	-12.9277	-12.6494	8.99728	0.241368	7.38051	4.76318	4.25622	-0.223959	ACUCAAGUUCUGAUCCU		custom		ptc-MIR6461-p5_1ss17AT
216	hbr-MIR6173-p3_1ss3CT	0.828958	6335.51	530.837	6768.62	2170.31	0.0291087	0.39121	6156.04	6190.92	6320.52	7298.57	6501.53	7034.69	5800.71	5769.95	5946.68	6743.12	6608.88	7055.03	8780.3	9818.31	9106.42	4289.48	4323.57	4192.48	0.131414	0.0942508	0.15861	0.266657	0.594694	0.372398	-0.435426	-0.416337	-0.504281	AGUGCUGUAGCUAACGCGUU		custom		hbr-MIR6173-p3_1ss3CT
470	PC-3p-384833_3	0.829613	11.7126	13.3108	8.37927	4.67839	0.344061	4.64214	0.61984	42.0933	0.00769501	2.25101	13.6384	2.33479	10.8832	17.4689	16.116	3.12444	15.0848	9.03994	0.0123301	12.0904	8.86079	6.19753	11.969	9.03421	2.33363	-1.4805	10.1982	-7.51224	-0.173811	1.92414	-0.812343	-0.545485	-0.83502	AUCCGGCAGAAACGAACAAGCCCU		custom		PC-3p-384833_3
278	PC-3p-1343022_2	0.829783	1960.68	1462.65	1549.75	1061.51	0.118652	1.60252	3556.63	3461.4	3684.34	198.258	219.142	210.14	2327.58	2040.6	1948.07	1056.18	980.16	932.256	864.487	449.852	848.672	3090.61	3052.43	2673.1	-1.75165	-1.82027	-1.98261	2.12447	1.03758	2.01386	0.40906	0.580963	0.456472	UCUGAGGUUGGGCUCGGGG		custom		PC-3p-1343022_2
1009	zma-miR396e-5p	0.834162	26.7692	55.7519	31.5103	77.8932	-0.626993	8.69589	22.7845	170.367	41.9229	0.0240703	0.0240703	0.0240703	2.93445	2.24804	0.593928	0.280535	0.52281	1.5979	236.928	35.5247	8.67358	0.0218284	0.0218284	0.0218284	-6.34372	-8.34814	-4.71349	13.2649	10.5274	8.49323	-7.07074	-6.68632	-4.76601	UUCCACAGCUUUCUUGAACUU		custom		zma-miR396e-5p
624	PC-5p-1105726_1	0.835282	1954.47	690.51	2411.41	1430.36	-0.114527	1.59938	1975.6	1860.83	2003.38	1301.52	1120.27	1097.36	2621.63	2639.46	2970.17	1196.85	1295.59	1207.47	108.154	3769.58	3566.18	3637.67	3392.33	3528.83	-0.723052	-0.522332	-0.730453	-3.58903	1.75055	1.70035	0.472553	0.362035	0.248642	UCCGAGUAGCGGCACCA		custom		PC-5p-1105726_1
815	PC-5p-503364_2	0.838084	11.7313	25.357	11.6136	29.5707	-0.416838	5.92369	8.59596	17.0035	77.5629	0.0272265	0.0272265	0.0272265	0.176687	1.80675	0.354265	1.95634	0.976101	0.909576	0.00818146	90.0516	0.00818146	9.6725	0.0206266	0.919748	-2.1355	-4.12265	-6.41403	-1.73458	11.6915	-1.73458	5.77462	-6.45275	1.37641	UUAAAUCCCUUUCUAGUC		custom		PC-5p-503364_2
321	PC-3p-171247_9	0.846532	9.02721	15.0598	2.42465	3.08895	-0.389284	5.84161	16.2249	46.1358	11.6361	0.0241108	0.0241108	0.0241108	3.87844	1.92099	1.37635	1.20062	1.02933	3.93133	0.747328	9.76961	3.62025	1.47516	0.0241389	0.0241389	-3.75636	-5.48611	-1.56552	4.95399	8.66248	7.23026	-1.39461	-6.31435	-5.83334	ACUGUAGAAUGGACGGU		custom		PC-3p-171247_9
866	PC-5p-675724_2	0.847548	3.7914	2.34428	7.60972	12.1599	0.358869	5.42163	1.05768	4.81141	2.79283	7.85774	5.16863	5.01864	3.44273	0.00160857	3.9713	1.77014	0.418372	1.4772	38.7949	0.0109545	3.27621	9.38575	5.01143	8.34257	0.74296	-3.5236	-0.918862	2.30368	-8.88211	-0.61527	1.44692	11.6052	1.07088	CAUUUUCACUGGCGGUUCUGU		custom		PC-5p-675724_2
54	osa-miR166m_R-2_1ss17TC	0.847872	732.867	204.722	852.565	361.869	0.0821367	1.24357	528.64	574.861	510.116	1043.94	1027.82	887.25	646.918	689.836	686.418	1246.37	1157.81	1295.83	179.293	485.229	743.856	893.031	853.362	818.311	1.23737	1.01011	1.34498	-2.54165	-1.08285	-0.254317	0.465128	0.306904	0.253561	UCGGACCAGGCUUCAUCCC		custom		osa-miR166m_R-2_1ss17TC
858	PC-5p-636468_2	0.848711	3.22526	2.97377	7.25637	16.0034	0.535512	8.15339	1.74629	3.11933	5.86541	3.3237	8.86714	5.15921	0.945405	0.000413463	0.000413463	0.0102383	2.04948	49.6786	3.54796	1.62979	0.0112233	0.0189778	3.72527	4.63585	-7.41417	-0.605979	3.08232	0.0942009	-2.44378	-8.84452	-5.63855	13.1373	13.4528	UGUAAUGUCUGCAAGCGGG		custom		PC-5p-636468_2
125	osa-MIR1437b-p5_1ss6CA	0.851306	6.95459	6.91435	17.7277	35.8795	-0.523442	8.11072	4.31014	7.25142	0.00743603	0.021617	4.2814	0.021617	15.9063	16.1724	14.619	4.99814	3.15407	20.7196	0.0115968	110.767	19.8392	0.0200173	0.0200173	0.0200173	0.213656	-1.20105	11.4442	-0.898447	4.6933	9.84197	-9.63413	-9.65807	-9.51238	GCGCCAUGGCCGCCGUCCUCC		custom		osa-MIR1437b-p5_1ss6CA
454	PC-3p-324565_3	0.863833	13.1901	10.9467	18.9009	38.09	0.284053	4.81179	6.0924	28.1112	34.1583	0.0161109	12.4669	6.83221	9.05471	12.5176	9.46156	6.14505	7.49071	7.59227	119.782	16.755	2.65684	1.74316	3.54503	4.398	0.0124122	-1.90797	-2.16963	12.8601	0.426496	-1.36264	-2.37696	-1.82008	-1.10523	AUCUCGCGAGAUUGAAACAGGCCC		custom		PC-3p-324565_3
792	PC-5p-429934_2	0.867811	31.5973	37.0755	7.20428	8.86111	-0.378854	6.61307	42.2114	41.3177	119.497	0.0207185	0.0207185	0.0207185	29.1142	24.4802	27.6935	10.886	0.0147875	5.45043	2.38399	28.7746	0.487885	6.47903	2.2233	8.13848	-1.95516	-11.4482	-4.45446	6.84631	10.4397	4.55755	-2.16787	-3.46084	-1.76672	GACACCGGACGACGCACC		custom		PC-5p-429934_2
1053	ppt-MIR894-p5_1ss9GT	0.870201	76.9342	82.966	54.3035	31.6946	0.127339	2.26415	99.1595	170.869	250.038	19.2912	5.0881	11.2454	42.5289	50.2467	43.9403	26.2152	25.4332	29.8987	31.7885	77.5295	27.2418	93.5936	97.319	79.7118	-1.91935	-2.7481	-3.06399	0.720562	3.92955	1.27648	1.13797	0.953692	0.859248	UUCACGUCUGGUUCACCA		custom		ppt-MIR894-p5_1ss9GT
97	osa-miR530-5p_R+1	0.877746	4.28588	2.80773	12.9147	24.4697	-0.326884	6.17456	6.74958	7.98438	5.43618	1.83304	0.0187174	0.502595	5.2434	5.5544	5.25062	4.55633	4.17066	6.78596	0.0121326	76.3116	18.9756	4.81198	0.592649	0.0155597	-0.566926	-0.936905	0.31996	-7.23921	11.9933	5.23861	-0.123872	-3.22838	-8.39853	UGCAUUUGCACCUGCACCUAC		custom		osa-miR530-5p_R+1
905	PC-5p-87979_25	0.877863	9.37689	6.87284	13.6902	26.2363	0.306206	5.78957	14.0104	17.3395	18.5865	4.3548	0.02229	0.02229	11.0465	11.1077	7.90197	1.82173	8.04849	2.04341	83.0639	10.6234	4.06156	6.17689	0.0131073	7.3595	-2.94312	-1.10727	-3.18521	4.25354	8.89663	7.50949	-0.83864	-9.72697	-0.102603	UGAGGAUAGACCCCACCUGCAGGC		custom		PC-5p-87979_25
1063	sbi-miR1432_L-1R+3	0.878821	31.3831	18.5504	55.8554	62.526	0.0973554	1.85543	10.6228	15.2936	11.461	53.7449	52.9594	54.4841	18.5947	32.3224	32.9654	11.8758	12.7967	4.8801	14.254	12.0368	31.0698	140.494	131.277	144.014	0.160868	-0.257152	-1.23175	-1.91476	-2.13744	-0.81032	2.91755	2.02201	2.12718	UCAGGAGAGAUGACACCGACGUU		custom		sbi-miR1432_L-1R+3
66	osa-MIR171a-p3	0.881772	73.3379	26.5365	79.2737	46.3152	-0.043166	0.843396	61.133	138.088	61.1397	56.4688	70.4389	51.0091	70.3553	88.5776	62.8303	42.3583	53.6252	41.1094	34.5988	84.2074	44.1929	147.755	135.176	130.44	-0.529308	-1.36461	-0.572642	-0.706731	0.257574	-0.20694	1.07048	0.609829	1.05385	UUGAGCCGCGCCAAUAUCUCU		custom		osa-MIR171a-p3
1044	zma-miR529-3p_R-1	0.885148	14.1505	7.89636	25.3764	19.4174	-0.205031	4.12476	11.4106	24.7847	12.9919	14.4862	22.0919	23.2954	3.81657	3.51436	10.963	46.9075	57.0707	43.5711	6.62191	0.0129156	20.6685	22.235	15.0027	16.2975	2.03944	1.2033	1.74576	-1.12936	-10.7402	-0.172609	2.54248	2.09389	0.572013	GCUGUACCCUCUCUCUUCUU		custom		zma-miR529-3p_R-1
910	PC-5p-90255_25	0.887614	70.171	50.3719	68.9869	36.1549	0.0731601	1.50439	49.3503	54.0049	53.4759	166.693	108.663	121.611	25.0381	25.008	27.6949	24.3698	31.4699	24.717	84.9548	62.5153	66.0156	107.622	110.207	109.01	-1.01796	-0.779119	-1.11339	-0.972422	-0.797577	-0.881397	2.10378	2.13976	1.97677	UAGCCAAGCAUGAUUUGCCCGU		custom		PC-5p-90255_25
262	PC-3p-1213600_1	0.887639	17.4445	50.9322	2.05023	3.4703	0.349297	7.18418	0.911792	0.911792	0.0936773	0.0208694	1.65479	153.255	0.000300536	0.000300536	0.152179	0.845095	4.65558	2.62743	0.00824303	0.00824303	0.00824303	0.0290589	0.0290589	10.2411	-0.109591	2.35218	4.80981	-1.34014	-7.64925	-14.1824	6.5953	6.5953	6.07247	GAUCAUCAAUUAAAGGAU		custom		PC-3p-1213600_1
669	PC-5p-1738488_1	0.895638	3.01177	2.66875	20.0466	48.3406	-0.251258	5.56691	0.00683338	6.87613	2.35372	5.585	6.65543	2.00962	2.33164	0.6077	0.679873	3.08949	5.00514	4.46409	0.0106058	17.9906	148.088	1.72672	0.0222007	0.0222007	8.82055	-0.458186	0.923425	-9.04056	1.43464	6.20339	-0.433313	-4.77468	-4.93659	AUUUGUCGCUGAAUAGUGUAAUU		custom		PC-5p-1738488_1
1002	zma-miR395c-3p_L-1	0.898797	55.4865	81.6803	26.4851	13.1755	-0.112763	2.57688	60.7984	125.354	246.781	7.90772	9.12118	10.6379	10.8849	12.3952	15.498	5.64429	10.8733	19.5081	29.477	21.1235	32.2568	36.7026	36.7922	45.9881	-3.42917	-3.52715	-3.66109	1.89826	1.21155	1.60038	1.75355	1.56962	1.56918	UGAAGUGUUUGGAGGAACUC		custom		zma-miR395c-3p_L-1
130	osa-miR1879_L-4R-3	0.900065	4.90837	4.96705	16.4989	46.7073	-0.290839	6.73123	4.89077	13.6029	11.427	0.0214285	0.0214285	0.0214285	3.70555	6.96984	3.51492	1.33942	2.59177	1.18189	141.034	1.01675	0.564303	0.718103	0.0215431	0.0215431	-1.86846	-2.3919	-3.27329	12.6842	5.5683	4.71887	-2.36742	-8.33775	-7.35012	UUGGUUUAGGGAUGAGG		custom		osa-miR1879_L-4R-3
690	PC-5p-2047779_1	0.905624	37.9718	56.6758	14.3736	32.8431	-0.293392	7.19272	15.1325	18.6149	37.2084	141.621	0.0179578	129.064	0.0875047	0.000300016	0.000300016	2.63475	0.992139	3.31562	99.8152	22.5115	0.0106059	0.0276062	0.0276062	0.0276062	-2.52191	-4.22977	-3.48828	-0.504702	10.2918	-13.5709	-1.66437	6.52381	6.52381	UCACUUAUUUUAGAUCUAACGUCU		custom		PC-5p-2047779_1
685	PC-5p-201033_7	0.912412	19.7581	23.9454	6.86424	2.65141	0.141641	3.743	27.4154	45.9715	69.9386	1.67442	0.0166759	2.30065	12.8666	11.5499	6.08906	9.02151	5.05898	7.90893	1.46006	10.5075	6.13536	6.46007	8.82563	6.4001	-1.60354	-3.18382	-3.14453	-0.197635	9.29944	1.41511	-0.994009	-0.38811	0.0718757	AUCCGACGGAAACAAACAAGGCCU		custom		PC-5p-201033_7
1041	ptc-miR472a_1ss8TA	0.915443	26.0328	49.447	18.9574	31.6079	-0.217357	5.95074	16.6019	48.1604	151.592	0.0192496	4.8175	0.303002	5.97897	2.39617	4.42609	10.6099	8.37648	9.1564	23.0052	101.223	12.2148	5.99075	0.0200338	0.0200338	-0.645942	-2.52343	-4.04926	10.2229	4.3931	5.33316	0.00284153	-6.90215	-7.78745	UUUUCCCAACUCCACCCAUCCC		custom		ptc-miR472a_1ss8TA
209	bra-miR5718_L-4R+1	0.915732	2.29378	1.79797	8.75075	13.0958	0.192517	5.28883	0.0067471	1.88044	4.24192	2.59125	4.1164	1.26078	0.171392	4.93186	1.44319	4.41068	4.71169	5.70021	20.0358	39.5924	4.2476	0.0194443	0.0194443	0.0194443	9.35252	1.32517	0.426296	2.95086	3.26577	1.75233	-3.13988	-7.98664	-6.21377	AACCAAACACAGAACAAGU		custom		bra-miR5718_L-4R+1
63	osa-miR169r-5p_R-2_1ss9GC	0.921746	68.4497	43.0347	75.671	58.008	-0.0622268	1.84145	39.4551	108.57	39.544	117.957	118.548	108.509	28.2914	25.1246	30.0479	18.076	18.501	18.2469	37.9086	164.82	51.0629	123.343	122.513	126.567	-1.12614	-2.55296	-1.1158	-1.63767	0.475428	-1.08746	2.12424	2.28576	2.07456	UAGCCAAGCAUGAUUUGCC		custom		osa-miR169r-5p_R-2_1ss9GC
1071	rgl-miR5139_L+3	0.923055	351.654	254.654	321.208	277.006	-0.0470162	1.41509	668.116	633.123	608.078	58.7044	42.4389	59.0762	304.44	378.685	412.225	100.519	222.656	247.195	106.143	77.6344	93.5785	730.963	669.761	642.427	-2.73263	-1.50767	-1.29861	0.854466	0.871309	0.6636	1.26364	0.822647	0.640102	UCGAAACCUGGCUCUGAUACCA		custom		rgl-miR5139_L+3
322	PC-3p-1716624_1	0.923834	2.82318	5.88152	12.7936	36.8269	-0.229705	6.98462	3.17423	18.251	1.66729	0.0253498	0.0253498	0.0253498	1.18815	1.0512	0.000758393	0.00518103	0.134735	0.245002	0.00924341	2.27662	110.975	0.024808	1.4467	0.024808	-9.25895	-7.0817	-2.76664	-1.45548	6.48877	12.096	-5.58177	0.460726	5.03171	AAUAAAAAGAAACGGAUGAAGUAU		custom		PC-3p-1716624_1
848	PC-5p-593008_2	0.925676	2.17991	3.18924	5.16142	15.2232	-0.261316	8.14347	0.719715	6.64237	7.69945	0.0302237	4.49619	0.0302237	0.00034631	0.00034631	0.00034631	0.588684	0.00534027	0.00534027	45.7534	0.00878046	0.00878046	0.0274881	0.0274881	0.0274881	-0.289932	-10.2806	-10.4936	10.564	-9.00019	-1.78331	6.3106	6.3106	6.3106	ACGUCCGUGAUCAUAUGAGC		custom		PC-5p-593008_2
45	ath-miR166a_2ss20CT21CT	0.933124	992.869	561.796	1138.8	583.275	0.054314	1.88172	575.95	591.674	574.442	1790.72	1722.53	1705	612.018	669.156	694.334	1818.56	1671.7	1612.79	178.138	243.196	1293.47	1107.75	1157.58	1166.06	1.65878	1.49844	1.48933	-3.32947	-2.82434	-0.398525	0.855985	0.790698	0.74794	UCGGACCAGGCUUCAUUCCUU		custom		ath-miR166a_2ss20CT21CT
979	zma-miR169l-5p_R+1	0.934799	6.42536	3.72079	18.2683	29.7975	-0.110042	3.91066	5.97979	9.83489	10.4989	12.2006	2.02056	7.21436	2.64557	3.72949	3.70412	3.18838	3.96501	0.012727	95.6148	20.3374	16.8121	3.92412	7.48527	13.0748	-0.907272	-1.31058	-9.68813	2.97028	3.33131	1.22055	0.568791	1.00508	1.81959	UAGCCAGGGAUGAUUUGCCUGU		custom		zma-miR169l-5p_R+1
735	PC-5p-244034_5	0.93782	59.3159	18.6874	61.8832	26.8803	-0.0272688	1.01627	52.5504	45.5861	46.532	94.721	38.9584	82.7978	67.9621	50.7244	54.0114	58.9182	36.3778	63.3974	23.4042	66.1998	32.8179	95.0177	95.3845	85.431	0.165013	-0.325536	0.446201	-2.01692	0.764894	-1.33511	0.483465	0.911076	0.661494	UUGGUAAAUUUGCGGGU		custom		PC-5p-244034_5
375	PC-3p-212503_6	0.944123	460.813	279.985	478.16	304.031	0.0163902	0.679906	796.407	705.989	800.227	125.402	124.924	137.82	553.175	472.311	431.066	583.353	557.323	346.091	92.8821	142.531	155.28	851.145	854.385	720.453	-0.449137	-0.341131	-1.20926	-0.433091	0.190224	0.172092	0.621668	0.855151	0.740994	AUGAGAGGUGUAGAAUA		custom		PC-3p-212503_6
42	gma-MIR164g-p3_1ss2GT	0.952738	2250.14	365.77	2887.05	1057.5	0.0334886	1.64289	2010.49	1885.32	1896.66	2668.17	2806.09	2683.91	2037.62	2062.49	2200.51	3063.67	3022.99	3156.12	2811.19	142.128	3329.4	3485.92	3407.86	3564.2	0.607711	0.681169	0.734689	0.0753294	-4.30331	0.310928	0.774654	0.724481	0.69574	UUCAAGUCUCUUGGCUCU		custom		gma-MIR164g-p3_1ss2GT
319	PC-3p-169098_11	0.956561	700.841	355.136	948.532	759.712	0.024935	1.33107	581.777	526.717	589.135	389.137	388.2	353.422	1183.51	1191.53	1104.14	1985.92	1844.81	1881.06	202.094	129.817	226.346	795.185	786.632	684.934	1.77127	1.80837	1.67487	-0.945255	-1.58032	-0.642859	-0.573715	-0.599056	-0.688883	UUCCCGGCUGGUGCCCCA		custom		PC-3p-169098_11
805	PC-5p-470412_2	0.960372	831.041	383.853	768.629	200.948	-0.0104016	0.608703	1081.95	754.779	546.841	445.632	430.549	446.869	1386.29	1161.44	1225.01	1080.8	940.153	979.339	528.542	508.164	652.113	825.57	716.527	686.453	-0.00153692	0.316841	0.840687	0.246167	0.239116	0.545269	-0.747766	-0.696825	-0.835567	UUGUGUAGGAUAGGUGGG		custom		PC-5p-470412_2
325	PC-3p-172492_10	0.96055	16.4347	26.8717	27.6471	42.4917	0.0932262	5.48033	2.10417	86.5825	9.70838	0.0183362	18.9789	6.75724	7.9943	10.911	4.85781	0.0121863	3.30305	2.91144	58.6551	130.047	0.636047	17.9415	19.3263	15.9908	-7.43185	-4.7122	-1.7375	11.6433	2.77657	-3.40923	1.16626	0.824781	1.71886	AACAAAAACGUUAUCUGGUGGACC		custom		PC-3p-172492_10
577	PC-3p-694886_2	0.961178	31.0168	18.2026	34.9893	19.7366	0.017186	1.02664	23.7686	78.6254	32.8234	23.9394	23.8718	21.0938	23.8653	28.6211	22.5421	65.0654	50.3413	53.0546	5.76804	18.0279	18.0893	46.5944	31.774	26.1886	1.45284	-0.643252	0.692754	-2.05323	-0.40508	-0.221681	0.965242	0.150769	0.216319	GAAAAAGAAACGGAAGGAGUACCU		custom		PC-3p-694886_2
957	rco-miR167c_R+1	0.964559	70.5421	22.6128	68.157	20.4466	-0.0154229	1.00928	78.8661	89.4381	70.4279	88.5773	91.7884	81.9552	22.4234	56.562	54.8402	58.571	87.0264	55.7736	48.0548	33.8177	69.1586	93.2409	79.704	88.0662	-0.429219	-0.0394366	-0.336563	-0.882257	-1.44053	-0.244927	2.05596	0.494818	0.683354	UGAAGCUGCCAGCAUGAUCUGGA		custom		rco-miR167c_R+1
849	PC-5p-605613_2	0.967175	4.67997	4.92017	7.33151	12.9988	0.0936852	6.61969	4.62192	3.95981	5.18118	3.03859	13.1518	12.028	0.137591	0.000357859	0.000357859	5.12841	8.84886	1.61211	40.3606	0.00885943	0.00885943	9.96586	0.0249765	0.0249765	0.15002	1.16006	-1.68433	3.73147	-10.5358	-10.4069	6.17854	6.12503	6.12503	UUUGUGAGGCAGUGAGAC		custom		PC-5p-605613_2
661	PC-5p-1632430_1	0.969848	29.0091	11.5713	28.7334	11.8176	-0.0141812	1.09092	13.7003	42.4077	16.3065	21.5323	43.7237	20.8456	39.3723	35.8432	27.3502	42.363	34.4375	49.4057	30.2962	25.013	26.3688	18.1617	19.9963	12.5588	1.6286	-0.300344	1.59923	0.492634	-0.805738	0.339086	-1.11628	-0.841966	-1.12285	AAUCCGGUCAGGAAUCGUUUCAAC		custom		PC-5p-1632430_1
852	PC-5p-614716_2	0.975839	7.53229	13.1853	15.1133	42.971	-0.0730038	7.00936	2.81046	3.61656	5.82426	0.817823	14.1555	40.5647	0.000437313	0.000437313	0.000437313	2.23042	3.12517	0.011805	129.662	0.906733	0.0103362	0.0245218	0.0245218	0.0245218	-0.33349	-0.210685	-8.94653	7.30875	-3.96455	-11.9383	5.80926	5.80926	5.80926	UUAUCACCACUCAUUUUAGAU		custom		PC-5p-614716_2
688	PC-5p-2041524_1	0.984823	17.8032	20.8802	4.31416	5.16418	-0.0479317	7.32734	24.1182	33.3366	55.2149	39.6023	0.0213536	0.138401	3.87461	3.92157	0.00124504	3.82603	0.53563	0.00753961	3.89954	17.2698	3.52715	3.5318	5.1349	1.0951	-2.6562	-5.95973	-12.8383	-3.34421	9.65955	4.67157	-0.133648	0.388904	9.78065	ACAACAUAUCUGGUGCACA		custom		PC-5p-2041524_1
637	PC-5p-130707_14	0.991901	23.6073	6.37835	25.4519	15.6506	-0.00245023	0.70192	21.2631	19.7754	26.7399	21.2473	20.4769	31.8125	35.5795	16.8745	18.6965	19.9807	19.3944	30.1404	65.7316	14.9125	19.2724	21.8754	18.7528	19.0069	-0.0897437	-0.0280723	0.172706	1.62931	-0.457468	-0.723062	-0.701737	0.152259	0.0237593	UUGGAGAGGAUUGAGGGGAUU		custom		PC-5p-130707_14
92	osa-miR444a-3p.2_L-2	0.998595	155.757	59.1268	165.925	75.3375	0.000797852	1.31731	86.3796	90.6216	92.4262	183.574	228.661	214.894	182.781	113.671	208.8	227.914	195.346	219.97	53.1543	71.7528	74.9395	222.471	206.339	221.441	1.39973	1.10811	1.25093	-1.78811	-1.67211	-1.51983	0.283505	0.860149	0.0848023	CAGUUGCUGCCUCAAGCUU		custom		osa-miR444a-3p.2_L-2
976	tcc-miR169i_1ss15TC	0.999098	49.6492	19.0243	56.786	35.3434	-0.000546097	1.40407	35.053	48.8023	42.6238	79.6881	77.0202	63.1567	33.3047	36.4092	30.7849	36.5242	28.0598	43.4725	15.9697	62.112	23.5223	97.9456	97.0048	106.463	0.0593153	-0.798444	0.0284451	-2.31902	-0.310365	-1.42491	1.55626	1.41375	1.79006	UAGCCAAGGAUGAGCUGCCUG		custom		tcc-miR169i_1ss15TC
