# Supplementary material for: Integrated High-Throughput Sequencing, Microarray Hybridization and Degradome Analysis Uncovers MicroRNA-Mediated Resistance Responses of Maize to Pathogen Curvularia lunata
Source: Int J Mol Sci. 2022 Nov 14;23(22):14038. doi: 10.3390/ijms232214038 (PMC9697682; doi:10.3390/ijms232214038)
Supplement: Supplementary file 1 [file ijms-23-14038-s001.zip › supplementary files/Supplementary Table 11.xlsx]

## Sheet: Sheet1
Table S11. miRNAs trgets identified by TargetFinder
SmallRNA	SmallRNA_seq	Transcript	Transcript Annotation	GO_Term	KEGG_pathways	KOG_Description	Symbol	AlignmentScore	AlignmentRange
PC-3p-600603_2	GUUUGGUUGGAUGUAAAAAA	GRMZM2G102475_T01	protein-protein interaction regulator family protein	-	-	-		4	1079-1099
PC-3p-600603_2	GUUUGGUUGGAUGUAAAAAA	GRMZM2G102475_T03	protein-protein interaction regulator family protein	-	-	[Z] Pinin (desmosome-associated protein)		4	898-918
PC-3p-600603_2	GUUUGGUUGGAUGUAAAAAA	GRMZM2G014448_T01	-	-	-	-		1	257-276
PC-3p-600603_2	GUUUGGUUGGAUGUAAAAAA	GRMZM2G093146_T01	Undecaprenyl pyrophosphate synthetase family protein	GO:0016765(transferase activity, transferring alkyl or aryl (other than methyl) groups)	ko00900(Terpenoid backbone biosynthesis)	[I] Cis-prenyltransferase		4	1569-1588
PC-3p-600603_2	GUUUGGUUGGAUGUAAAAAA	GRMZM2G007957_T02	Undecaprenyl pyrophosphate synthetase family protein	GO:0016765(transferase activity, transferring alkyl or aryl (other than methyl) groups)	ko00900(Terpenoid backbone biosynthesis)	[I] Cis-prenyltransferase		4	2313-2332
PC-3p-600603_2	GUUUGGUUGGAUGUAAAAAA	GRMZM2G007957_T01	Undecaprenyl pyrophosphate synthetase family protein	GO:0016765(transferase activity, transferring alkyl or aryl (other than methyl) groups)	ko00900(Terpenoid backbone biosynthesis)	[I] Cis-prenyltransferase		4	3089-3108
PC-3p-600603_2	GUUUGGUUGGAUGUAAAAAA	GRMZM2G016487_T02	RING/U-box superfamily protein	GO:0046872(metal ion binding)	-	-		4	1066-1085
PC-3p-600603_2	GUUUGGUUGGAUGUAAAAAA	GRMZM2G016487_T01	RING/U-box superfamily protein	GO:0046872(metal ion binding)	-	-		4	1066-1085
PC-3p-600603_2	GUUUGGUUGGAUGUAAAAAA	GRMZM2G064202_T01	O-Glycosyl hydrolases family 17 protein	GO:0004553(hydrolase activity, hydrolyzing O-glycosyl compounds);GO:0005975(carbohydrate metabolic process)	-	-		4	1609-1628
aly-miR159a-3p_R+2_1ss20TC	UUUGGAUUGAAGGGAGCUCCACU	GRMZM2G070523_T02	myb domain protein 101	GO:0003682(chromatin binding)	-	[K] Transcription factor, Myb superfamily	ATM1,ATMYB101,MYB101	3.5	1042-1064
aly-miR159a-3p_R+2_1ss20TC	UUUGGAUUGAAGGGAGCUCCACU	GRMZM2G070523_T01	myb domain protein 101	GO:0003682(chromatin binding)	-	[K] Transcription factor, Myb superfamily	ATM1,ATMYB101,MYB101	3.5	1093-1115
aly-miR159a-3p_R+2_1ss20TC	UUUGGAUUGAAGGGAGCUCCACU	GRMZM2G070523_T03	myb domain protein 101	GO:0003682(chromatin binding)	-	[K] Transcription factor, Myb superfamily	ATM1,ATMYB101,MYB101	3.5	990-1012
aly-miR159a-3p_R+2_1ss20TC	UUUGGAUUGAAGGGAGCUCCACU	AC217264.3_FGT005	myb domain protein 101	GO:0003682(chromatin binding)	-	[K] Transcription factor, Myb superfamily	ATM1,ATMYB101,MYB101	3	903-925
aly-miR159a-3p_R+2_1ss20TC	UUUGGAUUGAAGGGAGCUCCACU	GRMZM2G004090_T01	myb domain protein 101	GO:0003682(chromatin binding)	-	-	ATM1,ATMYB101,MYB101	2	999-1021
aly-miR159a-3p_R+2_1ss20TC	UUUGGAUUGAAGGGAGCUCCACU	GRMZM2G311059_T01	myb-like HTH transcriptional regulator family protein	GO:0003682(chromatin binding)	-	-	DUO1	4	272-294
aly-miR159a-3p_R+2_1ss20TC	UUUGGAUUGAAGGGAGCUCCACU	GRMZM2G028054_T03	myb domain protein 65	GO:0003682(chromatin binding)	-	[K] Transcription factor, Myb superfamily	ATMYB65,MYB65	3	1690-1713
aly-miR159a-3p_R+2_1ss20TC	UUUGGAUUGAAGGGAGCUCCACU	GRMZM2G028054_T02	myb domain protein 65	GO:0003682(chromatin binding)	-	[K] Transcription factor, Myb superfamily	ATMYB65,MYB65	3	1690-1713
aly-miR159a-3p_R+2_1ss20TC	UUUGGAUUGAAGGGAGCUCCACU	GRMZM2G028054_T01	myb domain protein 65	GO:0003682(chromatin binding)	-	[K] Transcription factor, Myb superfamily	ATMYB65,MYB65	3	1690-1713
aly-miR159b-3p_R+1	UUUGGAUUGAAGGGAGCUCUUU	GRMZM2G004090_T01	myb domain protein 101	GO:0003682(chromatin binding)	-	-	ATM1,ATMYB101,MYB101	3.5	1000-1021
aly-miR159b-3p_R+1	UUUGGAUUGAAGGGAGCUCUUU	GRMZM2G113073_T01	Rho GTPase activating protein with PAK-box/P21-Rho-binding domain	GO:0007165(signal transduction)	-	[T] GTPase-activator protein		4	120-141
aly-miR159b-3p_R+1	UUUGGAUUGAAGGGAGCUCUUU	GRMZM2G127720_T01	-	-	-	-		2.5	31-52
aly-miR159b-3p_R+1	UUUGGAUUGAAGGGAGCUCUUU	GRMZM2G028054_T02	myb domain protein 65	GO:0003682(chromatin binding)	-	[K] Transcription factor, Myb superfamily	ATMYB65,MYB65	3.5	1692-1713
aly-miR159b-3p_R+1	UUUGGAUUGAAGGGAGCUCUUU	GRMZM2G028054_T03	myb domain protein 65	GO:0003682(chromatin binding)	-	[K] Transcription factor, Myb superfamily	ATMYB65,MYB65	3.5	1692-1713
aly-miR159b-3p_R+1	UUUGGAUUGAAGGGAGCUCUUU	GRMZM2G028054_T01	myb domain protein 65	GO:0003682(chromatin binding)	-	[K] Transcription factor, Myb superfamily	ATMYB65,MYB65	3.5	1692-1713
aly-miR159c-3p_R+3_1ss20CT	UUUGGAUUGAAGGGAGCUCUUUUU	GRMZM2G028054_T02	myb domain protein 65	GO:0003682(chromatin binding)	-	[K] Transcription factor, Myb superfamily	ATMYB65,MYB65	4	1690-1713
aly-miR159c-3p_R+3_1ss20CT	UUUGGAUUGAAGGGAGCUCUUUUU	GRMZM2G028054_T03	myb domain protein 65	GO:0003682(chromatin binding)	-	[K] Transcription factor, Myb superfamily	ATMYB65,MYB65	4	1690-1713
aly-miR159c-3p_R+3_1ss20CT	UUUGGAUUGAAGGGAGCUCUUUUU	GRMZM2G028054_T01	myb domain protein 65	GO:0003682(chromatin binding)	-	[K] Transcription factor, Myb superfamily	ATMYB65,MYB65	4	1690-1713
PC-5p-90255_25	UAGCCAAGCAUGAUUUGCCCGU	GRMZM2G104290_T01	-	-	-	-		4	559-579
PC-5p-90255_25	UAGCCAAGCAUGAUUUGCCCGU	GRMZM2G078124_T01	-	-	-	-		3.5	711-732
PC-5p-925353_1	AUGGAUUGGACGAGAUUAGAAAAA	GRMZM2G111679_T02	-	-	-	-		3	176-199
PC-5p-925353_1	AUGGAUUGGACGAGAUUAGAAAAA	GRMZM2G125552_T03	Peptidase M20/M25/M40 family protein	GO:0016787(hydrolase activity);GO:0008152(metabolic process)	-	[E] Aminoacylase ACY1 and related metalloexopeptidases	ILR1	4	264-287
PC-5p-925353_1	AUGGAUUGGACGAGAUUAGAAAAA	GRMZM2G023557_T01	RAD-like 1	GO:0003682(chromatin binding)	-	-	ATRL1,RL1,RSM2	3	741-764
PC-5p-925353_1	AUGGAUUGGACGAGAUUAGAAAAA	GRMZM2G016774_T01	AMP-dependent synthetase and ligase family protein	GO:0003824(catalytic activity);GO:0008152(metabolic process)	ko00071(Fatty acid metabolism);ko03320(PPAR signaling pathway);ko04146(Peroxisome);ko04920(Adipocytokine signaling pathway)	[I] Long-chain acyl-CoA synthetases (AMP-forming)	AAE16	3.5	2191-2214
PC-5p-925353_1	AUGGAUUGGACGAGAUUAGAAAAA	GRMZM2G083427_T01	LAG1 homologue 2	GO:0016021(integral to membrane)	-	-	LAG1 HOMOLOG 2,LOH2	3	1179-1202
PC-5p-925353_1	AUGGAUUGGACGAGAUUAGAAAAA	GRMZM2G452811_T01	-	-	-	-		3	159-182
PC-5p-925353_1	AUGGAUUGGACGAGAUUAGAAAAA	GRMZM5G852494_T01	-	-	-	-		3.5	28-51
PC-5p-925353_1	AUGGAUUGGACGAGAUUAGAAAAA	GRMZM2G010551_T01	SKP1 interacting partner 6	-	-	-	SKIP6	4	1483-1506
PC-5p-925353_1	AUGGAUUGGACGAGAUUAGAAAAA	GRMZM2G010551_T03	SKP1 interacting partner 6	-	-	-	SKIP6	4	1464-1487
PC-5p-925353_1	AUGGAUUGGACGAGAUUAGAAAAA	GRMZM2G010551_T02	SKP1 interacting partner 6	-	-	-	SKIP6	4	1483-1506
PC-5p-925353_1	AUGGAUUGGACGAGAUUAGAAAAA	GRMZM2G010551_T04	-	-	-	-		4	21-44
PC-5p-932346_1	ACAUGUUUGGUUUGUGGCUAACU	GRMZM2G027735_T01	-	-	-	-		2	2604-2626
PC-5p-932346_1	ACAUGUUUGGUUUGUGGCUAACU	GRMZM5G849147_T01	-	-	-	-		4	363-385
PC-5p-932346_1	ACAUGUUUGGUUUGUGGCUAACU	GRMZM2G039857_T01	RNA-binding CRS1 / YhbY (CRM) domain protein	GO:0003723(RNA binding)	-	-		3	2166-2188
PC-5p-932346_1	ACAUGUUUGGUUUGUGGCUAACU	GRMZM6G787651_T01	cycling DOF factor 3	GO:0003677(DNA binding);GO:0006355(regulation of transcription, DNA-dependent)	-	-	CDF3	3	5082-5104
PC-5p-932346_1	ACAUGUUUGGUUUGUGGCUAACU	GRMZM2G000700_T01	adenine nucleotide transporter 1	-	-	-	ADNT1	2	902-924
PC-5p-932346_1	ACAUGUUUGGUUUGUGGCUAACU	GRMZM2G074857_T02	chloroplast sulfur E	-	-	[T] Stress-induced protein UVI31+	ATSUFE,CPSUFE,EMB1374,SUFE1	2.5	1570-1592
PC-5p-932346_1	ACAUGUUUGGUUUGUGGCUAACU	GRMZM2G077776_T01	Eukaryotic aspartyl protease family protein	GO:0004190(aspartic-type endopeptidase activity);GO:0006508(proteolysis)	-	[O] Aspartyl protease		4	1587-1609
PC-5p-932346_1	ACAUGUUUGGUUUGUGGCUAACU	GRMZM2G067985_T09	actin 7	-	-	[Z] Actin and related proteins	ACT7	4	2229-2251
PC-5p-932346_1	ACAUGUUUGGUUUGUGGCUAACU	GRMZM2G047486_T04	calcium-dependent protein kinase 4	GO:0005509(calcium ion binding);GO:0004672(protein kinase activity);GO:0005524(ATP binding);GO:0006468(protein phosphorylation)	ko04626(Plant-pathogen interaction)	[T] Ca2+/calmodulin-dependent protein kinase, EF-Hand protein superfamily	ATCPK4,CPK4	2	14-37
PC-5p-963588_1	CCGCCCUCCCUCCGCCCCCU	GRMZM2G134957_T01	Glutaredoxin family protein	GO:0009055(electron carrier activity);GO:0015035(protein disulfide oxidoreductase activity);GO:0045454(cell redox homeostasis)	-	[O] Glutaredoxin and related proteins		3	896-915
PC-5p-963588_1	CCGCCCUCCCUCCGCCCCCU	GRMZM2G152703_T01	Protein of unknown function (DUF1685)	-	-	-		4	120-139
PC-5p-963588_1	CCGCCCUCCCUCCGCCCCCU	GRMZM2G064533_T01	-	-	-	-		4	463-483
PC-5p-963588_1	CCGCCCUCCCUCCGCCCCCU	GRMZM2G123495_T02	Ribosomal protein L14p/L23e family protein	GO:0003735(structural constituent of ribosome);GO:0006412(translation);GO:0005840(ribosome)	-	-		4	193-212
PC-5p-963588_1	CCGCCCUCCCUCCGCCCCCU	GRMZM2G029431_T01	-	-	-	-		4	277-297
PC-5p-963588_1	CCGCCCUCCCUCCGCCCCCU	GRMZM2G112244_T01	-	-	-	-		4	364-382
PC-5p-963588_1	CCGCCCUCCCUCCGCCCCCU	AC195378.3_FGT001	-	-	-	-		4	338-358
PC-5p-963588_1	CCGCCCUCCCUCCGCCCCCU	AC196645.3_FGT008	-	-	-	-		4	100-120
PC-5p-963588_1	CCGCCCUCCCUCCGCCCCCU	GRMZM2G342899_T01	-	-	-	-		4	331-351
PC-5p-963588_1	CCGCCCUCCCUCCGCCCCCU	GRMZM2G015005_T02	Transducin/WD40 repeat-like superfamily protein	GO:0005515(protein binding)	-	[R] WD40 repeat protein	YAO	4	1125-1143
PC-5p-963588_1	CCGCCCUCCCUCCGCCCCCU	GRMZM2G031893_T01	CDPK-related kinase 3	GO:0004672(protein kinase activity);GO:0005524(ATP binding);GO:0006468(protein phosphorylation)	-	[T] Ca2+/calmodulin-dependent protein kinase, EF-Hand protein superfamily	ATCRK3,CRK3	4	126-144
PC-5p-963588_1	CCGCCCUCCCUCCGCCCCCU	GRMZM2G028821_T02	glutathione S-transferase tau 7	GO:0005515(protein binding)	-	-	ATGSTU7,GST25,GSTU7	4	564-584
PC-5p-963588_1	CCGCCCUCCCUCCGCCCCCU	GRMZM2G028821_T01	Glutathione S-transferase family protein	GO:0005515(protein binding)	-	[O] Glutathione S-transferase	ATGSTU17,ERD9,GST30,GST30B	4	488-508
PC-5p-963588_1	CCGCCCUCCCUCCGCCCCCU	GRMZM2G426553_T01	Pentatricopeptide repeat (PPR) superfamily protein	-	-	-		3	349-368
PC-5p-963588_1	CCGCCCUCCCUCCGCCCCCU	AC213804.4_FGT004	-	-	-	-		4	403-422
PC-5p-963588_1	CCGCCCUCCCUCCGCCCCCU	GRMZM2G470426_T01	Cytochrome P450 superfamily protein	GO:0005506(iron ion binding);GO:0016705(oxidoreductase activity, acting on paired donors, with incorporation or reduction of molecular oxygen);GO:0020037(heme binding);GO:0055114(oxidation-reduction process)	-	-	CYP75B1,D501,TT7	4	837-856
PC-5p-963588_1	CCGCCCUCCCUCCGCCCCCU	GRMZM2G088539_T02	zinc finger (Ran-binding) family protein	GO:0008270(zinc ion binding)	-	-		3	145-165
PC-5p-963588_1	CCGCCCUCCCUCCGCCCCCU	GRMZM2G149698_T05	zinc finger (Ran-binding) family protein	GO:0008270(zinc ion binding)	-	-		3	248-268
PC-5p-963588_1	CCGCCCUCCCUCCGCCCCCU	GRMZM5G888529_T01	-	-	-	-		3	2040-2059
PC-5p-963588_1	CCGCCCUCCCUCCGCCCCCU	GRMZM2G111462_T01	ABC transporter family protein	GO:0005524(ATP binding);GO:0016887(ATPase activity);GO:0042626(ATPase activity, coupled to transmembrane movement of substances);GO:0006810(transport);GO:0055085(transmembrane transport);GO:0016021(integral to membrane)	-	[Q] Multidrug/pheromone exporter, ABC superfamily		3	3797-3816
PC-5p-963588_1	CCGCCCUCCCUCCGCCCCCU	GRMZM2G113093_T01	chloroplast signal recognition particle 54 kDa subunit	GO:0005525(GTP binding);GO:0006614(SRP-dependent cotranslational protein targeting to membrane);GO:0008312(7S RNA binding);GO:0048500(signal recognition particle)	-	[U] Signal recognition particle, subunit Srp54	54CP,CPSRP54,FFC,SRP54CP	3	232-250
PC-5p-963588_1	CCGCCCUCCCUCCGCCCCCU	GRMZM2G088539_T01	zinc finger (Ran-binding) family protein	GO:0008270(zinc ion binding)	-	-		3	145-165
PC-5p-963588_1	CCGCCCUCCCUCCGCCCCCU	GRMZM2G149698_T01	zinc finger (Ran-binding) family protein	GO:0008270(zinc ion binding)	-	-		3	213-233
PC-5p-963588_1	CCGCCCUCCCUCCGCCCCCU	GRMZM2G088539_T03	zinc finger (Ran-binding) family protein	GO:0008270(zinc ion binding)	-	[R] RNA-binding Ran Zn-finger protein and related proteins		3	145-165
PC-5p-963588_1	CCGCCCUCCCUCCGCCCCCU	GRMZM2G149698_T04	zinc finger (Ran-binding) family protein	GO:0008270(zinc ion binding)	-	[R] RNA-binding Ran Zn-finger protein and related proteins		3	213-233
PC-5p-963588_1	CCGCCCUCCCUCCGCCCCCU	GRMZM2G149698_T02	zinc finger (Ran-binding) family protein	GO:0008270(zinc ion binding)	-	-		3	213-233
PC-5p-963588_1	CCGCCCUCCCUCCGCCCCCU	GRMZM5G807348_T01	-	-	-	-		3	1589-1607
PC-5p-963588_1	CCGCCCUCCCUCCGCCCCCU	GRMZM5G817350_T01	fucosyltransferase 13	-	-	-	ATFT4,ATFUT13,FT4-M,FUCTC,FUT13	4	24-43
PC-5p-963588_1	CCGCCCUCCCUCCGCCCCCU	GRMZM2G159359_T01	-	-	-	-		4	546-566
PC-5p-963588_1	CCGCCCUCCCUCCGCCCCCU	AC196978.5_FGT007	rotamase cyclophilin 2	GO:0003755(peptidyl-prolyl cis-trans isomerase activity);GO:0006457(protein folding)	-	[O] Similar to cyclophilin-type peptidyl-prolyl cis-trans isomerase	ROC2	4	349-368
PC-5p-963588_1	CCGCCCUCCCUCCGCCCCCU	GRMZM2G059965_T01	exocyst subunit exo70 family protein F1	GO:0006887(exocytosis);GO:0000145(exocyst)	ko04910(Insulin signaling pathway)	[U] Exocyst component protein and related proteins	ATEXO70F1,EXO70F1	4	196-214
PC-5p-963588_1	CCGCCCUCCCUCCGCCCCCU	GRMZM5G888529_T01	-	-	-	-		4	1768-1786
PC-5p-963588_1	CCGCCCUCCCUCCGCCCCCU	AC200237.3_FGT002	-	-	-	-		3	38-57
PC-5p-963588_1	CCGCCCUCCCUCCGCCCCCU	AC233788.2_FGT003	-	-	-	-		3	183-202
PC-5p-963588_1	CCGCCCUCCCUCCGCCCCCU	GRMZM5G890976_T01	-	-	-	-		3.5	380-399
PC-5p-963588_1	CCGCCCUCCCUCCGCCCCCU	AC211006.3_FGT005	-	-	-	-		3.5	317-335
PC-5p-963588_1	CCGCCCUCCCUCCGCCCCCU	GRMZM5G836102_T01	-	-	-	-		4	1889-1908
PC-5p-963588_1	CCGCCCUCCCUCCGCCCCCU	AC206579.3_FGT001	-	-	-	-		4	223-242
PC-5p-963588_1	CCGCCCUCCCUCCGCCCCCU	GRMZM2G068091_T01	Haloacid dehalogenase-like hydrolase (HAD) superfamily protein	GO:0005515(protein binding)	-	-		4	347-367
PC-5p-963588_1	CCGCCCUCCCUCCGCCCCCU	GRMZM2G011140_T01	-	-	-	-		3	160-179
PC-5p-963588_1	CCGCCCUCCCUCCGCCCCCU	GRMZM2G011140_T02	-	-	-	-		3	160-179
PC-5p-963588_1	CCGCCCUCCCUCCGCCCCCU	AC177824.2_FGT003	-	-	-	-		4	339-358
PC-5p-963588_1	CCGCCCUCCCUCCGCCCCCU	AC195214.3_FGT007	-	-	-	-		4	342-361
PC-5p-963588_1	CCGCCCUCCCUCCGCCCCCU	GRMZM2G041223_T02	growth-regulating factor 5	GO:0005524(ATP binding);GO:0016818(hydrolase activity, acting on acid anhydrides, in phosphorus-containing anhydrides);GO:0006355(regulation of transcription, DNA-dependent);GO:0005634(nucleus)	-	-	AtGRF5,GRF5	4	17-35
PC-5p-963588_1	CCGCCCUCCCUCCGCCCCCU	GRMZM2G041223_T01	growth-regulating factor 5	GO:0005524(ATP binding);GO:0016818(hydrolase activity, acting on acid anhydrides, in phosphorus-containing anhydrides);GO:0006355(regulation of transcription, DNA-dependent);GO:0005634(nucleus)	-	-	AtGRF5,GRF5	4	17-35
pde-MIR1310-p5	AUUAGAGGCAUCGGGGGC	GRMZM2G500685_T01	-	-	-	-		4	246-262
pde-MIR1310-p5	AUUAGAGGCAUCGGGGGC	AC197235.3_FGT003	-	-	-	-		3	93-110
pde-MIR1310-p5	AUUAGAGGCAUCGGGGGC	GRMZM5G873335_T01	ARID/BRIGHT DNA-binding domain-containing protein	-	-	-		4	57-74
pde-MIR1310-p5	AUUAGAGGCAUCGGGGGC	GRMZM5G884316_T03	-	-	-	-		4	330-348
pde-MIR1310-p5	AUUAGAGGCAUCGGGGGC	GRMZM5G884316_T02	-	-	-	-		4	330-348
pde-MIR1310-p5	AUUAGAGGCAUCGGGGGC	GRMZM2G074773_T01	nuclear factor Y, subunit C2	GO:0043565(sequence-specific DNA binding);GO:0005622(intracellular)	-	-	ATHAP5B,HAP5B,NF-YC2	4	508-524
pde-MIR1310-p5	AUUAGAGGCAUCGGGGGC	GRMZM5G854138_T01	-	GO:0006950(response to stress)	-	-		4	386-404
peu-MIR2916-p3	CAUAAACGAUGCCGACC	GRMZM2G068531_T02	-	-	-	-		4	354-370
peu-MIR2916-p3	CAUAAACGAUGCCGACC	GRMZM2G066555_T03	Ribosomal RNA processing Brix domain protein	-	-	[A] U3 small nucleolar ribonucleoprotein (snoRNP) component	IMP4	4	1076-1092
peu-MIR2916-p3	CAUAAACGAUGCCGACC	GRMZM2G066555_T02	Ribosomal RNA processing Brix domain protein	-	-	[A] U3 small nucleolar ribonucleoprotein (snoRNP) component	IMP4	4	1140-1156
peu-MIR2916-p3	CAUAAACGAUGCCGACC	GRMZM2G066555_T01	Ribosomal RNA processing Brix domain protein	-	-	[A] U3 small nucleolar ribonucleoprotein (snoRNP) component	IMP4	4	1195-1211
peu-MIR2916-p3	CAUAAACGAUGCCGACC	GRMZM2G139614_T01	eukaryotic translation initiation factor 4B1	-	-	-	EIF4B1	4	147-163
peu-MIR2916-p3	CAUAAACGAUGCCGACC	GRMZM2G008647_T03	thioredoxin family protein	GO:0045454(cell redox homeostasis);GO:0005783(endoplasmic reticulum)	-	-	ATPDI11,ATPDIL2-1,MEE30,PDI11,UNE5	4	545-560
peu-MIR2916-p3	CAUAAACGAUGCCGACC	GRMZM2G069198_T03	natural resistance-associated macrophage protein 1	GO:0005215(transporter activity);GO:0006810(transport);GO:0016020(membrane)	-	-	ATNRAMP1,NRAMP1,PMIT1	4	1371-1386
peu-MIR2916-p3	CAUAAACGAUGCCGACC	GRMZM2G069198_T02	natural resistance-associated macrophage protein 1	GO:0005215(transporter activity);GO:0006810(transport);GO:0016020(membrane)	-	-	ATNRAMP1,NRAMP1,PMIT1	4	1947-1962
peu-MIR2916-p3	CAUAAACGAUGCCGACC	GRMZM2G069198_T04	natural resistance-associated macrophage protein 1	GO:0005215(transporter activity);GO:0006810(transport);GO:0016020(membrane)	-	-	ATNRAMP1,NRAMP1,PMIT1	4	1947-1962
peu-MIR2916-p3	CAUAAACGAUGCCGACC	GRMZM2G069198_T01	natural resistance-associated macrophage protein 1	GO:0005215(transporter activity);GO:0006810(transport);GO:0016020(membrane)	-	[P] Mn2+ and Fe2+ transporters of the NRAMP family	ATNRAMP1,NRAMP1,PMIT1	4	2463-2478
peu-MIR2916-p3	CAUAAACGAUGCCGACC	GRMZM2G037912_T01	vesicle-associated membrane protein 726	GO:0016192(vesicle-mediated transport);GO:0016021(integral to membrane)	-	[U] Synaptobrevin/VAMP-like protein	ATVAMP726,VAMP726	4	115-131
peu-MIR2916-p3	CAUAAACGAUGCCGACC	GRMZM2G467640_T01	hydroxyproline-rich glycoprotein family protein	GO:0005515(protein binding);GO:0005737(cytoplasm)	-	-		4	714-730
peu-MIR2916-p3	CAUAAACGAUGCCGACC	GRMZM2G467640_T02	hydroxyproline-rich glycoprotein family protein	GO:0005515(protein binding);GO:0005737(cytoplasm)	-	-		4	714-730
peu-MIR2916-p3	CAUAAACGAUGCCGACC	GRMZM2G009155_T01	-	-	-	-		4	228-244
peu-MIR2916-p3	CAUAAACGAUGCCGACC	AC177947.2_FGT003	-	-	-	-		4	2-19
peu-MIR2916-p3	CAUAAACGAUGCCGACC	GRMZM2G040605_T01	-	-	-	-		4	889-905
peu-MIR2916-p3	CAUAAACGAUGCCGACC	GRMZM2G125476_T01	-	-	-	-		4	1774-1789
peu-MIR2916-p3	CAUAAACGAUGCCGACC	GRMZM2G128319_T01	KCBP-interacting protein kinase	GO:0004672(protein kinase activity);GO:0005524(ATP binding);GO:0006468(protein phosphorylation)	-	[R] Putative serine/threonine protein kinase	KIPK	4	1334-1350
peu-MIR2916-p3	CAUAAACGAUGCCGACC	GRMZM2G007229_T01	Transducin family protein / WD-40 repeat family protein	GO:0005515(protein binding)	-	[R] WD40 repeat-containing protein		4	2430-2445
peu-MIR2916-p3	CAUAAACGAUGCCGACC	GRMZM2G109142_T01	Thioesterase superfamily protein	-	-	[R] HGG motif-containing thioesterase		4	421-436
peu-MIR2916-p3	CAUAAACGAUGCCGACC	GRMZM2G126235_T01	two-pore channel 1	GO:0005216(ion channel activity);GO:0006811(ion transport);GO:0055085(transmembrane transport);GO:0016020(membrane)	-	-	ATCCH1,ATTPC1,FOU2,TPC1	3	782-797
peu-MIR2916-p3	CAUAAACGAUGCCGACC	GRMZM2G003930_T02	RING/FYVE/PHD zinc finger superfamily protein	-	-	-		4	1077-1092
peu-MIR2916-p3	CAUAAACGAUGCCGACC	GRMZM2G003930_T05	RING/FYVE/PHD zinc finger superfamily protein	-	-	-		4	1077-1092
peu-MIR2916-p3	CAUAAACGAUGCCGACC	GRMZM2G003930_T03	RING/FYVE/PHD zinc finger superfamily protein	-	-	-		4	1077-1092
peu-MIR2916-p3	CAUAAACGAUGCCGACC	GRMZM2G003930_T04	RING/FYVE/PHD zinc finger superfamily protein	-	-	-		4	1133-1148
peu-MIR2916-p3	CAUAAACGAUGCCGACC	GRMZM2G014917_T01	ubiquitin-specific protease 2	GO:0004843(ubiquitin-specific protease activity);GO:0006511(ubiquitin-dependent protein catabolic process);GO:0008270(zinc ion binding)	-	[O] Ubiquitin-specific protease	ATUBP2,UBP2	4	701-716
ppe-MIR169b-p5_1ss3CA	UGAUUUAUGCAGCUGAGG	GRMZM2G052435_T03	ARM repeat superfamily protein	GO:0008536(Ran GTPase binding);GO:0006886(intracellular protein transport)	-	[U] Nuclear transport receptor RANBP7/RANBP8 (importin beta superfamily)		3.5	2645-2662
ppe-MIR169b-p5_1ss3CA	UGAUUUAUGCAGCUGAGG	GRMZM2G052435_T01	ARM repeat superfamily protein	-	-	-	SAD2,URM9	3.5	4454-4471
ppe-MIR169b-p5_1ss3CA	UGAUUUAUGCAGCUGAGG	GRMZM2G027875_T01	aminopeptidase M1	GO:0008237(metallopeptidase activity);GO:0008270(zinc ion binding)	-	-	APM1,ATAPM1	3.5	1283-1300
ppe-MIR169b-p5_1ss3CA	UGAUUUAUGCAGCUGAGG	GRMZM2G109363_T01	-	-	-	-		4	496-513
ppe-MIR169b-p5_1ss3CA	UGAUUUAUGCAGCUGAGG	GRMZM2G126153_T01	-	-	-	-		4	463-479
ppe-MIR169b-p5_1ss3CA	UGAUUUAUGCAGCUGAGG	GRMZM5G862959_T01	SGF29 tudor-like domain	-	-	-		2	7714-7731
ppe-MIR169b-p5_1ss3CA	UGAUUUAUGCAGCUGAGG	GRMZM5G862959_T02	SGF29 tudor-like domain	-	-	-		2	7714-7731
ppe-MIR169b-p5_1ss3CA	UGAUUUAUGCAGCUGAGG	GRMZM2G012611_T02	Protein of unknown function, DUF593	-	-	-		2.5	6226-6243
ppe-MIR169b-p5_1ss3CA	UGAUUUAUGCAGCUGAGG	GRMZM2G012611_T01	Protein of unknown function, DUF593	-	-	-		2.5	6226-6243
ppe-MIR169b-p5_1ss3CA	UGAUUUAUGCAGCUGAGG	GRMZM2G033828_T01	retinoblastoma-related 1	GO:0051726(regulation of cell cycle);GO:0005634(nucleus)	-	[D] Rb (Retinoblastoma tumor suppressor)-related protein	ATRBR1,RB,RB1,RBR,RBR1	4	1730-1746
ppe-MIR169b-p5_1ss3CA	UGAUUUAUGCAGCUGAGG	GRMZM2G033828_T02	retinoblastoma-related 1	GO:0051726(regulation of cell cycle);GO:0005634(nucleus)	-	[D] Rb (Retinoblastoma tumor suppressor)-related protein	ATRBR1,RB,RB1,RBR,RBR1	4	1730-1746
ppe-MIR169b-p5_1ss3CA	UGAUUUAUGCAGCUGAGG	GRMZM2G033828_T03	retinoblastoma-related 1	GO:0051726(regulation of cell cycle);GO:0005634(nucleus)	-	[D] Rb (Retinoblastoma tumor suppressor)-related protein	ATRBR1,RB,RB1,RBR,RBR1	4	1730-1746
ppe-MIR169b-p5_1ss3CA	UGAUUUAUGCAGCUGAGG	GRMZM2G427031_T03	programmed cell death 2 C-terminal domain-containing protein	GO:0005737(cytoplasm)	-	[R] Uncharacterized MYND Zn-finger protein		4	1530-1546
ppe-MIR169b-p5_1ss3CA	UGAUUUAUGCAGCUGAGG	GRMZM2G103740_T01	ATPase family associated with various cellular activities (AAA)	GO:0005524(ATP binding)	ko03030(DNA replication);ko03420(Nucleotide excision repair);ko03430(Mismatch repair)	[L] Replication factor C, subunit RFC4	EMB1968,RFC4	4	347-364
ppe-MIR169b-p5_1ss3CA	UGAUUUAUGCAGCUGAGG	GRMZM5G841586_T01	-	-	-	-		4	488-504
ppe-MIR169b-p5_1ss3CA	UGAUUUAUGCAGCUGAGG	GRMZM2G067985_T02	actin 7	-	-	-	ACT7	3	511-528
ppe-MIR169b-p5_1ss3CA	UGAUUUAUGCAGCUGAGG	GRMZM2G067985_T01	actin 7	-	-	-	ACT7	3	511-528
ppe-MIR169b-p5_1ss3CA	UGAUUUAUGCAGCUGAGG	GRMZM2G067985_T03	actin 7	-	-	-	ACT7	3	511-528
ppe-MIR169b-p5_1ss3CA	UGAUUUAUGCAGCUGAGG	AC187090.3_FGT011	-	-	-	-		4	35-52
ppe-MIR169b-p5_1ss3CA	UGAUUUAUGCAGCUGAGG	GRMZM2G047161_T01	-	-	-	[S] Uncharacterized conserved protein BCNT		4	1260-1276
ppe-MIR169b-p5_1ss3CA	UGAUUUAUGCAGCUGAGG	GRMZM5G806488_T01	Ribosomal protein S7p/S5e family protein	-	-	[J] Ribosomal protein S7		2	27759-27776
ppe-MIR169b-p5_1ss3CA	UGAUUUAUGCAGCUGAGG	GRMZM2G465860_T02	-	-	-	-		3.5	1221-1238
ppe-MIR169b-p5_1ss3CA	UGAUUUAUGCAGCUGAGG	GRMZM2G086484_T04	Pleckstrin homology (PH) domain superfamily protein	GO:0046907(intracellular transport)	-	[U] Nuclear pore complex component NPAP60L/NUP50		4	410-426
ppe-MIR169b-p5_1ss3CA	UGAUUUAUGCAGCUGAGG	GRMZM2G086484_T01	Pleckstrin homology (PH) domain superfamily protein	GO:0046907(intracellular transport)	-	[U] Nuclear pore complex component NPAP60L/NUP50		4	422-438
ppe-MIR169b-p5_1ss3CA	UGAUUUAUGCAGCUGAGG	GRMZM2G086484_T03	Pleckstrin homology (PH) domain superfamily protein	GO:0046907(intracellular transport)	-	[U] Nuclear pore complex component NPAP60L/NUP50		4	469-485
ppe-MIR169b-p5_1ss3CA	UGAUUUAUGCAGCUGAGG	GRMZM2G086484_T02	Pleckstrin homology (PH) domain superfamily protein	GO:0046907(intracellular transport)	-	[U] Nuclear pore complex component NPAP60L/NUP50		4	410-426
ppt-miR166m_R+1_1ss12AT	UCGGACCAGGCUUCAUUCCUUU	GRMZM2G003509_T02	Homeobox-leucine zipper family protein / lipid-binding START domain-containing protein	GO:0008289(lipid binding)	-	-	ATHB-14,ATHB14,PHB,PHB-1D	3.5	976-997
ppt-miR166m_R+1_1ss12AT	UCGGACCAGGCUUCAUUCCUUU	GRMZM2G003509_T01	Homeobox-leucine zipper family protein / lipid-binding START domain-containing protein	GO:0003700(sequence-specific DNA binding transcription factor activity);GO:0043565(sequence-specific DNA binding);GO:0006355(regulation of transcription, DNA-dependent);GO:0008289(lipid binding)	-	-	ATHB-14,ATHB14,PHB,PHB-1D	3.5	735-756
ppt-miR166m_R+1_1ss12AT	UCGGACCAGGCUUCAUUCCUUU	AC208827.3_FGT002	-	-	-	-		2	266-287
ppt-miR166m_R+1_1ss12AT	UCGGACCAGGCUUCAUUCCUUU	AC187157.4_FGT005	Homeobox-leucine zipper family protein / lipid-binding START domain-containing protein	GO:0003700(sequence-specific DNA binding transcription factor activity);GO:0043565(sequence-specific DNA binding);GO:0006355(regulation of transcription, DNA-dependent);GO:0008289(lipid binding)	-	-	ATHB-15,ATHB15,CNA,ICU4	4	562-583
ppt-MIR894-p5_1ss9GT	UUCACGUCUGGUUCACCA	GRMZM2G012923_T01	tonoplast monosaccharide transporter2	GO:0022857(transmembrane transporter activity);GO:0055085(transmembrane transport);GO:0016021(integral to membrane)	-	[R] Predicted transporter (major facilitator superfamily)	TMT2	4	1272-1288
ppt-MIR894-p5_1ss9GT	UUCACGUCUGGUUCACCA	AC217977.3_FGT001	auxin-responsive family protein	-	-	-	AIR12	4	467-484
ppt-MIR894-p5_1ss9GT	UUCACGUCUGGUUCACCA	GRMZM2G427097_T01	glutamate dehydrogenase 2	GO:0016491(oxidoreductase activity);GO:0006520(cellular amino acid metabolic process);GO:0055114(oxidation-reduction process)	ko00250(Alanine, aspartate and glutamate metabolism);ko00330(Arginine and proline metabolism);ko00471(D-Glutamine and D-glutamate metabolism);ko00910(Nitrogen metabolism);ko04964(Proximal tubule bicarbonate reclamation)	[E] Glutamate/leucine/phenylalanine/valine dehydrogenases	GDH2	4	1584-1601
ppt-MIR894-p5_1ss9GT	UUCACGUCUGGUUCACCA	GRMZM2G003530_T01	P-loop containing nucleoside triphosphate hydrolases superfamily protein	-	-	-		4	1326-1344
ppt-MIR894-p5_1ss9GT	UUCACGUCUGGUUCACCA	GRMZM2G405577_T01	chloroplast ribosomal protein S15	GO:0003735(structural constituent of ribosome);GO:0006412(translation);GO:0005622(intracellular);GO:0005840(ribosome)	ko03010(Ribosome)	-		4	3205-3221
ppt-MIR894-p5_1ss9GT	UUCACGUCUGGUUCACCA	GRMZM2G040561_T01	Molecular chaperone Hsp40/DnaJ family protein	GO:0031072(heat shock protein binding);GO:0051082(unfolded protein binding)	-	[O] Molecular chaperone (DnaJ superfamily)		4	1517-1533
ppt-MIR894-p5_1ss9GT	UUCACGUCUGGUUCACCA	AC189879.3_FGT003	Stabilizer of iron transporter SufD / Polynucleotidyl transferase	GO:0005515(protein binding)	-	[J] Translation initiation factor 2C (eIF-2C) and related proteins	AGO10,PNH,ZLL	4	2852-2870
ppt-MIR894-p5_1ss9GT	UUCACGUCUGGUUCACCA	GRMZM2G029038_T01	TBP-associated factor 7	GO:0006367(transcription initiation from RNA polymerase II promoter);GO:0005669(transcription factor TFIID complex)	ko03022(Basal transcription factors)	-	TAF7	4	434-451
ppt-MIR894-p5_1ss9GT	UUCACGUCUGGUUCACCA	GRMZM2G154509_T03	Phosphoglycerate mutase family protein	-	-	[G] Predicted phosphoglycerate mutase		2.5	718-734
ppt-MIR894-p5_1ss9GT	UUCACGUCUGGUUCACCA	GRMZM2G154509_T04	Phosphoglycerate mutase family protein	-	-	[G] Predicted phosphoglycerate mutase		2.5	612-628
ppt-MIR894-p5_1ss9GT	UUCACGUCUGGUUCACCA	GRMZM2G154509_T02	Phosphoglycerate mutase family protein	-	-	[G] Predicted phosphoglycerate mutase		2.5	718-734
ppt-MIR894-p5_1ss9GT	UUCACGUCUGGUUCACCA	GRMZM2G154509_T01	Phosphoglycerate mutase family protein	-	-	[G] Predicted phosphoglycerate mutase		2.5	1131-1147
ppt-MIR894-p5_1ss9GT	UUCACGUCUGGUUCACCA	GRMZM5G860810_T03	Leucine-rich repeat protein kinase family protein	GO:0004672(protein kinase activity);GO:0006468(protein phosphorylation)	-	[T] Serine/threonine protein kinase		4	2836-2854
ppt-MIR894-p5_1ss9GT	UUCACGUCUGGUUCACCA	GRMZM5G860810_T02	Leucine-rich repeat protein kinase family protein	GO:0004672(protein kinase activity);GO:0006468(protein phosphorylation)	-	[T] Serine/threonine protein kinase		4	3146-3164
ppt-MIR894-p5_1ss9GT	UUCACGUCUGGUUCACCA	GRMZM2G022318_T01	Heavy metal transport/detoxification superfamily protein	GO:0046872(metal ion binding);GO:0030001(metal ion transport)	-	[P] Copper chaperone		4	653-670
ppt-MIR894-p5_1ss9GT	UUCACGUCUGGUUCACCA	GRMZM2G024499_T02	RING/FYVE/PHD zinc finger superfamily protein	-	-	-		4	16879-16896
ppt-MIR894-p5_1ss9GT	UUCACGUCUGGUUCACCA	GRMZM2G024499_T01	-	-	-	-		4	17387-17404
ppt-MIR894-p5_1ss9GT	UUCACGUCUGGUUCACCA	GRMZM2G024499_T05	RING/FYVE/PHD zinc finger superfamily protein	-	-	-		4	27641-27658
ppt-MIR894-p5_1ss9GT	UUCACGUCUGGUUCACCA	GRMZM2G024499_T03	-	-	-	-		4	28191-28208
ppt-MIR894-p5_1ss9GT	UUCACGUCUGGUUCACCA	GRMZM2G007721_T02	UDP-Glycosyltransferase superfamily protein	-	-	-		4	906-924
ppt-MIR894-p5_1ss9GT	UUCACGUCUGGUUCACCA	GRMZM2G007721_T01	UDP-Glycosyltransferase superfamily protein	GO:0016758(transferase activity, transferring hexosyl groups);GO:0005975(carbohydrate metabolic process);GO:0030259(lipid glycosylation)	-	[C] UDP-glucuronosyl and UDP-glucosyl transferase		4	1334-1352
ppt-MIR894-p5_1ss9GT	UUCACGUCUGGUUCACCA	AC196082.3_FGT001	-	-	-	-		4	731-747
ppt-MIR894-p5_1ss9GT	UUCACGUCUGGUUCACCA	GRMZM2G129291_T01	-	-	-	[L] Predicted transposase		4	2384-2402
ppt-MIR894-p5_1ss9GT	UUCACGUCUGGUUCACCA	GRMZM5G846259_T02	chloroplast ribosomal protein S15	GO:0003735(structural constituent of ribosome);GO:0006412(translation);GO:0005622(intracellular);GO:0005840(ribosome)	ko03010(Ribosome)	-		4	3035-3051
ppt-MIR894-p5_1ss9GT	UUCACGUCUGGUUCACCA	GRMZM2G015136_T01	Concanavalin A-like lectin protein kinase family protein	GO:0004672(protein kinase activity);GO:0005524(ATP binding);GO:0006468(protein phosphorylation)	-	[T] Serine/threonine protein kinase		3	1456-1474
ppt-MIR894-p5_1ss9GT	UUCACGUCUGGUUCACCA	GRMZM2G044198_T01	-	-	-	-		4	781-798
ppt-MIR894-p5_1ss9GT	UUCACGUCUGGUUCACCA	GRMZM2G044198_T02	-	-	-	-		4	1283-1300
ppt-miR894_R-3	CGUUUCACGUCGGGUUC	GRMZM2G125552_T03	Peptidase M20/M25/M40 family protein	GO:0016787(hydrolase activity);GO:0008152(metabolic process)	-	[E] Aminoacylase ACY1 and related metalloexopeptidases	ILR1	3.5	649-665
ppt-miR894_R-3	CGUUUCACGUCGGGUUC	GRMZM2G134244_T01	-	-	-	-		3.5	537-554
ppt-miR894_R-3	CGUUUCACGUCGGGUUC	GRMZM2G105498_T01	AT-hook motif nuclear-localized protein 22	-	-	-	AHL22	4	1200-1216
ppt-miR894_R-3	CGUUUCACGUCGGGUUC	GRMZM2G056903_T02	Protein kinase superfamily protein	-	-	-		4	236-253
ppt-miR894_R-3	CGUUUCACGUCGGGUUC	GRMZM2G056903_T01	Protein kinase superfamily protein	GO:0004672(protein kinase activity);GO:0006468(protein phosphorylation)	-	[T] Serine/threonine protein kinase		4	236-253
ppt-miR894_R-3	CGUUUCACGUCGGGUUC	GRMZM2G157026_T01	golgi snare 12	-	ko04130(SNARE interactions in vesicular transport)	[U] SNARE protein GS28	ATGOS12,GOS12	4	359-375
ppt-miR894_R-3	CGUUUCACGUCGGGUUC	GRMZM2G159660_T02	Calcineurin-like metallo-phosphoesterase superfamily protein	-	-	-		4	1531-1546
ppt-miR894_R-3	CGUUUCACGUCGGGUUC	GRMZM2G159660_T01	Calcineurin-like metallo-phosphoesterase superfamily protein	-	-	-		4	1976-1991
ppt-miR894_R-3	CGUUUCACGUCGGGUUC	GRMZM2G122805_T01	RAB GTPase homolog A4A	GO:0005525(GTP binding);GO:0007264(small GTPase mediated signal transduction)	-	[U] GTPase Rab11/YPT3, small G protein superfamily	AtRABA4a,RABA4a	4	32-48
ppt-miR894_R-3	CGUUUCACGUCGGGUUC	GRMZM2G023110_T01	receptor-like kinase 1	GO:0004672(protein kinase activity);GO:0005524(ATP binding);GO:0006468(protein phosphorylation)	-	[T] Serine/threonine protein kinase	RKL1	3.5	347-363
ppt-miR894_R-3	CGUUUCACGUCGGGUUC	GRMZM2G019673_T02	1,2-alpha-L-fucosidases	-	-	-	FUC95A	3.5	1820-1836
ppt-miR894_R-3	CGUUUCACGUCGGGUUC	GRMZM5G811235_T01	-	-	-	-		4	244-261
ppt-miR894_R-3	CGUUUCACGUCGGGUUC	GRMZM2G479967_T01	Calcium-dependent lipid-binding (CaLB domain) family protein	GO:0005515(protein binding)	-	-		4	1300-1315
ppt-miR894_R-3	CGUUUCACGUCGGGUUC	GRMZM2G080103_T01	Protein of unknown function (DUF1645)	-	-	-	AR781	3	985-1001
ppt-miR894_R-3	CGUUUCACGUCGGGUUC	GRMZM2G005869_T03	serine/threonine protein kinase 2	GO:0004672(protein kinase activity);GO:0005524(ATP binding);GO:0006468(protein phosphorylation);GO:0004674(protein serine/threonine kinase activity)	-	[T] Ribosomal protein S6 kinase and related proteins	ATPK19,ATPK2,ATS6K2,S6K2	3.5	7950-7966
ppt-miR894_R-3	CGUUUCACGUCGGGUUC	GRMZM2G005869_T02	serine/threonine protein kinase 2	GO:0004672(protein kinase activity);GO:0005524(ATP binding);GO:0006468(protein phosphorylation);GO:0004674(protein serine/threonine kinase activity)	-	[T] Ribosomal protein S6 kinase and related proteins	ATPK19,ATPK2,ATS6K2,S6K2	3.5	7950-7966
ppt-miR894_R-3	CGUUUCACGUCGGGUUC	GRMZM2G005869_T01	serine/threonine protein kinase 2	GO:0004672(protein kinase activity);GO:0005524(ATP binding);GO:0006468(protein phosphorylation);GO:0004674(protein serine/threonine kinase activity)	-	[T] Ribosomal protein S6 kinase and related proteins	ATPK19,ATPK2,ATS6K2,S6K2	3.5	9083-9099
ppt-miR894_R-3	CGUUUCACGUCGGGUUC	GRMZM5G858197_T01	G-box binding factor 4	GO:0003700(sequence-specific DNA binding transcription factor activity);GO:0043565(sequence-specific DNA binding);GO:0006355(regulation of transcription, DNA-dependent)	-	-	GBF4	3.5	199-214
ppt-miR894_R-3	CGUUUCACGUCGGGUUC	GRMZM5G858197_T02	G-box binding factor 4	GO:0003700(sequence-specific DNA binding transcription factor activity);GO:0043565(sequence-specific DNA binding);GO:0006355(regulation of transcription, DNA-dependent)	-	-	GBF4	3.5	199-214
ppt-miR894_R-3	CGUUUCACGUCGGGUUC	GRMZM5G858197_T03	G-box binding factor 4	GO:0003700(sequence-specific DNA binding transcription factor activity);GO:0043565(sequence-specific DNA binding);GO:0006355(regulation of transcription, DNA-dependent)	-	-	GBF4	3.5	199-214
ppt-miR894_R-3	CGUUUCACGUCGGGUUC	GRMZM5G820360_T02	-	-	-	-		4	44-60
ppt-miR894_R-3	CGUUUCACGUCGGGUUC	GRMZM2G463157_T01	chlororespiratory reduction 7	-	-	-	CRR7	4	55-70
ppt-miR894_R-3	CGUUUCACGUCGGGUUC	GRMZM2G150248_T01	polyamine oxidase 4	GO:0016491(oxidoreductase activity);GO:0055114(oxidation-reduction process)	-	[Q] Amine oxidase	ATPAO4,PAO4	3.5	1558-1574
ppt-miR894_R-3	CGUUUCACGUCGGGUUC	GRMZM2G079759_T02	rubredoxin family protein	-	-	-	ENH1	4	902-918
ppt-miR894_R-3	CGUUUCACGUCGGGUUC	GRMZM2G079759_T01	rubredoxin family protein	-	-	-	ENH1	4	905-921
ppt-miR894_R-3	CGUUUCACGUCGGGUUC	GRMZM2G170291_T02	DNAse I-like superfamily protein	-	-	-		4	329-345
ppt-miR894_R-3	CGUUUCACGUCGGGUUC	GRMZM2G170291_T04	DNAse I-like superfamily protein	-	-	[L] Apurinic/apyrimidinic endonuclease and related enzymes		4	329-345
ppt-miR894_R-3	CGUUUCACGUCGGGUUC	GRMZM2G170291_T01	DNAse I-like superfamily protein	-	-	[L] Apurinic/apyrimidinic endonuclease and related enzymes		4	329-345
ppt-miR894_R-3	CGUUUCACGUCGGGUUC	GRMZM2G170291_T03	DNAse I-like superfamily protein	-	-	-		4	329-345
ppt-miR894_R-3	CGUUUCACGUCGGGUUC	GRMZM2G033724_T01	Trypsin family protein	-	-	-		4	3287-3303
ppt-miR894_R-3	CGUUUCACGUCGGGUUC	GRMZM2G033724_T03	Trypsin family protein	-	-	-		4	3307-3323
ppt-miR894_R-3	CGUUUCACGUCGGGUUC	GRMZM2G033724_T02	Trypsin family protein	-	-	-		4	3466-3482
ppt-miR894_R-3	CGUUUCACGUCGGGUUC	GRMZM2G005126_T01	Zinc finger C-x8-C-x5-C-x3-H type family protein	GO:0046872(metal ion binding)	-	[A] mRNA cleavage and polyadenylation factor I complex, subunit RNA15		4	3605-3621
ppt-miR894_R-3	CGUUUCACGUCGGGUUC	GRMZM2G097289_T03	Homeotic gene regulator	GO:0003677(DNA binding);GO:0005524(ATP binding);GO:0003676(nucleic acid binding);GO:0004386(helicase activity)	-	[L] Transcription-coupled repair protein CSB/RAD26 (contains SNF2 family DNA-dependent ATPase domain)	ATCHR12	4	2644-2659
ppt-miR894_R-3	CGUUUCACGUCGGGUUC	GRMZM2G097289_T02	Homeotic gene regulator	GO:0003677(DNA binding);GO:0005524(ATP binding);GO:0003676(nucleic acid binding);GO:0004386(helicase activity)	-	-	ATCHR12	4	2647-2662
ppt-miR894_R-3	CGUUUCACGUCGGGUUC	GRMZM2G097289_T01	Homeotic gene regulator	GO:0003677(DNA binding);GO:0005524(ATP binding);GO:0003676(nucleic acid binding);GO:0004386(helicase activity)	-	-	ATCHR12	4	2741-2756
ppt-miR894_R-3	CGUUUCACGUCGGGUUC	GRMZM2G021436_T01	cytochrome P450, family 72, subfamily A, polypeptide 15	GO:0005506(iron ion binding);GO:0016705(oxidoreductase activity, acting on paired donors, with incorporation or reduction of molecular oxygen);GO:0020037(heme binding);GO:0055114(oxidation-reduction process)	-	[I] Cytochrome P450 CYP4/CYP19/CYP26 subfamilies	CYP72A15	4	797-813
ppt-miR894_R-3	CGUUUCACGUCGGGUUC	AC197705.4_FGT001	Thiamine pyrophosphate dependent pyruvate decarboxylase family protein	GO:0000287(magnesium ion binding);GO:0030976(thiamine pyrophosphate binding);GO:0003824(catalytic activity)	ko00010(Glycolysis / Gluconeogenesis)	[H] Thiamine pyrophosphate-requiring enzyme		4	42-58
ppt-miR894_R-3	CGUUUCACGUCGGGUUC	GRMZM5G895307_T01	-	-	-	-		4	217-233
ppt-miR894_R-3	CGUUUCACGUCGGGUUC	GRMZM2G044963_T01	calmodulin 5	GO:0005509(calcium ion binding)	ko04020(Calcium signaling pathway);ko04070(Phosphatidylinositol signaling system);ko04114(Oocyte meiosis);ko04270(Vascular smooth muscle contraction);ko04626(Plant-pathogen interaction);ko04720(Long-term potentiation);ko04722(Neurotrophin signaling pathway);ko04740(Olfactory transduction);ko04744(Phototransduction);ko04745(Phototransduction - fly);ko04910(Insulin signaling pathway);ko04912(GnRH s…	[T] Calmodulin and related proteins (EF-Hand superfamily)	ACAM-2,CAM5	4	669-684
ppt-miR894_R-3	CGUUUCACGUCGGGUUC	AC210204.3_FGT002	Calcium-dependent lipid-binding (CaLB domain) family protein	GO:0005515(protein binding)	-	-		3.5	448-464
ppt-miR894_R-3	CGUUUCACGUCGGGUUC	GRMZM2G020701_T01	subtilisin-like serine protease 3	GO:0004252(serine-type endopeptidase activity);GO:0006508(proteolysis);GO:0042802(identical protein binding);GO:0043086(negative regulation of catalytic activity);GO:0005618(cell wall);GO:0016020(membrane)	-	-	SLP3	4	1920-1936
ppt-miR894_R-3	CGUUUCACGUCGGGUUC	GRMZM2G070371_T01	GRAS family transcription factor	-	-	-		4	449-465
ppt-miR894_R-3	CGUUUCACGUCGGGUUC	GRMZM2G084462_T01	isopentenyltransferase 3	GO:0005524(ATP binding);GO:0008033(tRNA processing)	-	[J] tRNA delta(2)-isopentenylpyrophosphate transferase	ATIPT3,IPT3	4	399-416
ptc-miR169q_R-3_1ss16TC	UAGCCAAGGACGACUCGC	GRMZM2G140651_T03	RING/U-box superfamily protein	-	-	-		3	529-546
ptc-miR169q_R-3_1ss16TC	UAGCCAAGGACGACUCGC	GRMZM2G140651_T02	RING/U-box superfamily protein	GO:0046872(metal ion binding)	-	-		3	543-560
ptc-miR169q_R-3_1ss16TC	UAGCCAAGGACGACUCGC	GRMZM2G140651_T01	RING/U-box superfamily protein	GO:0046872(metal ion binding)	-	-		3	672-689
ptc-miR169q_R-3_1ss16TC	UAGCCAAGGACGACUCGC	GRMZM2G035248_T01	-	-	-	-		3.5	618-634
ptc-miR169q_R-3_1ss16TC	UAGCCAAGGACGACUCGC	GRMZM2G074634_T04	Cysteine proteinases superfamily protein	-	-	-		4	1420-1437
ptc-miR169q_R-3_1ss16TC	UAGCCAAGGACGACUCGC	GRMZM2G074634_T02	Cysteine proteinases superfamily protein	-	-	-		4	1834-1851
ptc-miR169q_R-3_1ss16TC	UAGCCAAGGACGACUCGC	GRMZM2G002178_T02	allene oxide synthase	GO:0005506(iron ion binding);GO:0016705(oxidoreductase activity, acting on paired donors, with incorporation or reduction of molecular oxygen);GO:0020037(heme binding);GO:0055114(oxidation-reduction process)	ko00592(alpha-Linolenic acid metabolism)	-	AOS,CYP74A,DDE2	3.5	1614-1631
ptc-miR169q_R-3_1ss16TC	UAGCCAAGGACGACUCGC	GRMZM2G002178_T01	allene oxide synthase	GO:0005506(iron ion binding);GO:0016705(oxidoreductase activity, acting on paired donors, with incorporation or reduction of molecular oxygen);GO:0020037(heme binding);GO:0055114(oxidation-reduction process)	ko00592(alpha-Linolenic acid metabolism)	-	AOS,CYP74A,DDE2	3.5	1705-1722
ptc-miR169q_R-3_1ss16TC	UAGCCAAGGACGACUCGC	GRMZM5G880194_T01	-	-	-	-		4	57-74
ptc-miR169q_R-3_1ss16TC	UAGCCAAGGACGACUCGC	GRMZM2G391269_T01	S-ribonuclease binding protein 1	-	-	-	SBP1	4	653-670
ptc-miR169q_R-3_1ss16TC	UAGCCAAGGACGACUCGC	GRMZM2G003635_T02	Chaperone DnaJ-domain superfamily protein	-	-	-		4	812-828
ptc-miR169q_R-3_1ss16TC	UAGCCAAGGACGACUCGC	GRMZM2G003635_T01	Chaperone DnaJ-domain superfamily protein	-	-	[O] Molecular chaperone (DnaJ superfamily)		4	812-828
ptc-miR169q_R-3_1ss16TC	UAGCCAAGGACGACUCGC	GRMZM2G038988_T02	IQ-domain 5	GO:0005515(protein binding)	-	-	IQD5	4	1671-1687
ptc-miR169q_R-3_1ss16TC	UAGCCAAGGACGACUCGC	GRMZM2G038988_T01	IQ-domain 5	GO:0005515(protein binding)	-	-	IQD5	4	1704-1720
ptc-miR169q_R-3_1ss16TC	UAGCCAAGGACGACUCGC	GRMZM2G057983_T01	aluminum-activated malate transporter 9	GO:0015743(malate transport)	-	[R] Predicted membrane protein	ALMT9,AtALMT9	3.5	1843-1860
ptc-miR169q_R-3_1ss16TC	UAGCCAAGGACGACUCGC	GRMZM2G701362_T01	Zinc finger C-x8-C-x5-C-x3-H type family protein	-	-	-		4	350-367
ptc-miR169q_R-3_1ss16TC	UAGCCAAGGACGACUCGC	GRMZM2G014240_T01	Inorganic H pyrophosphatase family protein	GO:0004427(inorganic diphosphatase activity);GO:0009678(hydrogen-translocating pyrophosphatase activity);GO:0015992(proton transport);GO:0016020(membrane)	ko00190(Oxidative phosphorylation)	-	ATAVP3,AtVHP1;1,AVP-3,AVP1	4	791-808
ptc-miR169q_R-3_1ss16TC	UAGCCAAGGACGACUCGC	GRMZM5G849099_T01	-	-	-	-		4	730-747
ptc-miR169q_R-3_1ss16TC	UAGCCAAGGACGACUCGC	GRMZM2G095323_T01	zinc finger (C2H2 type) family protein	-	-	-		4	142-158
ptc-miR169q_R-3_1ss16TC	UAGCCAAGGACGACUCGC	GRMZM2G095323_T02	C2H2-like zinc finger protein	-	-	-		4	142-158
ptc-miR169q_R-3_1ss16TC	UAGCCAAGGACGACUCGC	GRMZM2G095323_T03	C2H2-like zinc finger protein	-	-	-		4	137-153
ptc-miR169q_R-3_1ss16TC	UAGCCAAGGACGACUCGC	GRMZM5G883732_T01	-	-	-	-		3	268-284
ptc-miR169q_R-3_1ss16TC	UAGCCAAGGACGACUCGC	GRMZM5G838907_T01	-	-	-	-		3.5	1026-1043
ptc-miR169q_R-3_1ss16TC	UAGCCAAGGACGACUCGC	GRMZM2G098039_T01	methionine S-methyltransferase	GO:0030170(pyridoxal phosphate binding);GO:0009058(biosynthetic process);GO:0008168(methyltransferase activity)	ko00450(Selenoamino acid metabolism)	[T] 1-aminocyclopropane-1-carboxylate synthase, and related proteins	MMT	4	2885-2902
ptc-miR169q_R-3_1ss16TC	UAGCCAAGGACGACUCGC	GRMZM2G055883_T03	DYNAMIN-like 1C	GO:0003924(GTPase activity);GO:0005525(GTP binding)	-	[R] Vacuolar sorting protein VPS1, dynamin, and related proteins	ADL1C,ADL5,DL1C,DRP1C	2.5	13-30
ptc-miR169q_R-3_1ss16TC	UAGCCAAGGACGACUCGC	GRMZM2G055883_T04	DYNAMIN-like 1E	GO:0003924(GTPase activity);GO:0005525(GTP binding)	-	[R] Vacuolar sorting protein VPS1, dynamin, and related proteins	ADL1E,ADL4,ADLP2,DL1E,DRP1E,EDR3	2.5	2-19
ptc-miR169q_R-3_1ss16TC	UAGCCAAGGACGACUCGC	GRMZM2G055883_T01	DYNAMIN-like 1E	GO:0003924(GTPase activity);GO:0005525(GTP binding)	-	[R] Vacuolar sorting protein VPS1, dynamin, and related proteins	ADL1E,ADL4,ADLP2,DL1E,DRP1E,EDR3	2.5	84-101
ptc-miR169q_R-3_1ss16TC	UAGCCAAGGACGACUCGC	GRMZM2G055883_T02	DYNAMIN-like 1C	GO:0003924(GTPase activity);GO:0005525(GTP binding)	-	[R] Vacuolar sorting protein VPS1, dynamin, and related proteins	ADL1C,ADL5,DL1C,DRP1C	2.5	13-30
ptc-miR169q_R-3_1ss16TC	UAGCCAAGGACGACUCGC	GRMZM2G078124_T01	-	-	-	-		3	715-732
ptc-miR169q_R-3_1ss16TC	UAGCCAAGGACGACUCGC	GRMZM2G011140_T01	-	-	-	-		3	299-317
ptc-miR169q_R-3_1ss16TC	UAGCCAAGGACGACUCGC	GRMZM2G011140_T02	-	-	-	-		3	299-317
ptc-miR169q_R-3_1ss16TC	UAGCCAAGGACGACUCGC	GRMZM2G092621_T01	Galactose mutarotase-like superfamily protein	GO:0016853(isomerase activity);GO:0005975(carbohydrate metabolic process)	-	[G] Predicted mutarotase		4	239-257
ptc-miR169q_R-3_1ss16TC	UAGCCAAGGACGACUCGC	GRMZM2G087192_T01	12-oxophytodienoate reductase 2	GO:0010181(FMN binding);GO:0016491(oxidoreductase activity);GO:0055114(oxidation-reduction process)	ko00592(alpha-Linolenic acid metabolism)	[R] NADH:flavin oxidoreductase/12-oxophytodienoate reductase	ATOPR2,OPR2	4	1162-1178
ptc-miR6457b_R-1	UUAGUUUGGCAGCCUCUUCU	GRMZM2G020098_T01	Protein of unknown function (DUF789)	-	-	-		3	1841-1860
ptc-miR6457b_R-1	UUAGUUUGGCAGCCUCUUCU	GRMZM2G078497_T01	dual specificity kinase 1	-	-	-	ADK1,CKL9ALPHA,CKL9BETA	4	210-229
ptc-miR6457b_R-1	UUAGUUUGGCAGCCUCUUCU	GRMZM2G157372_T01	DEAD/DEAH box RNA helicase family protein	-	-	-		4	1046-1064
ptc-miR6457b_R-1	UUAGUUUGGCAGCCUCUUCU	GRMZM2G017862_T01	-	-	-	-		4	215-233
ptc-miR6457b_R-1	UUAGUUUGGCAGCCUCUUCU	GRMZM2G041899_T02	Zinc finger (C3HC4-type RING finger) family protein	-	-	-		4	78-97
ptc-miR6457b_R-1	UUAGUUUGGCAGCCUCUUCU	GRMZM2G018619_T03	RAB GTPase homolog A1B	GO:0005525(GTP binding);GO:0007264(small GTPase mediated signal transduction)	-	-	ATRABA1B,RAB11,RABA1b	3	1444-1463
ptc-miR6457b_R-1	UUAGUUUGGCAGCCUCUUCU	GRMZM2G021299_T02	ubiquitin-protein ligase 1	GO:0005515(protein binding);GO:0004842(ubiquitin-protein ligase activity)	-	-	UPL1	4	8531-8549
ptc-miR6457b_R-1	UUAGUUUGGCAGCCUCUUCU	GRMZM2G021299_T01	ubiquitin-protein ligase 1	GO:0005515(protein binding);GO:0004842(ubiquitin-protein ligase activity)	ko04120(Ubiquitin mediated proteolysis)	[K] E3 ubiquitin-protein ligase/Putative upstream regulatory element binding protein	UPL1	4	8531-8549
ptc-miR6457b_R-1	UUAGUUUGGCAGCCUCUUCU	GRMZM2G001585_T01	-	-	-	-		4	1187-1205
ptc-MIR6461-p5_1ss17AT	ACUCAAGUUCUGAUCCU	GRMZM2G056403_T02	ARM repeat superfamily protein	-	-	-		2	708-724
ptc-MIR6461-p5_1ss17AT	ACUCAAGUUCUGAUCCU	GRMZM2G050734_T03	ARM repeat superfamily protein	GO:0004842(ubiquitin-protein ligase activity);GO:0016567(protein ubiquitination);GO:0000151(ubiquitin ligase complex)	-	-		3	835-851
ptc-MIR6461-p5_1ss17AT	ACUCAAGUUCUGAUCCU	GRMZM2G050734_T02	ARM repeat superfamily protein	GO:0004842(ubiquitin-protein ligase activity);GO:0016567(protein ubiquitination);GO:0000151(ubiquitin ligase complex)	-	-		3	840-856
ptc-MIR6461-p5_1ss17AT	ACUCAAGUUCUGAUCCU	GRMZM2G050734_T01	ARM repeat superfamily protein	GO:0004842(ubiquitin-protein ligase activity);GO:0016567(protein ubiquitination);GO:0000151(ubiquitin ligase complex)	-	-		3	835-851
ptc-MIR6461-p5_1ss17AT	ACUCAAGUUCUGAUCCU	GRMZM2G058432_T01	translocase of the inner mitochondrial membrane 13	-	-	[U] Mitochondrial import inner membrane translocase, subunit TIM13	TIM13	3	306-321
ptc-MIR6461-p5_1ss17AT	ACUCAAGUUCUGAUCCU	GRMZM2G114888_T01	Ribosomal protein S5 family protein	-	-	[J] Ribosomal protein S5		3.5	1831-1847
ptc-MIR6461-p5_1ss17AT	ACUCAAGUUCUGAUCCU	GRMZM2G114888_T03	Ribosomal protein S5 family protein	-	-	[J] Ribosomal protein S5		3.5	1831-1847
ptc-MIR6461-p5_1ss17AT	ACUCAAGUUCUGAUCCU	GRMZM2G114888_T02	Ribosomal protein S5 family protein	GO:0003723(RNA binding);GO:0003735(structural constituent of ribosome);GO:0006412(translation);GO:0005840(ribosome)	-	[J] Ribosomal protein S5		3.5	1831-1847
ptc-MIR6461-p5_1ss17AT	ACUCAAGUUCUGAUCCU	GRMZM2G104006_T01	protein serine/threonine phosphatases;protein kinases;catalytics;cAMP-dependent protein kinase regulators;ATP binding;protein serine/threonine phosphatases	GO:0004672(protein kinase activity);GO:0005524(ATP binding);GO:0006468(protein phosphorylation)	-	[T] cAMP-dependent protein kinase catalytic subunit (PKA)		4	1025-1041
ptc-MIR6461-p5_1ss17AT	ACUCAAGUUCUGAUCCU	GRMZM2G075590_T01	-	-	-	-		4	164-180
ptc-MIR6461-p5_1ss17AT	ACUCAAGUUCUGAUCCU	GRMZM2G039560_T01	-	-	-	-		4	319-335
ptc-MIR6461-p5_1ss17AT	ACUCAAGUUCUGAUCCU	GRMZM2G033661_T01	-	-	-	-		4	4759-4775
ptc-MIR6461-p5_1ss17AT	ACUCAAGUUCUGAUCCU	GRMZM2G008972_T01	PPPDE putative thiol peptidase family protein	-	-	[S] Uncharacterized conserved protein		4	66-82
ptc-MIR6461-p5_1ss17AT	ACUCAAGUUCUGAUCCU	GRMZM2G096753_T01	phosphoenolpyruvate carboxylase kinase 1	GO:0004672(protein kinase activity);GO:0005524(ATP binding);GO:0006468(protein phosphorylation)	-	[T] Serine/threonine protein kinase	ATPPCK1,PPCK1	4	1061-1078
ptc-MIR6461-p5_1ss17AT	ACUCAAGUUCUGAUCCU	GRMZM5G873158_T01	-	-	-	-		3	319-335
ptc-MIR6461-p5_1ss17AT	ACUCAAGUUCUGAUCCU	GRMZM2G385413_T01	-	-	-	-		4	1221-1237
ptc-MIR6461-p5_1ss17AT	ACUCAAGUUCUGAUCCU	GRMZM2G016671_T05	Protein kinase superfamily protein	GO:0004672(protein kinase activity);GO:0005524(ATP binding);GO:0006468(protein phosphorylation)	-	-	TSL	4	7061-7077
ptc-MIR6461-p5_1ss17AT	ACUCAAGUUCUGAUCCU	GRMZM2G435338_T01	Ribosomal L5P family protein	GO:0003735(structural constituent of ribosome);GO:0006412(translation);GO:0005840(ribosome);GO:0006260(DNA replication);GO:0005634(nucleus)	-	[J] 60S ribosomal protein L11		3	2937-2953
ptc-MIR6461-p5_1ss17AT	ACUCAAGUUCUGAUCCU	GRMZM2G015324_T05	calcineurin B-like protein 9	-	-	[T] Ca2+/calmodulin-dependent protein phosphatase (calcineurin subunit B), EF-Hand superfamily protein	ATCBL9,CBL9	4	1401-1417
ptc-MIR6461-p5_1ss17AT	ACUCAAGUUCUGAUCCU	GRMZM2G015324_T01	calcineurin B-like protein 9	-	ko04010(MAPK signaling pathway);ko04020(Calcium signaling pathway);ko04114(Oocyte meiosis);ko04210(Apoptosis);ko04310(Wnt signaling pathway);ko04360(Axon guidance);ko04370(VEGF signaling pathway);ko04650(Natural killer cell mediated cytotoxicity);ko04660(T cell receptor signaling pathway);ko04662(B cell receptor signaling pathway);ko04720(Long-term potentiation);ko05010(Alzheimer's disease);ko050…	[T] Ca2+/calmodulin-dependent protein phosphatase (calcineurin subunit B), EF-Hand superfamily protein	ATCBL9,CBL9	4	1490-1506
ptc-MIR6461-p5_1ss17AT	ACUCAAGUUCUGAUCCU	GRMZM2G015324_T03	calcineurin B-like protein 9	-	-	-	ATCBL9,CBL9	4	1640-1656
ptc-MIR6461-p5_1ss17AT	ACUCAAGUUCUGAUCCU	GRMZM2G028794_T01	AP2/B3-like transcriptional factor family protein	GO:0003677(DNA binding)	-	-		4	393-409
ptc-MIR6461-p5_1ss17AT	ACUCAAGUUCUGAUCCU	GRMZM2G081458_T01	NB-ARC domain-containing disease resistance protein	GO:0043531(ADP binding)	-	-		4	410-426
ptc-MIR6461-p5_1ss17AT	ACUCAAGUUCUGAUCCU	GRMZM2G054465_T01	tryptophan synthase beta type 2	-	ko00260(Glycine, serine and threonine metabolism);ko00400(Phenylalanine, tyrosine and tryptophan biosynthesis)	[E] Tryptophan synthase beta chain	TSBtype2	4	4658-4675
ptc-MIR6461-p5_1ss17AT	ACUCAAGUUCUGAUCCU	GRMZM2G121096_T01	Kelch repeat-containing F-box family protein	-	-	[R] Uncharacterized conserved protein, contains kelch repeat		3	1241-1257
ptc-MIR6461-p5_1ss17AT	ACUCAAGUUCUGAUCCU	GRMZM2G009353_T01	K+ uptake permease 10	GO:0015079(potassium ion transmembrane transporter activity);GO:0071805(potassium ion transmembrane transport);GO:0016020(membrane)	-	-	KUP10	3	1426-1442
ptc-MIR6461-p5_1ss17AT	ACUCAAGUUCUGAUCCU	GRMZM2G009353_T02	K+ uptake permease 11	GO:0015079(potassium ion transmembrane transporter activity);GO:0071805(potassium ion transmembrane transport);GO:0016020(membrane)	-	-	KUP11	3	1323-1339
ptc-MIR6461-p5_1ss17AT	ACUCAAGUUCUGAUCCU	GRMZM2G057084_T01	geminivirus rep interacting kinase 2	GO:0004672(protein kinase activity);GO:0005524(ATP binding);GO:0006468(protein phosphorylation)	ko04920(Adipocytokine signaling pathway)	[T] Serine/threonine protein kinase	ATSNAK1,GRIK2	4	230-246
ptc-MIR6461-p5_1ss17AT	ACUCAAGUUCUGAUCCU	GRMZM2G087824_T01	-	-	-	-		4	392-408
ptc-MIR6461-p5_1ss17AT	ACUCAAGUUCUGAUCCU	GRMZM2G114182_T01	-	-	-	[L] DNA repair protein RAD18 (SMC family protein)		4	1418-1434
ptc-MIR6461-p5_1ss17AT	ACUCAAGUUCUGAUCCU	GRMZM5G818532_T01	-	-	-	-		4	32-47
ptc-MIR6461-p5_1ss17AT	ACUCAAGUUCUGAUCCU	GRMZM2G102231_T03	glycerol-3-phosphatase 1	-	-	-	GPP1	4	82-97
ptc-MIR6461-p5_1ss17AT	ACUCAAGUUCUGAUCCU	GRMZM2G152135_T01	beta-hydroxylase 1	-	-	-	B1,BCH1,BETA-OHASE 1,chy1	4	1593-1608
ptc-MIR6461-p5_1ss17AT	ACUCAAGUUCUGAUCCU	GRMZM2G152135_T02	beta-hydroxylase 1	-	-	-	B1,BCH1,BETA-OHASE 1,chy1	4	1593-1608
ptc-MIR6461-p5_1ss17AT	ACUCAAGUUCUGAUCCU	GRMZM5G812761_T01	-	-	-	-		4	36-51
ptc-MIR6461-p5_1ss17AT	ACUCAAGUUCUGAUCCU	GRMZM5G830178_T01	rotamase FKBP 1	-	-	-	ATFKBP62,FKBP62,ROF1	3.5	648-664
ptc-MIR6461-p5_1ss17AT	ACUCAAGUUCUGAUCCU	GRMZM2G013448_T04	ACC oxidase 1	GO:0016491(oxidoreductase activity);GO:0016706(oxidoreductase activity, acting on paired donors, with incorporation or reduction of molecular oxygen, 2-oxoglutarate as one donor, and incorporation of one atom each of oxygen into both donors);GO:0055114(oxidation-reduction process)	-	[R] Iron/ascorbate family oxidoreductases	ACO1,ATACO1	3.5	56-72
ptc-MIR6461-p5_1ss17AT	ACUCAAGUUCUGAUCCU	GRMZM2G013448_T02	ACC oxidase 1	GO:0016491(oxidoreductase activity);GO:0016706(oxidoreductase activity, acting on paired donors, with incorporation or reduction of molecular oxygen, 2-oxoglutarate as one donor, and incorporation of one atom each of oxygen into both donors);GO:0055114(oxidation-reduction process)	-	-	ACO1,ATACO1	3.5	56-72
ptc-MIR6461-p5_1ss17AT	ACUCAAGUUCUGAUCCU	GRMZM2G013448_T03	ACC oxidase 1	GO:0016491(oxidoreductase activity);GO:0016706(oxidoreductase activity, acting on paired donors, with incorporation or reduction of molecular oxygen, 2-oxoglutarate as one donor, and incorporation of one atom each of oxygen into both donors);GO:0055114(oxidation-reduction process)	-	[R] Iron/ascorbate family oxidoreductases	ACO1,ATACO1	3.5	56-72
ptc-MIR6461-p5_1ss17AT	ACUCAAGUUCUGAUCCU	GRMZM2G013448_T01	ACC oxidase 1	GO:0016491(oxidoreductase activity);GO:0016706(oxidoreductase activity, acting on paired donors, with incorporation or reduction of molecular oxygen, 2-oxoglutarate as one donor, and incorporation of one atom each of oxygen into both donors);GO:0055114(oxidation-reduction process)	-	-	ACO1,ATACO1	3.5	56-72
ptc-MIR6461-p5_1ss17AT	ACUCAAGUUCUGAUCCU	GRMZM5G861732_T01	-	-	-	-		4	214-230
ptc-MIR6461-p5_1ss17AT	ACUCAAGUUCUGAUCCU	GRMZM5G864498_T01	formin homology5	-	-	-	ATFH5,Fh5	4	770-786
ptc-MIR6461-p5_1ss17AT	ACUCAAGUUCUGAUCCU	AC194405.3_FGT021	Histidine kinase-, DNA gyrase B-, and HSP90-like ATPase family protein	GO:0005524(ATP binding)	-	-		4	2108-2125
ptc-MIR6461-p5_1ss17AT	ACUCAAGUUCUGAUCCU	GRMZM2G092616_T01	Regulator of chromosome condensation (RCC1) family with FYVE zinc finger domain	GO:0046872(metal ion binding)	-	[S] Uncharacterized conserved protein, contains RCC1 domain		4	1943-1960
ptc-MIR6461-p5_1ss17AT	ACUCAAGUUCUGAUCCU	GRMZM2G028733_T01	ubiquitin-specific protease 7	GO:0005515(protein binding);GO:0004843(ubiquitin-specific protease activity);GO:0006511(ubiquitin-dependent protein catabolic process)	-	[O] Ubiquitin-specific protease	UBP7	4	860-875
ptc-MIR6461-p5_1ss17AT	ACUCAAGUUCUGAUCCU	GRMZM2G028733_T02	ubiquitin-specific protease 7	GO:0005515(protein binding);GO:0004843(ubiquitin-specific protease activity);GO:0006511(ubiquitin-dependent protein catabolic process)	-	[O] Ubiquitin-specific protease	UBP7	4	1084-1099
ptc-MIR6461-p5_1ss17AT	ACUCAAGUUCUGAUCCU	GRMZM2G083875_T01	-	-	-	-		4	863-880
ptc-MIR6461-p5_1ss17AT	ACUCAAGUUCUGAUCCU	GRMZM2G036902_T01	Protein kinase superfamily protein	GO:0004672(protein kinase activity);GO:0006468(protein phosphorylation)	-	-	AtCTR1,CTR1,SIS1	4	3278-3294
ptc-MIR6461-p5_1ss17AT	ACUCAAGUUCUGAUCCU	GRMZM2G065899_T01	calcium-binding EF hand family protein	-	-	[T] Ca2+/calmodulin-dependent protein phosphatase (calcineurin subunit B), EF-Hand superfamily protein		4	4449-4465
ptc-MIR6461-p5_1ss17AT	ACUCAAGUUCUGAUCCU	GRMZM2G063723_T01	DNAJ heat shock N-terminal domain-containing protein	-	-	[S] Uncharacterized conserved protein		4	512-528
ptc-MIR6461-p5_1ss17AT	ACUCAAGUUCUGAUCCU	GRMZM2G010494_T01	Transketolase	GO:0003824(catalytic activity);GO:0008152(metabolic process)	-	[G] Transketolase		4	1860-1876
ptc-MIR6461-p5_1ss17AT	ACUCAAGUUCUGAUCCU	GRMZM2G078638_T01	Cyclophilin-like peptidyl-prolyl cis-trans isomerase family protein	GO:0003755(peptidyl-prolyl cis-trans isomerase activity);GO:0006457(protein folding)	-	[O] Similar to cyclophilin-type peptidyl-prolyl cis-trans isomerase		4	747-763
ptc-MIR6461-p5_1ss17AT	ACUCAAGUUCUGAUCCU	GRMZM2G078638_T03	Cyclophilin-like peptidyl-prolyl cis-trans isomerase family protein	GO:0003755(peptidyl-prolyl cis-trans isomerase activity);GO:0006457(protein folding)	-	[O] Similar to cyclophilin-type peptidyl-prolyl cis-trans isomerase		4	747-763
ptc-MIR6461-p5_1ss17AT	ACUCAAGUUCUGAUCCU	GRMZM2G022213_T01	C2H2-like zinc finger protein	-	-	-		4	1320-1337
ptc-MIR6461-p5_1ss17AT	ACUCAAGUUCUGAUCCU	GRMZM2G062471_T01	plasmodesmata-located protein 8	-	-	-	PDLP8	4	1317-1332
ptc-MIR6478-p3_1ss11GA	CUCAGUUGGUAGAGCGGA	GRMZM2G015090_T02	Leucine-rich repeat (LRR) family protein	GO:0005515(protein binding)	-	[T] Ras suppressor protein (contains leucine-rich repeats)		3.5	2131-2148
ptc-MIR6478-p3_1ss11GA	CUCAGUUGGUAGAGCGGA	GRMZM2G015090_T01	Leucine-rich repeat (LRR) family protein	GO:0005515(protein binding)	-	[T] Ras suppressor protein (contains leucine-rich repeats)		3.5	2131-2148
ptc-MIR6478-p3_1ss11GA	CUCAGUUGGUAGAGCGGA	GRMZM2G112309_T01	Protein kinase family protein with leucine-rich repeat domain	GO:0004672(protein kinase activity);GO:0005524(ATP binding);GO:0006468(protein phosphorylation);GO:0005515(protein binding)	-	[T] Serine/threonine protein kinase		3.5	3312-3330
ptc-MIR6478-p3_1ss11GA	CUCAGUUGGUAGAGCGGA	GRMZM2G158039_T01	Ribosomal L29 family protein	GO:0003735(structural constituent of ribosome);GO:0006412(translation);GO:0005622(intracellular);GO:0005840(ribosome)	-	[J] 60S ribosomal protein L35		4	427-444
ptc-MIR6478-p3_1ss11GA	CUCAGUUGGUAGAGCGGA	GRMZM2G158039_T02	Ribosomal L29 family protein	GO:0016491(oxidoreductase activity);GO:0055114(oxidation-reduction process);GO:0003735(structural constituent of ribosome);GO:0006412(translation);GO:0005622(intracellular);GO:0005840(ribosome)	-	[J] 60S ribosomal protein L35		4	427-444
ptc-MIR6478-p3_1ss11GA	CUCAGUUGGUAGAGCGGA	GRMZM2G022061_T02	-	-	-	-		4	685-702
ptc-MIR6478-p3_1ss11GA	CUCAGUUGGUAGAGCGGA	GRMZM2G014676_T01	prefoldin 5	GO:0051082(unfolded protein binding);GO:0006457(protein folding);GO:0016272(prefoldin complex)	-	[O] Molecular chaperone Prefoldin, subunit 5	PFD5	4	180-196
ptc-MIR6478-p3_1ss11GA	CUCAGUUGGUAGAGCGGA	GRMZM2G014676_T02	prefoldin 5	GO:0051082(unfolded protein binding);GO:0006457(protein folding);GO:0016272(prefoldin complex)	-	-	PFD5	4	180-196
ptc-MIR6478-p3_1ss11GA	CUCAGUUGGUAGAGCGGA	GRMZM2G444541_T01	chloroplast ribosomal protein S15	GO:0003735(structural constituent of ribosome);GO:0006412(translation);GO:0005622(intracellular);GO:0005840(ribosome)	ko03010(Ribosome)	-		3	71-87
ptc-MIR6478-p3_1ss11GA	CUCAGUUGGUAGAGCGGA	GRMZM2G007922_T01	INO80 ortholog	GO:0003677(DNA binding);GO:0005524(ATP binding)	-	[L] SNF2 family DNA-dependent ATPase	ATINO80,INO80	3.5	1767-1784
ptc-MIR6478-p3_1ss11GA	CUCAGUUGGUAGAGCGGA	GRMZM2G060185_T02	Phosphoglycerate mutase family protein	-	-	-		3.5	900-916
ptc-MIR6478-p3_1ss11GA	CUCAGUUGGUAGAGCGGA	GRMZM2G019051_T01	-	-	-	-		4	1033-1050
ptc-MIR6478-p3_1ss11GA	CUCAGUUGGUAGAGCGGA	GRMZM2G154667_T01	NADH dehydrogenase subunit J	GO:0003723(RNA binding);GO:0003743(translation initiation factor activity);GO:0006413(translational initiation)	-	-		0.5	1226-1243
ptc-MIR6478-p3_1ss11GA	CUCAGUUGGUAGAGCGGA	GRMZM2G117531_T03	alpha/beta-Hydrolases superfamily protein	-	-	-		1.5	529-546
ptc-MIR6478-p3_1ss11GA	CUCAGUUGGUAGAGCGGA	GRMZM2G147266_T04	TRICHOME BIREFRINGENCE-LIKE 34	-	-	-	TBL34	2	1753-1770
ptc-MIR6478-p3_1ss11GA	CUCAGUUGGUAGAGCGGA	GRMZM2G147266_T03	TRICHOME BIREFRINGENCE-LIKE 34	-	-	-	TBL34	2	1753-1770
ptc-MIR6478-p3_1ss11GA	CUCAGUUGGUAGAGCGGA	GRMZM2G147266_T01	TRICHOME BIREFRINGENCE-LIKE 34	-	-	-	TBL34	2	1753-1770
ptc-MIR6478-p3_1ss11GA	CUCAGUUGGUAGAGCGGA	GRMZM2G147266_T02	TRICHOME BIREFRINGENCE-LIKE 34	-	-	-	TBL34	2	1753-1770
ptc-MIR6478-p3_1ss11GA	CUCAGUUGGUAGAGCGGA	GRMZM2G167999_T02	Transducin/WD40 repeat-like superfamily protein	GO:0005515(protein binding)	-	[T] G protein beta subunit-like protein	LRS1	4	331-348
ptc-MIR6478-p3_1ss11GA	CUCAGUUGGUAGAGCGGA	GRMZM2G167999_T01	Transducin/WD40 repeat-like superfamily protein	GO:0005515(protein binding)	-	[S] Conserved WD40 repeat-containing protein	LRS1	4	331-348
ptc-MIR6478-p3_1ss11GA	CUCAGUUGGUAGAGCGGA	GRMZM2G047613_T01	methyl esterase 7	-	ko00901(Indole alkaloid biosynthesis)	[R] Predicted hydrolase/acyltransferase (alpha/beta hydrolase superfamily)	ATMES7,MES7	4	619-636
ptc-MIR6478-p3_1ss11GA	CUCAGUUGGUAGAGCGGA	GRMZM2G102318_T01	cytochrome P450, family 72, subfamily A, polypeptide 9	GO:0005506(iron ion binding);GO:0016705(oxidoreductase activity, acting on paired donors, with incorporation or reduction of molecular oxygen);GO:0020037(heme binding);GO:0055114(oxidation-reduction process)	-	[I] Cytochrome P450 CYP4/CYP19/CYP26 subfamilies	CYP72A9	4	698-715
ptc-MIR6478-p3_1ss11GA	CUCAGUUGGUAGAGCGGA	GRMZM2G038152_T03	Galactose oxidase/kelch repeat superfamily protein	GO:0005515(protein binding)	-	-		4	79-97
ptc-MIR6478-p3_1ss11GA	CUCAGUUGGUAGAGCGGA	GRMZM2G131334_T03	MAP kinase 20	GO:0004672(protein kinase activity);GO:0005524(ATP binding);GO:0006468(protein phosphorylation)	-	-	ATMPK20,MPK20	4	485-502
ptc-MIR6478-p3_1ss11GA	CUCAGUUGGUAGAGCGGA	GRMZM2G131334_T02	MAP kinase 20	GO:0004672(protein kinase activity);GO:0005524(ATP binding);GO:0006468(protein phosphorylation)	-	[T] Mitogen-activated protein kinase	ATMPK20,MPK20	4	797-814
ptc-MIR6478-p3_1ss11GA	CUCAGUUGGUAGAGCGGA	GRMZM2G131334_T01	MAP kinase 20	GO:0004672(protein kinase activity);GO:0005524(ATP binding);GO:0006468(protein phosphorylation)	-	[T] Mitogen-activated protein kinase	ATMPK20,MPK20	4	797-814
ptc-MIR6478-p3_1ss11GA	CUCAGUUGGUAGAGCGGA	GRMZM2G027535_T02	BSD domain-containing protein	-	-	-		4	619-637
ptc-MIR6478-p3_1ss11GA	CUCAGUUGGUAGAGCGGA	GRMZM2G027535_T01	BSD domain-containing protein	-	-	-		4	842-860
ptc-MIR6478-p3_1ss11GA	CUCAGUUGGUAGAGCGGA	GRMZM5G806488_T01	Ribosomal protein S7p/S5e family protein	-	-	[J] Ribosomal protein S7		3	31803-31820
rco-miR167c_R+1	UGAAGCUGCCAGCAUGAUCUGGA	GRMZM2G502560_T01	-	-	-	-		1	986-1008
rco-miR167c_R+1	UGAAGCUGCCAGCAUGAUCUGGA	GRMZM2G042623_T02	pumilio 1	GO:0003723(RNA binding)	-	[J] Translational repressor Pumilio/PUF3 and related RNA-binding proteins (Puf superfamily)	APUM1,PUM1	3.5	1346-1369
rco-miR167c_R+1	UGAAGCUGCCAGCAUGAUCUGGA	GRMZM2G042623_T01	pumilio 1	GO:0003723(RNA binding)	-	[J] Translational repressor Pumilio/PUF3 and related RNA-binding proteins (Puf superfamily)	APUM1,PUM1	3.5	1348-1371
rgl-miR5139_L+1	GAAACCUGGCUCUGAUACCA	GRMZM2G023711_T02	-	-	-	-		3.5	993-1011
rgl-miR5139_L+1	GAAACCUGGCUCUGAUACCA	GRMZM2G102754_T01	NRAMP metal ion transporter family protein	GO:0005215(transporter activity);GO:0006810(transport);GO:0016020(membrane)	-	[P] Mn2+ and Fe2+ transporters of the NRAMP family	ATEIN2,CKR1,EIN2,ERA3,ORE2,ORE3,PIR2	4	2465-2485
rgl-miR5139_L+1	GAAACCUGGCUCUGAUACCA	GRMZM5G834596_T03	light-regulated zinc finger protein 1	GO:0008270(zinc ion binding);GO:0005622(intracellular)	-	-	DBB3,LZF1,STH3	3.5	29550-29569
rgl-miR5139_L+1	GAAACCUGGCUCUGAUACCA	GRMZM5G808737_T03	Calcineurin-like metallo-phosphoesterase superfamily protein	GO:0016787(hydrolase activity)	-	-		2	3422-3441
rgl-miR5139_L+1	GAAACCUGGCUCUGAUACCA	GRMZM5G808737_T04	Calcineurin-like metallo-phosphoesterase superfamily protein	GO:0016787(hydrolase activity)	-	-		2	3422-3441
rgl-miR5139_L+1	GAAACCUGGCUCUGAUACCA	GRMZM5G808737_T02	Calcineurin-like metallo-phosphoesterase superfamily protein	GO:0016787(hydrolase activity)	-	-		2	3422-3441
rgl-miR5139_L+1	GAAACCUGGCUCUGAUACCA	GRMZM5G814164_T01	peroxin 3	GO:0007031(peroxisome organization);GO:0005779(integral to peroxisomal membrane)	-	-	PEX3,PEX3-2	3	7-26
sbi-miR169d-3p_L+1_1ss10AT	UGGGCGGUCUCCUUGGCUAGC	GRMZM2G025459_T02	5\'-AMP-activated protein kinase beta-2 subunit protein	GO:0005515(protein binding)	-	[G] Protein involved in Snf1 protein kinase complex assembly	AKINBETA1	3.5	2427-2446
sbi-miR169d-3p_L+1_1ss10AT	UGGGCGGUCUCCUUGGCUAGC	GRMZM2G025459_T01	5\'-AMP-activated protein kinase beta-2 subunit protein	GO:0005515(protein binding)	-	[G] Protein involved in Snf1 protein kinase complex assembly	AKINBETA1	3.5	1029-1048
sbi-miR169d-3p_L+1_1ss10AT	UGGGCGGUCUCCUUGGCUAGC	GRMZM2G078124_T01	-	-	-	-		3.5	619-639
sbi-MIR171b-p3_1ss13AT	CCGCCGCGCGCGUCGGGG	GRMZM2G020040_T02	heat shock protein 70 (Hsp 70) family protein	-	-	[O] Molecular chaperones GRP170/SIL1, HSP70 superfamily		1	528-545
sbi-MIR171b-p3_1ss13AT	CCGCCGCGCGCGUCGGGG	GRMZM2G020040_T01	heat shock protein 70 (Hsp 70) family protein	-	-	[O] Molecular chaperones GRP170/SIL1, HSP70 superfamily		1	528-545
sbi-MIR171b-p3_1ss13AT	CCGCCGCGCGCGUCGGGG	GRMZM2G108716_T02	transcript elongation factor IIS	GO:0003676(nucleic acid binding);GO:0008270(zinc ion binding);GO:0006351(transcription, DNA-dependent)	-	[K] Transcription elongation factor TFIIS/Cofactor of enhancer-binding protein Sp1	TFIIS	2.5	375-393
sbi-MIR171b-p3_1ss13AT	CCGCCGCGCGCGUCGGGG	GRMZM2G110333_T02	related to AP2 12	-	-	-	RAP2.12	2.5	73-91
sbi-MIR171b-p3_1ss13AT	CCGCCGCGCGCGUCGGGG	GRMZM2G110333_T03	related to AP2 2	-	-	-	RAP2.2	2.5	50-68
sbi-MIR171b-p3_1ss13AT	CCGCCGCGCGCGUCGGGG	GRMZM2G110333_T01	related to AP2 12	GO:0003700(sequence-specific DNA binding transcription factor activity);GO:0006355(regulation of transcription, DNA-dependent)	-	-	RAP2.12	2.5	73-91
sbi-MIR171b-p3_1ss13AT	CCGCCGCGCGCGUCGGGG	GRMZM2G108716_T01	transcript elongation factor IIS	GO:0003676(nucleic acid binding);GO:0008270(zinc ion binding);GO:0006351(transcription, DNA-dependent);GO:0003677(DNA binding);GO:0005634(nucleus)	-	[K] Transcription elongation factor TFIIS/Cofactor of enhancer-binding protein Sp1	TFIIS	2.5	375-393
sbi-MIR171b-p3_1ss13AT	CCGCCGCGCGCGUCGGGG	GRMZM2G156621_T01	squamosa promoter binding protein-like 10	GO:0003677(DNA binding);GO:0005634(nucleus)	-	-	SPL10	2.5	214-232
sbi-MIR171b-p3_1ss13AT	CCGCCGCGCGCGUCGGGG	GRMZM2G126827_T01	squamosa promoter binding protein-like 10	GO:0003677(DNA binding);GO:0005634(nucleus)	-	-	SPL10	2.5	282-300
sbi-MIR171b-p3_1ss13AT	CCGCCGCGCGCGUCGGGG	GRMZM2G124243_T01	Protein of unknown function, DUF593	-	-	-		2.5	448-464
sbi-MIR171b-p3_1ss13AT	CCGCCGCGCGCGUCGGGG	GRMZM2G076049_T03	glycosyl hydrolase 9B1	GO:0004553(hydrolase activity, hydrolyzing O-glycosyl compounds);GO:0005975(carbohydrate metabolic process)	-	-	ATGH9B1,CEL1,GH9B1	3	693-710
sbi-MIR171b-p3_1ss13AT	CCGCCGCGCGCGUCGGGG	GRMZM2G076049_T01	glycosyl hydrolase 9B1	GO:0004553(hydrolase activity, hydrolyzing O-glycosyl compounds);GO:0005975(carbohydrate metabolic process)	-	-	ATGH9B1,CEL1,GH9B1	3	1527-1544
sbi-MIR171b-p3_1ss13AT	CCGCCGCGCGCGUCGGGG	GRMZM2G105644_T01	Pyridine nucleotide-disulphide oxidoreductase family protein	-	ko00860(Porphyrin and chlorophyll metabolism);ko00900(Terpenoid backbone biosynthesis)	[R] Kynurenine 3-monooxygenase and related flavoprotein monooxygenases		3	173-190
sbi-MIR171b-p3_1ss13AT	CCGCCGCGCGCGUCGGGG	GRMZM2G132036_T01	Galactose mutarotase-like superfamily protein	GO:0016853(isomerase activity);GO:0005975(carbohydrate metabolic process)	-	-		3	1068-1085
sbi-MIR171b-p3_1ss13AT	CCGCCGCGCGCGUCGGGG	GRMZM2G132036_T02	Galactose mutarotase-like superfamily protein	GO:0016853(isomerase activity);GO:0005975(carbohydrate metabolic process)	-	[G] Predicted mutarotase		3	1582-1599
sbi-MIR171b-p3_1ss13AT	CCGCCGCGCGCGUCGGGG	GRMZM2G072231_T01	Haloacid dehalogenase-like hydrolase (HAD) superfamily protein	GO:0005515(protein binding)	-	[K] TFIIF-interacting CTD phosphatase, including NLI-interacting factor (involved in RNA polymerase II regulation)		3	198-215
sbi-MIR171b-p3_1ss13AT	CCGCCGCGCGCGUCGGGG	GRMZM2G086587_T01	-	-	-	-		3	1217-1234
sbi-MIR171b-p3_1ss13AT	CCGCCGCGCGCGUCGGGG	GRMZM2G086587_T02	-	-	-	-		3	2542-2559
sbi-MIR171b-p3_1ss13AT	CCGCCGCGCGCGUCGGGG	GRMZM2G018484_T01	translocon at the inner envelope membrane of chloroplasts 55-II	GO:0016491(oxidoreductase activity);GO:0051537(2 iron, 2 sulfur cluster binding);GO:0055114(oxidation-reduction process);GO:0010277(chlorophyllide a oxygenase [overall] activity)	-	-	TIC55-II	3	407-423
sbi-MIR171b-p3_1ss13AT	CCGCCGCGCGCGUCGGGG	GRMZM2G007466_T01	Integrin-linked protein kinase family	GO:0005515(protein binding);GO:0004672(protein kinase activity);GO:0006468(protein phosphorylation)	-	[K] Myotrophin and similar proteins		3	398-416
sbi-MIR171b-p3_1ss13AT	CCGCCGCGCGCGUCGGGG	GRMZM2G007466_T02	Integrin-linked protein kinase family	GO:0005515(protein binding);GO:0004672(protein kinase activity);GO:0006468(protein phosphorylation)	-	[T] Tyrosine kinase specific for activated (GTP-bound) p21cdc42Hs		3	398-416
sbi-MIR171b-p3_1ss13AT	CCGCCGCGCGCGUCGGGG	GRMZM2G148937_T01	MATE efflux family protein	GO:0015238(drug transmembrane transporter activity);GO:0015297(antiporter activity);GO:0006855(drug transmembrane transport);GO:0055085(transmembrane transport);GO:0016020(membrane)	-	[R] Uncharacterized membrane protein, predicted efflux pump		3.5	811-828
sbi-MIR171b-p3_1ss13AT	CCGCCGCGCGCGUCGGGG	GRMZM2G158045_T01	Protein kinase superfamily protein	GO:0004672(protein kinase activity);GO:0005524(ATP binding);GO:0006468(protein phosphorylation)	-	-		3.5	452-469
sbi-MIR171b-p3_1ss13AT	CCGCCGCGCGCGUCGGGG	GRMZM2G158045_T02	Protein kinase superfamily protein	GO:0004672(protein kinase activity);GO:0005524(ATP binding);GO:0006468(protein phosphorylation)	-	[T] Serine/threonine protein kinase		3.5	547-564
sbi-MIR171b-p3_1ss13AT	CCGCCGCGCGCGUCGGGG	GRMZM2G100478_T01	syntaxin of plants 111	GO:0016020(membrane);GO:0005515(protein binding)	ko04130(SNARE interactions in vesicular transport)	[U] SNARE protein Syntaxin 1 and related proteins	ATSYP111,KN,SYP111	3.5	911-928
sbi-MIR171b-p3_1ss13AT	CCGCCGCGCGCGUCGGGG	GRMZM2G045319_T01	Cytochrome P450 superfamily protein	GO:0005506(iron ion binding);GO:0016705(oxidoreductase activity, acting on paired donors, with incorporation or reduction of molecular oxygen);GO:0020037(heme binding);GO:0055114(oxidation-reduction process)	-	[I] Cytochrome P450 CYP4/CYP19/CYP26 subfamilies	BAS1,CYP72B1,CYP734A1	3.5	95-112
sbi-MIR171b-p3_1ss13AT	CCGCCGCGCGCGUCGGGG	GRMZM2G087267_T03	Protein of unknown function (DUF640)	-	-	-	LSH6	3.5	554-570
sbi-MIR171b-p3_1ss13AT	CCGCCGCGCGCGUCGGGG	GRMZM2G087267_T02	Protein of unknown function (DUF640)	-	-	-	LSH6	3.5	278-294
sbi-MIR171b-p3_1ss13AT	CCGCCGCGCGCGUCGGGG	GRMZM2G087267_T01	Protein of unknown function (DUF640)	-	-	-	LSH6	3.5	295-311
sbi-MIR171b-p3_1ss13AT	CCGCCGCGCGCGUCGGGG	GRMZM2G038801_T01	DnaJ/Hsp40 cysteine-rich domain superfamily protein	-	-	-		3.5	141-158
sbi-MIR171b-p3_1ss13AT	CCGCCGCGCGCGUCGGGG	GRMZM2G038801_T02	DnaJ/Hsp40 cysteine-rich domain superfamily protein	-	-	-		3.5	200-217
sbi-MIR171b-p3_1ss13AT	CCGCCGCGCGCGUCGGGG	GRMZM2G029979_T01	bZIP transcription factor family protein	GO:0003700(sequence-specific DNA binding transcription factor activity);GO:0043565(sequence-specific DNA binding);GO:0006355(regulation of transcription, DNA-dependent)	-	-	bZIP65,TGA10	3.5	1313-1329
sbi-MIR171b-p3_1ss13AT	CCGCCGCGCGCGUCGGGG	GRMZM2G151755_T01	Pectin lyase-like superfamily protein	GO:0004650(polygalacturonase activity);GO:0005975(carbohydrate metabolic process)	-	-		3.5	163-180
sbi-MIR171b-p3_1ss13AT	CCGCCGCGCGCGUCGGGG	GRMZM2G081221_T01	SMAD/FHA domain-containing protein	GO:0005515(protein binding)	-	[R] Nuclear inhibitor of phosphatase-1		3.5	52-70
sbi-MIR171b-p3_1ss13AT	CCGCCGCGCGCGUCGGGG	GRMZM2G052467_T01	-	-	-	-		3.5	806-824
sbi-MIR171b-p3_1ss13AT	CCGCCGCGCGCGUCGGGG	GRMZM2G057328_T01	cinnamoyl coa reductase 1	GO:0003824(catalytic activity);GO:0050662(coenzyme binding);GO:0044237(cellular metabolic process)	-	[V] Flavonol reductase/cinnamoyl-CoA reductase	ATCCR1,CCR1,IRX4	3.5	458-474
sbi-MIR171b-p3_1ss13AT	CCGCCGCGCGCGUCGGGG	GRMZM2G099452_T02	subtilisin-like serine protease 3	GO:0004252(serine-type endopeptidase activity);GO:0006508(proteolysis);GO:0042802(identical protein binding);GO:0043086(negative regulation of catalytic activity);GO:0005618(cell wall);GO:0016020(membrane)	-	-	SLP3	4	1038-1055
sbi-MIR171b-p3_1ss13AT	CCGCCGCGCGCGUCGGGG	GRMZM2G099452_T01	PA-domain containing subtilase family protein	GO:0004252(serine-type endopeptidase activity);GO:0006508(proteolysis);GO:0042802(identical protein binding);GO:0043086(negative regulation of catalytic activity);GO:0005618(cell wall);GO:0016020(membrane)	-	-		4	1038-1055
sbi-MIR171b-p3_1ss13AT	CCGCCGCGCGCGUCGGGG	GRMZM2G022442_T01	Glycosyltransferase family 61 protein	GO:0016757(transferase activity, transferring glycosyl groups)	-	[S] Uncharacterized conserved protein		4	1309-1326
sbi-MIR171b-p3_1ss13AT	CCGCCGCGCGCGUCGGGG	GRMZM2G150363_T01	nine-cis-epoxycarotenoid dioxygenase 4	-	ko00906(Carotenoid biosynthesis)	[Q] Beta, beta-carotene 15,15'-dioxygenase and related enzymes	CCD4,NCED4	4	805-822
sbi-MIR171b-p3_1ss13AT	CCGCCGCGCGCGUCGGGG	GRMZM2G022181_T01	Protein of unknown function (DUF581)	-	-	-		4	375-392
sbi-MIR171b-p3_1ss13AT	CCGCCGCGCGCGUCGGGG	GRMZM2G053500_T01	Protein of unknown function (DUF544)	-	-	-		4	251-268
sbi-MIR171b-p3_1ss13AT	CCGCCGCGCGCGUCGGGG	GRMZM2G146158_T02	Nucleotide-diphospho-sugar transferase family protein	-	-	-		4	328-345
sbi-MIR171b-p3_1ss13AT	CCGCCGCGCGCGUCGGGG	GRMZM2G146158_T01	Nucleotide-diphospho-sugar transferase family protein	-	-	-		4	144-161
sbi-MIR171b-p3_1ss13AT	CCGCCGCGCGCGUCGGGG	GRMZM2G099604_T01	Pentatricopeptide repeat (PPR) superfamily protein	-	-	-	OTP85	4	705-722
sbi-MIR171b-p3_1ss13AT	CCGCCGCGCGCGUCGGGG	GRMZM2G011789_T01	nuclear factor Y, subunit B6	GO:0043565(sequence-specific DNA binding);GO:0005622(intracellular)	-	[K] CCAAT-binding factor, subunit A (HAP3)	L1L,NF-YB6	4	474-491
sbi-MIR171b-p3_1ss13AT	CCGCCGCGCGCGUCGGGG	GRMZM2G049755_T01	Tetratricopeptide repeat (TPR)-like superfamily protein	-	-	-		4	249-266
sbi-MIR171b-p3_1ss13AT	CCGCCGCGCGCGUCGGGG	GRMZM2G099434_T01	Pentatricopeptide repeat (PPR) superfamily protein	-	-	-		4	383-401
sbi-MIR171b-p3_1ss13AT	CCGCCGCGCGCGUCGGGG	GRMZM2G073258_T01	ethylene-responsive element binding factor 15	GO:0003700(sequence-specific DNA binding transcription factor activity);GO:0006355(regulation of transcription, DNA-dependent)	-	-	ATERF15,ERF15	4	488-506
sbi-MIR171b-p3_1ss13AT	CCGCCGCGCGCGUCGGGG	GRMZM2G130055_T01	-	-	-	-		4	333-350
sbi-MIR171b-p3_1ss13AT	CCGCCGCGCGCGUCGGGG	GRMZM2G057717_T01	Protein of unknown function (DUF581)	-	-	-		4	138-154
sbi-MIR171b-p3_1ss13AT	CCGCCGCGCGCGUCGGGG	GRMZM2G130053_T01	senescence-associated gene 12	GO:0008234(cysteine-type peptidase activity);GO:0006508(proteolysis)	-	[O] Cysteine proteinase Cathepsin L	SAG12	4	199-217
sbi-MIR171b-p3_1ss13AT	CCGCCGCGCGCGUCGGGG	GRMZM2G078097_T01	methionine gamma-lyase	GO:0030170(pyridoxal phosphate binding)	ko00270(Cysteine and methionine metabolism);ko00450(Selenoamino acid metabolism)	[E] Cystathionine beta-lyases/cystathionine gamma-synthases	ATMGL,MGL	4	196-212
sbi-MIR171b-p3_1ss13AT	CCGCCGCGCGCGUCGGGG	GRMZM2G163217_T01	MAP kinase kinase 9	GO:0004672(protein kinase activity);GO:0005524(ATP binding);GO:0006468(protein phosphorylation)	-	[T] Mitogen-activated protein kinase kinase (MAP2K)	ATMKK9,MKK9	4	945-961
sbi-MIR171b-p3_1ss13AT	CCGCCGCGCGCGUCGGGG	GRMZM2G089974_T01	-	-	-	-		4	258-276
sbi-MIR171b-p3_1ss13AT	CCGCCGCGCGCGUCGGGG	GRMZM2G108267_T02	-	-	-	-		4	141-157
sbi-MIR171b-p3_1ss13AT	CCGCCGCGCGCGUCGGGG	GRMZM2G151257_T01	glycosyl hydrolase 9B8	GO:0004553(hydrolase activity, hydrolyzing O-glycosyl compounds);GO:0005975(carbohydrate metabolic process)	-	-	AtGH9B8,GH9B8	4	612-628
sbi-MIR171b-p3_1ss13AT	CCGCCGCGCGCGUCGGGG	GRMZM2G021313_T01	-	-	-	-		4	255-273
sbi-MIR171b-p3_1ss13AT	CCGCCGCGCGCGUCGGGG	GRMZM2G108267_T01	-	-	-	-		4	141-157
sbi-MIR171b-p3_1ss13AT	CCGCCGCGCGCGUCGGGG	GRMZM2G145958_T02	Iron-sulphur cluster biosynthesis family protein	-	-	-		4	318-334
sbi-MIR171b-p3_1ss13AT	CCGCCGCGCGCGUCGGGG	GRMZM2G145958_T06	Iron-sulphur cluster biosynthesis family protein	-	-	-		4	318-334
sbi-MIR171b-p3_1ss13AT	CCGCCGCGCGCGUCGGGG	GRMZM2G145958_T03	Iron-sulphur cluster biosynthesis family protein	-	-	-		4	260-276
sbi-MIR171b-p3_1ss13AT	CCGCCGCGCGCGUCGGGG	GRMZM2G145958_T01	Iron-sulphur cluster biosynthesis family protein	-	-	-		4	318-334
sbi-MIR171b-p3_1ss13AT	CCGCCGCGCGCGUCGGGG	GRMZM2G045544_T02	RING/FYVE/PHD zinc finger superfamily protein	GO:0005515(protein binding)	-	-		4	269-285
sbi-MIR171b-p3_1ss13AT	CCGCCGCGCGCGUCGGGG	GRMZM2G045544_T01	RING/FYVE/PHD zinc finger superfamily protein	GO:0005515(protein binding)	-	-		4	269-285
sbi-MIR171b-p3_1ss13AT	CCGCCGCGCGCGUCGGGG	GRMZM2G061938_T03	copper ion binding	-	-	-		4	145-161
sbi-MIR171b-p3_1ss13AT	CCGCCGCGCGCGUCGGGG	GRMZM2G061938_T01	copper ion binding	-	-	-		4	145-161
sbi-MIR171b-p3_1ss13AT	CCGCCGCGCGCGUCGGGG	GRMZM2G097704_T01	alpha/beta-Hydrolases superfamily protein	GO:0004806(triglyceride lipase activity);GO:0006629(lipid metabolic process)	-	[I] Predicted lipase	PLA-I{beta]2	4	1717-1733
sbi-MIR171b-p3_1ss13AT	CCGCCGCGCGCGUCGGGG	GRMZM2G098438_T01	Plant protein of unknown function (DUF828)	-	-	-	TBL12	4	474-492
sbi-MIR171b-p3_1ss13AT	CCGCCGCGCGCGUCGGGG	GRMZM2G129189_T01	homolog of carrot EP3-3 chitinase	GO:0004568(chitinase activity);GO:0006032(chitin catabolic process);GO:0016998(cell wall macromolecule catabolic process);GO:0008061(chitin binding)	ko00520(Amino sugar and nucleotide sugar metabolism)	[R] Predicted chitinase	ATCHITIV,ATEP3,CHIV,EP3	4	678-694
sbi-MIR171b-p3_1ss13AT	CCGCCGCGCGCGUCGGGG	GRMZM2G129189_T02	homolog of carrot EP3-3 chitinase	GO:0004568(chitinase activity);GO:0006032(chitin catabolic process);GO:0016998(cell wall macromolecule catabolic process);GO:0008061(chitin binding)	-	-	ATCHITIV,ATEP3,CHIV,EP3	4	746-762
sbi-MIR171b-p3_1ss13AT	CCGCCGCGCGCGUCGGGG	GRMZM2G052423_T01	cold-regulated 413-plasma membrane 2	-	-	-	ATCOR413-PM2,COR413-PM2	4	138-154
sbi-MIR171b-p3_1ss13AT	CCGCCGCGCGCGUCGGGG	GRMZM2G149335_T01	high mobility group A5	GO:0003677(DNA binding);GO:0006334(nucleosome assembly);GO:0000786(nucleosome);GO:0005634(nucleus)	-	-	HON5	4	954-970
sbi-MIR171b-p3_1ss13AT	CCGCCGCGCGCGUCGGGG	GRMZM2G121160_T01	-	-	-	-		4	365-381
sbi-MIR171b-p3_1ss13AT	CCGCCGCGCGCGUCGGGG	GRMZM2G020366_T01	SKP1 interacting partner 4	GO:0005515(protein binding)	-	-	SKIP4	4	272-288
sbi-MIR171b-p3_1ss13AT	CCGCCGCGCGCGUCGGGG	GRMZM2G163539_T01	RING/U-box superfamily protein	GO:0046872(metal ion binding)	-	-		4	153-169
sbi-MIR171b-p3_1ss13AT	CCGCCGCGCGCGUCGGGG	GRMZM2G073272_T01	WRKY DNA-binding protein 11	GO:0003700(sequence-specific DNA binding transcription factor activity);GO:0043565(sequence-specific DNA binding);GO:0006355(regulation of transcription, DNA-dependent)	-	-	ATWRKY11,WRKY11	4	375-391
sbi-MIR171b-p3_1ss13AT	CCGCCGCGCGCGUCGGGG	GRMZM2G156336_T01	-	-	-	-		4	744-760
sbi-MIR171b-p3_1ss13AT	CCGCCGCGCGCGUCGGGG	GRMZM2G061938_T04	-	-	-	-		4	143-159
sbi-MIR171b-p3_1ss13AT	CCGCCGCGCGCGUCGGGG	GRMZM2G061938_T02	copper ion binding	-	-	-		4	840-856
sbi-MIR171b-p3_1ss13AT	CCGCCGCGCGCGUCGGGG	GRMZM2G116586_T02	UDP-sugar pyrophosphorylase	-	-	-	ATUSP,USP	4	102-118
sbi-MIR171b-p3_1ss13AT	CCGCCGCGCGCGUCGGGG	GRMZM2G116586_T01	UDP-sugar pyrophosphorylase	GO:0016779(nucleotidyltransferase activity);GO:0008152(metabolic process)	ko00520(Amino sugar and nucleotide sugar metabolism)	[M] UDP-N-acetylglucosamine pyrophosphorylase	ATUSP,USP	4	102-118
sbi-MIR171b-p3_1ss13AT	CCGCCGCGCGCGUCGGGG	GRMZM2G113332_T01	copper chaperone	GO:0046872(metal ion binding);GO:0030001(metal ion transport)	-	[P] Copper chaperone	CCH	4	702-718
sbi-MIR171b-p3_1ss13AT	CCGCCGCGCGCGUCGGGG	GRMZM2G113332_T03	copper chaperone	-	-	-	CCH	4	1086-1102
sbi-MIR171b-p3_1ss13AT	CCGCCGCGCGCGUCGGGG	GRMZM2G113332_T02	copper chaperone	GO:0046872(metal ion binding);GO:0030001(metal ion transport)	-	-	CCH	4	1364-1380
sbi-MIR171b-p3_1ss13AT	CCGCCGCGCGCGUCGGGG	GRMZM2G097704_T01	alpha/beta-Hydrolases superfamily protein	GO:0004806(triglyceride lipase activity);GO:0006629(lipid metabolic process)	-	[I] Predicted lipase	PLA-I{beta]2	4	262-278
sbi-MIR171b-p3_1ss13AT	CCGCCGCGCGCGUCGGGG	GRMZM2G028700_T01	BRI1 suppressor 1 (BSU1)-like 2	GO:0016787(hydrolase activity);GO:0005515(protein binding)	-	[R] Serine/threonine specific protein phosphatase PP1, catalytic subunit	BSL2	0.5	427-444
sbi-MIR171b-p3_1ss13AT	CCGCCGCGCGCGUCGGGG	GRMZM2G001699_T02	casein kinase I-like 8	GO:0003700(sequence-specific DNA binding transcription factor activity);GO:0006355(regulation of transcription, DNA-dependent);GO:0005667(transcription factor complex)	-	-	ckl8	1.5	42-59
sbi-MIR171b-p3_1ss13AT	CCGCCGCGCGCGUCGGGG	GRMZM2G001699_T01	casein kinase I-like 8	GO:0003700(sequence-specific DNA binding transcription factor activity);GO:0006355(regulation of transcription, DNA-dependent);GO:0005667(transcription factor complex)	-	-	ckl8	1.5	42-59
sbi-MIR171b-p3_1ss13AT	CCGCCGCGCGCGUCGGGG	GRMZM2G426242_T01	UDP-glucosyl transferase 89B1	GO:0016758(transferase activity, transferring hexosyl groups);GO:0008152(metabolic process)	-	[C] UDP-glucuronosyl and UDP-glucosyl transferase	UGT89B1	2	822-839
sbi-MIR171b-p3_1ss13AT	CCGCCGCGCGCGUCGGGG	GRMZM2G405170_T01	AP2/B3-like transcriptional factor family protein	GO:0003677(DNA binding)	-	-	NGA2	2	213-230
sbi-MIR171b-p3_1ss13AT	CCGCCGCGCGCGUCGGGG	AC196490.3_FGT007	-	-	-	-		3	71-89
sbi-MIR171b-p3_1ss13AT	CCGCCGCGCGCGUCGGGG	GRMZM2G026737_T01	-	-	-	-		3	340-356
sbi-MIR171b-p3_1ss13AT	CCGCCGCGCGCGUCGGGG	GRMZM2G414503_T01	Glycosyltransferase family 29 (sialyltransferase) family protein	GO:0008373(sialyltransferase activity);GO:0006486(protein glycosylation)	-	-		3	803-819
sbi-MIR171b-p3_1ss13AT	CCGCCGCGCGCGUCGGGG	AC217897.3_FGT010	Protein of unknown function (DUF962)	-	-	-		3	372-388
sbi-MIR171b-p3_1ss13AT	CCGCCGCGCGCGUCGGGG	GRMZM2G362828_T01	-	GO:0004857(enzyme inhibitor activity);GO:0030599(pectinesterase activity)	-	-		3	279-295
sbi-MIR171b-p3_1ss13AT	CCGCCGCGCGCGUCGGGG	GRMZM2G040565_T01	-	-	-	-		3	618-634
sbi-MIR171b-p3_1ss13AT	CCGCCGCGCGCGUCGGGG	GRMZM2G040565_T02	-	-	-	-		3	1067-1083
sbi-MIR171b-p3_1ss13AT	CCGCCGCGCGCGUCGGGG	GRMZM2G324210_T01	-	-	-	-		3.5	1797-1814
sbi-MIR171b-p3_1ss13AT	CCGCCGCGCGCGUCGGGG	GRMZM5G838435_T01	alpha/beta-Hydrolases superfamily protein	-	-	[I] Soluble epoxide hydrolase		3.5	552-569
sbi-MIR171b-p3_1ss13AT	CCGCCGCGCGCGUCGGGG	GRMZM5G802115_T01	AGC (cAMP-dependent, cGMP-dependent and protein kinase C) kinase family protein	GO:0004672(protein kinase activity);GO:0005524(ATP binding);GO:0006468(protein phosphorylation)	-	[R] Putative serine/threonine protein kinase	AGC2,AGC2-1,AtOXI1,OXI1	3.5	1107-1124
sbi-MIR171b-p3_1ss13AT	CCGCCGCGCGCGUCGGGG	GRMZM2G468661_T01	galacturonosyltransferase-like 4	GO:0016757(transferase activity, transferring glycosyl groups)	-	-	GATL4	3.5	473-491
sbi-MIR171b-p3_1ss13AT	CCGCCGCGCGCGUCGGGG	GRMZM2G002515_T01	BRI1-like 2	GO:0004672(protein kinase activity);GO:0005524(ATP binding);GO:0006468(protein phosphorylation);GO:0005515(protein binding)	-	[T] Serine/threonine protein kinase	BRL2,VH1	3.5	2370-2388
sbi-MIR171b-p3_1ss13AT	CCGCCGCGCGCGUCGGGG	GRMZM2G383088_T01	dicarboxylate transporter 1	GO:0005215(transporter activity);GO:0006814(sodium ion transport);GO:0055085(transmembrane transport);GO:0016020(membrane)	-	-	DiT1	3.5	828-846
sbi-MIR171b-p3_1ss13AT	CCGCCGCGCGCGUCGGGG	AC206951.3_FGT017	Integrase-type DNA-binding superfamily protein	GO:0003700(sequence-specific DNA binding transcription factor activity);GO:0006355(regulation of transcription, DNA-dependent)	-	-	HRE1	3.5	41-59
sbi-MIR171b-p3_1ss13AT	CCGCCGCGCGCGUCGGGG	GRMZM2G001930_T01	Basic helix-loop-helix (bHLH) DNA-binding family protein	GO:0046983(protein dimerization activity)	ko04626(Plant-pathogen interaction)	[K] Helix loop helix transcription factor EB	ATMYC2,JAI1,JIN1,MYC2,RD22BP1,ZBF1	3.5	547-563
sbi-MIR171b-p3_1ss13AT	CCGCCGCGCGCGUCGGGG	GRMZM2G010100_T01	related to AP2 11	GO:0003700(sequence-specific DNA binding transcription factor activity);GO:0006355(regulation of transcription, DNA-dependent)	-	-	RAP2.11	3.5	738-754
sbi-MIR171b-p3_1ss13AT	CCGCCGCGCGCGUCGGGG	GRMZM5G838831_T01	pleiotropic drug resistance 12	-	-	-	ABCG40,ATABCG40,ATPDR12,PDR12	3.5	108-124
sbi-MIR171b-p3_1ss13AT	CCGCCGCGCGCGUCGGGG	GRMZM2G015005_T01	Transducin/WD40 repeat-like superfamily protein	-	-	-	YAO	3.5	223-239
sbi-MIR171b-p3_1ss13AT	CCGCCGCGCGCGUCGGGG	GRMZM2G015005_T03	Transducin/WD40 repeat-like superfamily protein	GO:0005515(protein binding)	-	[A] U3 snoRNP-associated protein (contains WD40 repeats)	YAO	3.5	223-239
sbi-MIR171b-p3_1ss13AT	CCGCCGCGCGCGUCGGGG	GRMZM2G015005_T02	Transducin/WD40 repeat-like superfamily protein	GO:0005515(protein binding)	-	[R] WD40 repeat protein	YAO	3.5	223-239
sbi-MIR171b-p3_1ss13AT	CCGCCGCGCGCGUCGGGG	AC214051.3_FGT003	-	-	-	-		4	169-186
sbi-MIR171b-p3_1ss13AT	CCGCCGCGCGCGUCGGGG	GRMZM2G029262_T05	mercaptopyruvate sulfurtransferase 1	-	-	[V] Mercaptopyruvate sulfurtransferase/thiosulfate sulfurtransferase	ATMST1,ATRDH1,MST1,ST1,STR1	4	284-301
sbi-MIR171b-p3_1ss13AT	CCGCCGCGCGCGUCGGGG	GRMZM2G029262_T01	mercaptopyruvate sulfurtransferase 1	-	-	[V] Mercaptopyruvate sulfurtransferase/thiosulfate sulfurtransferase	ATMST1,ATRDH1,MST1,ST1,STR1	4	184-201
sbi-MIR171b-p3_1ss13AT	CCGCCGCGCGCGUCGGGG	GRMZM2G029262_T02	mercaptopyruvate sulfurtransferase 1	-	-	[V] Mercaptopyruvate sulfurtransferase/thiosulfate sulfurtransferase	ATMST1,ATRDH1,MST1,ST1,STR1	4	284-301
sbi-MIR171b-p3_1ss13AT	CCGCCGCGCGCGUCGGGG	GRMZM2G029262_T03	mercaptopyruvate sulfurtransferase 1	-	ko00270(Cysteine and methionine metabolism)	[V] Mercaptopyruvate sulfurtransferase/thiosulfate sulfurtransferase	ATMST1,ATRDH1,MST1,ST1,STR1	4	199-216
sbi-MIR171b-p3_1ss13AT	CCGCCGCGCGCGUCGGGG	GRMZM2G029262_T04	mercaptopyruvate sulfurtransferase 1	-	ko00270(Cysteine and methionine metabolism)	[V] Mercaptopyruvate sulfurtransferase/thiosulfate sulfurtransferase	ATMST1,ATRDH1,MST1,ST1,STR1	4	229-246
sbi-MIR171b-p3_1ss13AT	CCGCCGCGCGCGUCGGGG	GRMZM2G433481_T01	phospholipase D alpha 2	-	-	-	PLDALPHA2	4	270-287
sbi-MIR171b-p3_1ss13AT	CCGCCGCGCGCGUCGGGG	GRMZM2G030636_T01	alpha/beta-Hydrolases superfamily protein	-	-	[R] Predicted hydrolase/acyltransferase (alpha/beta hydrolase superfamily)	BDG1	4	730-747
sbi-MIR171b-p3_1ss13AT	CCGCCGCGCGCGUCGGGG	GRMZM2G443495_T05	fatty acid amide hydrolase	GO:0016884(carbon-nitrogen ligase activity, with glutamine as amido-N-donor)	-	[J] Amidases	AtFAAH,FAAH	4	610-627
sbi-MIR171b-p3_1ss13AT	CCGCCGCGCGCGUCGGGG	GRMZM2G014709_T03	CAAX amino terminal protease family protein	GO:0016020(membrane)	-	-		4	3048-3065
sbi-MIR171b-p3_1ss13AT	CCGCCGCGCGCGUCGGGG	GRMZM2G014709_T02	CAAX amino terminal protease family protein	GO:0016020(membrane)	-	-		4	3048-3065
sbi-MIR171b-p3_1ss13AT	CCGCCGCGCGCGUCGGGG	GRMZM2G442000_T01	SAUR-like auxin-responsive protein family	-	-	-		4	412-429
sbi-MIR171b-p3_1ss13AT	CCGCCGCGCGCGUCGGGG	AC213773.4_FGT003	-	-	-	-		4	54-71
sbi-MIR171b-p3_1ss13AT	CCGCCGCGCGCGUCGGGG	GRMZM2G030850_T01	Glycosyl hydrolase superfamily protein	GO:0004553(hydrolase activity, hydrolyzing O-glycosyl compounds);GO:0005975(carbohydrate metabolic process)	-	-		4	734-750
sbi-MIR171b-p3_1ss13AT	CCGCCGCGCGCGUCGGGG	GRMZM2G030850_T02	Glycosyl hydrolase superfamily protein	GO:0004553(hydrolase activity, hydrolyzing O-glycosyl compounds);GO:0005975(carbohydrate metabolic process)	-	-		4	734-750
sbi-MIR171b-p3_1ss13AT	CCGCCGCGCGCGUCGGGG	GRMZM2G017486_T01	-	-	-	-		4	1284-1302
sbi-MIR171b-p3_1ss13AT	CCGCCGCGCGCGUCGGGG	GRMZM2G031790_T01	3-ketoacyl-CoA synthase 2	GO:0016747(transferase activity, transferring acyl groups other than amino-acyl groups);GO:0006633(fatty acid biosynthetic process);GO:0016020(membrane);GO:0008610(lipid biosynthetic process)	-	-	KCS2	4	707-724
sbi-MIR171b-p3_1ss13AT	CCGCCGCGCGCGUCGGGG	GRMZM2G003509_T02	Homeobox-leucine zipper family protein / lipid-binding START domain-containing protein	GO:0008289(lipid binding)	-	-	ATHB-14,ATHB14,PHB,PHB-1D	4	178-195
sbi-MIR171b-p3_1ss13AT	CCGCCGCGCGCGUCGGGG	GRMZM2G003509_T01	Homeobox-leucine zipper family protein / lipid-binding START domain-containing protein	GO:0003700(sequence-specific DNA binding transcription factor activity);GO:0043565(sequence-specific DNA binding);GO:0006355(regulation of transcription, DNA-dependent);GO:0008289(lipid binding)	-	-	ATHB-14,ATHB14,PHB,PHB-1D	4	178-195
sbi-MIR171b-p3_1ss13AT	CCGCCGCGCGCGUCGGGG	GRMZM2G027595_T01	-	-	-	-		4	947-963
sbi-MIR171b-p3_1ss13AT	CCGCCGCGCGCGUCGGGG	GRMZM2G465091_T01	TCP family transcription factor	-	-	-		4	169-185
sbi-MIR171b-p3_1ss13AT	CCGCCGCGCGCGUCGGGG	GRMZM2G034302_T02	sucrose transporter 2	-	-	-	ATSUC3,ATSUT2,SUC3,SUT2	4	372-388
sbi-MIR171b-p3_1ss13AT	CCGCCGCGCGCGUCGGGG	GRMZM2G025648_T02	-	-	-	-		4	225-243
sbi-MIR171b-p3_1ss13AT	CCGCCGCGCGCGUCGGGG	GRMZM2G025648_T01	-	-	-	-		4	225-243
sbi-MIR171b-p3_1ss13AT	CCGCCGCGCGCGUCGGGG	GRMZM2G032046_T01	SPA1-related 4	GO:0004672(protein kinase activity);GO:0006468(protein phosphorylation)	-	-	SPA4	4	106-124
sbi-MIR171b-p3_1ss13AT	CCGCCGCGCGCGUCGGGG	GRMZM2G019027_T01	Calcium-dependent phosphotriesterase superfamily protein	-	-	-		4	649-665
sbi-MIR171b-p3_1ss13AT	CCGCCGCGCGCGUCGGGG	GRMZM2G034302_T06	sucrose transporter 2	GO:0055085(transmembrane transport);GO:0016021(integral to membrane)	-	-	ATSUC3,ATSUT2,SUC3,SUT2	4	250-266
sbi-MIR171b-p3_1ss13AT	CCGCCGCGCGCGUCGGGG	GRMZM2G034302_T04	sucrose transporter 2	-	-	[G] Sucrose transporter and related proteins	ATSUC3,ATSUT2,SUC3,SUT2	4	264-280
sbi-MIR171b-p3_1ss13AT	CCGCCGCGCGCGUCGGGG	GRMZM2G034302_T03	sucrose transporter 2	-	-	[G] Sucrose transporter and related proteins	ATSUC3,ATSUT2,SUC3,SUT2	4	264-280
sbi-MIR171b-p3_1ss13AT	CCGCCGCGCGCGUCGGGG	GRMZM2G034302_T01	sucrose transporter 2	-	-	[G] Sucrose transporter and related proteins	ATSUC3,ATSUT2,SUC3,SUT2	4	372-388
sbi-MIR171b-p3_1ss13AT	CCGCCGCGCGCGUCGGGG	AC234157.1_FGT003	-	-	-	-		4	367-385
sbi-MIR171b-p3_1ss13AT	CCGCCGCGCGCGUCGGGG	GRMZM2G013457_T01	Ribosomal protein S3Ae	GO:0003735(structural constituent of ribosome);GO:0006412(translation);GO:0005622(intracellular);GO:0005840(ribosome)	-	[J] 40S ribosomal protein S3A		4	60-76
sbi-MIR171b-p3_1ss13AT	CCGCCGCGCGCGUCGGGG	GRMZM2G445201_T02	Galactosyl transferase GMA12/MNN10 family protein	GO:0016758(transferase activity, transferring hexosyl groups);GO:0016021(integral to membrane)	-	[M] Subunit of Golgi mannosyltransferase complex		1	384-401
sbi-MIR171b-p3_1ss13AT	CCGCCGCGCGCGUCGGGG	GRMZM2G093291_T01	Tetratricopeptide repeat (TPR)-like superfamily protein	-	-	-	EMB976	1.5	221-238
sbi-MIR171b-p3_1ss13AT	CCGCCGCGCGCGUCGGGG	GRMZM2G093291_T02	Tetratricopeptide repeat (TPR)-like superfamily protein	-	-	-	EMB976	1.5	221-238
sbi-MIR171b-p3_1ss13AT	CCGCCGCGCGCGUCGGGG	GRMZM2G478628_T01	-	-	-	-		2	1852-1869
sbi-MIR171b-p3_1ss13AT	CCGCCGCGCGCGUCGGGG	GRMZM2G005984_T01	photosystem II family protein	-	ko00195(Photosynthesis)	-	PSB27	3	258-275
sbi-MIR171b-p3_1ss13AT	CCGCCGCGCGCGUCGGGG	GRMZM2G003738_T01	-	-	-	-		3	444-461
sbi-MIR171b-p3_1ss13AT	CCGCCGCGCGCGUCGGGG	GRMZM2G406951_T01	alpha/beta-Hydrolases superfamily protein	GO:0004806(triglyceride lipase activity);GO:0006629(lipid metabolic process)	-	[I] Predicted lipase	DGL	3	703-719
sbi-MIR171b-p3_1ss13AT	CCGCCGCGCGCGUCGGGG	GRMZM5G844748_T01	-	-	-	-		3	268-284
sbi-MIR171b-p3_1ss13AT	CCGCCGCGCGCGUCGGGG	GRMZM2G057611_T01	Major facilitator superfamily protein	GO:0005215(transporter activity);GO:0006810(transport);GO:0016020(membrane)	-	[E] H+/oligopeptide symporter		3.5	81-98
sbi-MIR171b-p3_1ss13AT	CCGCCGCGCGCGUCGGGG	GRMZM2G066862_T01	expansin A7	-	-	-	ATEXP7,ATEXPA7,ATHEXP ALPHA 1.26,EXP7,EXPA7	3.5	638-655
sbi-MIR171b-p3_1ss13AT	CCGCCGCGCGCGUCGGGG	GRMZM2G028852_T01	Pentatricopeptide repeat (PPR) superfamily protein	-	-	-	DOT4	3.5	440-457
sbi-MIR171b-p3_1ss13AT	CCGCCGCGCGCGUCGGGG	GRMZM2G472248_T01	drought-induced 21	GO:0006950(response to stress)	-	-	ATDI21,DI21	3.5	227-244
sbi-MIR171b-p3_1ss13AT	CCGCCGCGCGCGUCGGGG	GRMZM2G027120_T02	RING/U-box superfamily protein	GO:0046872(metal ion binding)	-	-	ATCRT1	3.5	1334-1351
sbi-MIR171b-p3_1ss13AT	CCGCCGCGCGCGUCGGGG	GRMZM2G027120_T01	RING/U-box superfamily protein	GO:0046872(metal ion binding)	-	-	ATCRT1	3.5	1289-1306
sbi-MIR171b-p3_1ss13AT	CCGCCGCGCGCGUCGGGG	GRMZM2G446826_T01	U-box domain-containing protein kinase family protein	GO:0004842(ubiquitin-protein ligase activity);GO:0016567(protein ubiquitination);GO:0000151(ubiquitin ligase complex)	-	-		3.5	944-960
sbi-MIR171b-p3_1ss13AT	CCGCCGCGCGCGUCGGGG	GRMZM5G826700_T01	Pollen Ole e 1 allergen and extensin family protein	-	-	-		3.5	267-283
sbi-MIR171b-p3_1ss13AT	CCGCCGCGCGCGUCGGGG	GRMZM2G085218_T01	B-box 32	-	-	-	BBX32	3.5	478-496
sbi-MIR171b-p3_1ss13AT	CCGCCGCGCGCGUCGGGG	GRMZM2G069796_T02	pleiotropic drug resistance 12	-	-	-	ABCG40,ATABCG40,ATPDR12,PDR12	3.5	108-124
sbi-MIR171b-p3_1ss13AT	CCGCCGCGCGCGUCGGGG	GRMZM2G054603_T01	cytochrome P450, family 78, subfamily A, polypeptide 7	GO:0005506(iron ion binding);GO:0016705(oxidoreductase activity, acting on paired donors, with incorporation or reduction of molecular oxygen);GO:0020037(heme binding);GO:0055114(oxidation-reduction process)	-	[Q] Cytochrome P450 CYP2 subfamily	CYP78A7	3.5	1437-1453
sbi-MIR171b-p3_1ss13AT	CCGCCGCGCGCGUCGGGG	GRMZM2G426922_T01	sulfate transmembrane transporters	-	-	-		4	483-500
sbi-MIR171b-p3_1ss13AT	CCGCCGCGCGCGUCGGGG	GRMZM2G070475_T01	Chaperone DnaJ-domain superfamily protein	-	-	-		4	187-205
sbi-MIR171b-p3_1ss13AT	CCGCCGCGCGCGUCGGGG	GRMZM2G415772_T02	Protein of unknown function (DUF1639)	-	-	-		4	388-405
sbi-MIR171b-p3_1ss13AT	CCGCCGCGCGCGUCGGGG	GRMZM2G415772_T01	Protein of unknown function (DUF1639)	-	-	-		4	411-428
sbi-MIR171b-p3_1ss13AT	CCGCCGCGCGCGUCGGGG	GRMZM2G082962_T02	-	-	-	[T] CDK5 activator-binding protein		4	269-286
sbi-MIR171b-p3_1ss13AT	CCGCCGCGCGCGUCGGGG	GRMZM2G028928_T04	Small GTP-binding protein	GO:0003924(GTPase activity);GO:0005525(GTP binding)	-	-		4	195-212
sbi-MIR171b-p3_1ss13AT	CCGCCGCGCGCGUCGGGG	GRMZM2G028928_T03	Small GTP-binding protein	GO:0003924(GTPase activity);GO:0005525(GTP binding)	-	-		4	195-212
sbi-MIR171b-p3_1ss13AT	CCGCCGCGCGCGUCGGGG	GRMZM2G028928_T02	Small GTP-binding protein	GO:0003924(GTPase activity);GO:0005525(GTP binding)	-	-		4	195-212
sbi-MIR171b-p3_1ss13AT	CCGCCGCGCGCGUCGGGG	GRMZM2G028928_T01	Small GTP-binding protein	GO:0003924(GTPase activity);GO:0005525(GTP binding)	-	[J] Elongation factor-type GTP-binding protein		4	214-231
sbi-MIR171b-p3_1ss13AT	CCGCCGCGCGCGUCGGGG	AC190996.4_FGT001	-	-	-	-		4	300-317
sbi-MIR171b-p3_1ss13AT	CCGCCGCGCGCGUCGGGG	GRMZM2G075417_T01	acyl activating enzyme 12	GO:0003824(catalytic activity);GO:0008152(metabolic process)	-	[I] Acyl-CoA synthetase	AAE12	4	922-939
sbi-MIR171b-p3_1ss13AT	CCGCCGCGCGCGUCGGGG	GRMZM2G096909_T01	-	-	-	[S] Uncharacterized membrane protein		4	679-696
sbi-MIR171b-p3_1ss13AT	CCGCCGCGCGCGUCGGGG	AC203571.3_FGT001	-	-	-	-		4	175-192
sbi-MIR171b-p3_1ss13AT	CCGCCGCGCGCGUCGGGG	GRMZM5G826899_T01	-	-	-	-		4	198-214
sbi-MIR171b-p3_1ss13AT	CCGCCGCGCGCGUCGGGG	GRMZM5G891944_T02	-	-	-	-		4	407-424
sbi-MIR171b-p3_1ss13AT	CCGCCGCGCGCGUCGGGG	GRMZM2G029407_T01	Leucine-rich repeat protein kinase family protein	GO:0004672(protein kinase activity);GO:0005524(ATP binding);GO:0006468(protein phosphorylation);GO:0005515(protein binding)	-	[T] Serine/threonine protein kinase		4	1746-1762
sbi-MIR171b-p3_1ss13AT	CCGCCGCGCGCGUCGGGG	GRMZM2G034575_T02	Glycosyl hydrolases family 31 protein	GO:0004553(hydrolase activity, hydrolyzing O-glycosyl compounds);GO:0005975(carbohydrate metabolic process)	-	-	PSL5,RSW3	4	122-140
sbi-MIR171b-p3_1ss13AT	CCGCCGCGCGCGUCGGGG	GRMZM2G008326_T01	PPPDE putative thiol peptidase family protein	-	-	[S] Uncharacterized conserved protein		4	404-420
sbi-MIR171b-p3_1ss13AT	CCGCCGCGCGCGUCGGGG	GRMZM2G430729_T01	Fatty acid/sphingolipid desaturase	GO:0020037(heme binding);GO:0006629(lipid metabolic process)	-	[I] Delta 6-fatty acid desaturase/delta-8 sphingolipid desaturase		4	1125-1141
sbi-MIR171b-p3_1ss13AT	CCGCCGCGCGCGUCGGGG	GRMZM2G034575_T03	Glycosyl hydrolases family 31 protein	GO:0004553(hydrolase activity, hydrolyzing O-glycosyl compounds);GO:0005975(carbohydrate metabolic process)	-	-	PSL5,RSW3	4	122-140
sbi-MIR171b-p3_1ss13AT	CCGCCGCGCGCGUCGGGG	GRMZM2G034575_T01	Glycosyl hydrolases family 31 protein	GO:0004553(hydrolase activity, hydrolyzing O-glycosyl compounds);GO:0005975(carbohydrate metabolic process)	ko00510(N-Glycan biosynthesis)	[O] Glucosidase II catalytic (alpha) subunit and related enzymes, glycosyl hydrolase family 31	PSL5,RSW3	4	130-148
sbi-MIR171b-p3_1ss13AT	CCGCCGCGCGCGUCGGGG	GRMZM2G086614_T01	Zinc finger (CCCH-type) family protein / RNA recognition motif (RRM)-containing protein	GO:0003676(nucleic acid binding);GO:0046872(metal ion binding)	-	-		4	6-22
sbi-MIR171b-p3_1ss13AT	CCGCCGCGCGCGUCGGGG	GRMZM2G436295_T01	-	-	-	-		4	397-415
sbi-MIR171b-p3_1ss13AT	CCGCCGCGCGCGUCGGGG	GRMZM5G862956_T01	-	-	-	-		4	559-575
sbi-MIR171b-p3_1ss13AT	CCGCCGCGCGCGUCGGGG	GRMZM5G868061_T01	Brassinosteroid signalling positive regulator (BZR1) family protein	-	-	-	BES1,BZR2	4	342-358
sbi-MIR171b-p3_1ss13AT	CCGCCGCGCGCGUCGGGG	AC196059.3_FGT004	-	-	-	-		4	43-59
sbi-MIR171b-p3_1ss13AT	CCGCCGCGCGCGUCGGGG	GRMZM2G029370_T02	-	-	-	-		4	322-338
sbi-MIR171b-p3_1ss13AT	CCGCCGCGCGCGUCGGGG	GRMZM2G017232_T01	-	-	-	-		4	852-870
sbi-MIR171b-p3_1ss13AT	CCGCCGCGCGCGUCGGGG	GRMZM2G057865_T01	probable small nuclear ribonucleoprotein G	-	ko03040(Spliceosome)	[A] Small Nuclear ribonucleoprotein G	SNRNP-G	4	15-31
sbi-MIR171b-p3_1ss13AT	CCGCCGCGCGCGUCGGGG	GRMZM2G074233_T01	serine-rich protein-related	-	-	-		4	609-627
sbi-MIR171b-p3_1ss13AT	CCGCCGCGCGCGUCGGGG	GRMZM2G085297_T01	-	-	-	-		4	371-387
sbi-MIR171b-p3_1ss13AT	CCGCCGCGCGCGUCGGGG	AC233863.1_FGT001	glutamine dumper 4	-	-	-	AtGDU4,GDU4	4	336-352
sbi-MIR171b-p3_1ss13AT	CCGCCGCGCGCGUCGGGG	GRMZM2G017537_T02	RNA polymerase transcriptional regulation mediator-related	GO:0001104(RNA polymerase II transcription cofactor activity);GO:0006357(regulation of transcription from RNA polymerase II promoter);GO:0016592(mediator complex)	-	-	MED6	4	398-414
sbi-MIR171b-p3_1ss13AT	CCGCCGCGCGCGUCGGGG	GRMZM2G017537_T01	RNA polymerase transcriptional regulation mediator-related	GO:0001104(RNA polymerase II transcription cofactor activity);GO:0006357(regulation of transcription from RNA polymerase II promoter);GO:0016592(mediator complex)	-	-	MED6	4	311-327
sbi-MIR171b-p3_1ss13AT	CCGCCGCGCGCGUCGGGG	GRMZM2G017537_T03	RNA polymerase transcriptional regulation mediator-related	GO:0001104(RNA polymerase II transcription cofactor activity);GO:0006357(regulation of transcription from RNA polymerase II promoter);GO:0016592(mediator complex)	-	-	MED6	4	392-408
sbi-MIR171b-p3_1ss13AT	CCGCCGCGCGCGUCGGGG	GRMZM2G159208_T01	Galactosyl transferase GMA12/MNN10 family protein	GO:0016758(transferase activity, transferring hexosyl groups);GO:0016021(integral to membrane)	-	[M] Subunit of Golgi mannosyltransferase complex		1	468-485
sbi-MIR171b-p3_1ss13AT	CCGCCGCGCGCGUCGGGG	GRMZM2G044394_T01	Galactosyl transferase GMA12/MNN10 family protein	GO:0016758(transferase activity, transferring hexosyl groups);GO:0016021(integral to membrane);GO:0003677(DNA binding);GO:0006351(transcription, DNA-dependent);GO:0005634(nucleus)	-	[M] Subunit of Golgi mannosyltransferase complex		1	2136-2153
sbi-MIR171b-p3_1ss13AT	CCGCCGCGCGCGUCGGGG	GRMZM2G148506_T02	DP-E2F-like 1	GO:0003700(sequence-specific DNA binding transcription factor activity);GO:0006355(regulation of transcription, DNA-dependent);GO:0005667(transcription factor complex)	-	-	DEL1,E2FE,E2L3	1.5	42-59
sbi-MIR171b-p3_1ss13AT	CCGCCGCGCGCGUCGGGG	GRMZM2G148506_T01	casein kinase I-like 8	GO:0003700(sequence-specific DNA binding transcription factor activity);GO:0006355(regulation of transcription, DNA-dependent);GO:0005667(transcription factor complex)	-	-	ckl8	1.5	42-59
sbi-MIR171b-p3_1ss13AT	CCGCCGCGCGCGUCGGGG	GRMZM2G177072_T01	Tetratricopeptide repeat (TPR)-like superfamily protein	-	-	-		2	49-66
sbi-MIR171b-p3_1ss13AT	CCGCCGCGCGCGUCGGGG	GRMZM2G003916_T01	RNA-binding (RRM/RBD/RNP motifs) family protein	-	-	-		2.5	42-59
sbi-MIR171b-p3_1ss13AT	CCGCCGCGCGCGUCGGGG	GRMZM5G825512_T01	origin recognition complex protein 6	GO:0003677(DNA binding);GO:0006260(DNA replication);GO:0005664(nuclear origin of replication recognition complex)	ko04110(Cell cycle);ko04111(Cell cycle - yeast);ko04113(Meiosis - yeast)	[L] Origin recognition complex, subunit 6	ATORC6,ORC6	2.5	40-56
sbi-MIR171b-p3_1ss13AT	CCGCCGCGCGCGUCGGGG	GRMZM2G139399_T01	copper transporter 1	GO:0005375(copper ion transmembrane transporter activity);GO:0035434(copper ion transmembrane transport);GO:0016021(integral to membrane)	-	-	COPT1	3	228-245
sbi-MIR171b-p3_1ss13AT	CCGCCGCGCGCGUCGGGG	GRMZM2G175140_T01	ammonium transporter 1;1	GO:0008519(ammonium transmembrane transporter activity);GO:0015696(ammonium transport);GO:0016020(membrane)	-	[P] Ammonia permease	AMT1;1,ATAMT1,ATAMT1;1	3	111-128
sbi-MIR171b-p3_1ss13AT	CCGCCGCGCGCGUCGGGG	GRMZM2G166665_T01	Arabidopsis thaliana protein of unknown function (DUF821)	-	-	[R] Endoplasmic reticulum protein EP58, contains filamin rod domain and KDEL motif		3	360-377
sbi-MIR171b-p3_1ss13AT	CCGCCGCGCGCGUCGGGG	GRMZM2G136895_T02	beta-D-xylosidase 4	GO:0004553(hydrolase activity, hydrolyzing O-glycosyl compounds);GO:0005975(carbohydrate metabolic process)	-	-	ATBXL4,XYL4	3	302-319
sbi-MIR171b-p3_1ss13AT	CCGCCGCGCGCGUCGGGG	GRMZM2G136895_T01	beta-D-xylosidase 4	GO:0004553(hydrolase activity, hydrolyzing O-glycosyl compounds);GO:0005975(carbohydrate metabolic process)	-	-	ATBXL4,XYL4	3	302-319
sbi-MIR171b-p3_1ss13AT	CCGCCGCGCGCGUCGGGG	GRMZM2G042895_T01	basic helix-loop-helix (bHLH) DNA-binding superfamily protein	GO:0046983(protein dimerization activity)	-	-		3	306-322
sbi-MIR171b-p3_1ss13AT	CCGCCGCGCGCGUCGGGG	GRMZM2G072322_T01	late embryogenesis abundant domain-containing protein / LEA domain-containing protein	-	-	[S] Uncharacterized conserved protein		3	933-949
sbi-MIR171b-p3_1ss13AT	CCGCCGCGCGCGUCGGGG	GRMZM2G123029_T04	aspartic proteinase A1	GO:0004190(aspartic-type endopeptidase activity);GO:0006508(proteolysis);GO:0006629(lipid metabolic process)	-	[O] Aspartyl protease	APA1,ATAPA1	3	951-967
sbi-MIR171b-p3_1ss13AT	CCGCCGCGCGCGUCGGGG	GRMZM2G123029_T05	aspartic proteinase A1	GO:0004190(aspartic-type endopeptidase activity);GO:0006508(proteolysis);GO:0006629(lipid metabolic process)	-	[O] Aspartyl protease	APA1,ATAPA1	3	951-967
sbi-MIR171b-p3_1ss13AT	CCGCCGCGCGCGUCGGGG	GRMZM2G123029_T03	aspartic proteinase A1	GO:0004190(aspartic-type endopeptidase activity);GO:0006508(proteolysis);GO:0006629(lipid metabolic process)	-	[O] Aspartyl protease	APA1,ATAPA1	3	906-922
sbi-MIR171b-p3_1ss13AT	CCGCCGCGCGCGUCGGGG	GRMZM2G123029_T02	aspartic proteinase A1	GO:0004190(aspartic-type endopeptidase activity);GO:0006508(proteolysis);GO:0006629(lipid metabolic process)	-	[G] Prosaposin	APA1,ATAPA1	3	484-500
sbi-MIR171b-p3_1ss13AT	CCGCCGCGCGCGUCGGGG	GRMZM2G123029_T01	aspartic proteinase A1	GO:0004190(aspartic-type endopeptidase activity);GO:0006508(proteolysis);GO:0006629(lipid metabolic process)	-	[G] Prosaposin	APA1,ATAPA1	3	127-143
sbi-MIR171b-p3_1ss13AT	CCGCCGCGCGCGUCGGGG	GRMZM2G022506_T04	-	-	-	-		3.5	161-178
sbi-MIR171b-p3_1ss13AT	CCGCCGCGCGCGUCGGGG	GRMZM2G022506_T02	-	-	-	-		3.5	219-236
sbi-MIR171b-p3_1ss13AT	CCGCCGCGCGCGUCGGGG	GRMZM2G022506_T01	-	-	-	-		3.5	237-254
sbi-MIR171b-p3_1ss13AT	CCGCCGCGCGCGUCGGGG	GRMZM2G115579_T01	Transducin/WD40 repeat-like superfamily protein	-	-	-		3.5	410-427
sbi-MIR171b-p3_1ss13AT	CCGCCGCGCGCGUCGGGG	GRMZM2G115579_T03	Transducin/WD40 repeat-like superfamily protein	-	-	-		3.5	410-427
sbi-MIR171b-p3_1ss13AT	CCGCCGCGCGCGUCGGGG	GRMZM2G115579_T02	Transducin/WD40 repeat-like superfamily protein	-	-	-		3.5	410-427
sbi-MIR171b-p3_1ss13AT	CCGCCGCGCGCGUCGGGG	GRMZM2G111462_T01	ABC transporter family protein	GO:0005524(ATP binding);GO:0016887(ATPase activity);GO:0042626(ATPase activity, coupled to transmembrane movement of substances);GO:0006810(transport);GO:0055085(transmembrane transport);GO:0016021(integral to membrane)	-	[Q] Multidrug/pheromone exporter, ABC superfamily		3.5	3540-3557
sbi-MIR171b-p3_1ss13AT	CCGCCGCGCGCGUCGGGG	GRMZM2G103785_T01	Protein of unknown function (DUF604)	-	-	[G] Galactosyltransferases		3.5	462-478
sbi-MIR171b-p3_1ss13AT	CCGCCGCGCGCGUCGGGG	GRMZM5G892627_T02	UDP-Glycosyltransferase superfamily protein	GO:0016758(transferase activity, transferring hexosyl groups);GO:0008152(metabolic process)	-	[C] UDP-glucuronosyl and UDP-glucosyl transferase		3.5	1419-1435
sbi-MIR171b-p3_1ss13AT	CCGCCGCGCGCGUCGGGG	GRMZM5G892627_T03	UDP-Glycosyltransferase superfamily protein	GO:0016758(transferase activity, transferring hexosyl groups);GO:0008152(metabolic process)	-	[C] UDP-glucuronosyl and UDP-glucosyl transferase		3.5	1425-1441
sbi-MIR171b-p3_1ss13AT	CCGCCGCGCGCGUCGGGG	GRMZM2G005939_T05	basic helix-loop-helix (bHLH) DNA-binding superfamily protein	-	-	-		3.5	864-880
sbi-MIR171b-p3_1ss13AT	CCGCCGCGCGCGUCGGGG	GRMZM2G005939_T04	basic helix-loop-helix (bHLH) DNA-binding superfamily protein	-	-	-		3.5	864-880
sbi-MIR171b-p3_1ss13AT	CCGCCGCGCGCGUCGGGG	GRMZM2G005939_T01	basic helix-loop-helix (bHLH) DNA-binding superfamily protein	-	-	-		3.5	938-954
sbi-MIR171b-p3_1ss13AT	CCGCCGCGCGCGUCGGGG	GRMZM2G005939_T02	basic helix-loop-helix (bHLH) DNA-binding superfamily protein	-	-	-		3.5	938-954
sbi-MIR171b-p3_1ss13AT	CCGCCGCGCGCGUCGGGG	GRMZM2G005939_T06	basic helix-loop-helix (bHLH) DNA-binding superfamily protein	-	-	-		3.5	836-852
sbi-MIR171b-p3_1ss13AT	CCGCCGCGCGCGUCGGGG	GRMZM2G005939_T03	basic helix-loop-helix (bHLH) DNA-binding superfamily protein	-	-	-		3.5	938-954
sbi-MIR171b-p3_1ss13AT	CCGCCGCGCGCGUCGGGG	GRMZM2G133016_T03	F-box family protein	-	-	-		3.5	717-733
sbi-MIR171b-p3_1ss13AT	CCGCCGCGCGCGUCGGGG	GRMZM2G133016_T02	F-box family protein	-	-	-		3.5	717-733
sbi-MIR171b-p3_1ss13AT	CCGCCGCGCGCGUCGGGG	GRMZM2G059517_T03	Phosphoglycerate mutase family protein	-	-	[G] Phosphoglycerate mutase		3.5	548-565
sbi-MIR171b-p3_1ss13AT	CCGCCGCGCGCGUCGGGG	GRMZM2G059517_T01	Phosphoglycerate mutase family protein	-	-	[G] Phosphoglycerate mutase		3.5	1741-1758
sbi-MIR171b-p3_1ss13AT	CCGCCGCGCGCGUCGGGG	GRMZM2G059517_T02	Phosphoglycerate mutase family protein	-	-	[G] Phosphoglycerate mutase		3.5	4358-4375
sbi-MIR171b-p3_1ss13AT	CCGCCGCGCGCGUCGGGG	GRMZM2G070555_T01	-	-	-	[S] Uncharacterized conserved protein		3.5	169-185
sbi-MIR171b-p3_1ss13AT	CCGCCGCGCGCGUCGGGG	GRMZM2G044377_T01	Galactosyl transferase GMA12/MNN10 family protein	GO:0016758(transferase activity, transferring hexosyl groups);GO:0016021(integral to membrane)	-	[M] Subunit of Golgi mannosyltransferase complex		3.5	235-251
sbi-MIR171b-p3_1ss13AT	CCGCCGCGCGCGUCGGGG	GRMZM2G317287_T01	Plant stearoyl-acyl-carrier-protein desaturase family protein	GO:0045300(acyl-[acyl-carrier-protein] desaturase activity);GO:0006631(fatty acid metabolic process);GO:0055114(oxidation-reduction process)	-	-		3.5	933-949
sbi-MIR171b-p3_1ss13AT	CCGCCGCGCGCGUCGGGG	GRMZM2G023764_T01	-	-	-	-		3.5	682-698
sbi-MIR171b-p3_1ss13AT	CCGCCGCGCGCGUCGGGG	GRMZM5G892627_T01	UDP-Glycosyltransferase superfamily protein	GO:0016758(transferase activity, transferring hexosyl groups);GO:0008152(metabolic process)	-	-		3.5	934-950
sbi-MIR171b-p3_1ss13AT	CCGCCGCGCGCGUCGGGG	GRMZM2G159193_T01	Galactosyl transferase GMA12/MNN10 family protein	GO:0016758(transferase activity, transferring hexosyl groups);GO:0016021(integral to membrane)	-	[M] Subunit of Golgi mannosyltransferase complex		3.5	229-245
sbi-MIR171b-p3_1ss13AT	CCGCCGCGCGCGUCGGGG	GRMZM5G834825_T01	-	-	-	-		4	271-288
sbi-MIR171b-p3_1ss13AT	CCGCCGCGCGCGUCGGGG	GRMZM2G138252_T01	Tudor/PWWP/MBT superfamily protein	-	-	-		4	285-302
sbi-MIR171b-p3_1ss13AT	CCGCCGCGCGCGUCGGGG	GRMZM5G895359_T01	-	-	-	-		4	1565-1582
sbi-MIR171b-p3_1ss13AT	CCGCCGCGCGCGUCGGGG	GRMZM2G050647_T01	exocyst complex component sec5	-	-	[U] Sec5 subunit of exocyst complex	SEC5A	4	213-230
sbi-MIR171b-p3_1ss13AT	CCGCCGCGCGCGUCGGGG	GRMZM2G133529_T01	Ca(2)-dependent phospholipid-binding protein (Copine) family	-	-	-		4	129-146
sbi-MIR171b-p3_1ss13AT	CCGCCGCGCGCGUCGGGG	AC199180.3_FGT006	-	-	-	-		4	522-539
sbi-MIR171b-p3_1ss13AT	CCGCCGCGCGCGUCGGGG	GRMZM2G073462_T01	-	-	-	-		4	936-953
sbi-MIR171b-p3_1ss13AT	CCGCCGCGCGCGUCGGGG	GRMZM2G128057_T01	Plant protein of unknown function (DUF827)	-	-	-		4	489-506
sbi-MIR171b-p3_1ss13AT	CCGCCGCGCGCGUCGGGG	GRMZM2G179532_T01	Galactose oxidase/kelch repeat superfamily protein	GO:0005515(protein binding)	-	-		4	111-128
sbi-MIR171b-p3_1ss13AT	CCGCCGCGCGCGUCGGGG	GRMZM2G305582_T03	Zinc finger (CCCH-type) family protein	GO:0046872(metal ion binding)	-	-		4	313-331
sbi-MIR171b-p3_1ss13AT	CCGCCGCGCGCGUCGGGG	GRMZM2G153456_T01	-	-	-	-		4	160-177
sbi-MIR171b-p3_1ss13AT	CCGCCGCGCGCGUCGGGG	GRMZM2G070092_T02	lipoxygenase 3	GO:0016702(oxidoreductase activity, acting on single donors with incorporation of molecular oxygen, incorporation of two atoms of oxygen);GO:0046872(metal ion binding);GO:0055114(oxidation-reduction process)	-	-	LOX3	4	564-582
sbi-MIR171b-p3_1ss13AT	CCGCCGCGCGCGUCGGGG	GRMZM2G085892_T01	HCP-like superfamily protein with MYND-type zinc finger	-	-	-		4	679-697
sbi-MIR171b-p3_1ss13AT	CCGCCGCGCGCGUCGGGG	GRMZM2G154328_T01	TMPIT-like protein	GO:0016021(integral to membrane)	-	[R] Predicted membrane protein		4	210-226
sbi-MIR171b-p3_1ss13AT	CCGCCGCGCGCGUCGGGG	GRMZM2G131611_T02	RING/U-box superfamily protein	GO:0046872(metal ion binding)	-	-		4	1522-1540
sbi-MIR171b-p3_1ss13AT	CCGCCGCGCGCGUCGGGG	GRMZM2G157313_T01	PA-domain containing subtilase family protein	GO:0004252(serine-type endopeptidase activity);GO:0006508(proteolysis);GO:0042802(identical protein binding);GO:0043086(negative regulation of catalytic activity)	-	-	ALE,ALE1	4	462-480
sbi-MIR171b-p3_1ss13AT	CCGCCGCGCGCGUCGGGG	GRMZM5G814851_T01	ACT-like protein tyrosine kinase family protein	GO:0016597(amino acid binding);GO:0008152(metabolic process);GO:0004672(protein kinase activity);GO:0006468(protein phosphorylation)	-	[T] Tyrosine kinase specific for activated (GTP-bound) p21cdc42Hs		4	286-302
sbi-MIR171b-p3_1ss13AT	CCGCCGCGCGCGUCGGGG	GRMZM5G829293_T01	Glycosyl hydrolase family protein	GO:0004553(hydrolase activity, hydrolyzing O-glycosyl compounds);GO:0005975(carbohydrate metabolic process)	-	-		4	817-833
sbi-MIR171b-p3_1ss13AT	CCGCCGCGCGCGUCGGGG	GRMZM2G304010_T01	plant U-box 8	GO:0004842(ubiquitin-protein ligase activity);GO:0016567(protein ubiquitination);GO:0000151(ubiquitin ligase complex)	-	-	B80,PUB8	4	694-710
sbi-MIR171b-p3_1ss13AT	CCGCCGCGCGCGUCGGGG	GRMZM2G006428_T01	IBR domain-containing protein	GO:0008270(zinc ion binding)	-	[O] Predicted E3 ubiquitin ligase	ARI7,ATARI7	4	243-261
sbi-MIR171b-p3_1ss13AT	CCGCCGCGCGCGUCGGGG	GRMZM2G006428_T02	IBR domain-containing protein	GO:0008270(zinc ion binding)	-	[O] Predicted E3 ubiquitin ligase	ARI7,ATARI7	4	243-261
sbi-MIR171b-p3_1ss13AT	CCGCCGCGCGCGUCGGGG	GRMZM2G110145_T02	cellulose-synthase like D2	GO:0016760(cellulose synthase (UDP-forming) activity);GO:0030244(cellulose biosynthetic process);GO:0016020(membrane)	-	-	ATCSLD2,CSLD2	4	666-682
sbi-MIR171b-p3_1ss13AT	CCGCCGCGCGCGUCGGGG	GRMZM2G153206_T01	ralf-like 33	-	-	-	RALFL33	4	473-491
sbi-MIR171b-p3_1ss13AT	CCGCCGCGCGCGUCGGGG	GRMZM5G827186_T02	translocon at the inner envelope membrane of chloroplasts 20	-	-	-	TIC20	4	29-45
sbi-MIR171b-p3_1ss13AT	CCGCCGCGCGCGUCGGGG	GRMZM2G124495_T01	myb-like HTH transcriptional regulator family protein	GO:0003682(chromatin binding)	-	-		4	666-682
sbi-MIR171b-p3_1ss13AT	CCGCCGCGCGCGUCGGGG	GRMZM2G134703_T01	cytochrome P450, family 704, subfamily A, polypeptide 2	GO:0005506(iron ion binding);GO:0016705(oxidoreductase activity, acting on paired donors, with incorporation or reduction of molecular oxygen);GO:0020037(heme binding);GO:0055114(oxidation-reduction process)	-	[I] Cytochrome P450 CYP4/CYP19/CYP26 subfamilies	CYP704A2	4	242-258
sbi-MIR171b-p3_1ss13AT	CCGCCGCGCGCGUCGGGG	GRMZM2G134703_T02	cytochrome P450, family 704, subfamily A, polypeptide 2	GO:0005506(iron ion binding);GO:0016705(oxidoreductase activity, acting on paired donors, with incorporation or reduction of molecular oxygen);GO:0020037(heme binding);GO:0055114(oxidation-reduction process)	-	[I] Cytochrome P450 CYP4/CYP19/CYP26 subfamilies	CYP704A2	4	242-258
sbi-MIR171b-p3_1ss13AT	CCGCCGCGCGCGUCGGGG	GRMZM2G178025_T01	Six-hairpin glycosidases superfamily protein	GO:0004553(hydrolase activity, hydrolyzing O-glycosyl compounds);GO:0005975(carbohydrate metabolic process)	-	-	ATGH9A2,KOR2	4	389-405
sbi-MIR171b-p3_1ss13AT	CCGCCGCGCGCGUCGGGG	GRMZM5G827186_T01	-	-	-	-		4	29-45
sbi-MIR171b-p3_1ss13AT	CCGCCGCGCGCGUCGGGG	GRMZM5G827186_T03	translocon at the inner envelope membrane of chloroplasts 20	-	-	-	TIC20	4	29-45
sbi-MIR171b-p3_1ss13AT	CCGCCGCGCGCGUCGGGG	GRMZM2G004709_T02	PPPDE putative thiol peptidase family protein	-	-	-		4	206-222
sbi-MIR171b-p3_1ss13AT	CCGCCGCGCGCGUCGGGG	GRMZM2G004709_T01	PPPDE putative thiol peptidase family protein	-	-	[S] Uncharacterized conserved protein		4	206-222
sbi-MIR171b-p3_1ss13AT	CCGCCGCGCGCGUCGGGG	GRMZM2G137923_T01	-	-	-	-		4	65-81
sbi-MIR171b-p3_1ss13AT	CCGCCGCGCGCGUCGGGG	AC204359.3_FGT005	Drug/metabolite transporter superfamily protein	-	-	[E] Glucose-6-phosphate/phosphate and phosphoenolpyruvate/phosphate antiporter		2	519-536
sbi-MIR171b-p3_1ss13AT	CCGCCGCGCGCGUCGGGG	GRMZM2G035542_T01	Inorganic H pyrophosphatase family protein	GO:0004427(inorganic diphosphatase activity);GO:0009678(hydrogen-translocating pyrophosphatase activity);GO:0015992(proton transport);GO:0016020(membrane)	-	-	ATAVP3,AtVHP1;1,AVP-3,AVP1	2.5	44-61
sbi-MIR171b-p3_1ss13AT	CCGCCGCGCGCGUCGGGG	GRMZM2G042218_T01	Dof-type zinc finger DNA-binding family protein	GO:0003677(DNA binding);GO:0006355(regulation of transcription, DNA-dependent)	-	-		3	170-187
sbi-MIR171b-p3_1ss13AT	CCGCCGCGCGCGUCGGGG	AC209819.3_FGT009	Dof-type zinc finger DNA-binding family protein	GO:0003677(DNA binding);GO:0006355(regulation of transcription, DNA-dependent)	-	-		3	170-187
sbi-MIR171b-p3_1ss13AT	CCGCCGCGCGCGUCGGGG	GRMZM2G065566_T01	exocyst subunit exo70 family protein B1	GO:0006887(exocytosis);GO:0000145(exocyst)	-	[U] Exocyst component protein and related proteins	ATEXO70B1,EXO70B1	3	475-491
sbi-MIR171b-p3_1ss13AT	CCGCCGCGCGCGUCGGGG	GRMZM2G004330_T01	Protein kinase superfamily protein	GO:0004672(protein kinase activity);GO:0006468(protein phosphorylation)	-	[T] Serine/threonine protein kinase	AtPERK12,IGI1	3	204-220
sbi-MIR171b-p3_1ss13AT	CCGCCGCGCGCGUCGGGG	GRMZM2G034508_T01	-	-	-	-		3	287-303
sbi-MIR171b-p3_1ss13AT	CCGCCGCGCGCGUCGGGG	GRMZM2G001088_T01	Sas10/Utp3/C1D family	-	-	[A] Protein involved in rRNA processing		3	148-164
sbi-MIR171b-p3_1ss13AT	CCGCCGCGCGCGUCGGGG	GRMZM2G001088_T02	Sas10/Utp3/C1D family	-	-	[A] Protein involved in rRNA processing		3	148-164
sbi-MIR171b-p3_1ss13AT	CCGCCGCGCGCGUCGGGG	GRMZM2G001088_T03	Sas10/Utp3/C1D family	-	-	[A] Protein involved in rRNA processing		3	148-164
sbi-MIR171b-p3_1ss13AT	CCGCCGCGCGCGUCGGGG	GRMZM5G827575_T01	-	-	-	-		3.5	207-224
sbi-MIR171b-p3_1ss13AT	CCGCCGCGCGCGUCGGGG	GRMZM5G827575_T02	-	-	-	-		3.5	207-224
sbi-MIR171b-p3_1ss13AT	CCGCCGCGCGCGUCGGGG	GRMZM2G034360_T01	HXXXD-type acyl-transferase family protein	GO:0016747(transferase activity, transferring acyl groups other than amino-acyl groups)	-	-		3.5	1124-1141
sbi-MIR171b-p3_1ss13AT	CCGCCGCGCGCGUCGGGG	GRMZM2G117742_T02	Plant protein of unknown function (DUF828)	-	-	-	TBR	3.5	377-394
sbi-MIR171b-p3_1ss13AT	CCGCCGCGCGCGUCGGGG	GRMZM2G091358_T01	Protein kinase family protein	GO:0004672(protein kinase activity);GO:0006468(protein phosphorylation)	-	[T] Tyrosine kinase specific for activated (GTP-bound) p21cdc42Hs		3.5	258-275
sbi-MIR171b-p3_1ss13AT	CCGCCGCGCGCGUCGGGG	GRMZM2G117742_T01	Plant protein of unknown function (DUF828)	-	-	-	TBR	3.5	377-394
sbi-MIR171b-p3_1ss13AT	CCGCCGCGCGCGUCGGGG	GRMZM2G130831_T01	cation/hydrogen exchanger 15	GO:0015299(solute:hydrogen antiporter activity);GO:0006812(cation transport);GO:0055085(transmembrane transport);GO:0016021(integral to membrane)	-	[P] Predicted K+/H+-antiporter	ATCHX15,CHX15	3.5	1691-1708
sbi-MIR171b-p3_1ss13AT	CCGCCGCGCGCGUCGGGG	GRMZM2G083344_T02	Glucose-6-phosphate/phosphate translocator-related	-	-	-	APE2,TPT	3.5	7435-7452
sbi-MIR171b-p3_1ss13AT	CCGCCGCGCGCGUCGGGG	GRMZM2G002012_T01	-	-	-	-		3.5	260-277
sbi-MIR171b-p3_1ss13AT	CCGCCGCGCGCGUCGGGG	GRMZM2G035595_T02	-	-	-	-		3.5	297-314
sbi-MIR171b-p3_1ss13AT	CCGCCGCGCGCGUCGGGG	GRMZM2G035595_T03	-	-	-	-		3.5	188-205
sbi-MIR171b-p3_1ss13AT	CCGCCGCGCGCGUCGGGG	GRMZM2G035595_T01	-	-	-	-		3.5	299-316
sbi-MIR171b-p3_1ss13AT	CCGCCGCGCGCGUCGGGG	GRMZM2G021276_T06	basic helix-loop-helix (bHLH) DNA-binding superfamily protein	GO:0046983(protein dimerization activity)	-	-		3.5	918-934
sbi-MIR171b-p3_1ss13AT	CCGCCGCGCGCGUCGGGG	GRMZM2G021276_T05	basic helix-loop-helix (bHLH) DNA-binding superfamily protein	GO:0046983(protein dimerization activity)	-	-		3.5	956-972
sbi-MIR171b-p3_1ss13AT	CCGCCGCGCGCGUCGGGG	GRMZM2G021276_T03	-	-	-	-		3.5	838-854
sbi-MIR171b-p3_1ss13AT	CCGCCGCGCGCGUCGGGG	GRMZM2G021276_T01	-	-	-	-		3.5	882-898
sbi-MIR171b-p3_1ss13AT	CCGCCGCGCGCGUCGGGG	GRMZM2G021276_T04	basic helix-loop-helix (bHLH) DNA-binding superfamily protein	GO:0046983(protein dimerization activity)	-	-		3.5	1052-1068
sbi-MIR171b-p3_1ss13AT	CCGCCGCGCGCGUCGGGG	GRMZM2G021276_T02	basic helix-loop-helix (bHLH) DNA-binding superfamily protein	GO:0046983(protein dimerization activity)	-	-		3.5	838-854
sbi-MIR171b-p3_1ss13AT	CCGCCGCGCGCGUCGGGG	GRMZM2G131334_T04	-	-	-	-		3.5	254-270
sbi-MIR171b-p3_1ss13AT	CCGCCGCGCGCGUCGGGG	GRMZM2G131334_T02	MAP kinase 20	GO:0004672(protein kinase activity);GO:0005524(ATP binding);GO:0006468(protein phosphorylation)	-	[T] Mitogen-activated protein kinase	ATMPK20,MPK20	3.5	254-270
sbi-MIR171b-p3_1ss13AT	CCGCCGCGCGCGUCGGGG	GRMZM2G131334_T01	MAP kinase 20	GO:0004672(protein kinase activity);GO:0005524(ATP binding);GO:0006468(protein phosphorylation)	-	[T] Mitogen-activated protein kinase	ATMPK20,MPK20	3.5	254-270
sbi-MIR171b-p3_1ss13AT	CCGCCGCGCGCGUCGGGG	GRMZM2G007848_T02	MAP kinase 20	GO:0004672(protein kinase activity);GO:0005524(ATP binding);GO:0006468(protein phosphorylation)	-	[T] Mitogen-activated protein kinase	ATMPK20,MPK20	3.5	288-304
sbi-MIR171b-p3_1ss13AT	CCGCCGCGCGCGUCGGGG	GRMZM2G007848_T01	MAP kinase 20	GO:0004672(protein kinase activity);GO:0005524(ATP binding);GO:0006468(protein phosphorylation)	-	[T] Mitogen-activated protein kinase	ATMPK20,MPK20	3.5	288-304
sbi-MIR171b-p3_1ss13AT	CCGCCGCGCGCGUCGGGG	AC216879.3_FGT004	-	-	-	-		3.5	153-169
sbi-MIR171b-p3_1ss13AT	CCGCCGCGCGCGUCGGGG	GRMZM2G044797_T02	-	-	-	-		3.5	46-62
sbi-MIR171b-p3_1ss13AT	CCGCCGCGCGCGUCGGGG	GRMZM2G044797_T01	-	-	-	-		3.5	79-95
sbi-MIR171b-p3_1ss13AT	CCGCCGCGCGCGUCGGGG	GRMZM2G047600_T01	myb domain protein 112	GO:0003682(chromatin binding)	-	[K] Transcription factor, Myb superfamily	AtMYB112,MYB112	4	437-454
sbi-MIR171b-p3_1ss13AT	CCGCCGCGCGCGUCGGGG	GRMZM2G072238_T03	basic helix-loop-helix (bHLH) DNA-binding superfamily protein	-	-	-		4	110-127
sbi-MIR171b-p3_1ss13AT	CCGCCGCGCGCGUCGGGG	GRMZM2G072238_T02	basic helix-loop-helix (bHLH) DNA-binding superfamily protein	-	-	-		4	328-345
sbi-MIR171b-p3_1ss13AT	CCGCCGCGCGCGUCGGGG	GRMZM5G866993_T01	-	-	-	-		4	28-46
sbi-MIR171b-p3_1ss13AT	CCGCCGCGCGCGUCGGGG	AC208327.4_FGT006	Core-2/I-branching beta-1,6-N-acetylglucosaminyltransferase family protein	GO:0008375(acetylglucosaminyltransferase activity);GO:0016020(membrane)	-	[G] Branching enzyme		4	443-460
sbi-MIR171b-p3_1ss13AT	CCGCCGCGCGCGUCGGGG	GRMZM2G125337_T01	-	-	-	-		4	1025-1042
sbi-MIR171b-p3_1ss13AT	CCGCCGCGCGCGUCGGGG	GRMZM2G061408_T01	WRKY family transcription factor	GO:0003700(sequence-specific DNA binding transcription factor activity);GO:0043565(sequence-specific DNA binding);GO:0006355(regulation of transcription, DNA-dependent)	-	-	ATWRKY53,WRKY53	4	774-791
sbi-MIR171b-p3_1ss13AT	CCGCCGCGCGCGUCGGGG	GRMZM5G882708_T01	EamA-like transporter family	GO:0016020(membrane)	-	[R] Predicted carbohydrate/phosphate translocator		4	59-76
sbi-MIR171b-p3_1ss13AT	CCGCCGCGCGCGUCGGGG	GRMZM5G882708_T02	EamA-like transporter family	GO:0016020(membrane)	-	[S] Predicted membrane protein		4	59-76
sbi-MIR171b-p3_1ss13AT	CCGCCGCGCGCGUCGGGG	GRMZM5G882708_T03	EamA-like transporter family	GO:0016020(membrane)	-	[S] Predicted membrane protein		4	59-76
sbi-MIR171b-p3_1ss13AT	CCGCCGCGCGCGUCGGGG	GRMZM2G049109_T01	Protein kinase superfamily protein	GO:0004672(protein kinase activity);GO:0006468(protein phosphorylation)	-	[T] Serine/threonine protein kinase		4	1445-1462
sbi-MIR171b-p3_1ss13AT	CCGCCGCGCGCGUCGGGG	GRMZM2G097900_T01	EF hand calcium-binding protein family	GO:0005509(calcium ion binding)	-	[T] Calmodulin and related proteins (EF-Hand superfamily)	CML24,TCH2	4	945-962
sbi-MIR171b-p3_1ss13AT	CCGCCGCGCGCGUCGGGG	GRMZM2G132251_T02	Serine/threonine-protein kinase WNK (With No Lysine)-related	-	-	-		4	1479-1496
sbi-MIR171b-p3_1ss13AT	CCGCCGCGCGCGUCGGGG	GRMZM2G132251_T01	Serine/threonine-protein kinase WNK (With No Lysine)-related	-	-	-		4	1492-1509
sbi-MIR171b-p3_1ss13AT	CCGCCGCGCGCGUCGGGG	AC196470.3_FGT007	-	-	-	-		4	144-160
sbi-MIR171b-p3_1ss13AT	CCGCCGCGCGCGUCGGGG	GRMZM2G043117_T01	Protein of unknown function, DUF617	-	-	-		4	454-472
sbi-MIR171b-p3_1ss13AT	CCGCCGCGCGCGUCGGGG	GRMZM2G094017_T01	HXXXD-type acyl-transferase family protein	GO:0016747(transferase activity, transferring acyl groups other than amino-acyl groups)	-	-		4	1398-1416
sbi-MIR171b-p3_1ss13AT	CCGCCGCGCGCGUCGGGG	GRMZM5G886077_T01	-	-	-	-		4	892-909
sbi-MIR171b-p3_1ss13AT	CCGCCGCGCGCGUCGGGG	AC202915.3_FGT002	Phosphoglycerate mutase family protein	-	-	[G] Phosphoglycerate mutase		4	166-183
sbi-MIR171b-p3_1ss13AT	CCGCCGCGCGCGUCGGGG	GRMZM2G044636_T01	cytochrome P450, family 72, subfamily A, polypeptide 9	GO:0005506(iron ion binding);GO:0016705(oxidoreductase activity, acting on paired donors, with incorporation or reduction of molecular oxygen);GO:0020037(heme binding);GO:0055114(oxidation-reduction process)	-	[I] Cytochrome P450 CYP4/CYP19/CYP26 subfamilies	CYP72A9	4	186-202
sbi-MIR171b-p3_1ss13AT	CCGCCGCGCGCGUCGGGG	GRMZM2G130534_T01	Protein of unknown function (DUF616)	-	-	-		4	135-153
sbi-MIR171b-p3_1ss13AT	CCGCCGCGCGCGUCGGGG	GRMZM2G130534_T02	Protein of unknown function (DUF616)	-	-	-		4	135-153
sbi-MIR171b-p3_1ss13AT	CCGCCGCGCGCGUCGGGG	GRMZM2G078267_T01	AtBS1(activation-tagged BRI1 suppressor 1)-interacting factor 1	-	-	-	AIF1	4	740-756
sbi-MIR171b-p3_1ss13AT	CCGCCGCGCGCGUCGGGG	GRMZM2G086897_T01	-	-	-	-		4	486-502
sbi-MIR171b-p3_1ss13AT	CCGCCGCGCGCGUCGGGG	GRMZM2G054588_T01	-	-	-	-		4	112-130
sbi-MIR171b-p3_1ss13AT	CCGCCGCGCGCGUCGGGG	GRMZM5G865543_T02	-	-	-	-		4	317-335
sbi-MIR171b-p3_1ss13AT	CCGCCGCGCGCGUCGGGG	GRMZM2G098129_T01	Guanylate-binding family protein	GO:0003924(GTPase activity);GO:0005525(GTP binding)	-	[Z] Actin filament-coating protein tropomyosin		4	147-163
sbi-MIR171b-p3_1ss13AT	CCGCCGCGCGCGUCGGGG	GRMZM2G068361_T01	-	-	-	-		4	442-458
sbi-MIR171b-p3_1ss13AT	CCGCCGCGCGCGUCGGGG	GRMZM2G068361_T02	-	-	-	-		4	553-569
sbi-MIR171b-p3_1ss13AT	CCGCCGCGCGCGUCGGGG	GRMZM2G115422_T01	HXXXD-type acyl-transferase family protein	GO:0016747(transferase activity, transferring acyl groups other than amino-acyl groups)	-	-		4	1373-1391
sbi-MIR171b-p3_1ss13AT	CCGCCGCGCGCGUCGGGG	AC233864.1_FGT002	-	-	-	-		4	135-153
sbi-MIR171b-p3_1ss13AT	CCGCCGCGCGCGUCGGGG	AC197705.4_FGT011	UDP-glucose pyrophosphorylase 3	-	-	-	UGP3	4	100-116
sbi-MIR171b-p3_1ss13AT	CCGCCGCGCGCGUCGGGG	GRMZM5G852175_T01	-	-	-	-		4	158-174
sbi-MIR171b-p3_1ss13AT	CCGCCGCGCGCGUCGGGG	GRMZM2G072029_T03	Mitochondrial substrate carrier family protein	-	-	[C] Mitochondrial carnitine-acylcarnitine carrier protein	ATMBAC2,BAC2	4	543-559
sbi-MIR171b-p3_1ss13AT	CCGCCGCGCGCGUCGGGG	GRMZM2G036812_T01	-	-	-	-		4	372-388
sbi-MIR171b-p3_1ss13AT	CCGCCGCGCGCGUCGGGG	GRMZM2G063519_T02	galacturonosyltransferase 10	-	-	-	GAUT10,LGT4	2	145-161
sbi-MIR171b-p3_1ss13AT	CCGCCGCGCGCGUCGGGG	GRMZM2G063519_T01	galacturonosyltransferase 10	GO:0016757(transferase activity, transferring glycosyl groups)	ko00500(Starch and sucrose metabolism);ko00520(Amino sugar and nucleotide sugar metabolism)	-	GAUT10,LGT4	2	145-161
sbi-MIR171b-p3_1ss13AT	CCGCCGCGCGCGUCGGGG	GRMZM2G102059_T01	AP2/B3-like transcriptional factor family protein	GO:0003677(DNA binding)	-	-	NGA1	2.5	186-202
sbi-MIR171b-p3_1ss13AT	CCGCCGCGCGCGUCGGGG	GRMZM2G087254_T01	APS reductase 3	GO:0045454(cell redox homeostasis);GO:0003824(catalytic activity);GO:0008152(metabolic process)	-	[E] Phosphoadenosine phosphosulfate reductase	APR3,ATAPR3,PRH-26,PRH26	3	241-258
sbi-MIR171b-p3_1ss13AT	CCGCCGCGCGCGUCGGGG	GRMZM2G055279_T01	Ctr copper transporter family	GO:0005375(copper ion transmembrane transporter activity);GO:0035434(copper ion transmembrane transport);GO:0016021(integral to membrane)	-	[P] Copper transporter		3	362-379
sbi-MIR171b-p3_1ss13AT	CCGCCGCGCGCGUCGGGG	AC235540.1_FGT002	Leucine-rich repeat protein kinase family protein	GO:0004672(protein kinase activity);GO:0005524(ATP binding);GO:0006468(protein phosphorylation);GO:0005515(protein binding)	-	[T] Serine/threonine protein kinase		3	1248-1265
sbi-MIR171b-p3_1ss13AT	CCGCCGCGCGCGUCGGGG	GRMZM2G044681_T02	Exocyst complex component SEC5	-	-	-	SEC5B	3	320-337
sbi-MIR171b-p3_1ss13AT	CCGCCGCGCGCGUCGGGG	GRMZM2G044681_T01	exocyst complex component sec5	-	-	[U] Sec5 subunit of exocyst complex	SEC5A	3	320-337
sbi-MIR171b-p3_1ss13AT	CCGCCGCGCGCGUCGGGG	GRMZM2G032042_T02	C2H2-like zinc finger protein	-	-	-		3	75-93
sbi-MIR171b-p3_1ss13AT	CCGCCGCGCGCGUCGGGG	GRMZM2G032042_T01	C2H2-like zinc finger protein	-	-	-		3	75-93
sbi-MIR171b-p3_1ss13AT	CCGCCGCGCGCGUCGGGG	GRMZM2G021459_T01	-	-	-	-		3.5	269-286
sbi-MIR171b-p3_1ss13AT	CCGCCGCGCGCGUCGGGG	GRMZM2G041356_T02	Galactose mutarotase-like superfamily protein	GO:0016853(isomerase activity);GO:0005975(carbohydrate metabolic process)	-	-		3.5	648-665
sbi-MIR171b-p3_1ss13AT	CCGCCGCGCGCGUCGGGG	GRMZM2G041356_T01	Galactose mutarotase-like superfamily protein	GO:0016853(isomerase activity);GO:0005975(carbohydrate metabolic process)	-	[G] Predicted mutarotase		3.5	839-856
sbi-MIR171b-p3_1ss13AT	CCGCCGCGCGCGUCGGGG	GRMZM2G065144_T01	respiratory burst oxidase homologue D	GO:0016491(oxidoreductase activity);GO:0055114(oxidation-reduction process);GO:0004601(peroxidase activity);GO:0050664(oxidoreductase activity, acting on NADH or NADPH, oxygen as acceptor)	-	[Q] Ferric reductase, NADH/NADPH oxidase and related proteins	ATRBOHD,RBOHD	3.5	165-182
sbi-MIR171b-p3_1ss13AT	CCGCCGCGCGCGUCGGGG	AC211326.4_FGT001	-	-	-	-		3.5	292-309
sbi-MIR171b-p3_1ss13AT	CCGCCGCGCGCGUCGGGG	GRMZM2G023204_T01	AGC (cAMP-dependent, cGMP-dependent and protein kinase C) kinase family protein	GO:0004672(protein kinase activity);GO:0005524(ATP binding);GO:0006468(protein phosphorylation)	-	[R] Putative serine/threonine protein kinase	AGC2,AGC2-1,AtOXI1,OXI1	3.5	1286-1303
sbi-MIR171b-p3_1ss13AT	CCGCCGCGCGCGUCGGGG	GRMZM2G095598_T01	CONSTANS-like 3	GO:0008270(zinc ion binding);GO:0005622(intracellular);GO:0005515(protein binding)	-	[K] GATA-4/5/6 transcription factors	ATCOL3,COL3	3.5	265-282
sbi-MIR171b-p3_1ss13AT	CCGCCGCGCGCGUCGGGG	GRMZM2G025880_T01	Phototropic-responsive NPH3 family protein	-	-	-		3.5	373-391
sbi-MIR171b-p3_1ss13AT	CCGCCGCGCGCGUCGGGG	GRMZM2G082670_T01	-	-	-	-		3.5	764-782
sbi-MIR171b-p3_1ss13AT	CCGCCGCGCGCGUCGGGG	GRMZM2G005040_T01	K+ uptake permease 11	GO:0015079(potassium ion transmembrane transporter activity);GO:0071805(potassium ion transmembrane transport);GO:0016020(membrane)	-	-	KUP11	3.5	2723-2741
sbi-MIR171b-p3_1ss13AT	CCGCCGCGCGCGUCGGGG	GRMZM2G006964_T01	gibberellin 2-oxidase 8	GO:0016491(oxidoreductase activity);GO:0016706(oxidoreductase activity, acting on paired donors, with incorporation or reduction of molecular oxygen, 2-oxoglutarate as one donor, and incorporation of one atom each of oxygen into both donors);GO:0055114(oxidation-reduction process)	-	[R] Iron/ascorbate family oxidoreductases	ATGA2OX8,GA2OX8	3.5	215-231
sbi-MIR171b-p3_1ss13AT	CCGCCGCGCGCGUCGGGG	GRMZM2G025971_T01	hydroxycinnamoyl-CoA shikimate/quinate hydroxycinnamoyl transferase	GO:0016747(transferase activity, transferring acyl groups other than amino-acyl groups)	-	-	HCT	3.5	838-856
sbi-MIR171b-p3_1ss13AT	CCGCCGCGCGCGUCGGGG	GRMZM2G095327_T01	hydroxycinnamoyl-CoA shikimate/quinate hydroxycinnamoyl transferase	GO:0016747(transferase activity, transferring acyl groups other than amino-acyl groups)	-	-	HCT	3.5	888-906
sbi-MIR171b-p3_1ss13AT	CCGCCGCGCGCGUCGGGG	GRMZM2G049568_T01	ubiquitin-specific protease 4	GO:0004843(ubiquitin-specific protease activity);GO:0006511(ubiquitin-dependent protein catabolic process)	-	-	ATUBP4,UBP4	3.5	247-265
sbi-MIR171b-p3_1ss13AT	CCGCCGCGCGCGUCGGGG	GRMZM2G049568_T02	ubiquitin-specific protease 4	GO:0004843(ubiquitin-specific protease activity);GO:0006511(ubiquitin-dependent protein catabolic process)	-	[O] Ubiquitin-specific protease	ATUBP4,UBP4	3.5	245-263
sbi-MIR171b-p3_1ss13AT	CCGCCGCGCGCGUCGGGG	GRMZM2G028905_T01	Nucleotide-diphospho-sugar transferase family protein	-	-	-		3.5	240-258
sbi-MIR171b-p3_1ss13AT	CCGCCGCGCGCGUCGGGG	GRMZM2G062396_T01	flavanone 3-hydroxylase	GO:0016491(oxidoreductase activity);GO:0016706(oxidoreductase activity, acting on paired donors, with incorporation or reduction of molecular oxygen, 2-oxoglutarate as one donor, and incorporation of one atom each of oxygen into both donors);GO:0055114(oxidation-reduction process)	ko00941(Flavonoid biosynthesis)	[R] Iron/ascorbate family oxidoreductases	F3\'H,F3H,TT6	3.5	415-433
sbi-MIR171b-p3_1ss13AT	CCGCCGCGCGCGUCGGGG	GRMZM2G087759_T01	PDI-like 1-6	-	-	-	ATPDI4,ATPDIL1-6,PDI4,PDIL1-6	3.5	516-532
sbi-MIR171b-p3_1ss13AT	CCGCCGCGCGCGUCGGGG	GRMZM2G075122_T02	DNA-binding storekeeper protein-related transcriptional regulator	-	-	-		4	48-65
sbi-MIR171b-p3_1ss13AT	CCGCCGCGCGCGUCGGGG	GRMZM2G075122_T01	DNA-binding storekeeper protein-related transcriptional regulator	-	-	-		4	215-232
sbi-MIR171b-p3_1ss13AT	CCGCCGCGCGCGUCGGGG	GRMZM2G049549_T02	cryptochrome 1	GO:0003913(DNA photolyase activity);GO:0006281(DNA repair)	ko04712(Circadian rhythm - plant)	[T] Deoxyribodipyrimidine photolyase/cryptochrome	ATCRY1,BLU1,CRY1,HY4,OOP2	4	175-192
sbi-MIR171b-p3_1ss13AT	CCGCCGCGCGCGUCGGGG	GRMZM2G049549_T01	cryptochrome 1	GO:0003913(DNA photolyase activity);GO:0006281(DNA repair)	ko04712(Circadian rhythm - plant)	[T] Deoxyribodipyrimidine photolyase/cryptochrome	ATCRY1,BLU1,CRY1,HY4,OOP2	4	284-301
sbi-MIR171b-p3_1ss13AT	CCGCCGCGCGCGUCGGGG	GRMZM2G082302_T01	IBR domain-containing protein	GO:0008270(zinc ion binding)	-	[O] Predicted E3 ubiquitin ligase	ARI7,ATARI7	4	680-697
sbi-MIR171b-p3_1ss13AT	CCGCCGCGCGCGUCGGGG	GRMZM2G046201_T01	Leucine-rich repeat protein kinase family protein	GO:0004672(protein kinase activity);GO:0005524(ATP binding);GO:0006468(protein phosphorylation)	-	[T] Serine/threonine protein kinase		4	2227-2244
sbi-MIR171b-p3_1ss13AT	CCGCCGCGCGCGUCGGGG	AC199782.5_FGT003	TCP family transcription factor	-	-	-		4	855-872
sbi-MIR171b-p3_1ss13AT	CCGCCGCGCGCGUCGGGG	GRMZM2G016338_T01	Exostosin family protein	-	-	[W] Acetylglucosaminyltransferase EXT1/exostosin 1	KAM1,MUR3	4	951-968
sbi-MIR171b-p3_1ss13AT	CCGCCGCGCGCGUCGGGG	GRMZM2G003331_T02	apyrase 2	GO:0016787(hydrolase activity)	-	[F] Nucleoside phosphatase	APY2,ATAPY2	4	442-459
sbi-MIR171b-p3_1ss13AT	CCGCCGCGCGCGUCGGGG	GRMZM2G003331_T01	apyrase 2	GO:0016787(hydrolase activity)	-	[F] Nucleoside phosphatase	APY2,ATAPY2	4	442-459
sbi-MIR171b-p3_1ss13AT	CCGCCGCGCGCGUCGGGG	GRMZM2G057779_T01	Galactosyltransferase family protein	GO:0008378(galactosyltransferase activity);GO:0006486(protein glycosylation);GO:0016020(membrane)	-	[G] Galactosyltransferases		4	489-507
sbi-MIR171b-p3_1ss13AT	CCGCCGCGCGCGUCGGGG	GRMZM2G018275_T02	Lipase/lipooxygenase, PLAT/LH2 family protein	-	-	-		4	66-83
sbi-MIR171b-p3_1ss13AT	CCGCCGCGCGCGUCGGGG	GRMZM2G018275_T01	Lipase/lipooxygenase, PLAT/LH2 family protein	GO:0005515(protein binding)	-	-		4	248-265
sbi-MIR171b-p3_1ss13AT	CCGCCGCGCGCGUCGGGG	GRMZM2G053206_T01	Eukaryotic aspartyl protease family protein	-	-	-		4	806-822
sbi-MIR171b-p3_1ss13AT	CCGCCGCGCGCGUCGGGG	AC234091.1_FGT001	Glycosyl hydrolase family protein	GO:0004553(hydrolase activity, hydrolyzing O-glycosyl compounds);GO:0005975(carbohydrate metabolic process)	-	-		4	588-604
sbi-MIR171b-p3_1ss13AT	CCGCCGCGCGCGUCGGGG	AC217814.2_FGT019	Polynucleotidyl transferase, ribonuclease H-like superfamily protein	GO:0005634(nucleus)	-	[A] mRNA deadenylase subunit		4	328-344
sbi-MIR171b-p3_1ss13AT	CCGCCGCGCGCGUCGGGG	AC217415.3_FGT001	Polynucleotidyl transferase, ribonuclease H-like superfamily protein	GO:0005634(nucleus)	-	[A] mRNA deadenylase subunit		4	358-374
sbi-MIR171b-p3_1ss13AT	CCGCCGCGCGCGUCGGGG	GRMZM2G039974_T01	Polynucleotidyl transferase, ribonuclease H-like superfamily protein	GO:0005634(nucleus)	-	[A] mRNA deadenylase subunit		4	376-392
sbi-MIR171b-p3_1ss13AT	CCGCCGCGCGCGUCGGGG	GRMZM2G011303_T01	Polynucleotidyl transferase, ribonuclease H-like superfamily protein	GO:0005634(nucleus)	-	[A] mRNA deadenylase subunit		4	376-392
sbi-MIR171b-p3_1ss13AT	CCGCCGCGCGCGUCGGGG	GRMZM2G025002_T01	GATA transcription factor 12	GO:0003700(sequence-specific DNA binding transcription factor activity);GO:0008270(zinc ion binding);GO:0043565(sequence-specific DNA binding);GO:0006355(regulation of transcription, DNA-dependent)	-	-	GATA12	4	886-903
sbi-MIR171b-p3_1ss13AT	CCGCCGCGCGCGUCGGGG	GRMZM2G087059_T01	Integrase-type DNA-binding superfamily protein	GO:0003700(sequence-specific DNA binding transcription factor activity);GO:0006355(regulation of transcription, DNA-dependent)	-	-		4	1209-1225
sbi-MIR171b-p3_1ss13AT	CCGCCGCGCGCGUCGGGG	GRMZM2G087059_T02	Integrase-type DNA-binding superfamily protein	GO:0003700(sequence-specific DNA binding transcription factor activity);GO:0006355(regulation of transcription, DNA-dependent)	-	-		4	1215-1231
sbi-MIR171b-p3_1ss13AT	CCGCCGCGCGCGUCGGGG	GRMZM2G065012_T01	-	-	-	-		4	1413-1431
sbi-MIR171b-p3_1ss13AT	CCGCCGCGCGCGUCGGGG	GRMZM2G040618_T01	-	-	-	-		4	292-308
sbi-MIR171b-p3_1ss13AT	CCGCCGCGCGCGUCGGGG	GRMZM2G002142_T01	cytochrome P450, family 707, subfamily A, polypeptide 4	GO:0005506(iron ion binding);GO:0016705(oxidoreductase activity, acting on paired donors, with incorporation or reduction of molecular oxygen);GO:0020037(heme binding);GO:0055114(oxidation-reduction process)	ko00906(Carotenoid biosynthesis)	[I] Cytochrome P450 CYP4/CYP19/CYP26 subfamilies	CYP707A4	4	930-948
sbi-MIR171b-p3_1ss13AT	CCGCCGCGCGCGUCGGGG	GRMZM2G032478_T01	ovate family protein 6	-	-	-	ATOFP6,OFP6	4	155-171
sbi-MIR171b-p3_1ss13AT	CCGCCGCGCGCGUCGGGG	GRMZM2G094535_T01	Protein of unknown function (DUF567)	-	-	-		4	151-167
sbi-MIR171b-p3_1ss13AT	CCGCCGCGCGCGUCGGGG	GRMZM2G045473_T01	phosphate transporter 1;5	GO:0022857(transmembrane transporter activity);GO:0055085(transmembrane transport);GO:0016021(integral to membrane)	-	[P] Inorganic phosphate transporter	PHT1;5,PHT5	4	677-693
sbi-MIR171b-p3_1ss13AT	CCGCCGCGCGCGUCGGGG	GRMZM2G025294_T02	-	-	-	-		4	166-182
sbi-MIR171b-p3_1ss13AT	CCGCCGCGCGCGUCGGGG	GRMZM2G025294_T01	RNA polymerase III RPC4	GO:0003677(DNA binding);GO:0003899(DNA-directed RNA polymerase activity);GO:0006383(transcription from RNA polymerase III promoter);GO:0005666(DNA-directed RNA polymerase III complex)	-	[K] DNA-directed RNA polymerase III subunit		4	166-182
sbi-MIR397-p5	UUGAGUGCAGCGUUGAUGAGC	AC212231.3_FGT003	-	-	-	-		4	364-384
sbi-MIR397-p5	UUGAGUGCAGCGUUGAUGAGC	GRMZM2G094375_T01	laccase 7	GO:0016491(oxidoreductase activity);GO:0055114(oxidation-reduction process);GO:0005507(copper ion binding)	-	[Q] Multicopper oxidases	LAC7	4	803-823
sbi-MIR397-p5	UUGAGUGCAGCGUUGAUGAGC	GRMZM2G094375_T02	laccase 7	GO:0016491(oxidoreductase activity);GO:0055114(oxidation-reduction process);GO:0005507(copper ion binding)	-	-	LAC7	4	946-966
sbi-MIR397-p5	UUGAGUGCAGCGUUGAUGAGC	GRMZM2G094375_T03	laccase 7	GO:0016491(oxidoreductase activity);GO:0055114(oxidation-reduction process);GO:0005507(copper ion binding)	-	-	LAC7	4	894-914
sbi-miR5381_L+1R+1	CAAGAUCUGUGGCGCCGAGCU	GRMZM2G013538_T01	glycosyl hydrolase 9B1	GO:0004553(hydrolase activity, hydrolyzing O-glycosyl compounds);GO:0005975(carbohydrate metabolic process)	-	-	ATGH9B1,CEL1,GH9B1	3	17-37
sbi-miR5381_L+1R+1	CAAGAUCUGUGGCGCCGAGCU	GRMZM2G412207_T03	Pectin lyase-like superfamily protein	-	-	-		1	685-705
sbi-miR5381_L+1R+1	CAAGAUCUGUGGCGCCGAGCU	GRMZM2G126545_T02	methyl-CPG-binding domain 7	GO:0003677(DNA binding);GO:0005634(nucleus)	-	-	ATMBD7,MBD7	0.5	2510-2530
sbi-miR5381_L+1R+1	CAAGAUCUGUGGCGCCGAGCU	GRMZM5G842813_T01	-	-	-	-		1.5	4306-4326
sbi-miR5381_L+1R+1	CAAGAUCUGUGGCGCCGAGCU	GRMZM2G001882_T01	-	-	-	-		3	69-89
sbi-miR5381_L+1R+1	CAAGAUCUGUGGCGCCGAGCU	GRMZM2G052844_T02	Pectin lyase-like superfamily protein	GO:0004650(polygalacturonase activity);GO:0005975(carbohydrate metabolic process)	-	-		3	99-119
sbi-miR5381_L+1R+1	CAAGAUCUGUGGCGCCGAGCU	GRMZM2G011042_T01	isoamylase 1	-	-	-	ATISA1,ISA1	4	12127-12146
sbi-miR5568g-3p_L+1R-5	CAAAACGUCUUAUAAUU	GRMZM2G048435_T02	Protein of unknown function (DUF3506)	-	-	-	EX1	0	2780-2796
sbi-miR5568g-3p_L+1R-5	CAAAACGUCUUAUAAUU	GRMZM2G048435_T01	Protein of unknown function (DUF3506)	-	-	-	EX1	0	2794-2810
sbi-miR5568g-3p_L+1R-5	CAAAACGUCUUAUAAUU	GRMZM2G071589_T04	Splicing factor, CC1-like	GO:0003676(nucleic acid binding)	-	-		2	837-853
sbi-miR5568g-3p_L+1R-5	CAAAACGUCUUAUAAUU	GRMZM2G160563_T01	cyclin p4;3	GO:0019901(protein kinase binding);GO:0000079(regulation of cyclin-dependent protein kinase activity)	-	[R] Cyclin	CYCP4;3	3	802-818
sbi-miR5568g-3p_L+1R-5	CAAAACGUCUUAUAAUU	GRMZM2G042208_T03	-	-	-	-		3	777-793
sbi-miR5568g-3p_L+1R-5	CAAAACGUCUUAUAAUU	GRMZM2G042208_T02	-	-	-	-		3	1057-1073
sbi-miR5568g-3p_L+1R-5	CAAAACGUCUUAUAAUU	GRMZM2G115914_T01	Galactose oxidase/kelch repeat superfamily protein	GO:0005515(protein binding)	-	[R] Uncharacterized conserved protein, contains kelch repeat	ADO1,FKL2,LKP1,ZTL	3	8627-8643
sbi-miR5568g-3p_L+1R-5	CAAAACGUCUUAUAAUU	GRMZM2G012106_T01	-	-	-	-		3	243-259
sbi-miR5568g-3p_L+1R-5	CAAAACGUCUUAUAAUU	GRMZM2G024054_T04	ubiquitin-protein ligase 2	-	-	-	UPL2	3	2308-2324
sbi-miR5568g-3p_L+1R-5	CAAAACGUCUUAUAAUU	GRMZM2G042192_T01	-	-	-	-		3	446-461
sbi-miR5568g-3p_L+1R-5	CAAAACGUCUUAUAAUU	GRMZM2G025143_T01	Cysteine proteinases superfamily protein	GO:0008234(cysteine-type peptidase activity);GO:0006508(proteolysis)	-	[O] Protease, Ulp1 family	ATESD4,ESD4	3.5	1728-1744
sbi-miR5568g-3p_L+1R-5	CAAAACGUCUUAUAAUU	GRMZM2G163713_T01	S-adenosyl-L-methionine-dependent methyltransferases superfamily protein	-	-	[D] Proliferation-associated nucleolar protein (NOL1)		3.5	1722-1738
sbi-miR5568g-3p_L+1R-5	CAAAACGUCUUAUAAUU	GRMZM2G128880_T01	nicotinamidase 1	GO:0003824(catalytic activity);GO:0008152(metabolic process)	-	-	ATNIC1,NIC1	4	1191-1207
sbi-miR5568g-3p_L+1R-5	CAAAACGUCUUAUAAUU	GRMZM2G113409_T01	chloride channel C	GO:0030554(adenyl nucleotide binding);GO:0005247(voltage-gated chloride channel activity);GO:0006821(chloride transport);GO:0055085(transmembrane transport);GO:0016020(membrane)	-	[P] Cl- channel CLC-7 and related proteins (CLC superfamily)	ATCLC-C,CLC-C	4	1663-1679
sbi-miR5568g-3p_L+1R-5	CAAAACGUCUUAUAAUU	GRMZM2G136100_T01	-	-	-	-		4	1453-1469
sbi-miR5568g-3p_L+1R-5	CAAAACGUCUUAUAAUU	GRMZM2G160370_T01	plant U-box 17	GO:0005515(protein binding);GO:0004842(ubiquitin-protein ligase activity);GO:0016567(protein ubiquitination);GO:0000151(ubiquitin ligase complex)	-	-	ATPUB17,PUB17	4	2992-3008
sbi-miR5568g-3p_L+1R-5	CAAAACGUCUUAUAAUU	GRMZM2G121468_T01	co-factor for nitrate, reductase and xanthine dehydrogenase 7	-	-	[C] Molybdopterin converting factor, small subunit	CNX7,SIR5	4	3011-3027
sbi-miR5568g-3p_L+1R-5	CAAAACGUCUUAUAAUU	GRMZM2G075039_T01	RNA-binding KH domain-containing protein	GO:0003723(RNA binding)	-	-	FLK	4	2709-2726
sbi-miR5568g-3p_L+1R-5	CAAAACGUCUUAUAAUU	GRMZM2G341302_T01	receptor lectin kinase	GO:0004672(protein kinase activity);GO:0005524(ATP binding);GO:0006468(protein phosphorylation);GO:0030246(carbohydrate binding)	-	[T] Serine/threonine protein kinase	RLK	2	3-19
sbi-miR5568g-3p_L+1R-5	CAAAACGUCUUAUAAUU	GRMZM2G455119_T01	-	-	-	-		2	44-61
sbi-miR5568g-3p_L+1R-5	CAAAACGUCUUAUAAUU	GRMZM2G018417_T01	voltage dependent anion channel 4	GO:0055085(transmembrane transport);GO:0005741(mitochondrial outer membrane)	-	[P] Porin/voltage-dependent anion-selective channel protein	ATVDAC4,VDAC4	3	22943-22959
sbi-miR5568g-3p_L+1R-5	CAAAACGUCUUAUAAUU	GRMZM2G455128_T01	Transmembrane amino acid transporter family protein	-	-	[E] Amino acid transporters		4	1945-1961
sbi-miR5568g-3p_L+1R-5	CAAAACGUCUUAUAAUU	GRMZM2G547711_T01	-	-	-	-		4	73-89
sbi-miR5568g-3p_L+1R-5	CAAAACGUCUUAUAAUU	GRMZM2G009901_T01	Plant protein of unknown function (DUF868)	-	-	-		4	2179-2195
sbi-miR5568g-3p_L+1R-5	CAAAACGUCUUAUAAUU	GRMZM2G015902_T01	-	-	-	[S] Uncharacterized conserved protein		4	1769-1784
sbi-miR5568g-3p_L+1R-5	CAAAACGUCUUAUAAUU	GRMZM2G092123_T01	Tetratricopeptide repeat (TPR)-like superfamily protein	-	-	-		1	1791-1807
sbi-miR5568g-3p_L+1R-5	CAAAACGUCUUAUAAUU	GRMZM2G017957_T03	alpha/beta-Hydrolases superfamily protein	-	-	-		3	1201-1218
sbi-miR5568g-3p_L+1R-5	CAAAACGUCUUAUAAUU	GRMZM2G017957_T01	alpha/beta-Hydrolases superfamily protein	-	-	[I] Predicted esterase		3	1503-1520
sbi-miR5568g-3p_L+1R-5	CAAAACGUCUUAUAAUU	GRMZM2G016323_T02	ubiquitin-specific protease 23	-	-	-	UBP23	3	1403-1419
sbi-miR5568g-3p_L+1R-5	CAAAACGUCUUAUAAUU	GRMZM2G016323_T01	ubiquitin-specific protease 23	GO:0004843(ubiquitin-specific protease activity);GO:0006511(ubiquitin-dependent protein catabolic process)	-	[O] Ubiquitin-specific protease	UBP23	3	2447-2463
sbi-miR5568g-3p_L+1R-5	CAAAACGUCUUAUAAUU	AC205006.3_FGT001	abscisic aldehyde oxidase 3	GO:0016491(oxidoreductase activity);GO:0055114(oxidation-reduction process)	-	-	AAO3,AOdelta,At-AO3,AtAAO3	3	937-952
sbi-miR5568g-3p_L+1R-5	CAAAACGUCUUAUAAUU	GRMZM2G585025_T02	Polynucleotidyl transferase, ribonuclease H-like superfamily protein	-	-	[L] 3'-5' exonuclease		3.5	1438-1454
sbi-miR5568g-3p_L+1R-5	CAAAACGUCUUAUAAUU	GRMZM2G048557_T03	ribosomal protein L29 family protein	-	-	-		4	715-731
sbi-miR5568g-3p_L+1R-5	CAAAACGUCUUAUAAUU	GRMZM2G048557_T02	ribosomal protein L29 family protein	GO:0003735(structural constituent of ribosome);GO:0006412(translation);GO:0005761(mitochondrial ribosome)	-	-		4	940-956
sbi-miR5568g-3p_L+1R-5	CAAAACGUCUUAUAAUU	GRMZM2G048557_T01	ribosomal protein L29 family protein	GO:0003735(structural constituent of ribosome);GO:0006412(translation);GO:0005761(mitochondrial ribosome)	-	-		4	960-976
sbi-miR5568g-3p_L+1R-5	CAAAACGUCUUAUAAUU	GRMZM2G052654_T01	mucin-related	-	-	-		4	1447-1463
sbi-miR5568g-3p_L+1R-5	CAAAACGUCUUAUAAUU	GRMZM2G009869_T02	Protein kinase superfamily protein	GO:0004672(protein kinase activity);GO:0005524(ATP binding);GO:0006468(protein phosphorylation)	-	[T] Serine/threonine protein kinase		4	252-268
sbi-miR5568g-3p_L+1R-5	CAAAACGUCUUAUAAUU	GRMZM2G009869_T01	Protein kinase superfamily protein	GO:0004672(protein kinase activity);GO:0005524(ATP binding);GO:0006468(protein phosphorylation)	-	[T] Serine/threonine protein kinase		4	252-268
sbi-miR5568g-3p_L+1R-5	CAAAACGUCUUAUAAUU	GRMZM5G874082_T03	P-loop containing nucleoside triphosphate hydrolases superfamily protein	GO:0005524(ATP binding)	-	[O] AAA+-type ATPase		4	4063-4079
sbi-miR5568g-3p_L+1R-5	CAAAACGUCUUAUAAUU	GRMZM2G078238_T01	Protein of unknown function (DUF300)	-	-	[T] Predicted seven transmembrane receptor - rhodopsin family		4	1620-1636
sbi-miR5568g-3p_L+1R-5	CAAAACGUCUUAUAAUU	GRMZM5G822479_T01	-	-	-	-		4	1803-1819
sbi-miR5568g-3p_L+1R-5	CAAAACGUCUUAUAAUU	GRMZM2G034791_T01	phosphoinositide binding	-	-	-		4	2375-2391
sbi-miR5568g-3p_L+1R-5	CAAAACGUCUUAUAAUU	GRMZM2G702017_T01	-	-	-	-		4	449-466
sbi-miR5568g-3p_L+1R-5	CAAAACGUCUUAUAAUU	GRMZM2G015238_T01	Prolyl oligopeptidase family protein	GO:0008236(serine-type peptidase activity);GO:0006508(proteolysis);GO:0004252(serine-type endopeptidase activity);GO:0070008(serine-type exopeptidase activity)	-	[O] Predicted serine protease		1	2622-2638
sbi-miR5568g-3p_L+1R-5	CAAAACGUCUUAUAAUU	GRMZM2G170953_T01	Plant haem oxygenase (decyclizing) family protein	-	-	-	ATHO1,GUN2,HO1,HY1,HY6,TED4	1	235-251
sbi-miR5568g-3p_L+1R-5	CAAAACGUCUUAUAAUU	GRMZM2G123807_T02	Transport protein particle (TRAPP) component	-	-	-		2	4338-4354
sbi-miR5568g-3p_L+1R-5	CAAAACGUCUUAUAAUU	GRMZM2G150225_T01	-	-	-	-		2	3-19
sbi-miR5568g-3p_L+1R-5	CAAAACGUCUUAUAAUU	GRMZM2G139085_T01	-	-	-	-		2.5	779-794
sbi-miR5568g-3p_L+1R-5	CAAAACGUCUUAUAAUU	GRMZM5G826110_T02	-	-	-	-		3	1274-1290
sbi-miR5568g-3p_L+1R-5	CAAAACGUCUUAUAAUU	GRMZM2G170291_T03	DNAse I-like superfamily protein	-	-	-		3	1136-1152
sbi-miR5568g-3p_L+1R-5	CAAAACGUCUUAUAAUU	GRMZM2G096135_T01	Protein kinase superfamily protein	-	-	-		4	747-763
sbi-miR5568g-3p_L+1R-5	CAAAACGUCUUAUAAUU	GRMZM2G096135_T02	Protein kinase superfamily protein	-	-	-		4	747-763
sbi-miR5568g-3p_L+1R-5	CAAAACGUCUUAUAAUU	GRMZM2G036554_T02	basic helix-loop-helix (bHLH) DNA-binding superfamily protein	GO:0046983(protein dimerization activity)	-	-		4	25-41
sbi-miR5568g-3p_L+1R-5	CAAAACGUCUUAUAAUU	GRMZM2G036554_T01	basic helix-loop-helix (bHLH) DNA-binding superfamily protein	GO:0046983(protein dimerization activity)	-	-		4	25-41
sbi-miR5568g-3p_L+1R-5	CAAAACGUCUUAUAAUU	GRMZM5G845755_T01	casein kinase II, alpha chain 2	GO:0004672(protein kinase activity);GO:0005524(ATP binding);GO:0006468(protein phosphorylation)	-	-	ATCKA2,CKA2	4	861-877
sbi-miR5568g-3p_L+1R-5	CAAAACGUCUUAUAAUU	GRMZM2G141136_T02	-	-	-	-		4	567-583
sbi-miR5568g-3p_L+1R-5	CAAAACGUCUUAUAAUU	GRMZM2G141136_T01	-	-	-	-		4	1154-1170
sbi-miR5568g-3p_L+1R-5	CAAAACGUCUUAUAAUU	GRMZM2G061135_T01	S-adenosylmethionine synthetase family protein	GO:0004478(methionine adenosyltransferase activity);GO:0006556(S-adenosylmethionine biosynthetic process)	ko00270(Cysteine and methionine metabolism);ko00450(Selenoamino acid metabolism)	[H] S-adenosylmethionine synthetase	MAT4,MTO3,SAMS3	4	1351-1367
sbi-miR5568g-3p_L+1R-5	CAAAACGUCUUAUAAUU	GRMZM2G061135_T02	S-adenosylmethionine synthetase family protein	GO:0004478(methionine adenosyltransferase activity);GO:0006556(S-adenosylmethionine biosynthetic process)	ko00270(Cysteine and methionine metabolism);ko00450(Selenoamino acid metabolism)	[H] S-adenosylmethionine synthetase	MAT4,MTO3,SAMS3	4	1349-1365
sbi-miR5568g-3p_L+1R-5	CAAAACGUCUUAUAAUU	GRMZM2G155387_T02	-	-	-	-		4	698-715
sbi-miR5568g-3p_L+1R-5	CAAAACGUCUUAUAAUU	GRMZM2G155387_T01	-	-	-	-		4	698-715
sbi-miR5568g-3p_L+1R-5	CAAAACGUCUUAUAAUU	GRMZM2G158097_T02	-	-	-	-		4	989-1004
sbi-miR5568g-3p_L+1R-5	CAAAACGUCUUAUAAUU	GRMZM2G158097_T03	-	-	-	-		4	1720-1735
sbi-miR5568g-3p_L+1R-5	CAAAACGUCUUAUAAUU	GRMZM2G158097_T01	-	-	-	-		4	1720-1735
sbi-miR5568g-3p_L+1R-5	CAAAACGUCUUAUAAUU	GRMZM2G124759_T01	alpha/beta-Hydrolases superfamily protein	GO:0004806(triglyceride lipase activity);GO:0006629(lipid metabolic process)	-	[I] Predicted lipase		1	1374-1390
sbi-miR5568g-3p_L+1R-5	CAAAACGUCUUAUAAUU	GRMZM2G029933_T03	Mitochondrial transcription termination factor family protein	-	-	-		2	1051-1067
sbi-miR5568g-3p_L+1R-5	CAAAACGUCUUAUAAUU	GRMZM2G029933_T01	Mitochondrial transcription termination factor family protein	-	-	[R] Mitochondrial transcription termination factor, mTERF		2	1669-1685
sbi-miR5568g-3p_L+1R-5	CAAAACGUCUUAUAAUU	GRMZM2G080889_T01	-	-	-	-		2	517-533
sbi-miR5568g-3p_L+1R-5	CAAAACGUCUUAUAAUU	GRMZM2G107757_T03	SNF7 family protein	GO:0015031(protein transport)	ko04144(Endocytosis)	[U] Protein involved in glucose derepression and pre-vacuolar endosome protein sorting	SNF7.2,VPS32	2	1346-1362
sbi-miR5568g-3p_L+1R-5	CAAAACGUCUUAUAAUU	GRMZM2G107757_T01	SNF7 family protein	GO:0015031(protein transport)	ko04144(Endocytosis)	[U] Protein involved in glucose derepression and pre-vacuolar endosome protein sorting	SNF7.2,VPS32	2	1346-1362
sbi-miR5568g-3p_L+1R-5	CAAAACGUCUUAUAAUU	GRMZM2G107757_T02	SNF7 family protein	GO:0015031(protein transport)	ko04144(Endocytosis)	[U] Protein involved in glucose derepression and pre-vacuolar endosome protein sorting	SNF7.2,VPS32	2	1376-1392
sbi-miR5568g-3p_L+1R-5	CAAAACGUCUUAUAAUU	GRMZM2G065593_T02	sorting nexin 2B	GO:0035091(phosphatidylinositol binding)	-	[U] Membrane coat complex Retromer, subunit VPS5/SNX1, Sorting nexins, and related PX domain-containing proteins	SNX2b	3	1996-2012
sbi-miR5568g-3p_L+1R-5	CAAAACGUCUUAUAAUU	GRMZM2G022711_T02	RING/U-box superfamily protein	-	-	-		3	1625-1641
sbi-miR5568g-3p_L+1R-5	CAAAACGUCUUAUAAUU	GRMZM2G022711_T03	RING/U-box superfamily protein	-	-	-		3	1625-1641
sbi-miR5568g-3p_L+1R-5	CAAAACGUCUUAUAAUU	GRMZM2G022711_T01	RING/U-box superfamily protein	-	-	-		3	1625-1641
sbi-miR5568g-3p_L+1R-5	CAAAACGUCUUAUAAUU	GRMZM2G022711_T04	RING/U-box superfamily protein	-	-	-		3	1625-1641
sbi-miR5568g-3p_L+1R-5	CAAAACGUCUUAUAAUU	GRMZM2G074857_T01	chloroplast sulfur E	-	-	[T] Stress-induced protein UVI31+	ATSUFE,CPSUFE,EMB1374,SUFE1	3	1289-1305
sbi-miR5568g-3p_L+1R-5	CAAAACGUCUUAUAAUU	GRMZM2G074857_T02	chloroplast sulfur E	-	-	[T] Stress-induced protein UVI31+	ATSUFE,CPSUFE,EMB1374,SUFE1	3	1227-1243
sbi-miR5568g-3p_L+1R-5	CAAAACGUCUUAUAAUU	GRMZM2G106631_T02	varicose-related	GO:0008234(cysteine-type peptidase activity);GO:0006508(proteolysis)	-	-	VCR	3.5	1107-1123
sbi-miR5568g-3p_L+1R-5	CAAAACGUCUUAUAAUU	GRMZM2G106631_T03	varicose-related	GO:0008234(cysteine-type peptidase activity);GO:0006508(proteolysis)	-	-	VCR	3.5	1134-1150
sbi-miR5568g-3p_L+1R-5	CAAAACGUCUUAUAAUU	GRMZM2G013625_T03	associated molecule with the SH3 domain of STAM 2	-	-	-	AMSH2	4	3320-3336
sbi-miR5568g-3p_L+1R-5	CAAAACGUCUUAUAAUU	GRMZM2G032049_T01	glutamine-tRNA ligase, putative / glutaminyl-tRNA synthetase, putative / GlnRS, putative	GO:0005524(ATP binding);GO:0016876(ligase activity, forming aminoacyl-tRNA and related compounds);GO:0043039(tRNA aminoacylation);GO:0000166(nucleotide binding);GO:0004812(aminoacyl-tRNA ligase activity);GO:0006418(tRNA aminoacylation for protein translation);GO:0005737(cytoplasm);GO:0004819(glutamine-tRNA ligase activity);GO:0006425(glutaminyl-tRNA aminoacylation)	ko00970(Aminoacyl-tRNA biosynthesis)	[J] Glutaminyl-tRNA synthetase	OVA9	4	3051-3067
sbi-miR5568g-3p_L+1R-5	CAAAACGUCUUAUAAUU	GRMZM2G031607_T01	SGS domain-containing protein	-	-	-		4	547-563
sbi-miR5568g-3p_L+1R-5	CAAAACGUCUUAUAAUU	GRMZM2G131152_T01	TRICHOME BIREFRINGENCE-LIKE 26	-	-	-	TBL26	4	788-805
sbi-miR5568g-3p_L+1R-5	CAAAACGUCUUAUAAUU	GRMZM2G132547_T04	CTP synthase family protein	GO:0003883(CTP synthase activity);GO:0006221(pyrimidine nucleotide biosynthetic process)	-	-		4	386-401
sbi-miR5568g-3p_L+1R-5	CAAAACGUCUUAUAAUU	GRMZM2G132547_T03	CTP synthase family protein	GO:0003883(CTP synthase activity);GO:0006221(pyrimidine nucleotide biosynthetic process)	-	[F] CTP synthase (UTP-ammonia lyase)		4	386-401
sbi-miR5568g-3p_L+1R-5	CAAAACGUCUUAUAAUU	GRMZM2G132547_T02	CTP synthase family protein	GO:0003883(CTP synthase activity);GO:0006221(pyrimidine nucleotide biosynthetic process)	ko00240(Pyrimidine metabolism)	[F] CTP synthase (UTP-ammonia lyase)		4	386-401
sbi-miR5568g-3p_L+1R-5	CAAAACGUCUUAUAAUU	GRMZM2G132547_T01	CTP synthase family protein	GO:0003883(CTP synthase activity);GO:0006221(pyrimidine nucleotide biosynthetic process)	ko00240(Pyrimidine metabolism)	[F] CTP synthase (UTP-ammonia lyase)		4	386-401
sbi-miR5568g-3p_L+1R-5	CAAAACGUCUUAUAAUU	GRMZM2G067063_T04	-	-	-	-		2	909-925
sbi-miR5568g-3p_L+1R-5	CAAAACGUCUUAUAAUU	GRMZM2G022032_T02	Ankyrin repeat family protein	-	-	-		3	332-348
sbi-miR5568g-3p_L+1R-5	CAAAACGUCUUAUAAUU	GRMZM2G022032_T01	Ankyrin repeat family protein	GO:0005515(protein binding)	-	[O] 26S proteasome regulatory complex, subunit PSMD10		3	376-392
sbi-miR5568g-3p_L+1R-5	CAAAACGUCUUAUAAUU	GRMZM2G043862_T01	actin-related protein 8	-	-	[Z] Actin and related proteins	ARP8,ATARP8	3.5	1788-1804
sbi-miR5568g-3p_L+1R-5	CAAAACGUCUUAUAAUU	GRMZM2G003804_T01	-	-	-	-		3.5	99-115
sbi-miR5568g-3p_L+1R-5	CAAAACGUCUUAUAAUU	GRMZM2G041574_T01	UB-like protease 1A	GO:0008234(cysteine-type peptidase activity);GO:0006508(proteolysis)	-	-	ULP1A	3.5	1878-1894
sbi-miR5568g-3p_L+1R-5	CAAAACGUCUUAUAAUU	GRMZM2G101494_T01	ribosomal protein L29 family protein	GO:0003735(structural constituent of ribosome);GO:0006412(translation);GO:0005761(mitochondrial ribosome)	-	-		4	627-643
sbi-miR5568g-3p_L+1R-5	CAAAACGUCUUAUAAUU	GRMZM2G032694_T03	casein kinase I-like 10	GO:0004672(protein kinase activity);GO:0005524(ATP binding);GO:0006468(protein phosphorylation)	-	[T] Casein kinase (serine/threonine/tyrosine protein kinase)	ckl10	4	1626-1642
sbi-miR5568g-3p_L+1R-5	CAAAACGUCUUAUAAUU	GRMZM2G074530_T01	exocyst subunit exo70 family protein A1	GO:0006887(exocytosis);GO:0000145(exocyst)	ko04910(Insulin signaling pathway)	-	ATEXO70A1,EXO70A1	4	888-905
sbi-miR5568g-3p_L+1R-5	CAAAACGUCUUAUAAUU	GRMZM2G097674_T01	Uncharacterized protein family (UPF0016)	GO:0016020(membrane)	-	[S] Predicted membrane protein		4	619-635
sbi-miR5568g-3p_L+1R-5	CAAAACGUCUUAUAAUU	GRMZM2G097674_T02	Uncharacterized protein family (UPF0016)	GO:0016020(membrane)	-	[S] Predicted membrane protein		4	674-690
sbi-miR5568g-3p_L+1R-5	CAAAACGUCUUAUAAUU	GRMZM2G033962_T01	pseudo-response regulator 7	GO:0000156(two-component response regulator activity);GO:0000160(two-component signal transduction system (phosphorelay));GO:0006355(regulation of transcription, DNA-dependent);GO:0005515(protein binding)	-	-	APRR7,PRR7	4	1027-1044
smo-MIR1103-p3_1ss12CT	GGGUGACCUCCUGGGAAGUC	GRMZM2G057386_T01	ethylene responsive element binding factor 5	GO:0003700(sequence-specific DNA binding transcription factor activity);GO:0006355(regulation of transcription, DNA-dependent)	-	-	ATERF-5,ATERF5,ERF5	3.5	1103-1121
smo-MIR1103-p3_1ss12CT	GGGUGACCUCCUGGGAAGUC	GRMZM2G099854_T01	-	-	-	-		4	1453-1471
smo-MIR1103-p3_1ss12CT	GGGUGACCUCCUGGGAAGUC	GRMZM2G025680_T01	NRAMP metal ion transporter 2	GO:0005215(transporter activity);GO:0006810(transport);GO:0016020(membrane)	-	[P] Mn2+ and Fe2+ transporters of the NRAMP family	ATNRAMP2,NRAMP2	4	551-569
smo-MIR1103-p3_1ss12CT	GGGUGACCUCCUGGGAAGUC	GRMZM2G028036_T01	NRAMP metal ion transporter 2	GO:0005215(transporter activity);GO:0006810(transport);GO:0016020(membrane)	-	[P] Mn2+ and Fe2+ transporters of the NRAMP family	ATNRAMP2,NRAMP2	4	648-666
smo-MIR1103-p3_1ss12CT	GGGUGACCUCCUGGGAAGUC	GRMZM2G093880_T02	alpha/beta-Hydrolases superfamily protein	GO:0008474(palmitoyl-(protein) hydrolase activity);GO:0006464(cellular protein modification process)	-	[O] Palmitoyl protein thioesterase		3.5	944-964
smo-MIR1103-p3_1ss12CT	GGGUGACCUCCUGGGAAGUC	GRMZM2G093880_T01	alpha/beta-Hydrolases superfamily protein	GO:0008474(palmitoyl-(protein) hydrolase activity);GO:0006464(cellular protein modification process)	ko00062(Fatty acid elongation in mitochondria);ko04142(Lysosome)	[O] Palmitoyl protein thioesterase		3.5	1007-1027
sof-miR168b_1ss8GT	UCGCUUGUGCAGAUCGGGAC	GRMZM2G139300_T01	cell wall invertase 2	-	ko00052(Galactose metabolism);ko00500(Starch and sucrose metabolism)	[G] Beta-fructofuranosidase (invertase)	AtcwINV2,CWINV2	4	1586-1606
sof-miR168b_1ss8GT	UCGCUUGUGCAGAUCGGGAC	GRMZM2G407393_T01	-	-	-	-		3	16-35
sof-miR168b_1ss8GT	UCGCUUGUGCAGAUCGGGAC	GRMZM2G440972_T01	-	-	-	-		3.5	16-35
sof-miR168b_1ss8GT	UCGCUUGUGCAGAUCGGGAC	GRMZM2G472455_T01	Eukaryotic rpb5 RNA polymerase subunit family protein	GO:0003677(DNA binding);GO:0003899(DNA-directed RNA polymerase activity);GO:0006351(transcription, DNA-dependent)	-	-	ATRPABC24.3,NRPB5,NRPD5,RPB5A	3	393-412
sof-miR168b_1ss8GT	UCGCUUGUGCAGAUCGGGAC	GRMZM2G047870_T01	transducin family protein / WD-40 repeat family protein	-	-	-		3.5	752-771
sof-miR168b_1ss8GT	UCGCUUGUGCAGAUCGGGAC	GRMZM5G897473_T01	Protein of unknown function (DUF630 and DUF632)	-	-	-		3	3099-3118
sof-miR168b_1ss8GT	UCGCUUGUGCAGAUCGGGAC	GRMZM2G141133_T01	-	-	-	-		3.5	16-35
sof-miR168b_1ss8GT	UCGCUUGUGCAGAUCGGGAC	GRMZM2G107521_T01	-	-	-	-		3.5	95-114
sof-miR168b_1ss8GT	UCGCUUGUGCAGAUCGGGAC	AC204940.3_FGT007	phosphoinositide binding	-	-	-		4	710-730
sof-miR168b_1ss8GT	UCGCUUGUGCAGAUCGGGAC	GRMZM2G074728_T02	GTP binding Elongation factor Tu family protein	GO:0003924(GTPase activity);GO:0005525(GTP binding)	-	-		4	464-483
sof-miR168b_1ss8GT	UCGCUUGUGCAGAUCGGGAC	GRMZM2G079638_T01	-	-	-	-		4	872-890
ssp-miR166_R+1	UCGGACCAGGCUUCAUUCCCCU	GRMZM2G135175_T01	MATE efflux family protein	GO:0015238(drug transmembrane transporter activity);GO:0015297(antiporter activity);GO:0006855(drug transmembrane transport);GO:0055085(transmembrane transport);GO:0016020(membrane)	-	[R] Uncharacterized membrane protein, predicted efflux pump		4	360-381
ssp-miR166_R+1	UCGGACCAGGCUUCAUUCCCCU	GRMZM2G003509_T02	Homeobox-leucine zipper family protein / lipid-binding START domain-containing protein	GO:0008289(lipid binding)	-	-	ATHB-14,ATHB14,PHB,PHB-1D	3.5	976-997
ssp-miR166_R+1	UCGGACCAGGCUUCAUUCCCCU	GRMZM2G003509_T01	Homeobox-leucine zipper family protein / lipid-binding START domain-containing protein	GO:0003700(sequence-specific DNA binding transcription factor activity);GO:0043565(sequence-specific DNA binding);GO:0006355(regulation of transcription, DNA-dependent);GO:0008289(lipid binding)	-	-	ATHB-14,ATHB14,PHB,PHB-1D	3.5	735-756
ssp-miR166_R+1	UCGGACCAGGCUUCAUUCCCCU	AC208827.3_FGT002	-	-	-	-		4	266-287
ssp-miR166_R+1	UCGGACCAGGCUUCAUUCCCCU	AC187157.4_FGT005	Homeobox-leucine zipper family protein / lipid-binding START domain-containing protein	GO:0003700(sequence-specific DNA binding transcription factor activity);GO:0043565(sequence-specific DNA binding);GO:0006355(regulation of transcription, DNA-dependent);GO:0008289(lipid binding)	-	-	ATHB-15,ATHB15,CNA,ICU4	4	562-583
ssp-miR444b.1_R-2_1ss18GT	UUGUGGCUUUCUUGCAAUU	GRMZM2G087792_T01	-	-	-	-		2	343-361
ssp-miR444b.1_R-2_1ss18GT	UUGUGGCUUUCUUGCAAUU	GRMZM2G090689_T01	Chaperone DnaJ-domain superfamily protein	-	-	[O] Molecular chaperone (DnaJ superfamily)		3.5	150-169
ssp-miR444b.1_R-2_1ss18GT	UUGUGGCUUUCUUGCAAUU	GRMZM2G014750_T02	La protein 1	GO:0003676(nucleic acid binding)	ko05322(Systemic lupus erythematosus)	[A] RNA-binding protein La	AtLa1,La1	3.5	791-808
ssp-miR444b.1_R-2_1ss18GT	UUGUGGCUUUCUUGCAAUU	GRMZM2G014750_T01	La protein 1	GO:0003676(nucleic acid binding)	ko05322(Systemic lupus erythematosus)	[A] RNA-binding protein La	AtLa1,La1	3.5	791-808
ssp-miR444b.1_R-2_1ss18GT	UUGUGGCUUUCUUGCAAUU	GRMZM2G133464_T02	serine/threonine protein phosphatase 2A	-	-	-	PP2A	4	49-67
ssp-miR444b.1_R-2_1ss18GT	UUGUGGCUUUCUUGCAAUU	GRMZM2G162688_T01	stress-inducible protein, putative	GO:0005515(protein binding)	ko05020(Prion diseases)	[O] Molecular co-chaperone STI1		4	1691-1709
ssp-miR444b.1_R-2_1ss18GT	UUGUGGCUUUCUUGCAAUU	GRMZM2G104632_T01	glyceraldehyde-3-phosphate dehydrogenase of plastid 1	GO:0016620(oxidoreductase activity, acting on the aldehyde or oxo group of donors, NAD or NADP as acceptor);GO:0055114(oxidation-reduction process)	ko00010(Glycolysis / Gluconeogenesis);ko05010(Alzheimer's disease)	[G] Glyceraldehyde 3-phosphate dehydrogenase	GAPCP-1	4	650-668
ssp-miR444b.1_R-2_1ss18GT	UUGUGGCUUUCUUGCAAUU	GRMZM2G396856_T01	polyamine oxidase 2	GO:0016491(oxidoreductase activity);GO:0055114(oxidation-reduction process)	-	[Q] Amine oxidase	ATPAO2,PAO2	3	470-488
ssp-miR444b.1_R-2_1ss18GT	UUGUGGCUUUCUUGCAAUU	GRMZM2G396856_T02	polyamine oxidase 2	GO:0016491(oxidoreductase activity);GO:0055114(oxidation-reduction process)	-	[Q] Amine oxidase	ATPAO2,PAO2	3	603-621
ssp-miR444b.1_R-2_1ss18GT	UUGUGGCUUUCUUGCAAUU	GRMZM2G450863_T01	ATP sulfurylase 1	GO:0003676(nucleic acid binding);GO:0004781(sulfate adenylyltransferase (ATP) activity);GO:0008234(cysteine-type peptidase activity);GO:0006508(proteolysis)	-	-	APS1	3.5	1359-1377
ssp-miR444b.1_R-2_1ss18GT	UUGUGGCUUUCUUGCAAUU	GRMZM2G349565_T01	LRR and NB-ARC domains-containing disease resistance protein	-	-	-		3.5	244-261
ssp-miR444b.1_R-2_1ss18GT	UUGUGGCUUUCUUGCAAUU	AC210005.3_FGT003	-	-	-	-		4	263-280
ssp-miR444b.1_R-2_1ss18GT	UUGUGGCUUUCUUGCAAUU	GRMZM5G879178_T01	LRR and NB-ARC domains-containing disease resistance protein	GO:0043531(ADP binding)	-	[T] Apoptotic ATPase		4	2283-2300
ssp-miR444b.1_R-2_1ss18GT	UUGUGGCUUUCUUGCAAUU	GRMZM5G879178_T02	LRR and NB-ARC domains-containing disease resistance protein	GO:0043531(ADP binding)	-	[T] Apoptotic ATPase		4	2237-2254
ssp-miR444b.1_R-2_1ss18GT	UUGUGGCUUUCUUGCAAUU	GRMZM2G469721_T01	NB-ARC domain-containing disease resistance protein	-	-	-	RPP13	4	166-185
ssp-miR444b.1_R-2_1ss18GT	UUGUGGCUUUCUUGCAAUU	GRMZM5G848857_T01	-	-	-	-		3.5	1531-1548
ssp-miR444b.1_R-2_1ss18GT	UUGUGGCUUUCUUGCAAUU	GRMZM2G063438_T01	S-adenosyl-L-methionine-dependent methyltransferases superfamily protein	GO:0008168(methyltransferase activity)	-	-		3.5	357-374
ssp-miR444b.1_R-2_1ss18GT	UUGUGGCUUUCUUGCAAUU	AC206223.3_FGT008	tetratricopeptide repeat (TPR)-containing protein	-	-	-	ATEOL1,ETO1	4	2083-2101
ssp-miR444b.1_R-2_1ss18GT	UUGUGGCUUUCUUGCAAUU	GRMZM5G821467_T01	-	-	-	-		4	350-367
ssp-miR444b.1_R-2_1ss18GT	UUGUGGCUUUCUUGCAAUU	GRMZM5G846950_T01	-	-	-	-		4	246-265
ssp-miR444b.1_R-2_1ss18GT	UUGUGGCUUUCUUGCAAUU	GRMZM2G504401_T01	ureidoglycolate hydrolases	-	-	-		4	257-275
ssp-miR444b.1_R-2_1ss18GT	UUGUGGCUUUCUUGCAAUU	GRMZM5G837754_T01	-	-	-	-		4	1198-1215
ssp-miR444b.1_R-2_1ss18GT	UUGUGGCUUUCUUGCAAUU	AC203985.4_FGT005	prefoldin 2	GO:0051082(unfolded protein binding);GO:0006457(protein folding);GO:0016272(prefoldin complex)	-	[O] Molecular chaperone Prefoldin, subunit 2	PDF2	3.5	22-40
ssp-miR444b.1_R-2_1ss18GT	UUGUGGCUUUCUUGCAAUU	AC152495.1_FGT015	LRR and NB-ARC domains-containing disease resistance protein	GO:0043531(ADP binding)	-	-		3.5	919-936
ssp-miR444b.1_R-2_1ss18GT	UUGUGGCUUUCUUGCAAUU	GRMZM2G143769_T01	LRR and NB-ARC domains-containing disease resistance protein	GO:0043531(ADP binding)	-	-		3.5	1096-1113
ssp-miR444b.1_R-2_1ss18GT	UUGUGGCUUUCUUGCAAUU	GRMZM2G083246_T01	LRR and NB-ARC domains-containing disease resistance protein	-	-	-		3.5	244-261
ssp-miR444b.1_R-2_1ss18GT	UUGUGGCUUUCUUGCAAUU	AC152495.1_FGT010	LRR and NB-ARC domains-containing disease resistance protein	GO:0043531(ADP binding)	-	[T] Apoptotic ATPase		3.5	1981-1998
ssp-miR444b.1_R-2_1ss18GT	UUGUGGCUUUCUUGCAAUU	AC152495.1_FGT002	LRR and NB-ARC domains-containing disease resistance protein	GO:0043531(ADP binding)	-	[T] Apoptotic ATPase		3.5	1981-1998
ssp-miR444b.1_R-2_1ss18GT	UUGUGGCUUUCUUGCAAUU	GRMZM2G069382_T01	NB-ARC domain-containing disease resistance protein	GO:0043531(ADP binding)	-	[T] Apoptotic ATPase		3.5	2758-2775
ssp-miR444b.1_R-2_1ss18GT	UUGUGGCUUUCUUGCAAUU	GRMZM2G052515_T01	E2F transcription factor 3	GO:0003700(sequence-specific DNA binding transcription factor activity);GO:0006355(regulation of transcription, DNA-dependent);GO:0005667(transcription factor complex)	-	[K] Transcription factor E2F/dimerization partner (TDP)	ATE2FA,E2F3	4	1213-1231
ssp-miR444b.1_R-2_1ss18GT	UUGUGGCUUUCUUGCAAUU	GRMZM2G086030_T01	Tetratricopeptide repeat (TPR)-like superfamily protein	-	-	[R] Uncharacterized protein CLU1/cluA/TIF31 involved in mitochondrial morphology/distribution, also found associated with eIF-3		4	1061-1080
ssp-miR444b.1_R-2_1ss18GT	UUGUGGCUUUCUUGCAAUU	GRMZM2G082271_T01	Alanyl-tRNA synthetase	GO:0000166(nucleotide binding);GO:0004813(alanine-tRNA ligase activity);GO:0005524(ATP binding);GO:0006419(alanyl-tRNA aminoacylation);GO:0003676(nucleic acid binding);GO:0016876(ligase activity, forming aminoacyl-tRNA and related compounds);GO:0043039(tRNA aminoacylation)	ko00970(Aminoacyl-tRNA biosynthesis)	[J] Alanyl-tRNA synthetase	ACD,ALATS	4	1956-1973
ssp-miR444b.1_R-2_1ss18GT	UUGUGGCUUUCUUGCAAUU	GRMZM5G868552_T01	-	-	-	-		2.5	455-473
ssp-miR444b.1_R-2_1ss18GT	UUGUGGCUUUCUUGCAAUU	AC208427.3_FGT002	-	-	-	-		3.5	445-463
ssp-miR444b.1_R-2_1ss18GT	UUGUGGCUUUCUUGCAAUU	GRMZM5G843434_T01	-	-	-	-		3.5	55-73
ssp-miR444b.1_R-2_1ss18GT	UUGUGGCUUUCUUGCAAUU	GRMZM2G077259_T01	ralf-like 33	-	-	-	RALFL33	4	912-930
ssp-miR444b.1_R-2_1ss18GT	UUGUGGCUUUCUUGCAAUU	GRMZM2G070605_T01	Glucose-6-phosphate/phosphate translocator-related	-	-	[E] Glucose-6-phosphate/phosphate and phosphoenolpyruvate/phosphate antiporter	APE2,TPT	4	983-1001
ssp-miR444b.1_R-2_1ss18GT	UUGUGGCUUUCUUGCAAUU	AC196142.3_FGT007	-	-	-	-		4	142-160
ssp-miR444b.1_R-2_1ss18GT	UUGUGGCUUUCUUGCAAUU	GRMZM2G073861_T03	-	-	-	-		3.5	118-136
ssp-miR444b.1_R-2_1ss18GT	UUGUGGCUUUCUUGCAAUU	GRMZM2G073861_T02	-	-	-	-		3.5	118-136
ssp-miR444b.1_R-2_1ss18GT	UUGUGGCUUUCUUGCAAUU	GRMZM2G073861_T01	-	-	-	-		3.5	118-136
ssp-miR444b.1_R-2_1ss18GT	UUGUGGCUUUCUUGCAAUU	AC199801.4_FGT005	-	-	-	-		4	1179-1198
stu-miR171b-3p	UUGAGCCGCGUCAAUAUCUCU	GRMZM2G110579_T01	GRAS family transcription factor	-	-	-	ATHAM3,HAM3	2	1075-1095
stu-miR171b-3p	UUGAGCCGCGUCAAUAUCUCU	GRMZM2G051785_T01	GRAS family transcription factor	-	-	-	ATHAM3,HAM3	2	674-694
stu-miR171b-3p	UUGAGCCGCGUCAAUAUCUCU	GRMZM2G037792_T01	GRAS family transcription factor	-	-	-	ATHAM3,HAM3	2	1319-1339
stu-miR171b-3p	UUGAGCCGCGUCAAUAUCUCU	GRMZM2G134655_T01	-	-	-	-		3	473-493
stu-miR171b-3p	UUGAGCCGCGUCAAUAUCUCU	GRMZM5G825321_T01	GRAS family transcription factor	-	-	-	ATHAM3,HAM3	1	504-524
stu-miR171b-3p	UUGAGCCGCGUCAAUAUCUCU	GRMZM5G825321_T02	GRAS family transcription factor	-	-	-	ATHAM3,HAM3	1	1457-1477
stu-miR171b-3p	UUGAGCCGCGUCAAUAUCUCU	GRMZM2G000039_T01	SIT4 phosphatase-associated family protein	-	-	[D] SAP family cell cycle dependent phosphatase-associated protein		4	3300-3320
stu-miR171b-3p_1ss18CT	UUGAGCCGCGUCAAUAUUUCU	GRMZM2G110579_T01	GRAS family transcription factor	-	-	-	ATHAM3,HAM3	2.5	1075-1095
stu-miR171b-3p_1ss18CT	UUGAGCCGCGUCAAUAUUUCU	GRMZM2G051785_T01	GRAS family transcription factor	-	-	-	ATHAM3,HAM3	2.5	674-694
stu-miR171b-3p_1ss18CT	UUGAGCCGCGUCAAUAUUUCU	GRMZM2G037792_T01	GRAS family transcription factor	-	-	-	ATHAM3,HAM3	2.5	1319-1339
stu-miR171b-3p_1ss18CT	UUGAGCCGCGUCAAUAUUUCU	GRMZM2G134655_T01	-	-	-	-		3.5	473-493
stu-miR171b-3p_1ss18CT	UUGAGCCGCGUCAAUAUUUCU	GRMZM5G825321_T01	GRAS family transcription factor	-	-	-	ATHAM3,HAM3	1.5	504-524
stu-miR171b-3p_1ss18CT	UUGAGCCGCGUCAAUAUUUCU	GRMZM5G825321_T02	GRAS family transcription factor	-	-	-	ATHAM3,HAM3	1.5	1457-1477
tae-miR160_R+1_2ss20CT21AT	UGCCUGGCUCCCUGUAUGCUUC	GRMZM2G159399_T01	auxin response factor 16	GO:0006355(regulation of transcription, DNA-dependent);GO:0005634(nucleus);GO:0003677(DNA binding);GO:0009725(response to hormone stimulus)	-	-	ARF16	1.5	1784-1805
tae-miR160_R+1_2ss20CT21AT	UGCCUGGCUCCCUGUAUGCUUC	AC184871.2_FGT009	-	-	-	-		3.5	655-675
tae-miR160_R+1_2ss20CT21AT	UGCCUGGCUCCCUGUAUGCUUC	GRMZM2G005284_T01	auxin response factor 16	GO:0003677(DNA binding);GO:0006355(regulation of transcription, DNA-dependent);GO:0009725(response to hormone stimulus);GO:0005634(nucleus)	-	-	ARF16	1.5	1406-1427
tae-miR160_R+1_2ss20CT21AT	UGCCUGGCUCCCUGUAUGCUUC	AC194157.3_FGT002	-	-	-	-		3	112-132
tae-miR160_R+1_2ss20CT21AT	UGCCUGGCUCCCUGUAUGCUUC	AC207885.3_FGT009	-	-	-	-		3.5	482-503
tae-miR319_L+1R-1	CUUGGACUGAAGGGAGCUCCC	GRMZM2G004090_T01	myb domain protein 101	GO:0003682(chromatin binding)	-	-	ATM1,ATMYB101,MYB101	3	1001-1021
tae-miR319_L+1R-1	CUUGGACUGAAGGGAGCUCCC	GRMZM2G028054_T02	myb domain protein 65	GO:0003682(chromatin binding)	-	[K] Transcription factor, Myb superfamily	ATMYB65,MYB65	3	1693-1713
tae-miR319_L+1R-1	CUUGGACUGAAGGGAGCUCCC	GRMZM2G028054_T03	myb domain protein 65	GO:0003682(chromatin binding)	-	[K] Transcription factor, Myb superfamily	ATMYB65,MYB65	3	1693-1713
tae-miR319_L+1R-1	CUUGGACUGAAGGGAGCUCCC	GRMZM2G028054_T01	myb domain protein 65	GO:0003682(chromatin binding)	-	[K] Transcription factor, Myb superfamily	ATMYB65,MYB65	3	1693-1713
tae-MIR395b-p5	CUGAAGUGUUUGGGGGAACUC	GRMZM2G051270_T02	ATP sulfurylase 1	GO:0004781(sulfate adenylyltransferase (ATP) activity)	-	[P] ATP sulfurylase (sulfate adenylyltransferase)	APS1	2.5	398-418
tae-MIR395b-p5	CUGAAGUGUUUGGGGGAACUC	GRMZM2G051270_T03	Pseudouridine synthase/archaeosine transglycosylase-like family protein	GO:0004781(sulfate adenylyltransferase (ATP) activity)	-	[P] ATP sulfurylase (sulfate adenylyltransferase)	APS3	2.5	528-548
tae-MIR395b-p5	CUGAAGUGUUUGGGGGAACUC	GRMZM2G051270_T01	Pseudouridine synthase/archaeosine transglycosylase-like family protein	GO:0004781(sulfate adenylyltransferase (ATP) activity)	ko00230(Purine metabolism);ko00450(Selenoamino acid metabolism);ko00920(Sulfur metabolism)	[P] ATP sulfurylase (sulfate adenylyltransferase)	APS3	2.5	616-636
tae-miR395b_R+1	UGAAGUGUUUGGGGGAACUCC	GRMZM2G051270_T02	ATP sulfurylase 1	GO:0004781(sulfate adenylyltransferase (ATP) activity)	-	[P] ATP sulfurylase (sulfate adenylyltransferase)	APS1	3	397-417
tae-miR395b_R+1	UGAAGUGUUUGGGGGAACUCC	GRMZM2G051270_T03	Pseudouridine synthase/archaeosine transglycosylase-like family protein	GO:0004781(sulfate adenylyltransferase (ATP) activity)	-	[P] ATP sulfurylase (sulfate adenylyltransferase)	APS3	3	527-547
tae-miR395b_R+1	UGAAGUGUUUGGGGGAACUCC	GRMZM2G051270_T01	Pseudouridine synthase/archaeosine transglycosylase-like family protein	GO:0004781(sulfate adenylyltransferase (ATP) activity)	ko00230(Purine metabolism);ko00450(Selenoamino acid metabolism);ko00920(Sulfur metabolism)	[P] ATP sulfurylase (sulfate adenylyltransferase)	APS3	3	615-635
aly-MIR163-p3_1ss17TC	GCGGUUUUUGAUCCCUCU	GRMZM2G028366_T01	eif4a-2	GO:0003676(nucleic acid binding);GO:0005524(ATP binding);GO:0008026(ATP-dependent helicase activity);GO:0004386(helicase activity)	-	[J] Predicted ATP-dependent RNA helicase FAL1, involved in rRNA maturation, DEAD-box superfamily	EIF4A-2	3	5130-5148
aly-MIR163-p3_1ss17TC	GCGGUUUUUGAUCCCUCU	GRMZM2G099427_T02	-	-	-	-		3.5	152-169
aly-MIR163-p3_1ss17TC	GCGGUUUUUGAUCCCUCU	GRMZM2G099427_T01	-	-	-	-		3.5	152-169
aly-MIR163-p3_1ss17TC	GCGGUUUUUGAUCCCUCU	GRMZM2G021270_T01	topoisomerase II	GO:0003677(DNA binding);GO:0003918(DNA topoisomerase (ATP-hydrolyzing) activity);GO:0005524(ATP binding);GO:0006265(DNA topological change)	-	[B] DNA topoisomerase type II	ATTOPII,TOPII	3.5	3598-3615
aly-MIR163-p3_1ss17TC	GCGGUUUUUGAUCCCUCU	GRMZM2G064386_T01	Cysteine proteinases superfamily protein	-	-	-		4	31-48
aly-MIR163-p3_1ss17TC	GCGGUUUUUGAUCCCUCU	GRMZM2G064386_T02	modifier of snc1	-	-	-	MOS1	4	31-48
aly-MIR163-p3_1ss17TC	GCGGUUUUUGAUCCCUCU	GRMZM2G009009_T01	-	-	-	-		3.5	960-978
aly-MIR163-p3_1ss17TC	GCGGUUUUUGAUCCCUCU	GRMZM2G031523_T02	P-loop containing nucleoside triphosphate hydrolases superfamily protein	-	-	-		4	1277-1294
aly-MIR163-p3_1ss17TC	GCGGUUUUUGAUCCCUCU	GRMZM2G031523_T01	P-loop containing nucleoside triphosphate hydrolases superfamily protein	GO:0005525(GTP binding)	-	-		4	1277-1294
aly-MIR163-p3_1ss17TC	GCGGUUUUUGAUCCCUCU	GRMZM2G028521_T01	Divalent ion symporter	GO:0055085(transmembrane transport);GO:0016021(integral to membrane)	-	-		4	1251-1268
aly-MIR163-p3_1ss17TC	GCGGUUUUUGAUCCCUCU	GRMZM5G858197_T01	G-box binding factor 4	GO:0003700(sequence-specific DNA binding transcription factor activity);GO:0043565(sequence-specific DNA binding);GO:0006355(regulation of transcription, DNA-dependent)	-	-	GBF4	3	827-844
aly-MIR163-p3_1ss17TC	GCGGUUUUUGAUCCCUCU	GRMZM5G858197_T02	G-box binding factor 4	GO:0003700(sequence-specific DNA binding transcription factor activity);GO:0043565(sequence-specific DNA binding);GO:0006355(regulation of transcription, DNA-dependent)	-	-	GBF4	3	827-844
aly-MIR163-p3_1ss17TC	GCGGUUUUUGAUCCCUCU	GRMZM5G858197_T03	G-box binding factor 4	GO:0003700(sequence-specific DNA binding transcription factor activity);GO:0043565(sequence-specific DNA binding);GO:0006355(regulation of transcription, DNA-dependent)	-	-	GBF4	3	827-844
aly-MIR163-p3_1ss17TC	GCGGUUUUUGAUCCCUCU	GRMZM2G092575_T01	DEAD box RNA helicase (PRH75)	GO:0003676(nucleic acid binding);GO:0004386(helicase activity);GO:0005524(ATP binding)	-	-	PRH75	3.5	820-837
aly-MIR163-p3_1ss17TC	GCGGUUUUUGAUCCCUCU	GRMZM2G069801_T01	-	-	-	-		3.5	23-40
aly-MIR163-p3_1ss17TC	GCGGUUUUUGAUCCCUCU	GRMZM2G071986_T03	Tetratricopeptide repeat (TPR)-like superfamily protein	-	-	-		4	1759-1776
aly-MIR163-p3_1ss17TC	GCGGUUUUUGAUCCCUCU	GRMZM2G071986_T02	Tetratricopeptide repeat (TPR)-like superfamily protein	-	-	-		4	1759-1776
aly-MIR163-p3_1ss17TC	GCGGUUUUUGAUCCCUCU	GRMZM2G071986_T01	Tetratricopeptide repeat (TPR)-like superfamily protein	-	-	-		4	1759-1776
aly-MIR163-p3_1ss17TC	GCGGUUUUUGAUCCCUCU	GRMZM2G158140_T01	response regulator 3	GO:0000156(two-component response regulator activity);GO:0000160(two-component signal transduction system (phosphorelay));GO:0006355(regulation of transcription, DNA-dependent)	-	-	ARR3	3	992-1009
aly-MIR163-p3_1ss17TC	GCGGUUUUUGAUCCCUCU	GRMZM2G158140_T04	response regulator 3	GO:0000156(two-component response regulator activity);GO:0000160(two-component signal transduction system (phosphorelay));GO:0006355(regulation of transcription, DNA-dependent)	-	-	ARR3	3	1262-1279
aly-MIR163-p3_1ss17TC	GCGGUUUUUGAUCCCUCU	GRMZM2G158140_T02	response regulator 3	GO:0000156(two-component response regulator activity);GO:0000160(two-component signal transduction system (phosphorelay));GO:0006355(regulation of transcription, DNA-dependent)	-	-	ARR3	3	1268-1285
aly-MIR163-p3_1ss17TC	GCGGUUUUUGAUCCCUCU	GRMZM2G158140_T03	response regulator 3	GO:0000156(two-component response regulator activity);GO:0000160(two-component signal transduction system (phosphorelay));GO:0006355(regulation of transcription, DNA-dependent)	-	-	ARR3	3	1295-1312
aly-MIR163-p3_1ss17TC	GCGGUUUUUGAUCCCUCU	GRMZM2G101179_T02	-	GO:0006364(rRNA processing);GO:0030688(preribosome, small subunit precursor)	-	[A] Nucleolar protein NOP52/RRP1		4	36-53
aly-MIR163-p3_1ss17TC	GCGGUUUUUGAUCCCUCU	GRMZM2G101179_T01	-	GO:0006364(rRNA processing);GO:0030688(preribosome, small subunit precursor)	-	[A] Nucleolar protein NOP52/RRP1		4	36-53
aly-MIR163-p3_1ss17TC	GCGGUUUUUGAUCCCUCU	GRMZM2G048294_T01	Leucine-rich receptor-like protein kinase family protein	GO:0004672(protein kinase activity);GO:0005524(ATP binding);GO:0006468(protein phosphorylation);GO:0005515(protein binding)	-	[T] Serine/threonine protein kinase	ATBRI1,BIN1,BRI1,CBB2,DWF2	4	2679-2696
aly-MIR163-p3_1ss17TC	GCGGUUUUUGAUCCCUCU	GRMZM2G048392_T01	Ubiquitin carboxyl-terminal hydrolase family protein	-	-	-		4	1880-1897
aly-MIR163-p3_1ss17TC	GCGGUUUUUGAUCCCUCU	GRMZM2G014917_T01	ubiquitin-specific protease 2	GO:0004843(ubiquitin-specific protease activity);GO:0006511(ubiquitin-dependent protein catabolic process);GO:0008270(zinc ion binding)	-	[O] Ubiquitin-specific protease	ATUBP2,UBP2	4	1483-1501
aly-miR165a-3p_R+1_1ss16TC	UCGGACCAGGCUUCACCCCCC	GRMZM2G003509_T02	Homeobox-leucine zipper family protein / lipid-binding START domain-containing protein	GO:0008289(lipid binding)	-	-	ATHB-14,ATHB14,PHB,PHB-1D	3.5	977-997
aly-miR165a-3p_R+1_1ss16TC	UCGGACCAGGCUUCACCCCCC	GRMZM2G003509_T01	Homeobox-leucine zipper family protein / lipid-binding START domain-containing protein	GO:0003700(sequence-specific DNA binding transcription factor activity);GO:0043565(sequence-specific DNA binding);GO:0006355(regulation of transcription, DNA-dependent);GO:0008289(lipid binding)	-	-	ATHB-14,ATHB14,PHB,PHB-1D	3.5	736-756
aly-miR165a-3p_R+1_1ss16TC	UCGGACCAGGCUUCACCCCCC	AC187157.4_FGT005	Homeobox-leucine zipper family protein / lipid-binding START domain-containing protein	GO:0003700(sequence-specific DNA binding transcription factor activity);GO:0043565(sequence-specific DNA binding);GO:0006355(regulation of transcription, DNA-dependent);GO:0008289(lipid binding)	-	-	ATHB-15,ATHB15,CNA,ICU4	3.5	563-583
aly-miR169h-5p_R+2	UAGCCAAGGAUGACUUGCCUGAU	GRMZM5G838907_T01	-	-	-	-		2.5	1021-1043
aly-miR169h-5p_R+2	UAGCCAAGGAUGACUUGCCUGAU	GRMZM2G078124_T01	-	-	-	-		2	710-732
aly-miR169h-5p_R+2	UAGCCAAGGAUGACUUGCCUGAU	GRMZM2G078124_T02	-	-	-	-		3.5	1497-1519
aly-miR847-5p_L-3R-1_1ss16AG	UGAUGAAGAGGAGUGGA	GRMZM2G055204_T01	related to AP2 4	GO:0003700(sequence-specific DNA binding transcription factor activity);GO:0006355(regulation of transcription, DNA-dependent)	-	-	RAP2.4	2.5	1237-1252
aly-miR847-5p_L-3R-1_1ss16AG	UGAUGAAGAGGAGUGGA	GRMZM2G135228_T01	-	-	-	-		3	267-283
aly-miR847-5p_L-3R-1_1ss16AG	UGAUGAAGAGGAGUGGA	GRMZM2G110657_T01	Plastid-lipid associated protein PAP / fibrillin family protein	GO:0005198(structural molecule activity);GO:0009507(chloroplast)	-	-		3	39-55
aly-miR847-5p_L-3R-1_1ss16AG	UGAUGAAGAGGAGUGGA	GRMZM2G130260_T01	-	-	-	-		3	352-367
aly-miR847-5p_L-3R-1_1ss16AG	UGAUGAAGAGGAGUGGA	GRMZM2G035150_T01	Cysteine proteinases superfamily protein	-	-	[O] OTU (ovarian tumor)-like cysteine protease		3	181-198
aly-miR847-5p_L-3R-1_1ss16AG	UGAUGAAGAGGAGUGGA	GRMZM2G035150_T03	Cysteine proteinases superfamily protein	-	-	[O] OTU (ovarian tumor)-like cysteine protease		3	181-198
aly-miR847-5p_L-3R-1_1ss16AG	UGAUGAAGAGGAGUGGA	GRMZM2G035150_T02	Cysteine proteinases superfamily protein	-	-	[O] OTU (ovarian tumor)-like cysteine protease		3	181-198
aly-miR847-5p_L-3R-1_1ss16AG	UGAUGAAGAGGAGUGGA	GRMZM2G143998_T01	Major facilitator superfamily protein	GO:0005215(transporter activity);GO:0006810(transport);GO:0016020(membrane)	-	[E] H+/oligopeptide symporter		3	1189-1204
aly-miR847-5p_L-3R-1_1ss16AG	UGAUGAAGAGGAGUGGA	GRMZM2G120320_T02	-	-	-	-		3.5	86-102
aly-miR847-5p_L-3R-1_1ss16AG	UGAUGAAGAGGAGUGGA	GRMZM2G120320_T01	WRKY DNA-binding protein 40	GO:0003700(sequence-specific DNA binding transcription factor activity);GO:0043565(sequence-specific DNA binding);GO:0006355(regulation of transcription, DNA-dependent)	-	-	ATWRKY40,WRKY40	3.5	86-102
aly-miR847-5p_L-3R-1_1ss16AG	UGAUGAAGAGGAGUGGA	GRMZM2G162093_T01	-	-	-	-		3.5	816-832
aly-miR847-5p_L-3R-1_1ss16AG	UGAUGAAGAGGAGUGGA	GRMZM2G112309_T01	Protein kinase family protein with leucine-rich repeat domain	GO:0004672(protein kinase activity);GO:0005524(ATP binding);GO:0006468(protein phosphorylation);GO:0005515(protein binding)	-	[T] Serine/threonine protein kinase		3.5	3484-3500
aly-miR847-5p_L-3R-1_1ss16AG	UGAUGAAGAGGAGUGGA	GRMZM2G122231_T01	trehalose phosphatase/synthase 11	GO:0003824(catalytic activity);GO:0005992(trehalose biosynthetic process)	-	[G] Trehalose-6-phosphate synthase component TPS1 and related subunits	ATTPS11,ATTPSB,TPS11	3.5	176-193
aly-miR847-5p_L-3R-1_1ss16AG	UGAUGAAGAGGAGUGGA	GRMZM2G013524_T02	-	-	-	-		3.5	105-121
aly-miR847-5p_L-3R-1_1ss16AG	UGAUGAAGAGGAGUGGA	GRMZM2G013524_T01	Plant protein of unknown function (DUF827)	-	-	-		3.5	105-121
aly-miR847-5p_L-3R-1_1ss16AG	UGAUGAAGAGGAGUGGA	GRMZM2G017805_T03	Galactose oxidase/kelch repeat superfamily protein	GO:0005515(protein binding)	-	-		3.5	2741-2758
aly-miR847-5p_L-3R-1_1ss16AG	UGAUGAAGAGGAGUGGA	GRMZM2G082683_T03	S-adenosyl-L-methionine-dependent methyltransferases superfamily protein	-	-	-		3.5	148-163
aly-miR847-5p_L-3R-1_1ss16AG	UGAUGAAGAGGAGUGGA	GRMZM2G158313_T01	Basic-leucine zipper (bZIP) transcription factor family protein	GO:0003700(sequence-specific DNA binding transcription factor activity);GO:0043565(sequence-specific DNA binding);GO:0006355(regulation of transcription, DNA-dependent)	-	-	ATBZIP61,BZIP61	3.5	1102-1117
aly-miR847-5p_L-3R-1_1ss16AG	UGAUGAAGAGGAGUGGA	GRMZM2G082683_T01	S-adenosyl-L-methionine-dependent methyltransferases superfamily protein	GO:0008168(methyltransferase activity)	-	-		3.5	178-193
aly-miR847-5p_L-3R-1_1ss16AG	UGAUGAAGAGGAGUGGA	GRMZM2G082683_T02	S-adenosyl-L-methionine-dependent methyltransferases superfamily protein	GO:0008168(methyltransferase activity)	-	-		3.5	178-193
aly-miR847-5p_L-3R-1_1ss16AG	UGAUGAAGAGGAGUGGA	GRMZM2G148922_T01	-	-	-	-		3.5	898-913
aly-miR847-5p_L-3R-1_1ss16AG	UGAUGAAGAGGAGUGGA	GRMZM2G148922_T04	-	-	-	-		3.5	901-916
aly-miR847-5p_L-3R-1_1ss16AG	UGAUGAAGAGGAGUGGA	GRMZM2G148922_T03	-	-	-	-		3.5	901-916
aly-miR847-5p_L-3R-1_1ss16AG	UGAUGAAGAGGAGUGGA	GRMZM2G148922_T02	-	-	-	-		3.5	901-916
aly-miR847-5p_L-3R-1_1ss16AG	UGAUGAAGAGGAGUGGA	GRMZM2G005909_T01	geranylgeranyl reductase	GO:0008299(isoprenoid biosynthetic process)	-	[H] Geranylgeranyl pyrophosphate synthase/Polyprenyl synthetase	GGR	3.5	126-143
aly-miR847-5p_L-3R-1_1ss16AG	UGAUGAAGAGGAGUGGA	GRMZM2G054211_T01	-	-	-	-		4	71-87
aly-miR847-5p_L-3R-1_1ss16AG	UGAUGAAGAGGAGUGGA	GRMZM2G046140_T01	transducin family protein / WD-40 repeat family protein	-	-	-		4	202-217
aly-miR847-5p_L-3R-1_1ss16AG	UGAUGAAGAGGAGUGGA	GRMZM2G012030_T02	kinase interacting (KIP1-like) family protein	-	-	[A] Splicing regulator		4	4403-4419
aly-miR847-5p_L-3R-1_1ss16AG	UGAUGAAGAGGAGUGGA	GRMZM2G012030_T01	Kinase interacting (KIP1-like) family protein	-	-	[S] Uncharacterized conserved coiled-coil protein		4	3515-3531
aly-miR847-5p_L-3R-1_1ss16AG	UGAUGAAGAGGAGUGGA	GRMZM2G090693_T01	formin homolog 6	-	-	-	ATFH6,FH6	4	31-47
aly-miR847-5p_L-3R-1_1ss16AG	UGAUGAAGAGGAGUGGA	GRMZM2G144188_T01	Dof-type zinc finger DNA-binding family protein	GO:0003677(DNA binding);GO:0006355(regulation of transcription, DNA-dependent)	-	-		4	967-983
aly-miR847-5p_L-3R-1_1ss16AG	UGAUGAAGAGGAGUGGA	GRMZM2G085763_T01	-	-	-	-		4	366-382
aly-miR847-5p_L-3R-1_1ss16AG	UGAUGAAGAGGAGUGGA	GRMZM2G017081_T02	mitotic-like cyclin 3B from Arabidopsis	GO:0005634(nucleus)	ko04110(Cell cycle);ko04914(Progesterone-mediated oocyte maturation)	[D] G2/Mitotic-specific cyclin A	CYC2BAT,CYC3B,CYCA2;2	4	321-337
aly-miR847-5p_L-3R-1_1ss16AG	UGAUGAAGAGGAGUGGA	GRMZM2G017081_T01	mitotic-like cyclin 3B from Arabidopsis	GO:0005634(nucleus)	ko04110(Cell cycle);ko04914(Progesterone-mediated oocyte maturation)	[D] G2/Mitotic-specific cyclin A	CYC2BAT,CYC3B,CYCA2;2	4	321-337
aly-miR847-5p_L-3R-1_1ss16AG	UGAUGAAGAGGAGUGGA	GRMZM2G139765_T01	Integrase-type DNA-binding superfamily protein	GO:0003700(sequence-specific DNA binding transcription factor activity);GO:0006355(regulation of transcription, DNA-dependent)	-	-		4	1034-1050
aly-miR847-5p_L-3R-1_1ss16AG	UGAUGAAGAGGAGUGGA	GRMZM2G069099_T04	THO complex, subunit 5	-	-	[S] Conserved coiled/coiled coil protein	AtTHO5,THO5	4	30-45
aly-miR847-5p_L-3R-1_1ss16AG	UGAUGAAGAGGAGUGGA	GRMZM2G069099_T05	THO complex, subunit 5	-	-	[S] Conserved coiled/coiled coil protein	AtTHO5,THO5	4	30-45
aly-miR847-5p_L-3R-1_1ss16AG	UGAUGAAGAGGAGUGGA	GRMZM2G069099_T03	THO complex, subunit 5	-	-	[S] Conserved coiled/coiled coil protein	AtTHO5,THO5	4	30-45
aly-miR847-5p_L-3R-1_1ss16AG	UGAUGAAGAGGAGUGGA	GRMZM2G069099_T02	THO complex, subunit 5	-	-	[S] Conserved coiled/coiled coil protein	AtTHO5,THO5	4	30-45
aly-miR847-5p_L-3R-1_1ss16AG	UGAUGAAGAGGAGUGGA	GRMZM2G069099_T01	THO complex, subunit 5	-	-	[S] Conserved coiled/coiled coil protein	AtTHO5,THO5	4	30-45
aly-miR847-5p_L-3R-1_1ss16AG	UGAUGAAGAGGAGUGGA	GRMZM2G068904_T01	cyclic nucleotide-gated channel 15	-	ko04626(Plant-pathogen interaction)	[T] K+-channel ERG and related proteins, contain PAS/PAC sensor domain	ATCNGC15,CNGC15	4	1643-1658
aly-miR847-5p_L-3R-1_1ss16AG	UGAUGAAGAGGAGUGGA	GRMZM2G086246_T01	apurinic endonuclease-redox protein	-	-	-	ARP	4	614-629
aly-miR847-5p_L-3R-1_1ss16AG	UGAUGAAGAGGAGUGGA	GRMZM2G138349_T01	Calcium-dependent ARF-type GTPase activating protein family	GO:0005515(protein binding);GO:0008060(ARF GTPase activator activity);GO:0008270(zinc ion binding);GO:0032312(regulation of ARF GTPase activity)	-	[R] Predicted Ca2+-dependent phospholipid-binding protein	AGD12,ZAC	4	168-183
aly-miR847-5p_L-3R-1_1ss16AG	UGAUGAAGAGGAGUGGA	GRMZM2G138349_T03	Calcium-dependent ARF-type GTPase activating protein family	GO:0005515(protein binding);GO:0008060(ARF GTPase activator activity);GO:0008270(zinc ion binding);GO:0032312(regulation of ARF GTPase activity)	-	[R] Predicted Ca2+-dependent phospholipid-binding protein	AGD12,ZAC	4	163-178
aly-miR847-5p_L-3R-1_1ss16AG	UGAUGAAGAGGAGUGGA	GRMZM2G075372_T04	Nucleotide/sugar transporter family protein	-	-	-		4	677-694
aly-miR847-5p_L-3R-1_1ss16AG	UGAUGAAGAGGAGUGGA	GRMZM2G075372_T03	Nucleotide/sugar transporter family protein	-	-	-		4	677-694
aly-miR847-5p_L-3R-1_1ss16AG	UGAUGAAGAGGAGUGGA	GRMZM2G127106_T02	expansin B2	-	-	-	ATEXPB2,ATHEXP BETA 1.4,EXPB2	4	1020-1035
aly-miR847-5p_L-3R-1_1ss16AG	UGAUGAAGAGGAGUGGA	GRMZM2G144898_T01	expansin B2	-	-	-	ATEXPB2,ATHEXP BETA 1.4,EXPB2	4	997-1012
aly-miR847-5p_L-3R-1_1ss16AG	UGAUGAAGAGGAGUGGA	GRMZM2G127106_T03	expansin B2	-	-	-	ATEXPB2,ATHEXP BETA 1.4,EXPB2	4	1029-1044
aly-miR847-5p_L-3R-1_1ss16AG	UGAUGAAGAGGAGUGGA	GRMZM2G127106_T01	expansin B2	-	-	-	ATEXPB2,ATHEXP BETA 1.4,EXPB2	4	1047-1062
aly-miR847-5p_L-3R-1_1ss16AG	UGAUGAAGAGGAGUGGA	GRMZM2G127236_T01	expansin B2	-	-	-	ATEXPB2,ATHEXP BETA 1.4,EXPB2	4	1064-1079
aly-miR847-5p_L-3R-1_1ss16AG	UGAUGAAGAGGAGUGGA	GRMZM2G110025_T01	expansin B2	-	-	-	ATEXPB2,ATHEXP BETA 1.4,EXPB2	4	1102-1117
aly-miR847-5p_L-3R-1_1ss16AG	UGAUGAAGAGGAGUGGA	GRMZM2G075372_T01	Nucleotide/sugar transporter family protein	-	-	[E] Glucose-6-phosphate/phosphate and phosphoenolpyruvate/phosphate antiporter		4	677-694
aly-miR847-5p_L-3R-1_1ss16AG	UGAUGAAGAGGAGUGGA	GRMZM2G138349_T02	Calcium-dependent ARF-type GTPase activating protein family	GO:0005515(protein binding);GO:0008060(ARF GTPase activator activity);GO:0008270(zinc ion binding);GO:0032312(regulation of ARF GTPase activity)	-	-	AGD12,ZAC	4	168-183
aly-miR847-5p_L-3R-1_1ss16AG	UGAUGAAGAGGAGUGGA	GRMZM2G113995_T04	ADP-ribosylation factor B1B	GO:0005525(GTP binding)	-	[U] GTP-binding ADP-ribosylation factor Arf1	ARFB1B,ATARFB1B	4	249-264
aly-miR847-5p_L-3R-1_1ss16AG	UGAUGAAGAGGAGUGGA	GRMZM2G113995_T02	ADP-ribosylation factor B1B	GO:0005525(GTP binding)	-	[U] GTP-binding ADP-ribosylation factor Arf1	ARFB1B,ATARFB1B	4	249-264
aly-miR847-5p_L-3R-1_1ss16AG	UGAUGAAGAGGAGUGGA	GRMZM2G113995_T01	ADP-ribosylation factor B1B	GO:0005525(GTP binding)	-	[U] GTP-binding ADP-ribosylation factor Arf1	ARFB1B,ATARFB1B	4	249-264
aly-miR847-5p_L-3R-1_1ss16AG	UGAUGAAGAGGAGUGGA	GRMZM2G357034_T01	ABC-2 type transporter family protein	GO:0005524(ATP binding);GO:0016887(ATPase activity);GO:0016020(membrane)	-	[Q] Transporter, ABC superfamily (Breast cancer resistance protein)		3	2575-2591
aly-miR847-5p_L-3R-1_1ss16AG	UGAUGAAGAGGAGUGGA	AC234203.1_FGT010	-	-	-	-		3.5	461-477
aly-miR847-5p_L-3R-1_1ss16AG	UGAUGAAGAGGAGUGGA	GRMZM2G520335_T01	-	-	-	-		3.5	20697-20713
aly-miR847-5p_L-3R-1_1ss16AG	UGAUGAAGAGGAGUGGA	GRMZM2G015741_T01	-	-	-	-		3.5	151-167
aly-miR847-5p_L-3R-1_1ss16AG	UGAUGAAGAGGAGUGGA	GRMZM2G030531_T01	Barwin-like endoglucanases superfamily protein	-	-	-	ATEXP3,ATEXPA3,ATHEXP ALPHA 1.9,EXP3	3.5	942-958
aly-miR847-5p_L-3R-1_1ss16AG	UGAUGAAGAGGAGUGGA	AC207374.3_FGT004	PHD finger family protein	-	-	-	ATSCC2,EMB2773,SCC2	3.5	111-127
aly-miR847-5p_L-3R-1_1ss16AG	UGAUGAAGAGGAGUGGA	AC186529.4_FGT014	Rubredoxin-like superfamily protein	GO:0005506(iron ion binding)	-	-		3.5	346-361
aly-miR847-5p_L-3R-1_1ss16AG	UGAUGAAGAGGAGUGGA	AC217910.3_FGT004	Protein of unknown function (DUF761)	-	-	-		3.5	61-76
aly-miR847-5p_L-3R-1_1ss16AG	UGAUGAAGAGGAGUGGA	GRMZM2G445575_T01	TGACG motif-binding factor 4	GO:0003700(sequence-specific DNA binding transcription factor activity);GO:0043565(sequence-specific DNA binding);GO:0006355(regulation of transcription, DNA-dependent)	-	-	OBF4,TGA4	3.5	359-375
aly-miR847-5p_L-3R-1_1ss16AG	UGAUGAAGAGGAGUGGA	AC207225.3_FGT003	-	-	-	-		3.5	291-306
aly-miR847-5p_L-3R-1_1ss16AG	UGAUGAAGAGGAGUGGA	GRMZM2G331368_T02	ubiquitin-protein ligase 1	GO:0005515(protein binding);GO:0004842(ubiquitin-protein ligase activity)	-	[K] E3 ubiquitin-protein ligase/Putative upstream regulatory element binding protein	UPL1	3.5	3886-3903
aly-miR847-5p_L-3R-1_1ss16AG	UGAUGAAGAGGAGUGGA	GRMZM2G331368_T01	ubiquitin-protein ligase 1	GO:0005515(protein binding);GO:0004842(ubiquitin-protein ligase activity)	-	[K] E3 ubiquitin-protein ligase/Putative upstream regulatory element binding protein	UPL1	3.5	3886-3903
aly-miR847-5p_L-3R-1_1ss16AG	UGAUGAAGAGGAGUGGA	GRMZM2G341299_T01	-	-	-	-		4	1227-1243
aly-miR847-5p_L-3R-1_1ss16AG	UGAUGAAGAGGAGUGGA	AC194838.3_FGT003	-	-	-	-		4	75-91
aly-miR847-5p_L-3R-1_1ss16AG	UGAUGAAGAGGAGUGGA	GRMZM2G451231_T01	P-loop nucleoside triphosphate hydrolases superfamily protein with CH (Calponin Homology) domain	GO:0003777(microtubule motor activity);GO:0005524(ATP binding);GO:0008017(microtubule binding);GO:0007018(microtubule-based movement);GO:0005515(protein binding)	-	[Z] Kinesin (KAR3 subfamily)		4	2262-2279
aly-miR847-5p_L-3R-1_1ss16AG	UGAUGAAGAGGAGUGGA	GRMZM2G349988_T01	-	-	-	-		4	11-27
aly-miR847-5p_L-3R-1_1ss16AG	UGAUGAAGAGGAGUGGA	GRMZM2G001812_T01	Leucine-rich repeat receptor-like protein kinase family protein	GO:0004672(protein kinase activity);GO:0005524(ATP binding);GO:0006468(protein phosphorylation);GO:0005515(protein binding)	-	[T] Serine/threonine protein kinase		4	258-274
aly-miR847-5p_L-3R-1_1ss16AG	UGAUGAAGAGGAGUGGA	GRMZM2G016290_T05	RmlC-like cupins superfamily protein	-	-	-		4	394-409
aly-miR847-5p_L-3R-1_1ss16AG	UGAUGAAGAGGAGUGGA	GRMZM5G818977_T01	Acyl-CoA N-acyltransferases (NAT) superfamily protein	GO:0008080(N-acetyltransferase activity)	-	[R] Subunit of the major N alpha-acetyltransferase		4	211-227
aly-miR847-5p_L-3R-1_1ss16AG	UGAUGAAGAGGAGUGGA	GRMZM5G818977_T04	Acyl-CoA N-acyltransferases (NAT) superfamily protein	GO:0008080(N-acetyltransferase activity)	-	[R] Subunit of the major N alpha-acetyltransferase		4	211-227
aly-miR847-5p_L-3R-1_1ss16AG	UGAUGAAGAGGAGUGGA	GRMZM2G016290_T04	RmlC-like cupins superfamily protein	-	-	-		4	544-559
aly-miR847-5p_L-3R-1_1ss16AG	UGAUGAAGAGGAGUGGA	GRMZM2G007146_T02	Major facilitator superfamily protein	-	-	[S] Predicted membrane protein		4	452-469
aly-miR847-5p_L-3R-1_1ss16AG	UGAUGAAGAGGAGUGGA	GRMZM5G818977_T03	Acyl-CoA N-acyltransferases (NAT) superfamily protein	GO:0008080(N-acetyltransferase activity)	-	[R] Subunit of the major N alpha-acetyltransferase		4	211-227
aly-miR847-5p_L-3R-1_1ss16AG	UGAUGAAGAGGAGUGGA	GRMZM5G818977_T02	Acyl-CoA N-acyltransferases (NAT) superfamily protein	GO:0008080(N-acetyltransferase activity)	-	[R] Subunit of the major N alpha-acetyltransferase		4	211-227
aly-miR847-5p_L-3R-1_1ss16AG	UGAUGAAGAGGAGUGGA	GRMZM5G862959_T01	SGF29 tudor-like domain	-	-	-		4	9344-9360
aly-miR847-5p_L-3R-1_1ss16AG	UGAUGAAGAGGAGUGGA	GRMZM5G862959_T02	SGF29 tudor-like domain	-	-	-		4	9344-9360
aly-miR847-5p_L-3R-1_1ss16AG	UGAUGAAGAGGAGUGGA	GRMZM2G032926_T01	-	-	-	-		4	597-613
aly-miR847-5p_L-3R-1_1ss16AG	UGAUGAAGAGGAGUGGA	GRMZM2G036505_T02	-	-	-	-		4	980-995
aly-miR847-5p_L-3R-1_1ss16AG	UGAUGAAGAGGAGUGGA	GRMZM2G023970_T02	peroxin-12	-	-	-	APM4,ATPEX12,PEX12	4	1133-1148
aly-miR847-5p_L-3R-1_1ss16AG	UGAUGAAGAGGAGUGGA	GRMZM2G023970_T01	peroxin-12	-	ko04146(Peroxisome)	[O] Predicted E3 ubiquitin ligase involved in peroxisome organization	APM4,ATPEX12,PEX12	4	1728-1743
aly-miR847-5p_L-3R-1_1ss16AG	UGAUGAAGAGGAGUGGA	GRMZM2G424348_T01	Integrase-type DNA-binding superfamily protein	-	-	-	HRD	4	656-671
aly-miR847-5p_L-3R-1_1ss16AG	UGAUGAAGAGGAGUGGA	GRMZM2G017110_T01	glutamate decarboxylase	GO:0016831(carboxy-lyase activity);GO:0030170(pyridoxal phosphate binding);GO:0019752(carboxylic acid metabolic process)	-	-	GAD,GAD1	4	1251-1266
aly-miR847-5p_L-3R-1_1ss16AG	UGAUGAAGAGGAGUGGA	GRMZM2G380770_T01	-	-	-	-		4	262-277
aly-miR847-5p_L-3R-1_1ss16AG	UGAUGAAGAGGAGUGGA	GRMZM2G025302_T02	ethylene induced calmodulin binding protein	GO:0015018(galactosylgalactosylxylosylprotein 3-beta-glucuronosyltransferase activity);GO:0016020(membrane)	-	-	CAMTA1,EICBP.B	4	2592-2609
aly-miR847-5p_L-3R-1_1ss16AG	UGAUGAAGAGGAGUGGA	GRMZM2G004641_T05	BEL1-like homeodomain 7	-	-	-	BLH7	4	136-153
aly-miR847-5p_L-3R-1_1ss16AG	UGAUGAAGAGGAGUGGA	GRMZM2G004641_T01	BEL1-like homeodomain 7	GO:0003700(sequence-specific DNA binding transcription factor activity);GO:0043565(sequence-specific DNA binding);GO:0006355(regulation of transcription, DNA-dependent)	-	[K] Transcription factor MEIS1 and related HOX domain proteins	BLH7	4	212-229
aly-miR847-5p_L-3R-1_1ss16AG	UGAUGAAGAGGAGUGGA	GRMZM2G004641_T06	BEL1-like homeodomain 7	-	-	[K] Transcription factor MEIS1 and related HOX domain proteins	BLH7	4	136-153
aly-miR847-5p_L-3R-1_1ss16AG	UGAUGAAGAGGAGUGGA	GRMZM2G004641_T04	BEL1-like homeodomain 7	GO:0003700(sequence-specific DNA binding transcription factor activity);GO:0043565(sequence-specific DNA binding);GO:0006355(regulation of transcription, DNA-dependent)	-	[K] Transcription factor MEIS1 and related HOX domain proteins	BLH7	4	136-153
aly-miR847-5p_L-3R-1_1ss16AG	UGAUGAAGAGGAGUGGA	GRMZM2G004641_T02	BEL1-like homeodomain 7	GO:0003700(sequence-specific DNA binding transcription factor activity);GO:0043565(sequence-specific DNA binding);GO:0006355(regulation of transcription, DNA-dependent)	-	[K] Transcription factor MEIS1 and related HOX domain proteins	BLH7	4	212-229
aly-miR847-5p_L-3R-1_1ss16AG	UGAUGAAGAGGAGUGGA	GRMZM2G004641_T03	BEL1-like homeodomain 7	GO:0003700(sequence-specific DNA binding transcription factor activity);GO:0043565(sequence-specific DNA binding);GO:0006355(regulation of transcription, DNA-dependent)	-	[K] Transcription factor MEIS1 and related HOX domain proteins	BLH7	4	212-229
aly-miR847-5p_L-3R-1_1ss16AG	UGAUGAAGAGGAGUGGA	GRMZM2G364748_T01	xyloglucan endotransglucosylase/hydrolase 25	GO:0004553(hydrolase activity, hydrolyzing O-glycosyl compounds);GO:0005975(carbohydrate metabolic process);GO:0016762(xyloglucan:xyloglucosyl transferase activity);GO:0006073(cellular glucan metabolic process);GO:0005618(cell wall);GO:0048046(apoplast)	-	-	XTH25,XTR3	4	182-197
aly-miR847-5p_L-3R-1_1ss16AG	UGAUGAAGAGGAGUGGA	AC199198.3_FGT005	ENTH/ANTH/VHS superfamily protein	GO:0005543(phospholipid binding)	-	-		4	293-310
aly-miR847-5p_L-3R-1_1ss16AG	UGAUGAAGAGGAGUGGA	GRMZM2G002515_T01	BRI1-like 2	GO:0004672(protein kinase activity);GO:0005524(ATP binding);GO:0006468(protein phosphorylation);GO:0005515(protein binding)	-	[T] Serine/threonine protein kinase	BRL2,VH1	4	2885-2900
aly-miR847-5p_L-3R-1_1ss16AG	UGAUGAAGAGGAGUGGA	GRMZM5G884146_T01	-	-	-	-		2	378-395
aly-miR847-5p_L-3R-1_1ss16AG	UGAUGAAGAGGAGUGGA	GRMZM2G454822_T01	-	-	-	-		2	59-75
aly-miR847-5p_L-3R-1_1ss16AG	UGAUGAAGAGGAGUGGA	GRMZM2G053196_T01	Pentatricopeptide repeat (PPR) superfamily protein	-	-	-	EMB1270	3	232-248
aly-miR847-5p_L-3R-1_1ss16AG	UGAUGAAGAGGAGUGGA	GRMZM2G439908_T01	Plant invertase/pectin methylesterase inhibitor superfamily protein	GO:0004857(enzyme inhibitor activity);GO:0030599(pectinesterase activity)	-	-		3	945-961
aly-miR847-5p_L-3R-1_1ss16AG	UGAUGAAGAGGAGUGGA	GRMZM2G414879_T01	-	-	-	-		3	198-213
aly-miR847-5p_L-3R-1_1ss16AG	UGAUGAAGAGGAGUGGA	GRMZM2G414879_T02	-	-	-	-		3	198-213
aly-miR847-5p_L-3R-1_1ss16AG	UGAUGAAGAGGAGUGGA	GRMZM2G067889_T01	-	-	-	-		3	53-68
aly-miR847-5p_L-3R-1_1ss16AG	UGAUGAAGAGGAGUGGA	GRMZM5G845538_T01	-	-	-	-		3.5	35-51
aly-miR847-5p_L-3R-1_1ss16AG	UGAUGAAGAGGAGUGGA	GRMZM2G018849_T01	S-adenosyl-L-methionine-dependent methyltransferases superfamily protein	GO:0008168(methyltransferase activity)	-	-		3.5	52-68
aly-miR847-5p_L-3R-1_1ss16AG	UGAUGAAGAGGAGUGGA	GRMZM2G415476_T01	Integral membrane Yip1 family protein	-	-	-		3.5	186-202
aly-miR847-5p_L-3R-1_1ss16AG	UGAUGAAGAGGAGUGGA	GRMZM2G020676_T01	Tetratricopeptide repeat (TPR)-like superfamily protein	-	-	-	OTP82	3.5	148-164
aly-miR847-5p_L-3R-1_1ss16AG	UGAUGAAGAGGAGUGGA	GRMZM2G411536_T03	ubiquitin-protein ligase 2	GO:0005515(protein binding);GO:0004842(ubiquitin-protein ligase activity)	-	[K] E3 ubiquitin-protein ligase/Putative upstream regulatory element binding protein	UPL2	3.5	3888-3905
aly-miR847-5p_L-3R-1_1ss16AG	UGAUGAAGAGGAGUGGA	GRMZM2G411536_T01	ubiquitin-protein ligase 2	GO:0005515(protein binding);GO:0004842(ubiquitin-protein ligase activity)	-	[K] E3 ubiquitin-protein ligase/Putative upstream regulatory element binding protein	UPL2	3.5	3888-3905
aly-miR847-5p_L-3R-1_1ss16AG	UGAUGAAGAGGAGUGGA	GRMZM2G063693_T01	Caleosin-related family protein	-	-	-		3.5	365-382
aly-miR847-5p_L-3R-1_1ss16AG	UGAUGAAGAGGAGUGGA	GRMZM2G033555_T03	NAD(P)-binding Rossmann-fold superfamily protein	GO:0003824(catalytic activity);GO:0050662(coenzyme binding);GO:0044237(cellular metabolic process)	-	[V] Flavonol reductase/cinnamoyl-CoA reductase		4	52-68
aly-miR847-5p_L-3R-1_1ss16AG	UGAUGAAGAGGAGUGGA	GRMZM2G033555_T02	NAD(P)-binding Rossmann-fold superfamily protein	GO:0003824(catalytic activity);GO:0050662(coenzyme binding);GO:0044237(cellular metabolic process)	-	[V] Flavonol reductase/cinnamoyl-CoA reductase		4	52-68
aly-miR847-5p_L-3R-1_1ss16AG	UGAUGAAGAGGAGUGGA	GRMZM2G033555_T01	NAD(P)-binding Rossmann-fold superfamily protein	GO:0003824(catalytic activity);GO:0050662(coenzyme binding);GO:0044237(cellular metabolic process)	-	[V] Flavonol reductase/cinnamoyl-CoA reductase		4	52-68
aly-miR847-5p_L-3R-1_1ss16AG	UGAUGAAGAGGAGUGGA	GRMZM2G409893_T01	Leucine-rich repeat protein kinase family protein	GO:0004672(protein kinase activity);GO:0005524(ATP binding);GO:0006468(protein phosphorylation);GO:0005515(protein binding)	-	[T] Serine/threonine protein kinase		4	118-134
aly-miR847-5p_L-3R-1_1ss16AG	UGAUGAAGAGGAGUGGA	GRMZM5G828916_T01	-	-	-	-		4	342-358
aly-miR847-5p_L-3R-1_1ss16AG	UGAUGAAGAGGAGUGGA	GRMZM2G014076_T02	PDI-like 1-6	GO:0045454(cell redox homeostasis)	-	[O] Protein disulfide isomerase (prolyl 4-hydroxylase beta subunit)	ATPDI4,ATPDIL1-6,PDI4,PDIL1-6	4	835-851
aly-miR847-5p_L-3R-1_1ss16AG	UGAUGAAGAGGAGUGGA	GRMZM2G014076_T01	PDI-like 1-6	GO:0045454(cell redox homeostasis)	-	[O] Protein disulfide isomerase (prolyl 4-hydroxylase beta subunit)	ATPDI4,ATPDIL1-6,PDI4,PDIL1-6	4	835-851
aly-miR847-5p_L-3R-1_1ss16AG	UGAUGAAGAGGAGUGGA	GRMZM2G084859_T01	phytosulfokine 2 precursor	GO:0008083(growth factor activity);GO:0008283(cell proliferation);GO:0005576(extracellular region)	-	-	ATPSK2,PSK2	4	160-176
aly-miR847-5p_L-3R-1_1ss16AG	UGAUGAAGAGGAGUGGA	AC233955.1_FGT002	-	-	-	-		4	153-169
aly-miR847-5p_L-3R-1_1ss16AG	UGAUGAAGAGGAGUGGA	GRMZM2G095727_T03	pseudo-response regulator 7	-	-	-	APRR7,PRR7	4	106-122
aly-miR847-5p_L-3R-1_1ss16AG	UGAUGAAGAGGAGUGGA	GRMZM2G095727_T02	pseudo-response regulator 7	-	-	-	APRR7,PRR7	4	106-122
aly-miR847-5p_L-3R-1_1ss16AG	UGAUGAAGAGGAGUGGA	GRMZM2G095727_T01	pseudo-response regulator 7	GO:0005515(protein binding)	-	-	APRR7,PRR7	4	106-122
aly-miR847-5p_L-3R-1_1ss16AG	UGAUGAAGAGGAGUGGA	GRMZM2G095727_T05	pseudo-response regulator 7	GO:0000156(two-component response regulator activity);GO:0000160(two-component signal transduction system (phosphorelay));GO:0006355(regulation of transcription, DNA-dependent);GO:0005515(protein binding)	ko04712(Circadian rhythm - plant)	-	APRR7,PRR7	4	90-106
aly-miR847-5p_L-3R-1_1ss16AG	UGAUGAAGAGGAGUGGA	GRMZM2G095727_T04	pseudo-response regulator 7	GO:0000156(two-component response regulator activity);GO:0000160(two-component signal transduction system (phosphorelay));GO:0006355(regulation of transcription, DNA-dependent)	-	-	APRR7,PRR7	4	94-110
aly-miR847-5p_L-3R-1_1ss16AG	UGAUGAAGAGGAGUGGA	GRMZM2G496110_T01	Tetratricopeptide repeat (TPR)-like superfamily protein	-	-	-		4	937-953
aly-miR847-5p_L-3R-1_1ss16AG	UGAUGAAGAGGAGUGGA	GRMZM5G861307_T01	-	-	-	-		4	1365-1382
aly-miR847-5p_L-3R-1_1ss16AG	UGAUGAAGAGGAGUGGA	GRMZM2G032214_T01	Major facilitator superfamily protein	-	-	-		4	2212-2229
aly-miR847-5p_L-3R-1_1ss16AG	UGAUGAAGAGGAGUGGA	GRMZM2G017957_T02	Ribosomal protein S10p/S20e family protein	-	ko03010(Ribosome)	[J] 40S ribosomal protein S20		4	116-132
aly-miR847-5p_L-3R-1_1ss16AG	UGAUGAAGAGGAGUGGA	GRMZM2G028643_T02	Leucine-rich repeat (LRR) family protein	-	-	-		4	255-271
aly-miR847-5p_L-3R-1_1ss16AG	UGAUGAAGAGGAGUGGA	GRMZM2G101062_T04	Abscisic acid-responsive (TB2/DP1, HVA22) family protein	-	-	[V] HVA22/DP1 gene product-related proteins		4	86-102
aly-miR847-5p_L-3R-1_1ss16AG	UGAUGAAGAGGAGUGGA	GRMZM2G101062_T03	Abscisic acid-responsive (TB2/DP1, HVA22) family protein	-	-	[V] HVA22/DP1 gene product-related proteins		4	86-102
aly-miR847-5p_L-3R-1_1ss16AG	UGAUGAAGAGGAGUGGA	GRMZM2G101062_T05	Abscisic acid-responsive (TB2/DP1, HVA22) family protein	-	-	[V] HVA22/DP1 gene product-related proteins		4	85-101
aly-miR847-5p_L-3R-1_1ss16AG	UGAUGAAGAGGAGUGGA	GRMZM2G101062_T01	Abscisic acid-responsive (TB2/DP1, HVA22) family protein	-	-	[V] HVA22/DP1 gene product-related proteins		4	86-102
aly-miR847-5p_L-3R-1_1ss16AG	UGAUGAAGAGGAGUGGA	GRMZM5G884242_T04	cAMP-regulated phosphoprotein 19-related protein	-	-	-		4	43-59
aly-miR847-5p_L-3R-1_1ss16AG	UGAUGAAGAGGAGUGGA	GRMZM5G884242_T02	cAMP-regulated phosphoprotein 19-related protein	-	-	-		4	43-59
aly-miR847-5p_L-3R-1_1ss16AG	UGAUGAAGAGGAGUGGA	GRMZM5G884242_T03	cAMP-regulated phosphoprotein 19-related protein	-	-	-		4	43-59
aly-miR847-5p_L-3R-1_1ss16AG	UGAUGAAGAGGAGUGGA	GRMZM2G017957_T03	alpha/beta-Hydrolases superfamily protein	-	-	-		4	116-132
aly-miR847-5p_L-3R-1_1ss16AG	UGAUGAAGAGGAGUGGA	GRMZM2G028643_T01	Leucine-rich repeat (LRR) family protein	GO:0005515(protein binding)	-	-		4	255-271
aly-miR847-5p_L-3R-1_1ss16AG	UGAUGAAGAGGAGUGGA	GRMZM2G017957_T01	alpha/beta-Hydrolases superfamily protein	-	-	[I] Predicted esterase		4	116-132
aly-miR847-5p_L-3R-1_1ss16AG	UGAUGAAGAGGAGUGGA	GRMZM5G884242_T05	cAMP-regulated phosphoprotein 19-related protein	-	-	-		4	43-59
aly-miR847-5p_L-3R-1_1ss16AG	UGAUGAAGAGGAGUGGA	GRMZM2G061764_T01	cellulose synthase-like D1	GO:0016760(cellulose synthase (UDP-forming) activity);GO:0030244(cellulose biosynthetic process);GO:0016020(membrane)	-	-	ATCSLD1,CSLD1	4	2413-2428
aly-miR847-5p_L-3R-1_1ss16AG	UGAUGAAGAGGAGUGGA	GRMZM2G099745_T01	RPM1-interacting protein 4 (RIN4) family protein	-	-	-		4	17-33
aly-miR847-5p_L-3R-1_1ss16AG	UGAUGAAGAGGAGUGGA	GRMZM2G099745_T02	-	-	-	-		4	17-33
aly-miR847-5p_L-3R-1_1ss16AG	UGAUGAAGAGGAGUGGA	GRMZM2G456114_T01	Pentatricopeptide repeat (PPR) superfamily protein	-	-	-	OTP85	4	2158-2173
aly-miR847-5p_L-3R-1_1ss16AG	UGAUGAAGAGGAGUGGA	GRMZM2G095822_T01	purine permease 3	-	-	[G] Predicted UDP-galactose transporter	ATPUP3,PUP3	4	621-638
aly-miR847-5p_L-3R-1_1ss16AG	UGAUGAAGAGGAGUGGA	GRMZM2G005830_T01	-	-	-	-		4	36-51
aly-miR847-5p_L-3R-1_1ss16AG	UGAUGAAGAGGAGUGGA	GRMZM5G899906_T01	-	-	-	-		4	689-704
aly-miR847-5p_L-3R-1_1ss16AG	UGAUGAAGAGGAGUGGA	GRMZM5G820781_T01	glycine-rich protein	-	-	-		4	752-769
aly-miR847-5p_L-3R-1_1ss16AG	UGAUGAAGAGGAGUGGA	GRMZM2G051138_T03	RADIATION SENSITIVE 17	-	-	-	ATRAD17,RAD17	4	2549-2564
aly-miR847-5p_L-3R-1_1ss16AG	UGAUGAAGAGGAGUGGA	GRMZM2G051138_T01	RADIATION SENSITIVE 17	-	ko04111(Cell cycle - yeast);ko04113(Meiosis - yeast)	-	ATRAD17,RAD17	4	2597-2612
aly-miR847-5p_L-3R-1_1ss16AG	UGAUGAAGAGGAGUGGA	GRMZM2G051785_T01	GRAS family transcription factor	-	-	-	ATHAM3,HAM3	4	165-180
aly-miR847-5p_L-3R-1_1ss16AG	UGAUGAAGAGGAGUGGA	GRMZM2G042084_T01	Rho GTPase activation protein (RhoGAP) with PH domain	GO:0007165(signal transduction)	-	-		4	2767-2784
aly-miR847-5p_L-3R-1_1ss16AG	UGAUGAAGAGGAGUGGA	GRMZM2G480134_T01	P450 reductase 2	GO:0016491(oxidoreductase activity);GO:0055114(oxidation-reduction process)	-	-	AR2,ATR2	4	492-507
aly-miR847-5p_L-3R-1_1ss16AG	UGAUGAAGAGGAGUGGA	GRMZM2G466780_T01	fructokinase-like 1	-	-	[G] Ribokinase	FLN1	4	3411-3426
aly-miR847-5p_L-3R-1_1ss16AG	UGAUGAAGAGGAGUGGA	AC191543.3_FGT009	glycosyl transferase family 1 protein	-	-	-		1.5	104-121
aly-miR847-5p_L-3R-1_1ss16AG	UGAUGAAGAGGAGUGGA	GRMZM2G316160_T01	-	-	-	-		2.5	1150-1165
aly-miR847-5p_L-3R-1_1ss16AG	UGAUGAAGAGGAGUGGA	GRMZM2G090652_T01	GDSL-like Lipase/Acylhydrolase superfamily protein	GO:0016788(hydrolase activity, acting on ester bonds);GO:0006629(lipid metabolic process)	-	-		3	535-550
aly-miR847-5p_L-3R-1_1ss16AG	UGAUGAAGAGGAGUGGA	GRMZM2G058612_T01	F-box family protein	-	-	[R] Leucine rich repeat proteins, some proteins contain F-box		3	311-326
aly-miR847-5p_L-3R-1_1ss16AG	UGAUGAAGAGGAGUGGA	GRMZM2G097504_T04	saposin B domain-containing protein	GO:0006629(lipid metabolic process)	-	-		3.5	1126-1142
aly-miR847-5p_L-3R-1_1ss16AG	UGAUGAAGAGGAGUGGA	GRMZM2G097504_T01	saposin B domain-containing protein	GO:0006629(lipid metabolic process)	-	-		3.5	1126-1142
aly-miR847-5p_L-3R-1_1ss16AG	UGAUGAAGAGGAGUGGA	GRMZM2G117667_T01	GDSL-like Lipase/Acylhydrolase superfamily protein	GO:0016788(hydrolase activity, acting on ester bonds);GO:0006629(lipid metabolic process)	-	-		3.5	529-545
aly-miR847-5p_L-3R-1_1ss16AG	UGAUGAAGAGGAGUGGA	GRMZM2G128914_T02	alpha-mannosidase 1	GO:0004571(mannosyl-oligosaccharide 1,2-alpha-mannosidase activity);GO:0005509(calcium ion binding);GO:0016020(membrane)	-	[G] Mannosyl-oligosaccharide alpha-1,2-mannosidase and related glycosyl hydrolases	MANIB,MNS1	3.5	222-239
aly-miR847-5p_L-3R-1_1ss16AG	UGAUGAAGAGGAGUGGA	GRMZM2G128914_T03	alpha-mannosidase 1	GO:0004571(mannosyl-oligosaccharide 1,2-alpha-mannosidase activity);GO:0005509(calcium ion binding);GO:0016020(membrane)	-	[G] Mannosyl-oligosaccharide alpha-1,2-mannosidase and related glycosyl hydrolases	MANIB,MNS1	3.5	222-239
aly-miR847-5p_L-3R-1_1ss16AG	UGAUGAAGAGGAGUGGA	GRMZM2G128914_T01	alpha-mannosidase 1	GO:0004571(mannosyl-oligosaccharide 1,2-alpha-mannosidase activity);GO:0005509(calcium ion binding);GO:0016020(membrane)	ko00510(N-Glycan biosynthesis);ko00513(High-mannose type N-glycan biosynthesis)	[G] Mannosyl-oligosaccharide alpha-1,2-mannosidase and related glycosyl hydrolases	MANIB,MNS1	3.5	222-239
aly-miR847-5p_L-3R-1_1ss16AG	UGAUGAAGAGGAGUGGA	GRMZM2G079538_T02	Dihydrolipoamide succinyltransferase	GO:0016746(transferase activity, transferring acyl groups);GO:0008152(metabolic process)	ko00020(Citrate cycle (TCA cycle));ko00310(Lysine degradation)	[C] Dihydrolipoamide succinyltransferase (2-oxoglutarate dehydrogenase, E2 subunit)		3.5	81-96
aly-miR847-5p_L-3R-1_1ss16AG	UGAUGAAGAGGAGUGGA	GRMZM2G103847_T04	Protein of unknown function (DUF1624)	-	-	-		3.5	667-683
aly-miR847-5p_L-3R-1_1ss16AG	UGAUGAAGAGGAGUGGA	GRMZM2G103847_T02	Protein of unknown function (DUF1624)	-	-	-		3.5	667-683
aly-miR847-5p_L-3R-1_1ss16AG	UGAUGAAGAGGAGUGGA	GRMZM2G103847_T01	Protein of unknown function (DUF1624)	-	-	-		3.5	714-730
aly-miR847-5p_L-3R-1_1ss16AG	UGAUGAAGAGGAGUGGA	GRMZM2G097499_T01	-	-	-	-		4	433-449
aly-miR847-5p_L-3R-1_1ss16AG	UGAUGAAGAGGAGUGGA	GRMZM2G087692_T04	S-adenosyl-L-methionine-dependent methyltransferases superfamily protein	-	-	-		4	140-156
aly-miR847-5p_L-3R-1_1ss16AG	UGAUGAAGAGGAGUGGA	GRMZM2G087692_T02	S-adenosyl-L-methionine-dependent methyltransferases superfamily protein	GO:0008168(methyltransferase activity);GO:0008152(metabolic process)	-	-		4	133-149
aly-miR847-5p_L-3R-1_1ss16AG	UGAUGAAGAGGAGUGGA	GRMZM2G087692_T01	S-adenosyl-L-methionine-dependent methyltransferases superfamily protein	-	-	-		4	140-156
aly-miR847-5p_L-3R-1_1ss16AG	UGAUGAAGAGGAGUGGA	GRMZM2G087692_T03	S-adenosyl-L-methionine-dependent methyltransferases superfamily protein	GO:0008168(methyltransferase activity);GO:0008152(metabolic process)	-	[R] Predicted methyltransferase		4	140-156
aly-miR847-5p_L-3R-1_1ss16AG	UGAUGAAGAGGAGUGGA	GRMZM2G139157_T02	Protein kinase superfamily protein	GO:0004672(protein kinase activity);GO:0005524(ATP binding);GO:0006468(protein phosphorylation)	-	-		4	2356-2372
aly-miR847-5p_L-3R-1_1ss16AG	UGAUGAAGAGGAGUGGA	GRMZM2G149933_T01	diaminopimelate epimerase family protein	-	-	-		4	196-212
aly-miR847-5p_L-3R-1_1ss16AG	UGAUGAAGAGGAGUGGA	GRMZM2G018462_T02	-	-	-	-		4	232-248
aly-miR847-5p_L-3R-1_1ss16AG	UGAUGAAGAGGAGUGGA	GRMZM2G018462_T01	-	-	-	-		4	232-248
aly-miR847-5p_L-3R-1_1ss16AG	UGAUGAAGAGGAGUGGA	GRMZM2G002921_T01	acyl carrier protein 2	-	-	[Q] Acyl carrier protein/NADH-ubiquinone oxidoreductase, NDUFAB1/SDAP subunit	ACP2	4	414-429
aly-miR847-5p_L-3R-1_1ss16AG	UGAUGAAGAGGAGUGGA	GRMZM2G011141_T01	Mono-/di-acylglycerol lipase, N-terminal;Lipase, class 3	GO:0004806(triglyceride lipase activity);GO:0006629(lipid metabolic process)	-	-		4	851-867
aly-miR847-5p_L-3R-1_1ss16AG	UGAUGAAGAGGAGUGGA	GRMZM2G106781_T01	ovate family protein 13	-	-	-	ATOFP13,OFP13	4	226-241
aly-miR847-5p_L-3R-1_1ss16AG	UGAUGAAGAGGAGUGGA	AC231226.2_FGT001	-	-	-	-		4	76-91
aly-miR847-5p_L-3R-1_1ss16AG	UGAUGAAGAGGAGUGGA	GRMZM2G038013_T01	ribosomal protein S17	GO:0003735(structural constituent of ribosome);GO:0006412(translation);GO:0005622(intracellular);GO:0005840(ribosome)	-	-	CS17,PRPS17,RPS17	4	560-577
aly-miR847-5p_L-3R-1_1ss16AG	UGAUGAAGAGGAGUGGA	GRMZM2G076593_T03	amino acid permease 3	-	-	-	AAP3,ATAAP3	4	31-48
aly-miR847-5p_L-3R-1_1ss16AG	UGAUGAAGAGGAGUGGA	GRMZM2G076593_T02	amino acid permease 3	-	-	[E] Amino acid transporters	AAP3,ATAAP3	4	31-48
aly-miR847-5p_L-3R-1_1ss16AG	UGAUGAAGAGGAGUGGA	GRMZM2G076593_T01	amino acid permease 2	-	-	[E] Amino acid transporters	AAP2	4	31-48
aly-miR847-5p_L-3R-1_1ss16AG	UGAUGAAGAGGAGUGGA	GRMZM2G050774_T01	RING/U-box superfamily protein	GO:0046872(metal ion binding)	-	-		4	103-120
aly-miR847-5p_L-3R-1_1ss16AG	UGAUGAAGAGGAGUGGA	GRMZM2G039011_T01	Protein of unknown function (DUF793)	-	-	-		4	802-817
aly-miR847-5p_L-3R-1_1ss16AG	UGAUGAAGAGGAGUGGA	GRMZM2G039011_T02	Protein of unknown function (DUF793)	-	-	-		4	1083-1098
aly-miR847-5p_L-3R-1_1ss16AG	UGAUGAAGAGGAGUGGA	GRMZM2G142565_T01	postsynaptic protein-related	-	-	[Z] Microtubule-associated protein CRIPT		4	49-66
aly-miR847-5p_L-3R-1_1ss16AG	UGAUGAAGAGGAGUGGA	GRMZM2G062844_T01	YELLOW STRIPE like 7	GO:0055085(transmembrane transport)	-	-	YSL7	4	629-646
aly-miR847-5p_L-3R-1_1ss16AG	UGAUGAAGAGGAGUGGA	GRMZM2G137451_T01	auxin signaling F-box 2	-	-	[R] Leucine rich repeat proteins, some proteins contain F-box	AFB2	4	1960-1977
aly-miR847-5p_L-3R-1_1ss16AG	UGAUGAAGAGGAGUGGA	GRMZM2G137451_T02	auxin signaling F-box 2	-	-	[R] Leucine rich repeat proteins, some proteins contain F-box	AFB2	4	2255-2272
aly-miR847-5p_L-3R-1_1ss16AG	UGAUGAAGAGGAGUGGA	GRMZM2G134604_T01	-	-	-	-		4	473-490
aly-miR847-5p_L-3R-1_1ss16AG	UGAUGAAGAGGAGUGGA	GRMZM5G821530_T01	-	-	-	-		4	309-326
aly-miR847-5p_L-3R-1_1ss16AG	UGAUGAAGAGGAGUGGA	GRMZM5G821530_T02	-	-	-	-		4	360-377
aly-miR847-5p_L-3R-1_1ss16AG	UGAUGAAGAGGAGUGGA	GRMZM2G111926_T02	Nodulin MtN3 family protein	GO:0016021(integral to membrane)	-	[R] Multitransmembrane protein		2	150-165
aly-miR847-5p_L-3R-1_1ss16AG	UGAUGAAGAGGAGUGGA	GRMZM2G111926_T01	Nodulin MtN3 family protein	GO:0016021(integral to membrane)	-	-		2	150-165
aly-miR847-5p_L-3R-1_1ss16AG	UGAUGAAGAGGAGUGGA	GRMZM2G074103_T04	ABC transporter family protein	GO:0005524(ATP binding);GO:0016887(ATPase activity);GO:0006810(transport);GO:0016020(membrane)	-	[R] Long-chain acyl-CoA transporter, ABC superfamily (involved in peroxisome organization and biogenesis)		3	789-805
aly-miR847-5p_L-3R-1_1ss16AG	UGAUGAAGAGGAGUGGA	GRMZM2G074103_T02	ABC transporter family protein	GO:0005524(ATP binding);GO:0016887(ATPase activity);GO:0006810(transport);GO:0016020(membrane)	-	[R] Long-chain acyl-CoA transporter, ABC superfamily (involved in peroxisome organization and biogenesis)		3	791-807
aly-miR847-5p_L-3R-1_1ss16AG	UGAUGAAGAGGAGUGGA	GRMZM2G074103_T03	ABC transporter family protein	GO:0005524(ATP binding);GO:0016887(ATPase activity);GO:0006810(transport);GO:0016020(membrane)	-	[R] Long-chain acyl-CoA transporter, ABC superfamily (involved in peroxisome organization and biogenesis)		3	791-807
aly-miR847-5p_L-3R-1_1ss16AG	UGAUGAAGAGGAGUGGA	GRMZM2G061766_T01	-	GO:0030598(rRNA N-glycosylase activity);GO:0017148(negative regulation of translation)	-	-		3	680-697
aly-miR847-5p_L-3R-1_1ss16AG	UGAUGAAGAGGAGUGGA	GRMZM5G862441_T01	SLAC1 homologue 2	GO:0055085(transmembrane transport);GO:0016021(integral to membrane)	-	-	SLAH2	3	268-283
aly-miR847-5p_L-3R-1_1ss16AG	UGAUGAAGAGGAGUGGA	GRMZM2G030122_T02	Protein of unknown function (DUF1624)	-	-	[S] Uncharacterized conserved protein		3	359-375
aly-miR847-5p_L-3R-1_1ss16AG	UGAUGAAGAGGAGUGGA	GRMZM2G030122_T01	Protein of unknown function (DUF1624)	-	-	[S] Uncharacterized conserved protein		3	359-375
aly-miR847-5p_L-3R-1_1ss16AG	UGAUGAAGAGGAGUGGA	GRMZM2G035701_T01	AP2/B3-like transcriptional factor family protein	GO:0003677(DNA binding)	-	-	FUS3	3	73-90
aly-miR847-5p_L-3R-1_1ss16AG	UGAUGAAGAGGAGUGGA	GRMZM2G051767_T03	Protein of unknown function (DUF3531)	-	-	-		3	865-880
aly-miR847-5p_L-3R-1_1ss16AG	UGAUGAAGAGGAGUGGA	AC207342.3_FGT007	Nuclear transport factor 2 (NTF2) family protein	-	-	-		3.5	74-90
aly-miR847-5p_L-3R-1_1ss16AG	UGAUGAAGAGGAGUGGA	GRMZM2G068392_T05	Ypt/Rab-GAP domain of gyp1p superfamily protein	-	-	-		3.5	670-686
aly-miR847-5p_L-3R-1_1ss16AG	UGAUGAAGAGGAGUGGA	GRMZM2G068392_T03	Ypt/Rab-GAP domain of gyp1p superfamily protein	GO:0005097(Rab GTPase activator activity);GO:0032313(regulation of Rab GTPase activity)	-	-		3.5	1367-1383
aly-miR847-5p_L-3R-1_1ss16AG	UGAUGAAGAGGAGUGGA	GRMZM2G112375_T01	-	-	-	-		3.5	305-321
aly-miR847-5p_L-3R-1_1ss16AG	UGAUGAAGAGGAGUGGA	AC226248.1_FGT002	Protein kinase superfamily protein	GO:0004672(protein kinase activity);GO:0005524(ATP binding);GO:0006468(protein phosphorylation)	-	[T] Serine/threonine protein kinase		3.5	138-154
aly-miR847-5p_L-3R-1_1ss16AG	UGAUGAAGAGGAGUGGA	GRMZM2G046025_T01	Integral membrane Yip1 family protein	GO:0016020(membrane)	-	[S] Uncharacterized conserved protein		3.5	633-649
aly-miR847-5p_L-3R-1_1ss16AG	UGAUGAAGAGGAGUGGA	AC232232.1_FGT010	-	-	-	-		3.5	386-402
aly-miR847-5p_L-3R-1_1ss16AG	UGAUGAAGAGGAGUGGA	GRMZM2G080767_T01	two-pore channel 1	GO:0005216(ion channel activity);GO:0006811(ion transport);GO:0055085(transmembrane transport);GO:0016020(membrane)	-	-	ATCCH1,ATTPC1,FOU2,TPC1	3.5	546-562
aly-miR847-5p_L-3R-1_1ss16AG	UGAUGAAGAGGAGUGGA	GRMZM2G033801_T01	-	-	-	-		3.5	610-626
aly-miR847-5p_L-3R-1_1ss16AG	UGAUGAAGAGGAGUGGA	GRMZM5G876621_T01	IBR domain-containing protein	GO:0008270(zinc ion binding)	-	[O] Predicted E3 ubiquitin ligase	ARI8,ATARI8	3.5	8450-8466
aly-miR847-5p_L-3R-1_1ss16AG	UGAUGAAGAGGAGUGGA	GRMZM2G030165_T02	Core-2/I-branching beta-1,6-N-acetylglucosaminyltransferase family protein	-	-	-		3.5	521-538
aly-miR847-5p_L-3R-1_1ss16AG	UGAUGAAGAGGAGUGGA	GRMZM2G030165_T04	Core-2/I-branching beta-1,6-N-acetylglucosaminyltransferase family protein	GO:0008375(acetylglucosaminyltransferase activity);GO:0016020(membrane)	-	-		3.5	521-538
aly-miR847-5p_L-3R-1_1ss16AG	UGAUGAAGAGGAGUGGA	GRMZM2G068682_T01	SKU5 similar 12	GO:0016491(oxidoreductase activity);GO:0055114(oxidation-reduction process);GO:0005507(copper ion binding)	ko00053(Ascorbate and aldarate metabolism)	[Q] Multicopper oxidases	sks12	3.5	380-395
aly-miR847-5p_L-3R-1_1ss16AG	UGAUGAAGAGGAGUGGA	GRMZM2G060824_T02	phosphate deficiency response 2	-	-	-	MIA,PDR2	3.5	1294-1309
aly-miR847-5p_L-3R-1_1ss16AG	UGAUGAAGAGGAGUGGA	GRMZM2G060977_T04	RNA-binding (RRM/RBD/RNP motifs) family protein	GO:0003676(nucleic acid binding)	-	[A] RNA-binding protein ELAV/HU (RRM superfamily)		3.5	815-831
aly-miR847-5p_L-3R-1_1ss16AG	UGAUGAAGAGGAGUGGA	GRMZM2G060977_T05	RNA-binding (RRM/RBD/RNP motifs) family protein	GO:0003676(nucleic acid binding)	-	[A] RNA-binding protein ELAV/HU (RRM superfamily)		3.5	815-831
aly-miR847-5p_L-3R-1_1ss16AG	UGAUGAAGAGGAGUGGA	GRMZM2G060977_T03	RNA-binding (RRM/RBD/RNP motifs) family protein	GO:0003676(nucleic acid binding)	-	[A] RNA-binding protein ELAV/HU (RRM superfamily)		3.5	815-831
aly-miR847-5p_L-3R-1_1ss16AG	UGAUGAAGAGGAGUGGA	GRMZM2G060977_T02	RNA-binding (RRM/RBD/RNP motifs) family protein	GO:0003676(nucleic acid binding)	-	[A] RNA-binding protein ELAV/HU (RRM superfamily)		3.5	815-831
aly-miR847-5p_L-3R-1_1ss16AG	UGAUGAAGAGGAGUGGA	GRMZM2G060977_T01	RNA-binding (RRM/RBD/RNP motifs) family protein	GO:0003676(nucleic acid binding)	-	[A] RNA-binding protein ELAV/HU (RRM superfamily)		3.5	815-831
aly-miR847-5p_L-3R-1_1ss16AG	UGAUGAAGAGGAGUGGA	GRMZM2G060977_T06	RNA-binding (RRM/RBD/RNP motifs) family protein	GO:0003676(nucleic acid binding)	-	[A] RNA-binding protein musashi/mRNA cleavage and polyadenylation factor I complex, subunit HRP1		3.5	815-831
aly-miR847-5p_L-3R-1_1ss16AG	UGAUGAAGAGGAGUGGA	GRMZM2G030165_T03	Core-2/I-branching beta-1,6-N-acetylglucosaminyltransferase family protein	GO:0008375(acetylglucosaminyltransferase activity);GO:0016020(membrane)	-	-		3.5	521-538
aly-miR847-5p_L-3R-1_1ss16AG	UGAUGAAGAGGAGUGGA	GRMZM2G030165_T05	Core-2/I-branching beta-1,6-N-acetylglucosaminyltransferase family protein	GO:0008375(acetylglucosaminyltransferase activity);GO:0016020(membrane)	-	-		3.5	521-538
aly-miR847-5p_L-3R-1_1ss16AG	UGAUGAAGAGGAGUGGA	GRMZM2G118265_T06	Copine (Calcium-dependent phospholipid-binding protein) family	-	-	[O] Predicted E3 ubiquitin ligase		3.5	176-191
aly-miR847-5p_L-3R-1_1ss16AG	UGAUGAAGAGGAGUGGA	GRMZM2G118265_T01	Copine (Calcium-dependent phospholipid-binding protein) family	-	-	[O] Predicted E3 ubiquitin ligase		3.5	471-486
aly-miR847-5p_L-3R-1_1ss16AG	UGAUGAAGAGGAGUGGA	GRMZM2G055970_T01	Single-stranded nucleic acid binding R3H protein	-	-	[A] mRNA-binding protein Encore		3.5	128-143
aly-miR847-5p_L-3R-1_1ss16AG	UGAUGAAGAGGAGUGGA	GRMZM2G055970_T02	Single-stranded nucleic acid binding R3H protein	-	-	[A] mRNA-binding protein Encore		3.5	152-167
aly-miR847-5p_L-3R-1_1ss16AG	UGAUGAAGAGGAGUGGA	GRMZM2G118265_T07	Copine (Calcium-dependent phospholipid-binding protein) family	-	-	[O] Predicted E3 ubiquitin ligase		3.5	93-108
aly-miR847-5p_L-3R-1_1ss16AG	UGAUGAAGAGGAGUGGA	GRMZM2G118265_T02	Copine (Calcium-dependent phospholipid-binding protein) family	-	-	-		3.5	471-486
aly-miR847-5p_L-3R-1_1ss16AG	UGAUGAAGAGGAGUGGA	GRMZM2G118265_T05	Copine (Calcium-dependent phospholipid-binding protein) family	-	-	[O] Predicted E3 ubiquitin ligase		3.5	471-486
aly-miR847-5p_L-3R-1_1ss16AG	UGAUGAAGAGGAGUGGA	GRMZM2G118265_T03	Copine (Calcium-dependent phospholipid-binding protein) family	-	-	[O] Predicted E3 ubiquitin ligase		3.5	471-486
aly-miR847-5p_L-3R-1_1ss16AG	UGAUGAAGAGGAGUGGA	GRMZM2G118265_T04	Copine (Calcium-dependent phospholipid-binding protein) family	-	-	[O] Predicted E3 ubiquitin ligase		3.5	471-486
aly-miR847-5p_L-3R-1_1ss16AG	UGAUGAAGAGGAGUGGA	GRMZM2G062256_T01	-	-	-	-		3.5	316-333
aly-miR847-5p_L-3R-1_1ss16AG	UGAUGAAGAGGAGUGGA	GRMZM2G078723_T01	Polyketide cyclase/dehydrase and lipid transport superfamily protein	-	-	-		3.5	798-813
aly-miR847-5p_L-3R-1_1ss16AG	UGAUGAAGAGGAGUGGA	GRMZM2G124758_T01	RAB GTPase homolog A1F	GO:0005525(GTP binding);GO:0007264(small GTPase mediated signal transduction)	-	-	AtRABA1f,RABA1f	4	1135-1151
aly-miR847-5p_L-3R-1_1ss16AG	UGAUGAAGAGGAGUGGA	GRMZM2G124758_T02	RAB GTPase homolog A1F	GO:0005525(GTP binding);GO:0007264(small GTPase mediated signal transduction)	-	-	AtRABA1f,RABA1f	4	1732-1748
aly-miR847-5p_L-3R-1_1ss16AG	UGAUGAAGAGGAGUGGA	GRMZM2G083344_T02	Glucose-6-phosphate/phosphate translocator-related	-	-	-	APE2,TPT	4	2078-2094
aly-miR847-5p_L-3R-1_1ss16AG	UGAUGAAGAGGAGUGGA	GRMZM2G062069_T02	-	-	-	-		4	723-739
aly-miR847-5p_L-3R-1_1ss16AG	UGAUGAAGAGGAGUGGA	GRMZM2G126714_T01	-	-	-	-		4	407-423
aly-miR847-5p_L-3R-1_1ss16AG	UGAUGAAGAGGAGUGGA	GRMZM5G820475_T01	-	-	-	-		4	794-810
aly-miR847-5p_L-3R-1_1ss16AG	UGAUGAAGAGGAGUGGA	GRMZM2G128995_T06	vacuolar ATP synthase subunit C (VATC) / V-ATPase C subunit / vacuolar proton pump C subunit (DET3)	GO:0015078(hydrogen ion transmembrane transporter activity);GO:0015991(ATP hydrolysis coupled proton transport);GO:0033180(proton-transporting V-type ATPase, V1 domain)	-	-	ATVHA-C,DET3	4	633-648
aly-miR847-5p_L-3R-1_1ss16AG	UGAUGAAGAGGAGUGGA	GRMZM5G819835_T01	-	-	-	-		4	534-551
aly-miR847-5p_L-3R-1_1ss16AG	UGAUGAAGAGGAGUGGA	AC214648.3_FGT003	tetraspanin3	GO:0016021(integral to membrane)	-	-	TET3	4	507-523
aly-miR847-5p_L-3R-1_1ss16AG	UGAUGAAGAGGAGUGGA	GRMZM2G101149_T01	RmlC-like cupins superfamily protein	GO:0003676(nucleic acid binding);GO:0005524(ATP binding);GO:0008026(ATP-dependent helicase activity)	-	-		4	103-118
aly-miR847-5p_L-3R-1_1ss16AG	UGAUGAAGAGGAGUGGA	GRMZM2G038152_T02	Galactose oxidase/kelch repeat superfamily protein	GO:0005515(protein binding)	-	[R] Uncharacterized conserved protein, contains kelch repeat		4	303-319
aly-miR847-5p_L-3R-1_1ss16AG	UGAUGAAGAGGAGUGGA	GRMZM2G038152_T01	Galactose oxidase/kelch repeat superfamily protein	GO:0005515(protein binding)	-	[R] Kelch repeat-containing proteins		4	303-319
aly-miR847-5p_L-3R-1_1ss16AG	UGAUGAAGAGGAGUGGA	GRMZM2G044211_T01	-	-	-	-		4	102-119
aly-miR847-5p_L-3R-1_1ss16AG	UGAUGAAGAGGAGUGGA	GRMZM2G058491_T01	P-loop containing nucleoside triphosphate hydrolases superfamily protein	GO:0005524(ATP binding)	-	[O] AAA+-type ATPase		4	2999-3016
aly-miR847-5p_L-3R-1_1ss16AG	UGAUGAAGAGGAGUGGA	GRMZM2G111472_T01	Polyketide cyclase / dehydrase and lipid transport protein	-	-	[I] Oligoketide cyclase/lipid transport protein		4	350-367
aly-miR847-5p_L-3R-1_1ss16AG	UGAUGAAGAGGAGUGGA	GRMZM2G044343_T01	C3HC zinc finger-like	GO:0008270(zinc ion binding);GO:0005634(nucleus)	-	[S] Uncharacterized conserved protein		4	802-817
aly-miR847-5p_L-3R-1_1ss16AG	UGAUGAAGAGGAGUGGA	GRMZM2G032551_T01	Protein of unknown function (DUF594)	-	-	-		4	1788-1803
aly-miR847-5p_L-3R-1_1ss16AG	UGAUGAAGAGGAGUGGA	GRMZM5G870080_T01	-	-	-	-		4	191-208
aly-miR847-5p_L-3R-1_1ss16AG	UGAUGAAGAGGAGUGGA	GRMZM2G020552_T01	RHO guanyl-nucleotide exchange factor 8	GO:0005089(Rho guanyl-nucleotide exchange factor activity)	-	-	ATROPGEF8,ROPGEF8	4	20-35
aly-miR847-5p_L-3R-1_1ss16AG	UGAUGAAGAGGAGUGGA	GRMZM2G030284_T02	Microtubule associated protein (MAP65/ASE1) family protein	GO:0008017(microtubule binding);GO:0000226(microtubule cytoskeleton organization);GO:0000910(cytokinesis)	-	[Z] Microtubule-associated protein essential for anaphase spindle elongation	ATMAP65-3,MAP65-3,PLE	4	85-100
aly-miR847-5p_L-3R-1_1ss16AG	UGAUGAAGAGGAGUGGA	GRMZM2G030284_T01	Microtubule associated protein (MAP65/ASE1) family protein	GO:0008017(microtubule binding);GO:0000226(microtubule cytoskeleton organization);GO:0000910(cytokinesis)	-	[Z] Microtubule-associated protein essential for anaphase spindle elongation	ATMAP65-3,MAP65-3,PLE	4	85-100
aly-miR847-5p_L-3R-1_1ss16AG	UGAUGAAGAGGAGUGGA	GRMZM2G020957_T01	ENTH/ANTH/VHS superfamily protein	GO:0005543(phospholipid binding)	-	[U] Clathrin assembly protein AP180 and related proteins, contain ENTH domain		4	842-859
aly-miR847-5p_L-3R-1_1ss16AG	UGAUGAAGAGGAGUGGA	GRMZM2G036902_T01	Protein kinase superfamily protein	GO:0004672(protein kinase activity);GO:0006468(protein phosphorylation)	-	-	AtCTR1,CTR1,SIS1	2	5919-5935
aly-miR847-5p_L-3R-1_1ss16AG	UGAUGAAGAGGAGUGGA	GRMZM2G066672_T02	BREVIS RADIX-like 4	-	-	-	ATBRXL4,BRX-LIKE4,BRXL4	2.5	630-646
aly-miR847-5p_L-3R-1_1ss16AG	UGAUGAAGAGGAGUGGA	GRMZM2G066672_T01	DZC (Disease resistance/zinc finger/chromosome condensation-like region) domain containing protein	-	-	-	ATBRXL2,BRX-LIKE2	2.5	989-1005
aly-miR847-5p_L-3R-1_1ss16AG	UGAUGAAGAGGAGUGGA	GRMZM2G034013_T01	-	-	-	-		3	62-78
aly-miR847-5p_L-3R-1_1ss16AG	UGAUGAAGAGGAGUGGA	GRMZM2G010551_T01	SKP1 interacting partner 6	-	-	-	SKIP6	3	4-20
aly-miR847-5p_L-3R-1_1ss16AG	UGAUGAAGAGGAGUGGA	GRMZM2G010551_T02	SKP1 interacting partner 6	-	-	-	SKIP6	3	4-20
aly-miR847-5p_L-3R-1_1ss16AG	UGAUGAAGAGGAGUGGA	GRMZM2G033962_T01	pseudo-response regulator 7	GO:0000156(two-component response regulator activity);GO:0000160(two-component signal transduction system (phosphorelay));GO:0006355(regulation of transcription, DNA-dependent);GO:0005515(protein binding)	-	-	APRR7,PRR7	3	2162-2177
aly-miR847-5p_L-3R-1_1ss16AG	UGAUGAAGAGGAGUGGA	GRMZM2G038519_T02	photosystem I light harvesting complex gene 2	-	-	-	LHCA2	3	555-570
aly-miR847-5p_L-3R-1_1ss16AG	UGAUGAAGAGGAGUGGA	GRMZM2G038519_T03	photosystem I light harvesting complex gene 2	-	-	-	LHCA2	3	469-484
aly-miR847-5p_L-3R-1_1ss16AG	UGAUGAAGAGGAGUGGA	GRMZM2G038519_T04	photosystem I light harvesting complex gene 2	-	-	-	LHCA2	3	459-474
aly-miR847-5p_L-3R-1_1ss16AG	UGAUGAAGAGGAGUGGA	GRMZM2G038519_T01	photosystem I light harvesting complex gene 2	-	ko00196(Photosynthesis - antenna proteins)	-	LHCA2	3	584-599
aly-miR847-5p_L-3R-1_1ss16AG	UGAUGAAGAGGAGUGGA	GRMZM2G072984_T01	Ribosomal protein S4 (RPS4A) family protein	-	-	-		3.5	491-507
aly-miR847-5p_L-3R-1_1ss16AG	UGAUGAAGAGGAGUGGA	GRMZM2G094699_T01	Coatomer, beta subunit	GO:0006886(intracellular protein transport);GO:0016192(vesicle-mediated transport);GO:0030117(membrane coat);GO:0005198(structural molecule activity);GO:0030126(COPI vesicle coat)	-	[U] Vesicle coat complex COPI, beta subunit		3.5	281-297
aly-miR847-5p_L-3R-1_1ss16AG	UGAUGAAGAGGAGUGGA	GRMZM2G008623_T02	20S proteasome alpha subunit G1	GO:0004298(threonine-type endopeptidase activity);GO:0051603(proteolysis involved in cellular protein catabolic process);GO:0005839(proteasome core complex)	-	-	PAG1	3.5	309-325
aly-miR847-5p_L-3R-1_1ss16AG	UGAUGAAGAGGAGUGGA	GRMZM2G008623_T01	20S proteasome alpha subunit G1	GO:0004298(threonine-type endopeptidase activity);GO:0051603(proteolysis involved in cellular protein catabolic process);GO:0005839(proteasome core complex);GO:0004175(endopeptidase activity);GO:0006511(ubiquitin-dependent protein catabolic process);GO:0019773(proteasome core complex, alpha-subunit complex)	-	[O] 20S proteasome, regulatory subunit alpha type PSMA3/PRE10	PAG1	3.5	309-325
aly-miR847-5p_L-3R-1_1ss16AG	UGAUGAAGAGGAGUGGA	GRMZM2G023946_T01	Protein of unknown function (DUF1624)	-	-	-		3.5	281-297
aly-miR847-5p_L-3R-1_1ss16AG	UGAUGAAGAGGAGUGGA	GRMZM2G023946_T02	Protein of unknown function (DUF1624)	-	-	[S] Uncharacterized conserved protein		3.5	753-769
aly-miR847-5p_L-3R-1_1ss16AG	UGAUGAAGAGGAGUGGA	GRMZM2G037104_T02	lysophosphatidyl acyltransferase 2	GO:0016746(transferase activity, transferring acyl groups);GO:0008152(metabolic process)	-	[I] Lysophosphatidic acid acyltransferase LPAAT and related acyltransferases	LPAT2	3.5	940-955
aly-miR847-5p_L-3R-1_1ss16AG	UGAUGAAGAGGAGUGGA	GRMZM2G082458_T01	N-terminal nucleophile aminohydrolases (Ntn hydrolases) superfamily protein	-	-	-		4	492-508
aly-miR847-5p_L-3R-1_1ss16AG	UGAUGAAGAGGAGUGGA	GRMZM2G001297_T01	acyl-CoA dehydrogenase-related	GO:0016627(oxidoreductase activity, acting on the CH-CH group of donors);GO:0055114(oxidation-reduction process);GO:0003995(acyl-CoA dehydrogenase activity);GO:0050660(flavin adenine dinucleotide binding);GO:0008152(metabolic process)	ko00071(Fatty acid metabolism);ko00280(Valine, leucine and isoleucine degradation);ko00410(beta-Alanine metabolism);ko00640(Propanoate metabolism);ko03320(PPAR signaling pathway)	[R] Predicted acyl-CoA dehydrogenase	IBR3	4	2702-2718
aly-miR847-5p_L-3R-1_1ss16AG	UGAUGAAGAGGAGUGGA	GRMZM2G101333_T01	GDSL-like Lipase/Acylhydrolase superfamily protein	GO:0016788(hydrolase activity, acting on ester bonds);GO:0006629(lipid metabolic process)	-	-		4	682-698
aly-miR847-5p_L-3R-1_1ss16AG	UGAUGAAGAGGAGUGGA	GRMZM2G032942_T01	-	-	-	-		4	33-49
aly-miR847-5p_L-3R-1_1ss16AG	UGAUGAAGAGGAGUGGA	GRMZM2G032942_T05	-	-	-	-		4	33-49
aly-miR847-5p_L-3R-1_1ss16AG	UGAUGAAGAGGAGUGGA	GRMZM2G032942_T03	-	-	-	-		4	33-49
aly-miR847-5p_L-3R-1_1ss16AG	UGAUGAAGAGGAGUGGA	GRMZM2G032942_T04	-	-	-	-		4	33-49
aly-miR847-5p_L-3R-1_1ss16AG	UGAUGAAGAGGAGUGGA	GRMZM2G032942_T06	-	-	-	-		4	33-49
aly-miR847-5p_L-3R-1_1ss16AG	UGAUGAAGAGGAGUGGA	GRMZM2G032942_T02	-	-	-	-		4	33-49
aly-miR847-5p_L-3R-1_1ss16AG	UGAUGAAGAGGAGUGGA	AC197340.3_FGT003	-	-	-	-		4	124-139
aly-miR847-5p_L-3R-1_1ss16AG	UGAUGAAGAGGAGUGGA	GRMZM2G065839_T01	Cation efflux family protein	GO:0008324(cation transmembrane transporter activity);GO:0006812(cation transport);GO:0055085(transmembrane transport);GO:0016021(integral to membrane)	-	-		4	185-201
aly-miR847-5p_L-3R-1_1ss16AG	UGAUGAAGAGGAGUGGA	GRMZM2G028353_T02	cellulose synthase 6	GO:0016760(cellulose synthase (UDP-forming) activity);GO:0030244(cellulose biosynthetic process);GO:0016020(membrane)	-	-	CESA6,E112,IXR2,PRC1	4	95-111
aly-miR847-5p_L-3R-1_1ss16AG	UGAUGAAGAGGAGUGGA	GRMZM2G028353_T01	cellulose synthase 6	GO:0016760(cellulose synthase (UDP-forming) activity);GO:0030244(cellulose biosynthetic process);GO:0016020(membrane)	-	-	CESA6,E112,IXR2,PRC1	4	122-138
aly-miR847-5p_L-3R-1_1ss16AG	UGAUGAAGAGGAGUGGA	AC188831.3_FGT005	-	-	-	-		4	309-325
aly-miR847-5p_L-3R-1_1ss16AG	UGAUGAAGAGGAGUGGA	GRMZM2G081060_T02	RING/U-box superfamily protein	GO:0046872(metal ion binding)	-	[O] Anaphase-promoting complex (APC), subunit 11	BB,BB2	4	18719-18734
aly-miR847-5p_L-3R-1_1ss16AG	UGAUGAAGAGGAGUGGA	GRMZM2G041369_T02	alpha/beta-Hydrolases superfamily protein	-	-	-		4	156-172
aly-miR847-5p_L-3R-1_1ss16AG	UGAUGAAGAGGAGUGGA	GRMZM2G044472_T02	alpha/beta-Hydrolases superfamily protein	-	-	-		4	696-712
aly-miR847-5p_L-3R-1_1ss16AG	UGAUGAAGAGGAGUGGA	GRMZM2G042677_T01	alpha/beta-Hydrolases superfamily protein	GO:0008374(O-acyltransferase activity);GO:0006629(lipid metabolic process)	-	[I] Lecithin:cholesterol acyltransferase (LCAT)/Acyl-ceramide synthase		4	52-68
aly-miR847-5p_L-3R-1_1ss16AG	UGAUGAAGAGGAGUGGA	GRMZM2G041369_T01	alpha/beta-Hydrolases superfamily protein	GO:0008374(O-acyltransferase activity);GO:0006629(lipid metabolic process)	-	[I] Lecithin:cholesterol acyltransferase (LCAT)/Acyl-ceramide synthase		4	156-172
aly-miR847-5p_L-3R-1_1ss16AG	UGAUGAAGAGGAGUGGA	GRMZM2G044472_T01	alpha/beta-Hydrolases superfamily protein	GO:0008374(O-acyltransferase activity);GO:0006629(lipid metabolic process)	-	[I] Lecithin:cholesterol acyltransferase (LCAT)/Acyl-ceramide synthase		4	251-267
aly-miR847-5p_L-3R-1_1ss16AG	UGAUGAAGAGGAGUGGA	GRMZM2G007324_T01	Protein of unknown function (DUF620)	-	-	-		4	783-799
aly-miR847-5p_L-3R-1_1ss16AG	UGAUGAAGAGGAGUGGA	GRMZM2G028091_T05	-	-	-	-		4	417-433
aly-miR847-5p_L-3R-1_1ss16AG	UGAUGAAGAGGAGUGGA	GRMZM2G028091_T01	-	-	-	-		4	417-433
aly-miR847-5p_L-3R-1_1ss16AG	UGAUGAAGAGGAGUGGA	GRMZM2G028091_T02	-	-	-	-		4	417-433
aly-miR847-5p_L-3R-1_1ss16AG	UGAUGAAGAGGAGUGGA	GRMZM2G028091_T06	-	-	-	-		4	417-433
aly-miR847-5p_L-3R-1_1ss16AG	UGAUGAAGAGGAGUGGA	GRMZM2G040209_T02	51 kDa subunit of complex I	GO:0016651(oxidoreductase activity, acting on NADH or NADPH);GO:0051539(4 iron, 4 sulfur cluster binding);GO:0055114(oxidation-reduction process)	ko00190(Oxidative phosphorylation);ko05010(Alzheimer's disease);ko05012(Parkinson's disease);ko05016(Huntington's disease)	[C] NADH:ubiquinone oxidoreductase, NDUFV1/51kDa subunit	CI51	4	214-229
aly-miR847-5p_L-3R-1_1ss16AG	UGAUGAAGAGGAGUGGA	GRMZM2G024119_T01	-	-	-	-		4	248-263
aly-miR847-5p_L-3R-1_1ss16AG	UGAUGAAGAGGAGUGGA	GRMZM2G024119_T07	-	-	-	-		4	248-263
aly-miR847-5p_L-3R-1_1ss16AG	UGAUGAAGAGGAGUGGA	GRMZM2G029284_T01	-	-	-	-		4	528-543
aly-miR847-5p_L-3R-1_1ss16AG	UGAUGAAGAGGAGUGGA	GRMZM2G076905_T01	-	-	-	-		4	379-396
aly-miR847-5p_L-3R-1_1ss16AG	UGAUGAAGAGGAGUGGA	GRMZM2G003331_T02	apyrase 2	GO:0016787(hydrolase activity)	-	[F] Nucleoside phosphatase	APY2,ATAPY2	4	2098-2113
aly-miR847-5p_L-3R-1_1ss16AG	UGAUGAAGAGGAGUGGA	GRMZM2G003331_T01	apyrase 2	GO:0016787(hydrolase activity)	-	[F] Nucleoside phosphatase	APY2,ATAPY2	4	2109-2124
aly-miR847-5p_L-3R-1_1ss16AG	UGAUGAAGAGGAGUGGA	GRMZM2G021619_T01	Leucine-rich repeat protein kinase family protein	GO:0005515(protein binding);GO:0004672(protein kinase activity);GO:0006468(protein phosphorylation)	-	[T] Serine/threonine protein kinase		4	164-179
aly-miR847-5p_L-3R-1_1ss16AG	UGAUGAAGAGGAGUGGA	AC148152.3_FGT005	2-oxoglutarate (2OG) and Fe(II)-dependent oxygenase superfamily protein	GO:0016491(oxidoreductase activity);GO:0016706(oxidoreductase activity, acting on paired donors, with incorporation or reduction of molecular oxygen, 2-oxoglutarate as one donor, and incorporation of one atom each of oxygen into both donors);GO:0055114(oxidation-reduction process)	-	[R] Iron/ascorbate family oxidoreductases		4	1296-1311
aly-miR847-5p_L-3R-1_1ss16AG	UGAUGAAGAGGAGUGGA	GRMZM2G000959_T01	O-Glycosyl hydrolases family 17 protein	GO:0004553(hydrolase activity, hydrolyzing O-glycosyl compounds);GO:0005975(carbohydrate metabolic process)	-	-		4	442-459
ath-miR156a_L+1R+1	UUGACAGAAGAGAGUGAGCACC	GRMZM2G097275_T04	squamosa promoter binding protein-like 2	GO:0003677(DNA binding);GO:0005634(nucleus)	-	-	SPL2	2	1359-1380
ath-miR156a_L+1R+1	UUGACAGAAGAGAGUGAGCACC	GRMZM2G097275_T02	squamosa promoter binding protein-like 2	GO:0003677(DNA binding);GO:0005634(nucleus)	-	-	SPL2	2	2062-2083
ath-miR156a_L+1R+1	UUGACAGAAGAGAGUGAGCACC	GRMZM2G097275_T03	squamosa promoter binding protein-like 2	GO:0003677(DNA binding);GO:0005634(nucleus)	-	-	SPL2	2	2062-2083
ath-miR156a_L+1R+1	UUGACAGAAGAGAGUGAGCACC	GRMZM2G097275_T01	squamosa promoter binding protein-like 2	GO:0003677(DNA binding);GO:0005634(nucleus)	-	-	SPL2	2	2062-2083
ath-miR156a_L+1R+1	UUGACAGAAGAGAGUGAGCACC	GRMZM2G156621_T01	squamosa promoter binding protein-like 10	GO:0003677(DNA binding);GO:0005634(nucleus)	-	-	SPL10	3.5	858-879
ath-miR156a_L+1R+1	UUGACAGAAGAGAGUGAGCACC	GRMZM2G126827_T01	squamosa promoter binding protein-like 10	GO:0003677(DNA binding);GO:0005634(nucleus)	-	-	SPL10	3.5	926-947
ath-miR156a_L+1R+1	UUGACAGAAGAGAGUGAGCACC	GRMZM5G878561_T01	Squamosa promoter-binding protein-like (SBP domain) transcription factor family protein	GO:0003677(DNA binding);GO:0005634(nucleus)	-	-		2.5	2339-2360
ath-miR156a_L+1R+1	UUGACAGAAGAGAGUGAGCACC	GRMZM2G148467_T01	squamosa promoter binding protein-like 10	GO:0003677(DNA binding);GO:0005634(nucleus)	-	-	SPL10	2	835-856
ath-miR156a_L+1R+1	UUGACAGAAGAGAGUGAGCACC	GRMZM2G148467_T02	-	-	-	-		2	983-1004
ath-miR156a_L+1R+1	UUGACAGAAGAGAGUGAGCACC	GRMZM5G806833_T01	-	-	-	-		3	590-611
ath-miR156a_L+1R+1	UUGACAGAAGAGAGUGAGCACC	GRMZM2G061734_T01	Squamosa promoter-binding protein-like (SBP domain) transcription factor family protein	GO:0003677(DNA binding);GO:0005634(nucleus)	-	-		3	1566-1587
ath-miR159c_1ss20CA	UUUGGAUUGAAGGGAGCUCAU	GRMZM2G004090_T01	myb domain protein 101	GO:0003682(chromatin binding)	-	-	ATM1,ATMYB101,MYB101	2.5	1000-1021
ath-miR159c_1ss20CA	UUUGGAUUGAAGGGAGCUCAU	GRMZM2G084525_T02	Insulinase (Peptidase family M16) family protein	-	-	[O] N-arginine dibasic convertase NRD1 and related Zn2+-dependent endopeptidases, insulinase superfamily		4	1210-1229
ath-miR159c_1ss20CA	UUUGGAUUGAAGGGAGCUCAU	GRMZM2G084525_T01	Insulinase (Peptidase family M16) family protein	-	-	[O] N-arginine dibasic convertase NRD1 and related Zn2+-dependent endopeptidases, insulinase superfamily		4	1582-1601
ath-miR159c_1ss20CA	UUUGGAUUGAAGGGAGCUCAU	GRMZM2G113073_T01	Rho GTPase activating protein with PAK-box/P21-Rho-binding domain	GO:0007165(signal transduction)	-	[T] GTPase-activator protein		4	121-141
ath-miR159c_1ss20CA	UUUGGAUUGAAGGGAGCUCAU	GRMZM2G127720_T01	-	-	-	-		3	32-52
ath-miR159c_1ss20CA	UUUGGAUUGAAGGGAGCUCAU	GRMZM2G028054_T03	myb domain protein 65	GO:0003682(chromatin binding)	-	[K] Transcription factor, Myb superfamily	ATMYB65,MYB65	3	1692-1713
ath-miR159c_1ss20CA	UUUGGAUUGAAGGGAGCUCAU	GRMZM2G028054_T02	myb domain protein 65	GO:0003682(chromatin binding)	-	[K] Transcription factor, Myb superfamily	ATMYB65,MYB65	3	1692-1713
ath-miR159c_1ss20CA	UUUGGAUUGAAGGGAGCUCAU	GRMZM2G028054_T01	myb domain protein 65	GO:0003682(chromatin binding)	-	[K] Transcription factor, Myb superfamily	ATMYB65,MYB65	3	1692-1713
ath-miR166a_2ss20CT21CT	UCGGACCAGGCUUCAUUCCUU	GRMZM2G135175_T01	MATE efflux family protein	GO:0015238(drug transmembrane transporter activity);GO:0015297(antiporter activity);GO:0006855(drug transmembrane transport);GO:0055085(transmembrane transport);GO:0016020(membrane)	-	[R] Uncharacterized membrane protein, predicted efflux pump		4	361-381
ath-miR166a_2ss20CT21CT	UCGGACCAGGCUUCAUUCCUU	GRMZM2G003509_T02	Homeobox-leucine zipper family protein / lipid-binding START domain-containing protein	GO:0008289(lipid binding)	-	-	ATHB-14,ATHB14,PHB,PHB-1D	3	977-997
ath-miR166a_2ss20CT21CT	UCGGACCAGGCUUCAUUCCUU	GRMZM2G003509_T01	Homeobox-leucine zipper family protein / lipid-binding START domain-containing protein	GO:0003700(sequence-specific DNA binding transcription factor activity);GO:0043565(sequence-specific DNA binding);GO:0006355(regulation of transcription, DNA-dependent);GO:0008289(lipid binding)	-	-	ATHB-14,ATHB14,PHB,PHB-1D	3	736-756
ath-miR166a_2ss20CT21CT	UCGGACCAGGCUUCAUUCCUU	GRMZM2G552083_T01	Homeobox-leucine zipper family protein / lipid-binding START domain-containing protein	GO:0008289(lipid binding)	-	-	IFL,IFL1,REV	4	545-565
ath-miR166a_2ss20CT21CT	UCGGACCAGGCUUCAUUCCUU	GRMZM2G336718_T01	agenet domain-containing protein / bromo-adjacent homology (BAH) domain-containing protein	GO:0008289(lipid binding)	-	-		4	135-155
ath-miR166a_2ss20CT21CT	UCGGACCAGGCUUCAUUCCUU	AC208827.3_FGT002	-	-	-	-		2	267-287
ath-miR166a_2ss20CT21CT	UCGGACCAGGCUUCAUUCCUU	GRMZM2G123644_T01	agenet domain-containing protein / bromo-adjacent homology (BAH) domain-containing protein	GO:0003682(chromatin binding);GO:0008289(lipid binding)	-	-		4	545-565
ath-miR166a_2ss20CT21CT	UCGGACCAGGCUUCAUUCCUU	GRMZM2G038198_T01	Homeobox-leucine zipper family protein / lipid-binding START domain-containing protein	GO:0003735(structural constituent of ribosome);GO:0006412(translation);GO:0005840(ribosome)	-	-	ATHB9,PHV	4	485-505
ath-miR166a_2ss20CT21CT	UCGGACCAGGCUUCAUUCCUU	AC187157.4_FGT005	Homeobox-leucine zipper family protein / lipid-binding START domain-containing protein	GO:0003700(sequence-specific DNA binding transcription factor activity);GO:0043565(sequence-specific DNA binding);GO:0006355(regulation of transcription, DNA-dependent);GO:0008289(lipid binding)	-	-	ATHB-15,ATHB15,CNA,ICU4	3	563-583
ath-MIR404-p5_1ss5TG	CGGCGGCGGUAGCGGUGGCGGC	GRMZM2G022442_T01	Glycosyltransferase family 61 protein	GO:0016757(transferase activity, transferring glycosyl groups)	-	[S] Uncharacterized conserved protein		1	204-225
ath-MIR404-p5_1ss5TG	CGGCGGCGGUAGCGGUGGCGGC	GRMZM2G099413_T01	-	-	-	-		2.5	549-570
ath-MIR404-p5_1ss5TG	CGGCGGCGGUAGCGGUGGCGGC	GRMZM2G111504_T01	G-box binding factor 4	GO:0003700(sequence-specific DNA binding transcription factor activity);GO:0043565(sequence-specific DNA binding);GO:0006355(regulation of transcription, DNA-dependent)	-	-	GBF4	2.5	195-216
ath-MIR404-p5_1ss5TG	CGGCGGCGGUAGCGGUGGCGGC	GRMZM2G095865_T02	DNA GYRASE A	GO:0003677(DNA binding);GO:0003918(DNA topoisomerase (ATP-hydrolyzing) activity);GO:0005524(ATP binding);GO:0006265(DNA topological change);GO:0003916(DNA topoisomerase activity);GO:0005694(chromosome)	-	[B] DNA topoisomerase type II	GYRA	2.5	86-106
ath-MIR404-p5_1ss5TG	CGGCGGCGGUAGCGGUGGCGGC	GRMZM2G095865_T01	DNA GYRASE A	GO:0003677(DNA binding);GO:0003918(DNA topoisomerase (ATP-hydrolyzing) activity);GO:0005524(ATP binding);GO:0006265(DNA topological change);GO:0003916(DNA topoisomerase activity);GO:0005694(chromosome)	-	[B] DNA topoisomerase type II	GYRA	2.5	86-106
ath-MIR404-p5_1ss5TG	CGGCGGCGGUAGCGGUGGCGGC	GRMZM2G073250_T02	Protein kinase superfamily protein	GO:0004672(protein kinase activity);GO:0006468(protein phosphorylation)	-	[T] Serine/threonine protein kinase		3	16-37
ath-MIR404-p5_1ss5TG	CGGCGGCGGUAGCGGUGGCGGC	GRMZM2G108267_T02	-	-	-	-		3	312-333
ath-MIR404-p5_1ss5TG	CGGCGGCGGUAGCGGUGGCGGC	GRMZM2G108267_T01	-	-	-	-		3	312-333
ath-MIR404-p5_1ss5TG	CGGCGGCGGUAGCGGUGGCGGC	GRMZM2G134862_T02	Translin family protein	-	-	-		3	67-88
ath-MIR404-p5_1ss5TG	CGGCGGCGGUAGCGGUGGCGGC	GRMZM2G099452_T02	subtilisin-like serine protease 3	GO:0004252(serine-type endopeptidase activity);GO:0006508(proteolysis);GO:0042802(identical protein binding);GO:0043086(negative regulation of catalytic activity);GO:0005618(cell wall);GO:0016020(membrane)	-	-	SLP3	3	198-219
ath-MIR404-p5_1ss5TG	CGGCGGCGGUAGCGGUGGCGGC	GRMZM2G099452_T01	PA-domain containing subtilase family protein	GO:0004252(serine-type endopeptidase activity);GO:0006508(proteolysis);GO:0042802(identical protein binding);GO:0043086(negative regulation of catalytic activity);GO:0005618(cell wall);GO:0016020(membrane)	-	-		3	198-219
ath-MIR404-p5_1ss5TG	CGGCGGCGGUAGCGGUGGCGGC	GRMZM2G134862_T01	Translin family protein	GO:0043565(sequence-specific DNA binding)	-	[R] Translin family protein		3	73-94
ath-MIR404-p5_1ss5TG	CGGCGGCGGUAGCGGUGGCGGC	GRMZM2G026800_T01	Plastid-lipid associated protein PAP / fibrillin family protein	GO:0005198(structural molecule activity);GO:0009507(chloroplast)	-	-		3.5	130-151
ath-MIR404-p5_1ss5TG	CGGCGGCGGUAGCGGUGGCGGC	GRMZM2G100467_T01	Ribosomal protein L39 family protein	GO:0003735(structural constituent of ribosome);GO:0006412(translation);GO:0005622(intracellular);GO:0005840(ribosome)	ko03010(Ribosome)	[J] 60s ribosomal protein L39		3.5	55-76
ath-MIR404-p5_1ss5TG	CGGCGGCGGUAGCGGUGGCGGC	GRMZM2G120933_T02	RING/U-box superfamily protein	-	-	-		3.5	120-141
ath-MIR404-p5_1ss5TG	CGGCGGCGGUAGCGGUGGCGGC	GRMZM2G089361_T01	TEOSINTE BRANCHED 1, cycloidea and PCF transcription factor 2	-	-	-	TCP2	3.5	493-514
ath-MIR404-p5_1ss5TG	CGGCGGCGGUAGCGGUGGCGGC	GRMZM2G104789_T01	myb domain protein 36	GO:0003682(chromatin binding)	-	[K] Transcription factor, Myb superfamily	AtMYB36,MYB36	3.5	1001-1022
ath-MIR404-p5_1ss5TG	CGGCGGCGGUAGCGGUGGCGGC	GRMZM2G113594_T02	-	-	-	-		3.5	683-704
ath-MIR404-p5_1ss5TG	CGGCGGCGGUAGCGGUGGCGGC	GRMZM2G139031_T01	8-oxoguanine-DNA glycosylase 1	GO:0006284(base-excision repair);GO:0003684(damaged DNA binding);GO:0008534(oxidized purine base lesion DNA N-glycosylase activity);GO:0006289(nucleotide-excision repair)	ko03410(Base excision repair)	[L] 8-oxoguanine DNA glycosylase	ATOGG1,OGG1	3.5	43-64
ath-MIR404-p5_1ss5TG	CGGCGGCGGUAGCGGUGGCGGC	GRMZM2G120933_T01	RING/U-box superfamily protein	-	-	[O] E3 ubiquitin ligase involved in ubiquitination of E-cadherin complex		3.5	183-204
ath-MIR404-p5_1ss5TG	CGGCGGCGGUAGCGGUGGCGGC	GRMZM2G113594_T01	-	-	-	-		3.5	78-99
ath-MIR404-p5_1ss5TG	CGGCGGCGGUAGCGGUGGCGGC	GRMZM2G098298_T01	Papain family cysteine protease	GO:0008234(cysteine-type peptidase activity);GO:0006508(proteolysis)	-	[O] Cysteine proteinase Cathepsin F	RD19,RD19A	3.5	139-160
ath-MIR404-p5_1ss5TG	CGGCGGCGGUAGCGGUGGCGGC	GRMZM2G070633_T01	-	-	-	-		3.5	94-115
ath-MIR404-p5_1ss5TG	CGGCGGCGGUAGCGGUGGCGGC	GRMZM2G157982_T01	-	-	-	-		3.5	216-237
ath-MIR404-p5_1ss5TG	CGGCGGCGGUAGCGGUGGCGGC	GRMZM2G107444_T01	membrane-associated progesterone binding protein 3	GO:0020037(heme binding)	-	[R] Putative steroid membrane receptor Hpr6.6/25-Dx	ATMAPR3,ATMP2,MAPR3,MSBP2	3.5	809-830
ath-MIR404-p5_1ss5TG	CGGCGGCGGUAGCGGUGGCGGC	GRMZM2G105987_T01	NDR1/HIN1-like 25	-	-	-	NHL25	3.5	565-586
ath-MIR404-p5_1ss5TG	CGGCGGCGGUAGCGGUGGCGGC	GRMZM2G136143_T01	C-CAP/cofactor C-like domain-containing protein	-	-	[O] Beta-tubulin folding cofactor C	POR,TFC C	3.5	352-373
ath-MIR404-p5_1ss5TG	CGGCGGCGGUAGCGGUGGCGGC	GRMZM2G057329_T01	Cyclophilin-like peptidyl-prolyl cis-trans isomerase family protein	GO:0003755(peptidyl-prolyl cis-trans isomerase activity);GO:0006457(protein folding)	ko03040(Spliceosome)	[O] U-snRNP-associated cyclophilin type peptidyl-prolyl cis-trans isomerase		3.5	1074-1094
ath-MIR404-p5_1ss5TG	CGGCGGCGGUAGCGGUGGCGGC	GRMZM2G087165_T01	ribosomal protein S19	GO:0003735(structural constituent of ribosome);GO:0006412(translation);GO:0005840(ribosome)	ko03010(Ribosome)	[J] Mitochondrial/chloroplast ribosomal protein S19	RPS19	3.5	225-246
ath-MIR404-p5_1ss5TG	CGGCGGCGGUAGCGGUGGCGGC	GRMZM2G015972_T01	actin-related protein C3	GO:0030833(regulation of actin filament polymerization);GO:0034314(Arp2/3 complex-mediated actin nucleation);GO:0005856(cytoskeleton);GO:0005885(Arp2/3 protein complex)	ko04666(Fc gamma R-mediated phagocytosis);ko04810(Regulation of actin cytoskeleton);ko05100(Bacterial invasion of epithelial cells);ko05130(Pathogenic Escherichia coli infection);ko05131(Shigellosis)	[Z] Actin-related protein Arp2/3 complex, subunit ARPC3	ARPC3	3.5	39-61
ath-MIR404-p5_1ss5TG	CGGCGGCGGUAGCGGUGGCGGC	GRMZM2G015972_T03	actin-related protein C3	GO:0030833(regulation of actin filament polymerization);GO:0034314(Arp2/3 complex-mediated actin nucleation);GO:0005856(cytoskeleton);GO:0005885(Arp2/3 protein complex)	-	[Z] Actin-related protein Arp2/3 complex, subunit ARPC3	ARPC3	3.5	37-59
ath-MIR404-p5_1ss5TG	CGGCGGCGGUAGCGGUGGCGGC	GRMZM2G049372_T01	Major facilitator superfamily protein	GO:0022857(transmembrane transporter activity);GO:0055085(transmembrane transport);GO:0016021(integral to membrane)	-	[R] Predicted transporter (major facilitator superfamily)		3.5	1045-1067
ath-MIR404-p5_1ss5TG	CGGCGGCGGUAGCGGUGGCGGC	GRMZM2G077295_T01	Sec23/Sec24 protein transport family protein	GO:0008270(zinc ion binding);GO:0006886(intracellular protein transport);GO:0006888(ER to Golgi vesicle-mediated transport);GO:0030127(COPII vesicle coat)	-	[U] Vesicle coat complex COPII, subunit SEC23		3.5	200-222
ath-MIR404-p5_1ss5TG	CGGCGGCGGUAGCGGUGGCGGC	GRMZM2G021369_T03	Integrase-type DNA-binding superfamily protein	GO:0003700(sequence-specific DNA binding transcription factor activity);GO:0006355(regulation of transcription, DNA-dependent)	-	-		4	489-510
ath-MIR404-p5_1ss5TG	CGGCGGCGGUAGCGGUGGCGGC	GRMZM2G017921_T01	-	-	-	-		4	70-91
ath-MIR404-p5_1ss5TG	CGGCGGCGGUAGCGGUGGCGGC	GRMZM2G021369_T02	Integrase-type DNA-binding superfamily protein	GO:0003700(sequence-specific DNA binding transcription factor activity);GO:0006355(regulation of transcription, DNA-dependent)	-	-		4	489-510
ath-MIR404-p5_1ss5TG	CGGCGGCGGUAGCGGUGGCGGC	GRMZM2G021369_T01	Integrase-type DNA-binding superfamily protein	GO:0003700(sequence-specific DNA binding transcription factor activity);GO:0006355(regulation of transcription, DNA-dependent)	-	-		4	491-512
ath-MIR404-p5_1ss5TG	CGGCGGCGGUAGCGGUGGCGGC	GRMZM2G066449_T01	ethylene-responsive nuclear protein / ethylene-regulated nuclear protein (ERT2)	-	-	-		4	587-608
ath-MIR404-p5_1ss5TG	CGGCGGCGGUAGCGGUGGCGGC	GRMZM2G062885_T01	chloroplast import apparatus 2	GO:0005515(protein binding)	-	-	CIA2	4	977-998
ath-MIR404-p5_1ss5TG	CGGCGGCGGUAGCGGUGGCGGC	GRMZM2G120973_T04	RNA-binding KH domain-containing protein	GO:0003723(RNA binding)	-	[R] PolyC-binding proteins alphaCP-1 and related KH domain proteins		4	85-106
ath-MIR404-p5_1ss5TG	CGGCGGCGGUAGCGGUGGCGGC	GRMZM2G120973_T02	RNA-binding KH domain-containing protein	GO:0003723(RNA binding)	-	[R] PolyC-binding proteins alphaCP-1 and related KH domain proteins		4	85-106
ath-MIR404-p5_1ss5TG	CGGCGGCGGUAGCGGUGGCGGC	GRMZM2G027105_T08	RNA recognition motif and CCHC-type zinc finger domains containing protein	GO:0003676(nucleic acid binding);GO:0008270(zinc ion binding)	-	[A] Alternative splicing factor SRp20/9G8 (RRM superfamily)		4	815-836
ath-MIR404-p5_1ss5TG	CGGCGGCGGUAGCGGUGGCGGC	GRMZM2G027105_T07	RNA recognition motif and CCHC-type zinc finger domains containing protein	GO:0003676(nucleic acid binding);GO:0008270(zinc ion binding)	-	[A] Alternative splicing factor SRp20/9G8 (RRM superfamily)		4	815-836
ath-MIR404-p5_1ss5TG	CGGCGGCGGUAGCGGUGGCGGC	GRMZM2G120973_T03	RNA-binding KH domain-containing protein	GO:0003723(RNA binding)	-	[R] PolyC-binding proteins alphaCP-1 and related KH domain proteins		4	85-106
ath-MIR404-p5_1ss5TG	CGGCGGCGGUAGCGGUGGCGGC	GRMZM2G027105_T05	RNA recognition motif and CCHC-type zinc finger domains containing protein	GO:0003676(nucleic acid binding);GO:0008270(zinc ion binding)	-	[A] Alternative splicing factor SRp20/9G8 (RRM superfamily)		4	817-838
ath-MIR404-p5_1ss5TG	CGGCGGCGGUAGCGGUGGCGGC	GRMZM2G027105_T04	RNA recognition motif and CCHC-type zinc finger domains containing protein	GO:0003676(nucleic acid binding);GO:0008270(zinc ion binding)	-	[A] Alternative splicing factor SRp20/9G8 (RRM superfamily)		4	835-856
ath-MIR404-p5_1ss5TG	CGGCGGCGGUAGCGGUGGCGGC	GRMZM2G027105_T01	RNA recognition motif and CCHC-type zinc finger domains containing protein	GO:0003676(nucleic acid binding);GO:0008270(zinc ion binding)	-	[A] Alternative splicing factor SRp20/9G8 (RRM superfamily)		4	840-861
ath-MIR404-p5_1ss5TG	CGGCGGCGGUAGCGGUGGCGGC	GRMZM2G027105_T03	RNA recognition motif and CCHC-type zinc finger domains containing protein	GO:0003676(nucleic acid binding);GO:0008270(zinc ion binding)	-	[A] Alternative splicing factor SRp20/9G8 (RRM superfamily)		4	844-865
ath-MIR404-p5_1ss5TG	CGGCGGCGGUAGCGGUGGCGGC	GRMZM2G120973_T01	RNA-binding KH domain-containing protein	GO:0003723(RNA binding)	-	[R] PolyC-binding proteins alphaCP-1 and related KH domain proteins		4	95-116
ath-MIR404-p5_1ss5TG	CGGCGGCGGUAGCGGUGGCGGC	GRMZM2G105429_T01	-	-	-	-		4	70-91
ath-MIR404-p5_1ss5TG	CGGCGGCGGUAGCGGUGGCGGC	GRMZM2G027105_T06	serine/arginine-rich 22	GO:0003676(nucleic acid binding);GO:0008270(zinc ion binding)	-	[A] Alternative splicing factor SRp20/9G8 (RRM superfamily)	RSZP22,SRZ-22,SRZ22	4	1285-1306
ath-MIR404-p5_1ss5TG	CGGCGGCGGUAGCGGUGGCGGC	GRMZM2G161299_T02	Mitochondrial substrate carrier family protein	-	-	-		4	2341-2362
ath-MIR404-p5_1ss5TG	CGGCGGCGGUAGCGGUGGCGGC	GRMZM2G091293_T01	-	-	-	-		4	588-609
ath-MIR404-p5_1ss5TG	CGGCGGCGGUAGCGGUGGCGGC	GRMZM2G161299_T03	Mitochondrial substrate carrier family protein	-	-	[C] Mitochondrial solute carrier protein		4	2507-2528
ath-MIR404-p5_1ss5TG	CGGCGGCGGUAGCGGUGGCGGC	GRMZM2G040890_T01	Double Clp-N motif-containing P-loop nucleoside triphosphate hydrolases superfamily protein	-	-	[O] Chaperone HSP104 and related ATP-dependent Clp proteases		4	1200-1221
ath-MIR404-p5_1ss5TG	CGGCGGCGGUAGCGGUGGCGGC	GRMZM2G088753_T02	starch branching enzyme 2.2	GO:0003824(catalytic activity);GO:0043169(cation binding);GO:0005975(carbohydrate metabolic process);GO:0004553(hydrolase activity, hydrolyzing O-glycosyl compounds)	-	[G] 1,4-alpha-glucan branching enzyme/starch branching enzyme II	SBE2.2	4	375-396
ath-MIR404-p5_1ss5TG	CGGCGGCGGUAGCGGUGGCGGC	GRMZM2G088753_T01	starch branching enzyme 2.2	GO:0003824(catalytic activity);GO:0043169(cation binding);GO:0005975(carbohydrate metabolic process);GO:0004553(hydrolase activity, hydrolyzing O-glycosyl compounds)	-	[G] 1,4-alpha-glucan branching enzyme/starch branching enzyme II	SBE2.2	4	375-396
ath-MIR404-p5_1ss5TG	CGGCGGCGGUAGCGGUGGCGGC	GRMZM2G024739_T03	cryptochrome 1	GO:0003913(DNA photolyase activity);GO:0006281(DNA repair)	-	[T] Deoxyribodipyrimidine photolyase/cryptochrome	ATCRY1,BLU1,CRY1,HY4,OOP2	4	350-370
ath-MIR404-p5_1ss5TG	CGGCGGCGGUAGCGGUGGCGGC	GRMZM2G024739_T04	cryptochrome 1	GO:0003913(DNA photolyase activity);GO:0006281(DNA repair)	-	[T] Deoxyribodipyrimidine photolyase/cryptochrome	ATCRY1,BLU1,CRY1,HY4,OOP2	4	350-370
ath-MIR404-p5_1ss5TG	CGGCGGCGGUAGCGGUGGCGGC	GRMZM2G024739_T01	cryptochrome 1	GO:0003913(DNA photolyase activity);GO:0006281(DNA repair)	ko04712(Circadian rhythm - plant)	[T] Deoxyribodipyrimidine photolyase/cryptochrome	ATCRY1,BLU1,CRY1,HY4,OOP2	4	791-811
ath-MIR404-p5_1ss5TG	CGGCGGCGGUAGCGGUGGCGGC	GRMZM2G024657_T01	Cysteine proteinases superfamily protein	-	-	[O] OTU (ovarian tumor)-like cysteine protease		4	481-503
ath-MIR404-p5_1ss5TG	CGGCGGCGGUAGCGGUGGCGGC	GRMZM5G854532_T01	-	-	-	-		2	569-590
ath-MIR404-p5_1ss5TG	CGGCGGCGGUAGCGGUGGCGGC	GRMZM2G039187_T02	IQ-domain 19	GO:0005515(protein binding)	-	-	IQD19	3	517-538
ath-MIR404-p5_1ss5TG	CGGCGGCGGUAGCGGUGGCGGC	GRMZM2G039187_T01	IQ-domain 19	GO:0005515(protein binding)	-	-	IQD19	3	517-538
ath-MIR404-p5_1ss5TG	CGGCGGCGGUAGCGGUGGCGGC	GRMZM2G033656_T01	Integrase-type DNA-binding superfamily protein	GO:0003700(sequence-specific DNA binding transcription factor activity);GO:0006355(regulation of transcription, DNA-dependent)	-	-		3.5	511-532
ath-MIR404-p5_1ss5TG	CGGCGGCGGUAGCGGUGGCGGC	GRMZM2G001606_T02	-	-	-	-		3.5	278-299
ath-MIR404-p5_1ss5TG	CGGCGGCGGUAGCGGUGGCGGC	GRMZM2G001606_T01	-	-	-	-		3.5	278-299
ath-MIR404-p5_1ss5TG	CGGCGGCGGUAGCGGUGGCGGC	GRMZM2G013639_T01	heme binding	GO:0020037(heme binding)	-	-		3.5	111-132
ath-MIR404-p5_1ss5TG	CGGCGGCGGUAGCGGUGGCGGC	GRMZM2G013639_T02	heme binding	GO:0020037(heme binding)	-	-		3.5	76-97
ath-MIR404-p5_1ss5TG	CGGCGGCGGUAGCGGUGGCGGC	AC234528.1_FGT005	dehydratase family	GO:0003824(catalytic activity);GO:0008152(metabolic process)	ko00290(Valine, leucine and isoleucine biosynthesis);ko00770(Pantothenate and CoA biosynthesis)	[E] Dihydroxy-acid dehydratase		3.5	112-133
ath-MIR404-p5_1ss5TG	CGGCGGCGGUAGCGGUGGCGGC	GRMZM2G016210_T01	Protein of Unknown Function (DUF239)	-	-	-		3.5	1157-1178
ath-MIR404-p5_1ss5TG	CGGCGGCGGUAGCGGUGGCGGC	GRMZM2G446201_T01	-	-	-	-		3.5	1162-1183
ath-MIR404-p5_1ss5TG	CGGCGGCGGUAGCGGUGGCGGC	GRMZM2G446201_T02	-	-	-	-		3.5	1404-1425
ath-MIR404-p5_1ss5TG	CGGCGGCGGUAGCGGUGGCGGC	GRMZM2G471283_T01	hAT transposon superfamily protein	-	-	-		3.5	18422-18443
ath-MIR404-p5_1ss5TG	CGGCGGCGGUAGCGGUGGCGGC	GRMZM5G891366_T01	-	-	-	-		4	257-278
ath-MIR404-p5_1ss5TG	CGGCGGCGGUAGCGGUGGCGGC	GRMZM2G017319_T01	LOB domain-containing protein 37	-	-	-	ASL39,LBD37	4	735-756
ath-MIR404-p5_1ss5TG	CGGCGGCGGUAGCGGUGGCGGC	GRMZM5G866734_T01	Regulator of chromosome condensation (RCC1) family protein	-	-	[S] Uncharacterized conserved protein, contains RCC1 domain		4	196-217
ath-MIR404-p5_1ss5TG	CGGCGGCGGUAGCGGUGGCGGC	GRMZM2G368861_T01	Scorpion toxin-like knottin superfamily protein	GO:0006952(defense response)	-	-	LCR74,PDF2.5	4	420-441
ath-MIR404-p5_1ss5TG	CGGCGGCGGUAGCGGUGGCGGC	GRMZM2G418432_T01	Protein kinase protein with adenine nucleotide alpha hydrolases-like domain	GO:0004672(protein kinase activity);GO:0005524(ATP binding);GO:0006468(protein phosphorylation);GO:0006950(response to stress)	-	[T] Serine/threonine protein kinase		4	451-472
ath-MIR404-p5_1ss5TG	CGGCGGCGGUAGCGGUGGCGGC	GRMZM5G847687_T01	-	-	-	-		4	1092-1112
ath-MIR404-p5_1ss5TG	CGGCGGCGGUAGCGGUGGCGGC	GRMZM2G018974_T01	Pentatricopeptide repeat (PPR) superfamily protein	-	-	-	MEE40	4	157-177
ath-MIR404-p5_1ss5TG	CGGCGGCGGUAGCGGUGGCGGC	AC235547.1_FGT005	Leucine-rich repeat protein kinase family protein	GO:0005515(protein binding);GO:0004672(protein kinase activity);GO:0006468(protein phosphorylation)	-	[T] Serine/threonine protein kinase		4	6-26
ath-MIR404-p5_1ss5TG	CGGCGGCGGUAGCGGUGGCGGC	GRMZM5G873280_T01	-	-	-	-		4	1031-1051
ath-MIR404-p5_1ss5TG	CGGCGGCGGUAGCGGUGGCGGC	GRMZM2G471517_T01	-	-	-	-		2.5	213-234
ath-MIR404-p5_1ss5TG	CGGCGGCGGUAGCGGUGGCGGC	GRMZM2G059891_T01	early-responsive to dehydration stress protein (ERD4)	GO:0016020(membrane)	-	[R] Uncharacterized conserved protein		3	558-579
ath-MIR404-p5_1ss5TG	CGGCGGCGGUAGCGGUGGCGGC	GRMZM2G454189_T01	-	-	-	-		3.5	105-126
ath-MIR404-p5_1ss5TG	CGGCGGCGGUAGCGGUGGCGGC	GRMZM2G404316_T01	-	-	-	-		3.5	213-234
ath-MIR404-p5_1ss5TG	CGGCGGCGGUAGCGGUGGCGGC	GRMZM2G028594_T04	light-regulated zinc finger protein 1	GO:0008270(zinc ion binding);GO:0005622(intracellular)	-	-	DBB3,LZF1,STH3	3.5	533-554
ath-MIR404-p5_1ss5TG	CGGCGGCGGUAGCGGUGGCGGC	GRMZM2G028594_T03	B-box zinc finger family protein	-	-	-		3.5	151-172
ath-MIR404-p5_1ss5TG	CGGCGGCGGUAGCGGUGGCGGC	GRMZM2G462555_T01	Core-2/I-branching beta-1,6-N-acetylglucosaminyltransferase family protein	GO:0008375(acetylglucosaminyltransferase activity);GO:0016020(membrane)	-	-		3.5	228-249
ath-MIR404-p5_1ss5TG	CGGCGGCGGUAGCGGUGGCGGC	GRMZM2G480687_T01	-	-	-	-		3.5	443-464
ath-MIR404-p5_1ss5TG	CGGCGGCGGUAGCGGUGGCGGC	AC225193.3_FGT004	Chaperone DnaJ-domain superfamily protein	-	-	-		3.5	498-519
ath-MIR404-p5_1ss5TG	CGGCGGCGGUAGCGGUGGCGGC	GRMZM5G870606_T01	-	-	-	-		3.5	1398-1419
ath-MIR404-p5_1ss5TG	CGGCGGCGGUAGCGGUGGCGGC	GRMZM2G028594_T01	light-regulated zinc finger protein 1	GO:0008270(zinc ion binding);GO:0005622(intracellular)	-	-	DBB3,LZF1,STH3	3.5	377-398
ath-MIR404-p5_1ss5TG	CGGCGGCGGUAGCGGUGGCGGC	GRMZM2G046729_T01	receptor-like kinase 1	GO:0004672(protein kinase activity);GO:0005524(ATP binding);GO:0006468(protein phosphorylation);GO:0005515(protein binding)	-	[T] Serine/threonine protein kinase	RKL1	3.5	1287-1308
ath-MIR404-p5_1ss5TG	CGGCGGCGGUAGCGGUGGCGGC	GRMZM2G436856_T01	-	-	-	-		3.5	123-144
ath-MIR404-p5_1ss5TG	CGGCGGCGGUAGCGGUGGCGGC	GRMZM2G422651_T01	Eukaryotic translation initiation factor 3 subunit 7 (eIF-3)	GO:0003743(translation initiation factor activity);GO:0005737(cytoplasm);GO:0005852(eukaryotic translation initiation factor 3 complex)	-	[J] Translation initiation factor 3, subunit d (eIF-3d)		3.5	1225-1247
ath-MIR404-p5_1ss5TG	CGGCGGCGGUAGCGGUGGCGGC	GRMZM2G426613_T01	RING/U-box superfamily protein	GO:0046872(metal ion binding)	-	-		3.5	907-928
ath-MIR404-p5_1ss5TG	CGGCGGCGGUAGCGGUGGCGGC	GRMZM2G028594_T02	light-regulated zinc finger protein 1	-	-	-	DBB3,LZF1,STH3	3.5	321-342
ath-MIR404-p5_1ss5TG	CGGCGGCGGUAGCGGUGGCGGC	GRMZM2G051785_T01	GRAS family transcription factor	-	-	-	ATHAM3,HAM3	3.5	1032-1052
ath-MIR404-p5_1ss5TG	CGGCGGCGGUAGCGGUGGCGGC	GRMZM2G470731_T01	-	-	-	-		3.5	94-115
ath-MIR404-p5_1ss5TG	CGGCGGCGGUAGCGGUGGCGGC	GRMZM2G416471_T01	-	-	-	-		3.5	97-118
ath-MIR404-p5_1ss5TG	CGGCGGCGGUAGCGGUGGCGGC	GRMZM2G027847_T01	-	-	-	-		4	393-414
ath-MIR404-p5_1ss5TG	CGGCGGCGGUAGCGGUGGCGGC	GRMZM2G000423_T03	2-oxoglutarate (2OG) and Fe(II)-dependent oxygenase superfamily protein	-	-	-		4	115-136
ath-MIR404-p5_1ss5TG	CGGCGGCGGUAGCGGUGGCGGC	GRMZM2G000423_T02	2-oxoglutarate (2OG) and Fe(II)-dependent oxygenase superfamily protein	-	-	-		4	126-147
ath-MIR404-p5_1ss5TG	CGGCGGCGGUAGCGGUGGCGGC	GRMZM2G000423_T01	2-oxoglutarate (2OG) and Fe(II)-dependent oxygenase superfamily protein	GO:0016491(oxidoreductase activity);GO:0016706(oxidoreductase activity, acting on paired donors, with incorporation or reduction of molecular oxygen, 2-oxoglutarate as one donor, and incorporation of one atom each of oxygen into both donors);GO:0055114(oxidation-reduction process)	-	[R] Iron/ascorbate family oxidoreductases		4	126-147
ath-MIR404-p5_1ss5TG	CGGCGGCGGUAGCGGUGGCGGC	GRMZM2G439908_T01	Plant invertase/pectin methylesterase inhibitor superfamily protein	GO:0004857(enzyme inhibitor activity);GO:0030599(pectinesterase activity)	-	-		4	736-757
ath-MIR404-p5_1ss5TG	CGGCGGCGGUAGCGGUGGCGGC	GRMZM2G036921_T01	Thioredoxin superfamily protein	GO:0016491(oxidoreductase activity)	-	[O] Alkyl hydroperoxide reductase/peroxiredoxin		4	159-180
ath-MIR404-p5_1ss5TG	CGGCGGCGGUAGCGGUGGCGGC	GRMZM2G007475_T01	Uncharacterised protein family (UPF0497)	-	-	-		4	188-209
ath-MIR404-p5_1ss5TG	CGGCGGCGGUAGCGGUGGCGGC	GRMZM2G092797_T01	embryo sac development arrest 7	GO:0005515(protein binding)	-	-	EDA7	4	113-134
ath-MIR404-p5_1ss5TG	CGGCGGCGGUAGCGGUGGCGGC	GRMZM5G818186_T01	6-phosphogluconate dehydrogenase family protein	GO:0004616(phosphogluconate dehydrogenase (decarboxylating) activity);GO:0006098(pentose-phosphate shunt);GO:0055114(oxidation-reduction process)	-	[R] Predicted dehydrogenase		4	110-132
ath-MIR404-p5_1ss5TG	CGGCGGCGGUAGCGGUGGCGGC	AC217887.3_FGT004	O-Glycosyl hydrolases family 17 protein	GO:0004553(hydrolase activity, hydrolyzing O-glycosyl compounds);GO:0005975(carbohydrate metabolic process)	-	-		4	274-295
ath-MIR404-p5_1ss5TG	CGGCGGCGGUAGCGGUGGCGGC	GRMZM2G070315_T01	Phosphotyrosine protein phosphatases superfamily protein	-	-	-		4	286-307
ath-MIR404-p5_1ss5TG	CGGCGGCGGUAGCGGUGGCGGC	GRMZM2G070315_T02	Phosphotyrosine protein phosphatases superfamily protein	-	-	-		4	286-307
ath-MIR404-p5_1ss5TG	CGGCGGCGGUAGCGGUGGCGGC	GRMZM5G874840_T01	cardiolipin synthase	GO:0016780(phosphotransferase activity, for other substituted phosphate groups);GO:0008654(phospholipid biosynthetic process);GO:0016020(membrane)	ko00564(Glycerophospholipid metabolism)	[I] CDP-alcohol phosphatidyltransferase/Phosphatidylglycerol-phosphate synthase	CLS	4	197-218
ath-MIR404-p5_1ss5TG	CGGCGGCGGUAGCGGUGGCGGC	GRMZM2G467674_T01	-	-	-	-		4	419-439
ath-MIR404-p5_1ss5TG	CGGCGGCGGUAGCGGUGGCGGC	GRMZM2G066373_T01	DNA-binding storekeeper protein-related transcriptional regulator	-	-	-		4	288-309
ath-MIR404-p5_1ss5TG	CGGCGGCGGUAGCGGUGGCGGC	GRMZM2G032547_T01	Clp amino terminal domain-containing protein	GO:0019538(protein metabolic process)	-	[O] Chaperone HSP104 and related ATP-dependent Clp proteases		3	687-708
ath-MIR404-p5_1ss5TG	CGGCGGCGGUAGCGGUGGCGGC	GRMZM2G040673_T01	ovate family protein 6	-	-	-	ATOFP6,OFP6	3	1035-1056
ath-MIR404-p5_1ss5TG	CGGCGGCGGUAGCGGUGGCGGC	GRMZM2G317281_T01	-	-	-	-		3.5	46-67
ath-MIR404-p5_1ss5TG	CGGCGGCGGUAGCGGUGGCGGC	GRMZM2G077458_T01	Transducin/WD40 repeat-like superfamily protein	GO:0005515(protein binding)	-	[E] Uncharacterized conserved protein		3.5	17-38
ath-MIR404-p5_1ss5TG	CGGCGGCGGUAGCGGUGGCGGC	GRMZM2G124439_T01	seryl-tRNA synthetase / serine--tRNA ligase	GO:0000166(nucleotide binding);GO:0004828(serine-tRNA ligase activity);GO:0005524(ATP binding);GO:0006434(seryl-tRNA aminoacylation);GO:0005737(cytoplasm)	-	-		3.5	72-93
ath-MIR404-p5_1ss5TG	CGGCGGCGGUAGCGGUGGCGGC	GRMZM2G069606_T01	Late embryogenesis abundant (LEA) hydroxyproline-rich glycoprotein family	-	-	-		3.5	954-975
ath-MIR404-p5_1ss5TG	CGGCGGCGGUAGCGGUGGCGGC	GRMZM2G143071_T02	-	-	-	-		3.5	125-146
ath-MIR404-p5_1ss5TG	CGGCGGCGGUAGCGGUGGCGGC	GRMZM2G101179_T02	-	GO:0006364(rRNA processing);GO:0030688(preribosome, small subunit precursor)	-	[A] Nucleolar protein NOP52/RRP1		3.5	125-146
ath-MIR404-p5_1ss5TG	CGGCGGCGGUAGCGGUGGCGGC	GRMZM2G101179_T01	-	GO:0006364(rRNA processing);GO:0030688(preribosome, small subunit precursor)	-	[A] Nucleolar protein NOP52/RRP1		3.5	125-146
ath-MIR404-p5_1ss5TG	CGGCGGCGGUAGCGGUGGCGGC	GRMZM2G077951_T01	BTB-POZ and MATH domain 2	GO:0005515(protein binding)	-	-	ATBPM2,BPM2	3.5	2005-2026
ath-MIR404-p5_1ss5TG	CGGCGGCGGUAGCGGUGGCGGC	GRMZM2G125635_T01	Adenosylmethionine decarboxylase family protein	GO:0004014(adenosylmethionine decarboxylase activity);GO:0006597(spermine biosynthetic process);GO:0008295(spermidine biosynthetic process)	ko00270(Cysteine and methionine metabolism);ko00330(Arginine and proline metabolism)	[T] S-adenosylmethionine decarboxylase		3.5	66-87
ath-MIR404-p5_1ss5TG	CGGCGGCGGUAGCGGUGGCGGC	GRMZM2G143071_T01	-	-	-	-		3.5	125-146
ath-MIR404-p5_1ss5TG	CGGCGGCGGUAGCGGUGGCGGC	GRMZM2G158097_T02	-	-	-	-		3.5	255-276
ath-MIR404-p5_1ss5TG	CGGCGGCGGUAGCGGUGGCGGC	GRMZM2G158097_T03	-	-	-	-		3.5	255-276
ath-MIR404-p5_1ss5TG	CGGCGGCGGUAGCGGUGGCGGC	GRMZM2G158097_T01	-	-	-	-		3.5	255-276
ath-MIR404-p5_1ss5TG	CGGCGGCGGUAGCGGUGGCGGC	GRMZM2G041317_T01	-	-	-	-		4	22-43
ath-MIR404-p5_1ss5TG	CGGCGGCGGUAGCGGUGGCGGC	GRMZM2G063363_T02	PapD-like superfamily protein	GO:0005198(structural molecule activity)	-	-		4	238-259
ath-MIR404-p5_1ss5TG	CGGCGGCGGUAGCGGUGGCGGC	GRMZM2G097636_T01	myb domain protein 63	GO:0003682(chromatin binding)	-	[K] Transcription factor, Myb superfamily	ATMYB63,MYB63	4	477-498
ath-MIR404-p5_1ss5TG	CGGCGGCGGUAGCGGUGGCGGC	GRMZM2G097638_T01	myb domain protein 63	GO:0003682(chromatin binding)	-	[K] Transcription factor, Myb superfamily	ATMYB63,MYB63	4	624-645
ath-MIR404-p5_1ss5TG	CGGCGGCGGUAGCGGUGGCGGC	GRMZM2G089721_T01	C2H2-type zinc finger family protein	-	-	-		4	745-766
ath-MIR404-p5_1ss5TG	CGGCGGCGGUAGCGGUGGCGGC	GRMZM2G063363_T01	PapD-like superfamily protein	GO:0005198(structural molecule activity)	-	[U] VAMP-associated protein involved in inositol metabolism		4	238-259
ath-MIR404-p5_1ss5TG	CGGCGGCGGUAGCGGUGGCGGC	GRMZM2G162972_T01	-	-	-	-		4	342-362
ath-MIR404-p5_1ss5TG	CGGCGGCGGUAGCGGUGGCGGC	GRMZM2G044382_T01	Protein phosphatase 2C family protein	GO:0003824(catalytic activity)	-	[T] Serine/threonine protein phosphatase		4	354-375
ath-MIR404-p5_1ss5TG	CGGCGGCGGUAGCGGUGGCGGC	GRMZM2G054615_T02	GATA transcription factor 7	GO:0003700(sequence-specific DNA binding transcription factor activity);GO:0008270(zinc ion binding);GO:0043565(sequence-specific DNA binding);GO:0006355(regulation of transcription, DNA-dependent)	-	-	GATA7	4	534-555
ath-MIR404-p5_1ss5TG	CGGCGGCGGUAGCGGUGGCGGC	GRMZM2G153017_T02	-	-	-	-		4	2158-2179
ath-MIR404-p5_1ss5TG	CGGCGGCGGUAGCGGUGGCGGC	GRMZM2G153017_T01	-	-	-	-		4	2158-2179
ath-MIR404-p5_1ss5TG	CGGCGGCGGUAGCGGUGGCGGC	GRMZM2G058588_T01	squamosa promoter binding protein-like 8	GO:0003677(DNA binding);GO:0005634(nucleus)	-	-	SPL8	4	191-212
ath-MIR404-p5_1ss5TG	CGGCGGCGGUAGCGGUGGCGGC	GRMZM2G062390_T01	Peroxidase superfamily protein	GO:0004601(peroxidase activity);GO:0020037(heme binding);GO:0006979(response to oxidative stress);GO:0055114(oxidation-reduction process)	ko00360(Phenylalanine metabolism);ko00680(Methane metabolism);ko00940(Phenylpropanoid biosynthesis)	-		4	914-935
ath-MIR404-p5_1ss5TG	CGGCGGCGGUAGCGGUGGCGGC	GRMZM2G054615_T01	GATA transcription factor 5	GO:0003700(sequence-specific DNA binding transcription factor activity);GO:0008270(zinc ion binding);GO:0043565(sequence-specific DNA binding);GO:0006355(regulation of transcription, DNA-dependent)	-	[K] GATA-4/5/6 transcription factors	GATA5	4	534-555
ath-MIR404-p5_1ss5TG	CGGCGGCGGUAGCGGUGGCGGC	GRMZM2G048850_T01	GATA transcription factor 4	GO:0003700(sequence-specific DNA binding transcription factor activity);GO:0008270(zinc ion binding);GO:0043565(sequence-specific DNA binding);GO:0006355(regulation of transcription, DNA-dependent)	-	-	GATA4	4	1000-1021
ath-MIR404-p5_1ss5TG	CGGCGGCGGUAGCGGUGGCGGC	GRMZM2G036554_T02	basic helix-loop-helix (bHLH) DNA-binding superfamily protein	GO:0046983(protein dimerization activity)	-	-		4	672-694
ath-MIR404-p5_1ss5TG	CGGCGGCGGUAGCGGUGGCGGC	GRMZM2G173682_T02	Peptidase family C54 protein	-	ko04140(Regulation of autophagy)	[U] Cysteine protease required for autophagy - Apg4p/Aut2p		4	67-88
ath-MIR404-p5_1ss5TG	CGGCGGCGGUAGCGGUGGCGGC	GRMZM2G036554_T01	basic helix-loop-helix (bHLH) DNA-binding superfamily protein	GO:0046983(protein dimerization activity)	-	-		4	672-694
ath-MIR404-p5_1ss5TG	CGGCGGCGGUAGCGGUGGCGGC	GRMZM2G054309_T02	Protein of unknown function (DUF594)	-	-	-		4	94-115
ath-MIR404-p5_1ss5TG	CGGCGGCGGUAGCGGUGGCGGC	GRMZM2G173682_T01	Peptidase family C54 protein	-	ko04140(Regulation of autophagy)	[U] Cysteine protease required for autophagy - Apg4p/Aut2p		4	219-240
ath-MIR404-p5_1ss5TG	CGGCGGCGGUAGCGGUGGCGGC	GRMZM2G003090_T01	Protein of unknown function (DUF1685)	-	-	-		4	251-272
ath-MIR404-p5_1ss5TG	CGGCGGCGGUAGCGGUGGCGGC	GRMZM2G003090_T02	Protein of unknown function (DUF1685)	-	-	-		4	251-272
ath-MIR404-p5_1ss5TG	CGGCGGCGGUAGCGGUGGCGGC	GRMZM2G003090_T03	Protein of unknown function (DUF1685)	-	-	-		4	251-272
ath-MIR404-p5_1ss5TG	CGGCGGCGGUAGCGGUGGCGGC	AC199190.3_FGT001	-	-	-	-		4	8-30
ath-MIR404-p5_1ss5TG	CGGCGGCGGUAGCGGUGGCGGC	GRMZM5G892627_T02	UDP-Glycosyltransferase superfamily protein	GO:0016758(transferase activity, transferring hexosyl groups);GO:0008152(metabolic process)	-	[C] UDP-glucuronosyl and UDP-glucosyl transferase		4	62-84
ath-MIR404-p5_1ss5TG	CGGCGGCGGUAGCGGUGGCGGC	GRMZM5G892627_T03	UDP-Glycosyltransferase superfamily protein	GO:0016758(transferase activity, transferring hexosyl groups);GO:0008152(metabolic process)	-	[C] UDP-glucuronosyl and UDP-glucosyl transferase		4	62-84
ath-MIR404-p5_1ss5TG	CGGCGGCGGUAGCGGUGGCGGC	GRMZM5G836990_T01	roline-rich extensin-like receptor kinase 4	GO:0004672(protein kinase activity);GO:0006468(protein phosphorylation)	-	[T] Serine/threonine protein kinase	PERK4	1	414-435
ath-MIR404-p5_1ss5TG	CGGCGGCGGUAGCGGUGGCGGC	GRMZM2G049695_T01	myb-like transcription factor family protein	GO:0003682(chromatin binding)	-	-		1.5	394-415
ath-MIR404-p5_1ss5TG	CGGCGGCGGUAGCGGUGGCGGC	AC197705.4_FGT008	Protein of unknown function (DUF688)	-	-	-		2.5	1230-1251
ath-MIR404-p5_1ss5TG	CGGCGGCGGUAGCGGUGGCGGC	GRMZM2G120857_T01	isocitrate dehydrogenase V	GO:0016616(oxidoreductase activity, acting on the CH-OH group of donors, NAD or NADP as acceptor);GO:0055114(oxidation-reduction process)	ko00020(Citrate cycle (TCA cycle))	[E] Isocitrate dehydrogenase, alpha subunit	IDH-V	2.5	186-207
ath-MIR404-p5_1ss5TG	CGGCGGCGGUAGCGGUGGCGGC	GRMZM2G120857_T02	isocitrate dehydrogenase V	GO:0016616(oxidoreductase activity, acting on the CH-OH group of donors, NAD or NADP as acceptor);GO:0055114(oxidation-reduction process)	ko00020(Citrate cycle (TCA cycle))	[E] Isocitrate dehydrogenase, alpha subunit	IDH-V	2.5	84-105
ath-MIR404-p5_1ss5TG	CGGCGGCGGUAGCGGUGGCGGC	GRMZM2G069687_T01	SCAR family protein	-	-	-	ATSCAR3,SCAR3,WAVE2	2.5	423-444
ath-MIR404-p5_1ss5TG	CGGCGGCGGUAGCGGUGGCGGC	GRMZM2G069687_T02	SCAR family protein	-	-	-	ATSCAR3,SCAR3,WAVE2	2.5	423-444
ath-MIR404-p5_1ss5TG	CGGCGGCGGUAGCGGUGGCGGC	GRMZM2G119361_T02	Octicosapeptide/Phox/Bem1p family protein	GO:0005515(protein binding)	-	-		3	888-909
ath-MIR404-p5_1ss5TG	CGGCGGCGGUAGCGGUGGCGGC	GRMZM2G119361_T03	Octicosapeptide/Phox/Bem1p family protein	GO:0005515(protein binding)	-	-		3	888-909
ath-MIR404-p5_1ss5TG	CGGCGGCGGUAGCGGUGGCGGC	GRMZM2G119361_T01	Octicosapeptide/Phox/Bem1p family protein	GO:0005515(protein binding)	-	-		3	888-909
ath-MIR404-p5_1ss5TG	CGGCGGCGGUAGCGGUGGCGGC	GRMZM2G038401_T01	FTSH protease 10	GO:0005524(ATP binding);GO:0004222(metalloendopeptidase activity);GO:0006508(proteolysis);GO:0008270(zinc ion binding);GO:0016021(integral to membrane)	-	[O] AAA+-type ATPase containing the peptidase M41 domain	ftsh10	3	305-326
ath-MIR404-p5_1ss5TG	CGGCGGCGGUAGCGGUGGCGGC	GRMZM2G071223_T01	-	-	-	-		3	127-148
ath-MIR404-p5_1ss5TG	CGGCGGCGGUAGCGGUGGCGGC	GRMZM2G071223_T02	-	-	-	-		3	127-148
ath-MIR404-p5_1ss5TG	CGGCGGCGGUAGCGGUGGCGGC	GRMZM2G076169_T01	coenzyme Q 3	-	-	-	ATCOQ3,COQ3,EMB3002	3.5	242-263
ath-MIR404-p5_1ss5TG	CGGCGGCGGUAGCGGUGGCGGC	GRMZM5G877941_T03	FAD-linked oxidases family protein	GO:0008762(UDP-N-acetylmuramate dehydrogenase activity);GO:0016491(oxidoreductase activity);GO:0050660(flavin adenine dinucleotide binding);GO:0055114(oxidation-reduction process)	-	-		3.5	181-202
ath-MIR404-p5_1ss5TG	CGGCGGCGGUAGCGGUGGCGGC	GRMZM2G114046_T01	-	-	-	-		3.5	813-834
ath-MIR404-p5_1ss5TG	CGGCGGCGGUAGCGGUGGCGGC	GRMZM2G044866_T02	Protein of unknown function (DUF616)	-	-	-		3.5	93-114
ath-MIR404-p5_1ss5TG	CGGCGGCGGUAGCGGUGGCGGC	GRMZM2G035997_T01	Ribosomal RNA processing Brix domain protein	-	-	[A] Ribosome biogenesis protein RPF1, contains IMP4 domain	MEE49	3.5	93-114
ath-MIR404-p5_1ss5TG	CGGCGGCGGUAGCGGUGGCGGC	GRMZM5G877941_T02	FAD-linked oxidases family protein	GO:0003824(catalytic activity);GO:0050660(flavin adenine dinucleotide binding)	-	-		3.5	181-202
ath-MIR404-p5_1ss5TG	CGGCGGCGGUAGCGGUGGCGGC	GRMZM5G877941_T01	FAD-linked oxidases family protein	GO:0008762(UDP-N-acetylmuramate dehydrogenase activity);GO:0016491(oxidoreductase activity);GO:0050660(flavin adenine dinucleotide binding);GO:0055114(oxidation-reduction process);GO:0003824(catalytic activity)	ko00620(Pyruvate metabolism)	[C] Proteins containing the FAD binding domain		3.5	181-202
ath-MIR404-p5_1ss5TG	CGGCGGCGGUAGCGGUGGCGGC	GRMZM2G044866_T01	Protein of unknown function (DUF616)	-	-	-		3.5	93-114
ath-MIR404-p5_1ss5TG	CGGCGGCGGUAGCGGUGGCGGC	GRMZM2G103628_T03	Nucleotide-diphospho-sugar transferases superfamily protein	GO:0015018(galactosylgalactosylxylosylprotein 3-beta-glucuronosyltransferase activity);GO:0016020(membrane)	-	-	I9H,IRX9-L	3.5	349-370
ath-MIR404-p5_1ss5TG	CGGCGGCGGUAGCGGUGGCGGC	GRMZM5G859954_T01	-	-	-	-		3.5	507-528
ath-MIR404-p5_1ss5TG	CGGCGGCGGUAGCGGUGGCGGC	GRMZM5G825321_T02	GRAS family transcription factor	-	-	-	ATHAM3,HAM3	3.5	797-818
ath-MIR404-p5_1ss5TG	CGGCGGCGGUAGCGGUGGCGGC	GRMZM5G863065_T01	-	-	-	-		4	140-161
ath-MIR404-p5_1ss5TG	CGGCGGCGGUAGCGGUGGCGGC	GRMZM2G063536_T01	-	GO:0030598(rRNA N-glycosylase activity);GO:0017148(negative regulation of translation)	-	-		4	915-936
ath-MIR404-p5_1ss5TG	CGGCGGCGGUAGCGGUGGCGGC	GRMZM2G025459_T01	5\'-AMP-activated protein kinase beta-2 subunit protein	GO:0005515(protein binding)	-	[G] Protein involved in Snf1 protein kinase complex assembly	AKINBETA1	4	519-540
ath-MIR404-p5_1ss5TG	CGGCGGCGGUAGCGGUGGCGGC	AC204502.4_FGT006	ovate family protein 3	-	-	-	ATOFP3,OFP3	4	255-276
ath-MIR404-p5_1ss5TG	CGGCGGCGGUAGCGGUGGCGGC	GRMZM2G025459_T02	5\'-AMP-activated protein kinase beta-2 subunit protein	GO:0005515(protein binding)	-	[G] Protein involved in Snf1 protein kinase complex assembly	AKINBETA1	4	494-515
ath-MIR404-p5_1ss5TG	CGGCGGCGGUAGCGGUGGCGGC	GRMZM5G872348_T01	-	-	-	-		4	340-361
ath-MIR404-p5_1ss5TG	CGGCGGCGGUAGCGGUGGCGGC	GRMZM5G892426_T02	hydroxyproline-rich glycoprotein family protein	GO:0001104(RNA polymerase II transcription cofactor activity);GO:0006357(regulation of transcription from RNA polymerase II promoter);GO:0016592(mediator complex)	-	-		4	1266-1287
ath-MIR404-p5_1ss5TG	CGGCGGCGGUAGCGGUGGCGGC	GRMZM5G892426_T01	hydroxyproline-rich glycoprotein family protein	GO:0001104(RNA polymerase II transcription cofactor activity);GO:0006357(regulation of transcription from RNA polymerase II promoter);GO:0016592(mediator complex)	-	-		4	1266-1287
ath-MIR404-p5_1ss5TG	CGGCGGCGGUAGCGGUGGCGGC	AC235535.1_FGT001	chromatin-remodeling protein 11	GO:0003677(DNA binding);GO:0005524(ATP binding);GO:0003676(nucleic acid binding);GO:0004386(helicase activity);GO:0031491(nucleosome binding);GO:0043044(ATP-dependent chromatin remodeling);GO:0016818(hydrolase activity, acting on acid anhydrides, in phosphorus-containing anhydrides);GO:0006338(chromatin remodeling);GO:0005634(nucleus)	-	[K] Chromatin remodeling complex WSTF-ISWI, small subunit	CHR11	4	235-256
ath-MIR404-p5_1ss5TG	CGGCGGCGGUAGCGGUGGCGGC	GRMZM2G074857_T01	chloroplast sulfur E	-	-	[T] Stress-induced protein UVI31+	ATSUFE,CPSUFE,EMB1374,SUFE1	4	109-130
ath-MIR404-p5_1ss5TG	CGGCGGCGGUAGCGGUGGCGGC	GRMZM2G039396_T01	Flavin containing amine oxidoreductase family	GO:0016491(oxidoreductase activity);GO:0055114(oxidation-reduction process)	ko00860(Porphyrin and chlorophyll metabolism)	[H] Protoporphyrinogen oxidase	HEMG1,PPO1,PPOX	4	252-273
ath-MIR404-p5_1ss5TG	CGGCGGCGGUAGCGGUGGCGGC	GRMZM2G045239_T01	-	-	-	-		4	180-201
ath-MIR404-p5_1ss5TG	CGGCGGCGGUAGCGGUGGCGGC	AC203862.4_FGT002	Tudor/PWWP/MBT superfamily protein	-	-	-		4	519-540
ath-MIR404-p5_1ss5TG	CGGCGGCGGUAGCGGUGGCGGC	GRMZM2G113400_T01	nucleic acid binding;methyltransferases	GO:0008234(cysteine-type peptidase activity);GO:0006508(proteolysis)	-	-		4	451-472
ath-MIR404-p5_1ss5TG	CGGCGGCGGUAGCGGUGGCGGC	GRMZM2G074857_T02	chloroplast sulfur E	-	-	[T] Stress-induced protein UVI31+	ATSUFE,CPSUFE,EMB1374,SUFE1	4	47-68
ath-MIR404-p5_1ss5TG	CGGCGGCGGUAGCGGUGGCGGC	GRMZM2G088819_T01	Calcium-binding EF-hand family protein	GO:0005509(calcium ion binding)	ko04626(Plant-pathogen interaction)	[S] Uncharacterized conserved protein		2	344-365
ath-MIR404-p5_1ss5TG	CGGCGGCGGUAGCGGUGGCGGC	GRMZM2G041876_T02	-	-	-	-		2	44-65
ath-MIR404-p5_1ss5TG	CGGCGGCGGUAGCGGUGGCGGC	GRMZM2G041876_T01	Tudor/PWWP/MBT superfamily protein	-	-	-		2	113-134
ath-MIR404-p5_1ss5TG	CGGCGGCGGUAGCGGUGGCGGC	GRMZM2G041549_T01	RING/U-box superfamily protein	GO:0046872(metal ion binding)	-	-		2.5	131-152
ath-MIR404-p5_1ss5TG	CGGCGGCGGUAGCGGUGGCGGC	AC211512.4_FGT005	-	-	-	-		2.5	52-73
ath-MIR404-p5_1ss5TG	CGGCGGCGGUAGCGGUGGCGGC	GRMZM2G032721_T02	Ribosomal protein PSRP-3/Ycf65	GO:0003735(structural constituent of ribosome);GO:0006412(translation);GO:0005840(ribosome)	-	-		3	226-247
ath-MIR404-p5_1ss5TG	CGGCGGCGGUAGCGGUGGCGGC	GRMZM2G032721_T01	Ribosomal protein PSRP-3/Ycf65	GO:0003735(structural constituent of ribosome);GO:0006412(translation);GO:0005840(ribosome)	-	-		3	226-247
ath-MIR404-p5_1ss5TG	CGGCGGCGGUAGCGGUGGCGGC	GRMZM2G018855_T01	-	-	-	-		3	200-221
ath-MIR404-p5_1ss5TG	CGGCGGCGGUAGCGGUGGCGGC	GRMZM2G099593_T01	WRKY DNA-binding protein 70	GO:0003700(sequence-specific DNA binding transcription factor activity);GO:0043565(sequence-specific DNA binding);GO:0006355(regulation of transcription, DNA-dependent)	-	-	ATWRKY70,WRKY70	3.5	777-798
ath-MIR404-p5_1ss5TG	CGGCGGCGGUAGCGGUGGCGGC	GRMZM2G090837_T01	myb domain protein 36	GO:0003682(chromatin binding)	-	-	AtMYB36,MYB36	3.5	716-737
ath-MIR404-p5_1ss5TG	CGGCGGCGGUAGCGGUGGCGGC	GRMZM2G051955_T01	homeobox protein 30	-	-	-	ATHB30,HB30,ZFHD3	3.5	479-500
ath-MIR404-p5_1ss5TG	CGGCGGCGGUAGCGGUGGCGGC	GRMZM2G063533_T01	Protein kinase superfamily protein	GO:0004672(protein kinase activity);GO:0006468(protein phosphorylation)	-	[T] Serine/threonine protein kinase		3.5	1372-1393
ath-MIR404-p5_1ss5TG	CGGCGGCGGUAGCGGUGGCGGC	GRMZM2G090279_T01	RING/U-box superfamily protein	GO:0046872(metal ion binding)	-	-		3.5	1072-1093
ath-MIR404-p5_1ss5TG	CGGCGGCGGUAGCGGUGGCGGC	GRMZM2G007324_T01	Protein of unknown function (DUF620)	-	-	-		3.5	444-465
ath-MIR404-p5_1ss5TG	CGGCGGCGGUAGCGGUGGCGGC	GRMZM2G009478_T02	BES1-interacting Myc-like protein 2	GO:0046983(protein dimerization activity)	-	-	BIM2	3.5	349-370
ath-MIR404-p5_1ss5TG	CGGCGGCGGUAGCGGUGGCGGC	GRMZM2G009478_T01	BES1-interacting Myc-like protein 2	GO:0046983(protein dimerization activity)	-	[K] Upstream transcription factor 2/L-myc-2 protein	BIM2	3.5	349-370
ath-MIR404-p5_1ss5TG	CGGCGGCGGUAGCGGUGGCGGC	GRMZM2G001750_T01	alpha/beta-Hydrolases superfamily protein	-	-	[R] Predicted hydrolase/acyltransferase (alpha/beta hydrolase superfamily)		3.5	241-262
ath-MIR404-p5_1ss5TG	CGGCGGCGGUAGCGGUGGCGGC	GRMZM2G080439_T01	ubiquitin protein ligase 5	GO:0004842(ubiquitin-protein ligase activity)	ko04120(Ubiquitin mediated proteolysis);ko04144(Endocytosis)	[O] Ubiquitin protein ligase RSP5/NEDD4	UPL5	3.5	600-621
ath-MIR404-p5_1ss5TG	CGGCGGCGGUAGCGGUGGCGGC	GRMZM2G001750_T02	alpha/beta-Hydrolases superfamily protein	-	-	[R] Predicted hydrolase/acyltransferase (alpha/beta hydrolase superfamily)		3.5	148-169
ath-MIR404-p5_1ss5TG	CGGCGGCGGUAGCGGUGGCGGC	GRMZM2G023037_T01	cyclic nucleotide gated channel 8	GO:0005216(ion channel activity);GO:0006811(ion transport);GO:0055085(transmembrane transport);GO:0016020(membrane)	ko04626(Plant-pathogen interaction)	[T] K+-channel ERG and related proteins, contain PAS/PAC sensor domain	ATCNGC8,CNGC8	3.5	156-177
ath-MIR404-p5_1ss5TG	CGGCGGCGGUAGCGGUGGCGGC	GRMZM2G021567_T03	Pentatricopeptide repeat (PPR) superfamily protein	-	-	-		3.5	117-138
ath-MIR404-p5_1ss5TG	CGGCGGCGGUAGCGGUGGCGGC	GRMZM2G021567_T01	Pentatricopeptide repeat (PPR) superfamily protein	-	-	-		3.5	117-138
ath-MIR404-p5_1ss5TG	CGGCGGCGGUAGCGGUGGCGGC	GRMZM2G021567_T02	Pentatricopeptide repeat (PPR) superfamily protein	-	-	-		3.5	117-138
ath-MIR404-p5_1ss5TG	CGGCGGCGGUAGCGGUGGCGGC	GRMZM2G101142_T02	-	-	-	-		3.5	290-310
ath-MIR404-p5_1ss5TG	CGGCGGCGGUAGCGGUGGCGGC	GRMZM2G101142_T01	strictosidine synthase-like 4	GO:0016844(strictosidine synthase activity);GO:0009058(biosynthetic process)	-	[R] Predicted alkaloid synthase/Surface mucin Hemomucin	ATSSL4,SSL4	3.5	290-310
ath-MIR404-p5_1ss5TG	CGGCGGCGGUAGCGGUGGCGGC	GRMZM2G021610_T01	Protein phosphatase 2C family protein	GO:0003824(catalytic activity)	-	[T] Serine/threonine protein phosphatase		3.5	567-587
ath-MIR404-p5_1ss5TG	CGGCGGCGGUAGCGGUGGCGGC	GRMZM2G080222_T03	Ribosomal protein S19 family protein	GO:0003735(structural constituent of ribosome);GO:0006412(translation);GO:0005840(ribosome)	-	-		3.5	39-59
ath-MIR404-p5_1ss5TG	CGGCGGCGGUAGCGGUGGCGGC	GRMZM2G021610_T02	Protein phosphatase 2C family protein	GO:0003824(catalytic activity)	-	[T] Serine/threonine protein phosphatase		3.5	326-346
ath-MIR404-p5_1ss5TG	CGGCGGCGGUAGCGGUGGCGGC	GRMZM2G021610_T03	Protein phosphatase 2C family protein	GO:0003824(catalytic activity)	-	[T] Serine/threonine protein phosphatase		3.5	326-346
ath-MIR404-p5_1ss5TG	CGGCGGCGGUAGCGGUGGCGGC	GRMZM2G080222_T02	Ribosomal protein S19 family protein	GO:0003735(structural constituent of ribosome);GO:0006412(translation);GO:0005840(ribosome)	-	-		3.5	39-59
ath-MIR404-p5_1ss5TG	CGGCGGCGGUAGCGGUGGCGGC	GRMZM2G080222_T01	Ribosomal protein S19 family protein	GO:0003735(structural constituent of ribosome);GO:0006412(translation);GO:0005840(ribosome)	ko03010(Ribosome)	[J] 40S ribosomal protein S15		3.5	62-82
ath-MIR404-p5_1ss5TG	CGGCGGCGGUAGCGGUGGCGGC	GRMZM2G089596_T07	basic helix-loop-helix (bHLH) DNA-binding superfamily protein	-	-	-		4	686-707
ath-MIR404-p5_1ss5TG	CGGCGGCGGUAGCGGUGGCGGC	GRMZM2G089596_T03	basic helix-loop-helix (bHLH) DNA-binding superfamily protein	-	-	-		4	2092-2113
ath-MIR404-p5_1ss5TG	CGGCGGCGGUAGCGGUGGCGGC	GRMZM2G089596_T01	basic helix-loop-helix (bHLH) DNA-binding superfamily protein	-	-	-		4	686-707
ath-MIR404-p5_1ss5TG	CGGCGGCGGUAGCGGUGGCGGC	GRMZM2G062714_T01	-	-	-	-		4	49-71
ath-MIR404-p5_1ss5TG	CGGCGGCGGUAGCGGUGGCGGC	GRMZM2G019819_T01	Protein phosphatase 2C family protein	GO:0003824(catalytic activity)	-	[T] Serine/threonine protein phosphatase	AHG1	4	1366-1387
ath-MIR404-p5_1ss5TG	CGGCGGCGGUAGCGGUGGCGGC	GRMZM2G089596_T06	basic helix-loop-helix (bHLH) DNA-binding superfamily protein	-	-	-		4	2296-2317
ath-MIR404-p5_1ss5TG	CGGCGGCGGUAGCGGUGGCGGC	GRMZM2G089596_T04	basic helix-loop-helix (bHLH) DNA-binding superfamily protein	-	-	-		4	2293-2314
ath-MIR404-p5_1ss5TG	CGGCGGCGGUAGCGGUGGCGGC	GRMZM2G089596_T05	basic helix-loop-helix (bHLH) DNA-binding superfamily protein	-	-	-		4	2296-2317
ath-MIR404-p5_1ss5TG	CGGCGGCGGUAGCGGUGGCGGC	GRMZM2G100475_T01	Protein of unknown function (DUF594)	-	-	-		4	2233-2255
ath-MIR404-p5_1ss5TG	CGGCGGCGGUAGCGGUGGCGGC	GRMZM2G089596_T02	basic helix-loop-helix (bHLH) DNA-binding superfamily protein	-	-	-		4	2293-2314
ath-MIR404-p5_1ss5TG	CGGCGGCGGUAGCGGUGGCGGC	GRMZM2G074238_T02	alpha/beta-Hydrolases superfamily protein	-	-	[R] Predicted hydrolase/acyltransferase (alpha/beta hydrolase superfamily)		4	197-218
ath-MIR404-p5_1ss5TG	CGGCGGCGGUAGCGGUGGCGGC	GRMZM2G074238_T01	alpha/beta-Hydrolases superfamily protein	-	-	[R] Predicted hydrolase/acyltransferase (alpha/beta hydrolase superfamily)		4	230-251
ath-MIR404-p5_1ss5TG	CGGCGGCGGUAGCGGUGGCGGC	GRMZM2G074238_T08	alpha/beta-Hydrolases superfamily protein	-	-	-		4	197-218
ath-MIR404-p5_1ss5TG	CGGCGGCGGUAGCGGUGGCGGC	GRMZM2G074238_T03	alpha/beta-Hydrolases superfamily protein	-	-	-		4	197-218
ath-MIR404-p5_1ss5TG	CGGCGGCGGUAGCGGUGGCGGC	GRMZM2G010494_T01	Transketolase	GO:0003824(catalytic activity);GO:0008152(metabolic process)	-	[G] Transketolase		4	31-52
ath-miR5656_L-2R-2_1ss14TC	UGAAGUAGAGACUGGGU	GRMZM2G076392_T01	phosphatidyl inositol monophosphate 5 kinase	GO:0016307(phosphatidylinositol phosphate kinase activity);GO:0046488(phosphatidylinositol metabolic process)	-	[T] Phosphatidylinositol-4-phosphate 5-kinase	PIP5K9	2.5	2755-2770
ath-miR5656_L-2R-2_1ss14TC	UGAAGUAGAGACUGGGU	GRMZM2G076392_T02	phosphatidyl inositol monophosphate 5 kinase	GO:0016307(phosphatidylinositol phosphate kinase activity);GO:0046488(phosphatidylinositol metabolic process)	-	[T] Phosphatidylinositol-4-phosphate 5-kinase	PIP5K9	2.5	4304-4319
ath-miR5656_L-2R-2_1ss14TC	UGAAGUAGAGACUGGGU	GRMZM2G094705_T01	ubiquitin C-terminal hydrolase 3	GO:0004843(ubiquitin-specific protease activity);GO:0006511(ubiquitin-dependent protein catabolic process);GO:0005622(intracellular)	-	[O] Ubiquitin C-terminal hydrolase UCHL1	UCH3	2.5	119-134
ath-miR5656_L-2R-2_1ss14TC	UGAAGUAGAGACUGGGU	GRMZM2G025975_T05	phosphatidyl serine synthase family protein	GO:0006659(phosphatidylserine biosynthetic process)	-	-		3.5	1067-1083
ath-miR5656_L-2R-2_1ss14TC	UGAAGUAGAGACUGGGU	GRMZM2G025975_T04	phosphatidyl serine synthase family protein	GO:0006659(phosphatidylserine biosynthetic process)	-	-		3.5	1067-1083
ath-miR5656_L-2R-2_1ss14TC	UGAAGUAGAGACUGGGU	GRMZM2G024561_T02	-	-	-	-		3.5	175-191
ath-miR5656_L-2R-2_1ss14TC	UGAAGUAGAGACUGGGU	GRMZM2G060919_T02	Transcription factor jumonji (jmj) family protein / zinc finger (C5HC2 type) family protein	GO:0005515(protein binding);GO:0005634(nucleus)	-	-		3.5	303-318
ath-miR5656_L-2R-2_1ss14TC	UGAAGUAGAGACUGGGU	GRMZM2G060919_T01	Transcription factor jumonji (jmj) family protein / zinc finger (C5HC2 type) family protein	GO:0005515(protein binding);GO:0005634(nucleus)	-	-		3.5	1907-1922
ath-miR5656_L-2R-2_1ss14TC	UGAAGUAGAGACUGGGU	GRMZM2G053500_T01	Protein of unknown function (DUF544)	-	-	-		3.5	1534-1551
ath-miR5656_L-2R-2_1ss14TC	UGAAGUAGAGACUGGGU	GRMZM2G006937_T01	cycloartenol synthase 1	GO:0003824(catalytic activity)	-	[I] Oxidosqualene-lanosterol cyclase and related proteins	CAS1	3.5	2227-2244
ath-miR5656_L-2R-2_1ss14TC	UGAAGUAGAGACUGGGU	GRMZM2G023988_T03	C2H2 and C2HC zinc fingers superfamily protein	GO:0046872(metal ion binding)	-	[K] C2H2-type Zn-finger protein	STOP1	4	2138-2154
ath-miR5656_L-2R-2_1ss14TC	UGAAGUAGAGACUGGGU	GRMZM2G023988_T01	C2H2 and C2HC zinc fingers superfamily protein	GO:0046872(metal ion binding)	-	[K] C2H2-type Zn-finger protein	STOP1	4	2138-2154
ath-miR5656_L-2R-2_1ss14TC	UGAAGUAGAGACUGGGU	GRMZM2G023988_T02	C2H2 and C2HC zinc fingers superfamily protein	GO:0046872(metal ion binding)	-	[K] C2H2-type Zn-finger protein	STOP1	4	2138-2154
ath-miR5656_L-2R-2_1ss14TC	UGAAGUAGAGACUGGGU	GRMZM2G059212_T01	glucan synthase-like 12	GO:0003843(1,3-beta-D-glucan synthase activity);GO:0006075((1->3)-beta-D-glucan biosynthetic process);GO:0000148(1,3-beta-D-glucan synthase complex);GO:0016020(membrane)	-	-	ATGSL12,gsl12	4	801-817
ath-miR5656_L-2R-2_1ss14TC	UGAAGUAGAGACUGGGU	GRMZM2G058478_T01	-	-	-	-		4	320-336
ath-miR5656_L-2R-2_1ss14TC	UGAAGUAGAGACUGGGU	GRMZM2G151755_T01	Pectin lyase-like superfamily protein	GO:0004650(polygalacturonase activity);GO:0005975(carbohydrate metabolic process)	-	-		4	1682-1698
ath-miR5656_L-2R-2_1ss14TC	UGAAGUAGAGACUGGGU	GRMZM2G068176_T01	-	-	-	-		4	503-518
ath-miR5656_L-2R-2_1ss14TC	UGAAGUAGAGACUGGGU	GRMZM2G014750_T01	La protein 1	GO:0003676(nucleic acid binding)	ko05322(Systemic lupus erythematosus)	[A] RNA-binding protein La	AtLa1,La1	4	157-172
ath-miR5656_L-2R-2_1ss14TC	UGAAGUAGAGACUGGGU	GRMZM2G014750_T02	La protein 1	GO:0003676(nucleic acid binding)	ko05322(Systemic lupus erythematosus)	[A] RNA-binding protein La	AtLa1,La1	4	157-172
ath-miR5656_L-2R-2_1ss14TC	UGAAGUAGAGACUGGGU	GRMZM2G043250_T01	FAR1-related sequence 5	GO:0008270(zinc ion binding)	-	-	FRS5	4	350-365
ath-miR5656_L-2R-2_1ss14TC	UGAAGUAGAGACUGGGU	GRMZM2G015344_T01	uridine-ribohydrolase 1	-	-	[F] Predicted inosine-uridine preferring nucleoside hydrolase	URH1	3.5	939-955
ath-miR5656_L-2R-2_1ss14TC	UGAAGUAGAGACUGGGU	GRMZM2G015344_T02	uridine-ribohydrolase 1	-	-	-	URH1	3.5	939-955
ath-miR5656_L-2R-2_1ss14TC	UGAAGUAGAGACUGGGU	GRMZM2G009895_T01	emp24/gp25L/p24 family/GOLD family protein	GO:0006810(transport);GO:0016021(integral to membrane)	-	[U] Putative cargo transport protein EMP24 (p24 protein family)		3.5	901-916
ath-miR5656_L-2R-2_1ss14TC	UGAAGUAGAGACUGGGU	GRMZM2G348695_T01	-	-	-	-		4	422-438
ath-miR5656_L-2R-2_1ss14TC	UGAAGUAGAGACUGGGU	GRMZM2G333013_T01	-	-	-	-		4	707-723
ath-miR5656_L-2R-2_1ss14TC	UGAAGUAGAGACUGGGU	GRMZM2G037751_T01	-	-	-	-		4	688-704
ath-miR5656_L-2R-2_1ss14TC	UGAAGUAGAGACUGGGU	GRMZM2G333029_T01	-	-	-	-		4	707-723
ath-miR5656_L-2R-2_1ss14TC	UGAAGUAGAGACUGGGU	GRMZM2G001877_T01	-	-	-	-		4	898-914
ath-miR5656_L-2R-2_1ss14TC	UGAAGUAGAGACUGGGU	GRMZM5G839976_T01	-	-	-	-		4	565-581
ath-miR5656_L-2R-2_1ss14TC	UGAAGUAGAGACUGGGU	GRMZM5G827286_T01	diacylglycerol kinase 2	GO:0035556(intracellular signal transduction);GO:0004143(diacylglycerol kinase activity);GO:0007205(activation of protein kinase C activity by G-protein coupled receptor protein signaling pathway)	ko00561(Glycerolipid metabolism);ko00564(Glycerophospholipid metabolism);ko04070(Phosphatidylinositol signaling system)	[T] Diacylglycerol kinase	ATDGK2,DGK2	4	776-792
ath-miR5656_L-2R-2_1ss14TC	UGAAGUAGAGACUGGGU	GRMZM5G860302_T01	-	-	-	-		4	6714-6730
ath-miR5656_L-2R-2_1ss14TC	UGAAGUAGAGACUGGGU	GRMZM2G040669_T01	-	-	-	-		4	355-371
ath-miR5656_L-2R-2_1ss14TC	UGAAGUAGAGACUGGGU	GRMZM2G391042_T01	autoinhibited Ca2+ -ATPase, isoform 8	GO:0000166(nucleotide binding);GO:0046872(metal ion binding);GO:0005516(calmodulin binding)	-	[P] Calcium transporting ATPase	ACA8,AT-ACA8	4	2811-2827
ath-miR5656_L-2R-2_1ss14TC	UGAAGUAGAGACUGGGU	GRMZM2G406553_T01	Transducin/WD40 repeat-like superfamily protein	GO:0005515(protein binding)	-	[D] Microtubule severing protein katanin p80 subunit B (contains WD40 repeats)		4	1568-1583
ath-miR5656_L-2R-2_1ss14TC	UGAAGUAGAGACUGGGU	GRMZM2G406553_T06	Transducin/WD40 repeat-like superfamily protein	GO:0005515(protein binding)	-	[D] Microtubule severing protein katanin p80 subunit B (contains WD40 repeats)		4	1500-1515
ath-miR5656_L-2R-2_1ss14TC	UGAAGUAGAGACUGGGU	GRMZM2G406553_T04	Transducin/WD40 repeat-like superfamily protein	GO:0005515(protein binding)	-	[D] Microtubule severing protein katanin p80 subunit B (contains WD40 repeats)		4	1500-1515
ath-miR5656_L-2R-2_1ss14TC	UGAAGUAGAGACUGGGU	GRMZM2G384763_T02	-	-	-	-		4	301-316
ath-miR5656_L-2R-2_1ss14TC	UGAAGUAGAGACUGGGU	GRMZM2G384763_T01	-	-	-	-		4	301-316
ath-miR5656_L-2R-2_1ss14TC	UGAAGUAGAGACUGGGU	GRMZM5G832300_T01	RING/U-box superfamily protein	-	-	[O] Predicted E3 ubiquitin ligase		4	314-329
ath-miR5656_L-2R-2_1ss14TC	UGAAGUAGAGACUGGGU	GRMZM2G019338_T01	-	-	-	-		4	374-391
ath-miR5656_L-2R-2_1ss14TC	UGAAGUAGAGACUGGGU	GRMZM2G406553_T02	Transducin/WD40 repeat-like superfamily protein	GO:0005515(protein binding)	-	[D] Microtubule severing protein katanin p80 subunit B (contains WD40 repeats)		4	1500-1515
ath-miR5656_L-2R-2_1ss14TC	UGAAGUAGAGACUGGGU	GRMZM2G406553_T03	Transducin/WD40 repeat-like superfamily protein	GO:0005515(protein binding)	-	[D] Microtubule severing protein katanin p80 subunit B (contains WD40 repeats)		4	1500-1515
ath-miR5656_L-2R-2_1ss14TC	UGAAGUAGAGACUGGGU	GRMZM2G013751_T02	-	-	-	-		4	1789-1804
ath-miR5656_L-2R-2_1ss14TC	UGAAGUAGAGACUGGGU	GRMZM2G019267_T01	cyclin-dependent kinase C;1	GO:0004672(protein kinase activity);GO:0005524(ATP binding);GO:0006468(protein phosphorylation)	-	[D] Cdc2-related protein kinase	CDKC;1	4	1899-1916
ath-miR5656_L-2R-2_1ss14TC	UGAAGUAGAGACUGGGU	GRMZM2G019267_T02	cyclin-dependent kinase C;1	GO:0004672(protein kinase activity);GO:0005524(ATP binding);GO:0006468(protein phosphorylation)	-	-	CDKC;1	4	1410-1427
ath-miR5656_L-2R-2_1ss14TC	UGAAGUAGAGACUGGGU	GRMZM2G460078_T02	AMP-dependent synthetase and ligase family protein	GO:0003824(catalytic activity);GO:0008152(metabolic process)	-	[I] Acyl-CoA synthetase		3.5	712-728
ath-miR5656_L-2R-2_1ss14TC	UGAAGUAGAGACUGGGU	GRMZM2G460078_T03	AMP-dependent synthetase and ligase family protein	GO:0003824(catalytic activity);GO:0008152(metabolic process)	-	[I] Acyl-CoA synthetase		3.5	712-728
ath-miR5656_L-2R-2_1ss14TC	UGAAGUAGAGACUGGGU	GRMZM2G460078_T01	AMP-dependent synthetase and ligase family protein	GO:0003824(catalytic activity);GO:0008152(metabolic process)	-	[I] Acyl-CoA synthetase		3.5	808-824
ath-miR5656_L-2R-2_1ss14TC	UGAAGUAGAGACUGGGU	AC215198.3_FGT002	Pentatricopeptide repeat (PPR) superfamily protein	-	-	-		3.5	466-481
ath-miR5656_L-2R-2_1ss14TC	UGAAGUAGAGACUGGGU	GRMZM5G824524_T01	-	-	-	-		3.5	209-224
ath-miR5656_L-2R-2_1ss14TC	UGAAGUAGAGACUGGGU	GRMZM2G099577_T01	AGAMOUS-like 62	GO:0003677(DNA binding);GO:0046983(protein dimerization activity)	-	-	AGL62	4	623-639
ath-miR5656_L-2R-2_1ss14TC	UGAAGUAGAGACUGGGU	GRMZM2G016330_T01	PIN domain-like family protein	GO:0032040(small-subunit processome)	-	[R] Predicted nucleic-acid-binding protein, contains PIN domain		4	767-783
ath-miR5656_L-2R-2_1ss14TC	UGAAGUAGAGACUGGGU	GRMZM2G016330_T03	PIN domain-like family protein	GO:0032040(small-subunit processome)	-	[R] Predicted nucleic-acid-binding protein, contains PIN domain		4	1303-1319
ath-miR5656_L-2R-2_1ss14TC	UGAAGUAGAGACUGGGU	GRMZM5G878270_T01	-	-	-	-		4	68-84
ath-miR5656_L-2R-2_1ss14TC	UGAAGUAGAGACUGGGU	GRMZM2G048375_T06	Glycosyl hydrolase family 10 protein	GO:0004553(hydrolase activity, hydrolyzing O-glycosyl compounds);GO:0005975(carbohydrate metabolic process)	-	-		4	202-217
ath-miR5656_L-2R-2_1ss14TC	UGAAGUAGAGACUGGGU	GRMZM2G048375_T05	Glycosyl hydrolase family 10 protein	GO:0004553(hydrolase activity, hydrolyzing O-glycosyl compounds);GO:0005975(carbohydrate metabolic process)	-	-		4	202-217
ath-miR5656_L-2R-2_1ss14TC	UGAAGUAGAGACUGGGU	GRMZM2G048375_T04	Glycosyl hydrolase family 10 protein	GO:0004553(hydrolase activity, hydrolyzing O-glycosyl compounds);GO:0005975(carbohydrate metabolic process);GO:0016798(hydrolase activity, acting on glycosyl bonds)	-	-		4	493-508
ath-miR5656_L-2R-2_1ss14TC	UGAAGUAGAGACUGGGU	GRMZM2G048375_T03	Glycosyl hydrolase family 10 protein	GO:0004553(hydrolase activity, hydrolyzing O-glycosyl compounds);GO:0005975(carbohydrate metabolic process);GO:0016798(hydrolase activity, acting on glycosyl bonds)	-	-		4	625-640
ath-miR5656_L-2R-2_1ss14TC	UGAAGUAGAGACUGGGU	GRMZM2G048375_T02	Glycosyl hydrolase family 10 protein	GO:0004553(hydrolase activity, hydrolyzing O-glycosyl compounds);GO:0005975(carbohydrate metabolic process);GO:0016798(hydrolase activity, acting on glycosyl bonds)	-	-		4	741-756
ath-miR5656_L-2R-2_1ss14TC	UGAAGUAGAGACUGGGU	GRMZM2G048375_T01	Glycosyl hydrolase family 10 protein	GO:0004553(hydrolase activity, hydrolyzing O-glycosyl compounds);GO:0005975(carbohydrate metabolic process);GO:0016798(hydrolase activity, acting on glycosyl bonds)	-	-		4	778-793
ath-miR5656_L-2R-2_1ss14TC	UGAAGUAGAGACUGGGU	AC197066.3_FGT005	-	-	-	-		4	7-24
ath-miR5656_L-2R-2_1ss14TC	UGAAGUAGAGACUGGGU	GRMZM5G815894_T01	ribosomal protein L5	GO:0003735(structural constituent of ribosome);GO:0006412(translation);GO:0005622(intracellular);GO:0005840(ribosome)	-	[J] 60S ribosomal protein L5	ATL5,OLI5,PGY3,RPL5A	4	557-572
ath-miR5656_L-2R-2_1ss14TC	UGAAGUAGAGACUGGGU	GRMZM5G815894_T03	ribosomal protein L5	GO:0003735(structural constituent of ribosome);GO:0006412(translation);GO:0005622(intracellular);GO:0005840(ribosome)	ko03010(Ribosome)	[J] 60S ribosomal protein L5	ATL5,OLI5,PGY3,RPL5A	4	741-756
ath-miR5656_L-2R-2_1ss14TC	UGAAGUAGAGACUGGGU	GRMZM2G125083_T01	Phospholipid/glycerol acyltransferase family protein	GO:0016746(transferase activity, transferring acyl groups);GO:0008152(metabolic process)	-	-		3.5	570-585
ath-miR5656_L-2R-2_1ss14TC	UGAAGUAGAGACUGGGU	GRMZM5G872087_T01	-	-	-	-		4	28508-28524
ath-miR5656_L-2R-2_1ss14TC	UGAAGUAGAGACUGGGU	GRMZM2G107429_T01	ABI-1-like 1	-	-	-	ABIL1	4	331-347
ath-miR5656_L-2R-2_1ss14TC	UGAAGUAGAGACUGGGU	GRMZM2G084597_T01	-	-	-	-		4	718-735
ath-miR5656_L-2R-2_1ss14TC	UGAAGUAGAGACUGGGU	AC193782.3_FGT003	-	-	-	-		3	308-324
ath-miR5656_L-2R-2_1ss14TC	UGAAGUAGAGACUGGGU	GRMZM2G003930_T06	RING/FYVE/PHD zinc finger superfamily protein	-	-	-		3.5	953-970
ath-miR5656_L-2R-2_1ss14TC	UGAAGUAGAGACUGGGU	GRMZM2G003930_T01	RING/FYVE/PHD zinc finger superfamily protein	-	-	-		3.5	1643-1660
ath-miR5656_L-2R-2_1ss14TC	UGAAGUAGAGACUGGGU	GRMZM2G003930_T05	RING/FYVE/PHD zinc finger superfamily protein	-	-	-		3.5	1939-1956
ath-miR5656_L-2R-2_1ss14TC	UGAAGUAGAGACUGGGU	GRMZM2G003930_T03	RING/FYVE/PHD zinc finger superfamily protein	-	-	-		3.5	1956-1973
ath-miR5656_L-2R-2_1ss14TC	UGAAGUAGAGACUGGGU	GRMZM2G003930_T04	RING/FYVE/PHD zinc finger superfamily protein	-	-	-		3.5	2241-2258
ath-miR5656_L-2R-2_1ss14TC	UGAAGUAGAGACUGGGU	GRMZM2G035997_T03	Ribosomal RNA processing Brix domain protein	-	-	-	MEE49	3.5	388-403
ath-miR5656_L-2R-2_1ss14TC	UGAAGUAGAGACUGGGU	GRMZM2G035997_T02	Ribosomal RNA processing Brix domain protein	-	-	-	MEE49	3.5	565-580
ath-miR5656_L-2R-2_1ss14TC	UGAAGUAGAGACUGGGU	GRMZM2G035997_T01	Ribosomal RNA processing Brix domain protein	-	-	[A] Ribosome biogenesis protein RPF1, contains IMP4 domain	MEE49	3.5	916-931
ath-miR5656_L-2R-2_1ss14TC	UGAAGUAGAGACUGGGU	GRMZM2G053882_T02	-	-	-	-		3.5	568-583
ath-miR5656_L-2R-2_1ss14TC	UGAAGUAGAGACUGGGU	GRMZM2G020544_T02	RAB GTPase 11C	GO:0005525(GTP binding);GO:0007264(small GTPase mediated signal transduction)	-	[U] GTPase Rab11/YPT3, small G protein superfamily	ATRAB-A2A,ATRAB11C,ATRABA2A,RAB-A2A,RAB11c	4	7419-7435
ath-miR5656_L-2R-2_1ss14TC	UGAAGUAGAGACUGGGU	GRMZM2G085602_T02	LisH and RanBPM domains containing protein	-	-	[Z] LisH motif-containing protein		4	320-336
ath-miR5656_L-2R-2_1ss14TC	UGAAGUAGAGACUGGGU	GRMZM2G085602_T03	LisH and RanBPM domains containing protein	-	-	[Z] LisH motif-containing protein		4	320-336
ath-miR5656_L-2R-2_1ss14TC	UGAAGUAGAGACUGGGU	GRMZM2G085602_T01	LisH and RanBPM domains containing protein	-	-	-		4	1237-1253
ath-miR5656_L-2R-2_1ss14TC	UGAAGUAGAGACUGGGU	GRMZM5G861833_T01	-	-	-	-		4	147-162
ath-miR5656_L-2R-2_1ss14TC	UGAAGUAGAGACUGGGU	AC191321.3_FGT002	-	-	-	-		3	481-498
ath-miR5656_L-2R-2_1ss14TC	UGAAGUAGAGACUGGGU	GRMZM2G025095_T01	methyl-CPG-binding domain protein 02	GO:0003677(DNA binding);GO:0005634(nucleus);GO:0008270(zinc ion binding)	-	-	ATMBD2,MBD02,MBD2	3	935-950
ath-miR5656_L-2R-2_1ss14TC	UGAAGUAGAGACUGGGU	GRMZM2G025095_T02	methyl-CPG-binding domain protein 02	GO:0003677(DNA binding);GO:0005634(nucleus);GO:0008270(zinc ion binding)	-	-	ATMBD2,MBD02,MBD2	3	935-950
ath-miR5656_L-2R-2_1ss14TC	UGAAGUAGAGACUGGGU	GRMZM2G025095_T04	methyl-CPG-binding domain protein 02	GO:0003677(DNA binding);GO:0005634(nucleus);GO:0008270(zinc ion binding)	-	-	ATMBD2,MBD02,MBD2	3	935-950
ath-miR5656_L-2R-2_1ss14TC	UGAAGUAGAGACUGGGU	GRMZM2G075431_T01	Pseudouridine synthase family protein	GO:0003723(RNA binding);GO:0009982(pseudouridine synthase activity);GO:0001522(pseudouridine synthesis);GO:0009451(RNA modification)	-	[A] RNA pseudouridylate synthases		3.5	1025-1041
ath-miR5656_L-2R-2_1ss14TC	UGAAGUAGAGACUGGGU	GRMZM2G023037_T02	-	-	-	-		4	1207-1223
ath-miR5656_L-2R-2_1ss14TC	UGAAGUAGAGACUGGGU	GRMZM2G041369_T02	alpha/beta-Hydrolases superfamily protein	-	-	-		4	105-122
ath-miR5656_L-2R-2_1ss14TC	UGAAGUAGAGACUGGGU	GRMZM2G044472_T02	alpha/beta-Hydrolases superfamily protein	-	-	-		4	647-664
ath-miR5656_L-2R-2_1ss14TC	UGAAGUAGAGACUGGGU	GRMZM2G042677_T01	alpha/beta-Hydrolases superfamily protein	GO:0008374(O-acyltransferase activity);GO:0006629(lipid metabolic process)	-	[I] Lecithin:cholesterol acyltransferase (LCAT)/Acyl-ceramide synthase		4	3-20
ath-miR5656_L-2R-2_1ss14TC	UGAAGUAGAGACUGGGU	GRMZM2G041369_T01	alpha/beta-Hydrolases superfamily protein	GO:0008374(O-acyltransferase activity);GO:0006629(lipid metabolic process)	-	[I] Lecithin:cholesterol acyltransferase (LCAT)/Acyl-ceramide synthase		4	105-122
ath-miR5656_L-2R-2_1ss14TC	UGAAGUAGAGACUGGGU	GRMZM2G044472_T01	alpha/beta-Hydrolases superfamily protein	GO:0008374(O-acyltransferase activity);GO:0006629(lipid metabolic process)	-	[I] Lecithin:cholesterol acyltransferase (LCAT)/Acyl-ceramide synthase		4	202-219
bdi-miR156b-5p_1ss14TG	UGACAGAAGAGAGGGAGCAC	GRMZM2G097275_T04	squamosa promoter binding protein-like 2	GO:0003677(DNA binding);GO:0005634(nucleus)	-	-	SPL2	0.5	1360-1379
bdi-miR156b-5p_1ss14TG	UGACAGAAGAGAGGGAGCAC	GRMZM2G097275_T02	squamosa promoter binding protein-like 2	GO:0003677(DNA binding);GO:0005634(nucleus)	-	-	SPL2	0.5	2063-2082
bdi-miR156b-5p_1ss14TG	UGACAGAAGAGAGGGAGCAC	GRMZM2G097275_T03	squamosa promoter binding protein-like 2	GO:0003677(DNA binding);GO:0005634(nucleus)	-	-	SPL2	0.5	2063-2082
bdi-miR156b-5p_1ss14TG	UGACAGAAGAGAGGGAGCAC	GRMZM2G097275_T01	squamosa promoter binding protein-like 2	GO:0003677(DNA binding);GO:0005634(nucleus)	-	-	SPL2	0.5	2063-2082
bdi-miR156b-5p_1ss14TG	UGACAGAAGAGAGGGAGCAC	GRMZM2G156621_T01	squamosa promoter binding protein-like 10	GO:0003677(DNA binding);GO:0005634(nucleus)	-	-	SPL10	1.5	859-878
bdi-miR156b-5p_1ss14TG	UGACAGAAGAGAGGGAGCAC	GRMZM2G126827_T01	squamosa promoter binding protein-like 10	GO:0003677(DNA binding);GO:0005634(nucleus)	-	-	SPL10	1.5	927-946
bdi-miR156b-5p_1ss14TG	UGACAGAAGAGAGGGAGCAC	GRMZM2G071589_T03	Splicing factor, CC1-like	GO:0003676(nucleic acid binding)	-	-		3	1724-1743
bdi-miR156b-5p_1ss14TG	UGACAGAAGAGAGGGAGCAC	GRMZM2G071589_T04	Splicing factor, CC1-like	GO:0003676(nucleic acid binding)	-	-		3	2062-2081
bdi-miR156b-5p_1ss14TG	UGACAGAAGAGAGGGAGCAC	GRMZM2G071589_T01	Splicing factor, CC1-like	GO:0003676(nucleic acid binding)	-	[K] Transcriptional coactivator CAPER (RRM superfamily)		3	2425-2444
bdi-miR156b-5p_1ss14TG	UGACAGAAGAGAGGGAGCAC	GRMZM2G071589_T02	Splicing factor, CC1-like	GO:0003676(nucleic acid binding)	-	[K] Transcriptional coactivator CAPER (RRM superfamily)		3	2432-2451
bdi-miR156b-5p_1ss14TG	UGACAGAAGAGAGGGAGCAC	GRMZM2G085320_T01	Thioesterase superfamily protein	GO:0016491(oxidoreductase activity);GO:0008152(metabolic process)	-	-		4	1331-1349
bdi-miR156b-5p_1ss14TG	UGACAGAAGAGAGGGAGCAC	GRMZM2G038973_T01	Glycosyl hydrolase family 38 protein	GO:0015923(mannosidase activity);GO:0006013(mannose metabolic process)	-	-		3.5	4717-4736
bdi-miR156b-5p_1ss14TG	UGACAGAAGAGAGGGAGCAC	GRMZM5G878561_T01	Squamosa promoter-binding protein-like (SBP domain) transcription factor family protein	GO:0003677(DNA binding);GO:0005634(nucleus)	-	-		0.5	2340-2359
bdi-miR156b-5p_1ss14TG	UGACAGAAGAGAGGGAGCAC	GRMZM2G092723_T02	Transducin family protein / WD-40 repeat family protein	GO:0005515(protein binding)	-	[R] WD-repeat protein WDR6, WD repeat superfamily		4	3004-3024
bdi-miR156b-5p_1ss14TG	UGACAGAAGAGAGGGAGCAC	GRMZM5G806833_T01	-	-	-	-		0.5	591-610
bdi-miR156b-5p_1ss14TG	UGACAGAAGAGAGGGAGCAC	GRMZM2G148467_T01	squamosa promoter binding protein-like 10	GO:0003677(DNA binding);GO:0005634(nucleus)	-	-	SPL10	0.5	836-855
bdi-miR156b-5p_1ss14TG	UGACAGAAGAGAGGGAGCAC	GRMZM2G148467_T02	-	-	-	-		0.5	984-1003
bdi-miR156b-5p_1ss14TG	UGACAGAAGAGAGGGAGCAC	GRMZM2G061734_T01	Squamosa promoter-binding protein-like (SBP domain) transcription factor family protein	GO:0003677(DNA binding);GO:0005634(nucleus)	-	-		0.5	1567-1586
bdi-miR156b-5p_1ss14TG	UGACAGAAGAGAGGGAGCAC	GRMZM2G096577_T01	-	-	-	-		3	38-56
bdi-miR156b-5p_1ss14TG	UGACAGAAGAGAGGGAGCAC	GRMZM2G047905_T01	sulfiredoxin	-	-	-	ATSRX,SRX	4	968-987
bdi-miR156b-5p_1ss14TG	UGACAGAAGAGAGGGAGCAC	GRMZM2G087955_T01	myb domain protein 70	GO:0003682(chromatin binding)	-	[K] Transcription factor, Myb superfamily	AtMYB70,MYB70	4	36-54
bdi-miR156b-5p_R+1	UGACAGAAGAGAGUGAGCACC	GRMZM2G097275_T04	squamosa promoter binding protein-like 2	GO:0003677(DNA binding);GO:0005634(nucleus)	-	-	SPL2	2	1359-1379
bdi-miR156b-5p_R+1	UGACAGAAGAGAGUGAGCACC	GRMZM2G097275_T03	squamosa promoter binding protein-like 2	GO:0003677(DNA binding);GO:0005634(nucleus)	-	-	SPL2	2	2062-2082
bdi-miR156b-5p_R+1	UGACAGAAGAGAGUGAGCACC	GRMZM2G097275_T02	squamosa promoter binding protein-like 2	GO:0003677(DNA binding);GO:0005634(nucleus)	-	-	SPL2	2	2062-2082
bdi-miR156b-5p_R+1	UGACAGAAGAGAGUGAGCACC	GRMZM2G097275_T01	squamosa promoter binding protein-like 2	GO:0003677(DNA binding);GO:0005634(nucleus)	-	-	SPL2	2	2062-2082
bdi-miR156b-5p_R+1	UGACAGAAGAGAGUGAGCACC	GRMZM2G156621_T01	squamosa promoter binding protein-like 10	GO:0003677(DNA binding);GO:0005634(nucleus)	-	-	SPL10	3	858-878
bdi-miR156b-5p_R+1	UGACAGAAGAGAGUGAGCACC	GRMZM2G126827_T01	squamosa promoter binding protein-like 10	GO:0003677(DNA binding);GO:0005634(nucleus)	-	-	SPL10	3	926-946
bdi-miR156b-5p_R+1	UGACAGAAGAGAGUGAGCACC	GRMZM2G071589_T03	Splicing factor, CC1-like	GO:0003676(nucleic acid binding)	-	-		4	1723-1743
bdi-miR156b-5p_R+1	UGACAGAAGAGAGUGAGCACC	GRMZM2G071589_T04	Splicing factor, CC1-like	GO:0003676(nucleic acid binding)	-	-		4	2061-2081
bdi-miR156b-5p_R+1	UGACAGAAGAGAGUGAGCACC	GRMZM2G071589_T01	Splicing factor, CC1-like	GO:0003676(nucleic acid binding)	-	[K] Transcriptional coactivator CAPER (RRM superfamily)		4	2424-2444
bdi-miR156b-5p_R+1	UGACAGAAGAGAGUGAGCACC	GRMZM2G071589_T02	Splicing factor, CC1-like	GO:0003676(nucleic acid binding)	-	[K] Transcriptional coactivator CAPER (RRM superfamily)		4	2431-2451
bdi-miR156b-5p_R+1	UGACAGAAGAGAGUGAGCACC	GRMZM5G804661_T01	-	-	-	-		4	102-121
bdi-miR156b-5p_R+1	UGACAGAAGAGAGUGAGCACC	GRMZM2G016439_T01	histidine-containing phosphotransfer factor 5	GO:0004871(signal transducer activity);GO:0000160(two-component signal transduction system (phosphorelay))	-	[T] Two-component phosphorelay intermediate involved in MAP kinase cascade regulation	AHP5	4	350-370
bdi-miR156b-5p_R+1	UGACAGAAGAGAGUGAGCACC	GRMZM2G016439_T02	histidine-containing phosphotransfer factor 5	GO:0004871(signal transducer activity);GO:0000160(two-component signal transduction system (phosphorelay))	-	[T] Two-component phosphorelay intermediate involved in MAP kinase cascade regulation	AHP5	4	331-351
bdi-miR156b-5p_R+1	UGACAGAAGAGAGUGAGCACC	GRMZM5G878561_T01	Squamosa promoter-binding protein-like (SBP domain) transcription factor family protein	GO:0003677(DNA binding);GO:0005634(nucleus)	-	-		2	2339-2359
bdi-miR156b-5p_R+1	UGACAGAAGAGAGUGAGCACC	GRMZM2G096352_T03	Acyl-CoA N-acyltransferases (NAT) superfamily protein	GO:0008080(N-acetyltransferase activity)	-	[G] Predicted phosphoglucosamine acetyltransferase		3.5	820-840
bdi-miR156b-5p_R+1	UGACAGAAGAGAGUGAGCACC	GRMZM2G148467_T01	squamosa promoter binding protein-like 10	GO:0003677(DNA binding);GO:0005634(nucleus)	-	-	SPL10	1	835-855
bdi-miR156b-5p_R+1	UGACAGAAGAGAGUGAGCACC	GRMZM2G148467_T02	-	-	-	-		1	983-1003
bdi-miR156b-5p_R+1	UGACAGAAGAGAGUGAGCACC	GRMZM5G806833_T01	-	-	-	-		2	590-610
bdi-miR156b-5p_R+1	UGACAGAAGAGAGUGAGCACC	GRMZM2G061734_T01	Squamosa promoter-binding protein-like (SBP domain) transcription factor family protein	GO:0003677(DNA binding);GO:0005634(nucleus)	-	-		2	1566-1586
tcc-miR169i_1ss15TC	UAGCCAAGGAUGAGCUGCCUG	GRMZM2G000686_T06	nuclear factor Y, subunit A6	GO:0003700(sequence-specific DNA binding transcription factor activity);GO:0006355(regulation of transcription, DNA-dependent)	-	-	NF-YA6	3	890-910
tcc-miR169i_1ss15TC	UAGCCAAGGAUGAGCUGCCUG	GRMZM2G000686_T04	nuclear factor Y, subunit A3	GO:0003700(sequence-specific DNA binding transcription factor activity);GO:0006355(regulation of transcription, DNA-dependent)	-	-	ATHAP2C,HAP2C,NF-YA3	3	962-982
tcc-miR169i_1ss15TC	UAGCCAAGGAUGAGCUGCCUG	GRMZM2G000686_T08	nuclear factor Y, subunit A5	GO:0003700(sequence-specific DNA binding transcription factor activity);GO:0006355(regulation of transcription, DNA-dependent)	-	-	NF-YA5,NFYA5	3	1543-1563
tcc-miR169i_1ss15TC	UAGCCAAGGAUGAGCUGCCUG	GRMZM2G000686_T10	nuclear factor Y, subunit A3	GO:0003700(sequence-specific DNA binding transcription factor activity);GO:0006355(regulation of transcription, DNA-dependent)	-	[K] CCAAT-binding factor, subunit B (HAP2)	ATHAP2C,HAP2C,NF-YA3	3	1560-1580
tcc-miR169i_1ss15TC	UAGCCAAGGAUGAGCUGCCUG	GRMZM2G000686_T05	nuclear factor Y, subunit A6	GO:0003700(sequence-specific DNA binding transcription factor activity);GO:0006355(regulation of transcription, DNA-dependent)	-	-	NF-YA6	3	1765-1785
tcc-miR169i_1ss15TC	UAGCCAAGGAUGAGCUGCCUG	GRMZM2G000686_T02	nuclear factor Y, subunit A3	GO:0003700(sequence-specific DNA binding transcription factor activity);GO:0006355(regulation of transcription, DNA-dependent)	-	-	ATHAP2C,HAP2C,NF-YA3	3	1816-1836
tcc-miR169i_1ss15TC	UAGCCAAGGAUGAGCUGCCUG	GRMZM2G000686_T03	nuclear factor Y, subunit A3	GO:0003700(sequence-specific DNA binding transcription factor activity);GO:0006355(regulation of transcription, DNA-dependent)	-	[K] CCAAT-binding factor, subunit B (HAP2)	ATHAP2C,HAP2C,NF-YA3	3	1837-1857
tcc-miR169i_1ss15TC	UAGCCAAGGAUGAGCUGCCUG	GRMZM2G000686_T01	nuclear factor Y, subunit A3	GO:0003700(sequence-specific DNA binding transcription factor activity);GO:0006355(regulation of transcription, DNA-dependent)	-	-	ATHAP2C,HAP2C,NF-YA3	3	2120-2140
tcc-miR169i_1ss15TC	UAGCCAAGGAUGAGCUGCCUG	GRMZM2G037630_T01	nuclear factor Y, subunit A6	GO:0003700(sequence-specific DNA binding transcription factor activity);GO:0006355(regulation of transcription, DNA-dependent)	-	-	NF-YA6	4	795-816
tcc-miR169i_1ss15TC	UAGCCAAGGAUGAGCUGCCUG	GRMZM5G849099_T01	-	-	-	-		4	728-747
tcc-miR169i_1ss15TC	UAGCCAAGGAUGAGCUGCCUG	GRMZM5G838907_T01	-	-	-	-		3.5	1023-1043
tcc-miR169i_1ss15TC	UAGCCAAGGAUGAGCUGCCUG	GRMZM2G039982_T01	Radical SAM superfamily protein	GO:0003824(catalytic activity);GO:0051536(iron-sulfur cluster binding)	ko00785(Lipoic acid metabolism)	[H] Lipoate synthase		4	824-845
tcc-miR169i_1ss15TC	UAGCCAAGGAUGAGCUGCCUG	GRMZM2G078124_T02	-	-	-	-		0	1499-1519
tcc-miR169i_1ss15TC	UAGCCAAGGAUGAGCUGCCUG	GRMZM2G078124_T01	-	-	-	-		0	539-559
tcc-miR169i_1ss15TC	UAGCCAAGGAUGAGCUGCCUG	GRMZM2G040349_T02	nuclear factor Y, subunit A3	GO:0003700(sequence-specific DNA binding transcription factor activity);GO:0006355(regulation of transcription, DNA-dependent)	-	[K] CCAAT-binding factor, subunit B (HAP2)	ATHAP2C,HAP2C,NF-YA3	4	1873-1893
tcc-miR169i_1ss15TC	UAGCCAAGGAUGAGCUGCCUG	GRMZM2G040349_T01	nuclear factor Y, subunit A3	GO:0003700(sequence-specific DNA binding transcription factor activity);GO:0006355(regulation of transcription, DNA-dependent)	-	[K] CCAAT-binding factor, subunit B (HAP2)	ATHAP2C,HAP2C,NF-YA3	4	2144-2164
tcc-miR169i_1ss15TC	UAGCCAAGGAUGAGCUGCCUG	GRMZM2G055883_T03	DYNAMIN-like 1C	GO:0003924(GTPase activity);GO:0005525(GTP binding)	-	[R] Vacuolar sorting protein VPS1, dynamin, and related proteins	ADL1C,ADL5,DL1C,DRP1C	4	11-30
tcc-miR169i_1ss15TC	UAGCCAAGGAUGAGCUGCCUG	GRMZM2G055883_T01	DYNAMIN-like 1E	GO:0003924(GTPase activity);GO:0005525(GTP binding)	-	[R] Vacuolar sorting protein VPS1, dynamin, and related proteins	ADL1E,ADL4,ADLP2,DL1E,DRP1E,EDR3	4	82-101
tcc-miR169i_1ss15TC	UAGCCAAGGAUGAGCUGCCUG	GRMZM2G055883_T02	DYNAMIN-like 1C	GO:0003924(GTPase activity);GO:0005525(GTP binding)	-	[R] Vacuolar sorting protein VPS1, dynamin, and related proteins	ADL1C,ADL5,DL1C,DRP1C	4	11-30
vvi-miR156e_1ss13GT	UGACAGAGGAGAUUGAGCAC	GRMZM2G091151_T01	Ubiquitin C-terminal hydrolases superfamily protein	GO:0004843(ubiquitin-specific protease activity);GO:0006511(ubiquitin-dependent protein catabolic process);GO:0008270(zinc ion binding)	-	[Z] Spindle pole body protein - Sad1p		3.5	530-548
vvi-miR156e_1ss13GT	UGACAGAGGAGAUUGAGCAC	GRMZM2G091151_T02	Ubiquitin C-terminal hydrolases superfamily protein	GO:0004843(ubiquitin-specific protease activity);GO:0006511(ubiquitin-dependent protein catabolic process);GO:0008270(zinc ion binding)	ko03040(Spliceosome)	[Z] Spindle pole body protein - Sad1p		3.5	530-548
vvi-miR156e_1ss13GT	UGACAGAGGAGAUUGAGCAC	GRMZM2G097275_T04	squamosa promoter binding protein-like 2	GO:0003677(DNA binding);GO:0005634(nucleus)	-	-	SPL2	4	1360-1379
vvi-miR156e_1ss13GT	UGACAGAGGAGAUUGAGCAC	GRMZM2G097275_T02	squamosa promoter binding protein-like 2	GO:0003677(DNA binding);GO:0005634(nucleus)	-	-	SPL2	4	2063-2082
vvi-miR156e_1ss13GT	UGACAGAGGAGAUUGAGCAC	GRMZM2G097275_T03	squamosa promoter binding protein-like 2	GO:0003677(DNA binding);GO:0005634(nucleus)	-	-	SPL2	4	2063-2082
vvi-miR156e_1ss13GT	UGACAGAGGAGAUUGAGCAC	GRMZM2G097275_T01	squamosa promoter binding protein-like 2	GO:0003677(DNA binding);GO:0005634(nucleus)	-	-	SPL2	4	2063-2082
vvi-miR156e_1ss13GT	UGACAGAGGAGAUUGAGCAC	GRMZM2G034372_T01	MuDR family transposase	GO:0005515(protein binding);GO:0008270(zinc ion binding)	-	-		3.5	4114-4133
vvi-miR156e_1ss13GT	UGACAGAGGAGAUUGAGCAC	GRMZM5G878561_T01	Squamosa promoter-binding protein-like (SBP domain) transcription factor family protein	GO:0003677(DNA binding);GO:0005634(nucleus)	-	-		4	2340-2359
vvi-miR156e_1ss13GT	UGACAGAGGAGAUUGAGCAC	GRMZM2G065694_T02	-	-	-	-		4	218-237
vvi-miR156e_1ss13GT	UGACAGAGGAGAUUGAGCAC	GRMZM5G887277_T02	-	-	-	-		3.5	5903-5922
vvi-miR156e_1ss13GT	UGACAGAGGAGAUUGAGCAC	GRMZM5G806833_T01	-	-	-	-		4	591-610
vvi-miR156e_1ss13GT	UGACAGAGGAGAUUGAGCAC	GRMZM2G148467_T01	squamosa promoter binding protein-like 10	GO:0003677(DNA binding);GO:0005634(nucleus)	-	-	SPL10	4	836-855
vvi-miR156e_1ss13GT	UGACAGAGGAGAUUGAGCAC	GRMZM2G148467_T02	-	-	-	-		4	984-1003
vvi-miR156e_1ss13GT	UGACAGAGGAGAUUGAGCAC	GRMZM2G139445_T01	-	-	-	-		4	5-23
vvi-miR156e_1ss13GT	UGACAGAGGAGAUUGAGCAC	GRMZM2G061734_T01	Squamosa promoter-binding protein-like (SBP domain) transcription factor family protein	GO:0003677(DNA binding);GO:0005634(nucleus)	-	-		4	1567-1586
vvi-miR156e_1ss13GT	UGACAGAGGAGAUUGAGCAC	GRMZM2G032218_T02	multidrug resistance-associated protein 9	GO:0005524(ATP binding);GO:0016887(ATPase activity);GO:0042626(ATPase activity, coupled to transmembrane movement of substances);GO:0006810(transport);GO:0055085(transmembrane transport);GO:0016021(integral to membrane)	-	[Q] Multidrug resistance-associated protein/mitoxantrone resistance protein, ABC superfamily	ATMRP9,MRP9	4	3766-3785
vvi-miR156e_1ss13GT	UGACAGAGGAGAUUGAGCAC	GRMZM2G032218_T01	multidrug resistance-associated protein 9	GO:0005524(ATP binding);GO:0016887(ATPase activity);GO:0042626(ATPase activity, coupled to transmembrane movement of substances);GO:0006810(transport);GO:0055085(transmembrane transport);GO:0016021(integral to membrane)	-	[Q] Multidrug resistance-associated protein/mitoxantrone resistance protein, ABC superfamily	ATMRP9,MRP9	4	3625-3644
vvi-MIR172d-p3_2ss7GT17CA	UGGAAGUGCAGUGAUGAA	GRMZM2G139412_T01	Nucleotide/sugar transporter family protein	-	-	-		3	795-811
vvi-MIR172d-p3_2ss7GT17CA	UGGAAGUGCAGUGAUGAA	GRMZM2G008728_T01	oxidoreductase, zinc-binding dehydrogenase family protein	GO:0008270(zinc ion binding);GO:0016491(oxidoreductase activity);GO:0055114(oxidation-reduction process)	-	[Q] Alcohol dehydrogenase, class V		4	901-917
vvi-MIR172d-p3_2ss7GT17CA	UGGAAGUGCAGUGAUGAA	GRMZM2G008728_T02	oxidoreductase, zinc-binding dehydrogenase family protein	GO:0008270(zinc ion binding);GO:0016491(oxidoreductase activity);GO:0055114(oxidation-reduction process)	-	[R] Zinc-binding oxidoreductase		4	802-818
vvi-MIR172d-p3_2ss7GT17CA	UGGAAGUGCAGUGAUGAA	GRMZM2G008728_T03	oxidoreductase, zinc-binding dehydrogenase family protein	GO:0008270(zinc ion binding);GO:0016491(oxidoreductase activity);GO:0055114(oxidation-reduction process)	-	-		4	893-909
vvi-MIR172d-p3_2ss7GT17CA	UGGAAGUGCAGUGAUGAA	GRMZM2G078566_T02	O-Glycosyl hydrolases family 17 protein	GO:0004553(hydrolase activity, hydrolyzing O-glycosyl compounds);GO:0005975(carbohydrate metabolic process)	-	-		4	2698-2714
vvi-MIR172d-p3_2ss7GT17CA	UGGAAGUGCAGUGAUGAA	GRMZM2G069095_T01	Inorganic H pyrophosphatase family protein	GO:0004427(inorganic diphosphatase activity);GO:0009678(hydrogen-translocating pyrophosphatase activity);GO:0015992(proton transport);GO:0016020(membrane)	ko00190(Oxidative phosphorylation)	-	ATAVP3,AtVHP1;1,AVP-3,AVP1	4	924-940
vvi-MIR172d-p3_2ss7GT17CA	UGGAAGUGCAGUGAUGAA	GRMZM2G078566_T01	O-Glycosyl hydrolases family 17 protein	GO:0004553(hydrolase activity, hydrolyzing O-glycosyl compounds);GO:0005975(carbohydrate metabolic process)	-	-		4	1485-1501
vvi-MIR172d-p3_2ss7GT17CA	UGGAAGUGCAGUGAUGAA	AC201773.3_FGT004	-	-	-	-		4	127-144
vvi-MIR172d-p3_2ss7GT17CA	UGGAAGUGCAGUGAUGAA	AC155624.2_FGT011	Protein of unknown function (DUF3353)	-	-	-		4	615-632
vvi-MIR172d-p3_2ss7GT17CA	UGGAAGUGCAGUGAUGAA	GRMZM2G331368_T02	ubiquitin-protein ligase 1	GO:0005515(protein binding);GO:0004842(ubiquitin-protein ligase activity)	-	[K] E3 ubiquitin-protein ligase/Putative upstream regulatory element binding protein	UPL1	4	8083-8100
vvi-MIR172d-p3_2ss7GT17CA	UGGAAGUGCAGUGAUGAA	GRMZM2G331368_T01	ubiquitin-protein ligase 1	GO:0005515(protein binding);GO:0004842(ubiquitin-protein ligase activity)	-	[K] E3 ubiquitin-protein ligase/Putative upstream regulatory element binding protein	UPL1	4	8083-8100
vvi-MIR172d-p3_2ss7GT17CA	UGGAAGUGCAGUGAUGAA	GRMZM2G521299_T01	-	-	-	-		4	210-227
vvi-MIR172d-p3_2ss7GT17CA	UGGAAGUGCAGUGAUGAA	GRMZM2G403789_T01	S-locus lectin protein kinase family protein	GO:0048544(recognition of pollen)	-	-		4	971-988
vvi-MIR172d-p3_2ss7GT17CA	UGGAAGUGCAGUGAUGAA	GRMZM2G389841_T01	phospholipase D alpha 1	GO:0016779(nucleotidyltransferase activity);GO:0009058(biosynthetic process)	-	-	PLD,PLDALPHA1	4	844-860
vvi-MIR172d-p3_2ss7GT17CA	UGGAAGUGCAGUGAUGAA	GRMZM2G411674_T01	-	-	-	-		4	123-141
vvi-MIR172d-p3_2ss7GT17CA	UGGAAGUGCAGUGAUGAA	GRMZM2G479373_T01	-	-	-	-		3	818-834
vvi-MIR172d-p3_2ss7GT17CA	UGGAAGUGCAGUGAUGAA	GRMZM2G060918_T01	WRKY family transcription factor	GO:0003700(sequence-specific DNA binding transcription factor activity);GO:0043565(sequence-specific DNA binding);GO:0006355(regulation of transcription, DNA-dependent)	-	-	AtWRKY41,WRKY41	4	164-181
vvi-MIR172d-p3_2ss7GT17CA	UGGAAGUGCAGUGAUGAA	GRMZM2G056093_T01	Tetratricopeptide repeat (TPR)-like superfamily protein	-	-	-		4	1881-1898
vvi-MIR172d-p3_2ss7GT17CA	UGGAAGUGCAGUGAUGAA	GRMZM2G555985_T01	Exocyst complex component SEC5	GO:0009055(electron carrier activity);GO:0051536(iron-sulfur cluster binding)	-	-	SEC5B	4	1177-1194
vvi-MIR172d-p3_2ss7GT17CA	UGGAAGUGCAGUGAUGAA	GRMZM2G065939_T01	Glycosyltransferase family 61 protein	GO:0016757(transferase activity, transferring glycosyl groups)	-	[S] Uncharacterized conserved protein		4	448-466
vvi-MIR172d-p3_2ss7GT17CA	UGGAAGUGCAGUGAUGAA	GRMZM2G014240_T01	Inorganic H pyrophosphatase family protein	GO:0004427(inorganic diphosphatase activity);GO:0009678(hydrogen-translocating pyrophosphatase activity);GO:0015992(proton transport);GO:0016020(membrane)	ko00190(Oxidative phosphorylation)	-	ATAVP3,AtVHP1;1,AVP-3,AVP1	4	640-656
vvi-MIR172d-p3_2ss7GT17CA	UGGAAGUGCAGUGAUGAA	GRMZM2G005798_T01	O-Glycosyl hydrolases family 17 protein	GO:0004553(hydrolase activity, hydrolyzing O-glycosyl compounds);GO:0005975(carbohydrate metabolic process)	-	-		4	1436-1452
vvi-MIR172d-p3_2ss7GT17CA	UGGAAGUGCAGUGAUGAA	GRMZM2G175549_T01	COP9 signalosome, subunit CSN8	-	-	[T] COP9 signalosome, subunit CSN8	COP9,CSN8,EMB143,FUS7	3	443-459
vvi-MIR172d-p3_2ss7GT17CA	UGGAAGUGCAGUGAUGAA	GRMZM2G175549_T02	COP9 signalosome, subunit CSN8	-	-	-	COP9,CSN8,EMB143,FUS7	3	524-540
vvi-MIR172d-p3_2ss7GT17CA	UGGAAGUGCAGUGAUGAA	GRMZM2G092193_T01	-	-	-	-		4	145-162
vvi-MIR172d-p3_2ss7GT17CA	UGGAAGUGCAGUGAUGAA	GRMZM5G867125_T01	-	-	-	-		4	508-526
vvi-MIR172d-p3_2ss7GT17CA	UGGAAGUGCAGUGAUGAA	GRMZM2G125294_T02	Homeodomain-like transcriptional regulator	-	-	-		3	3868-3885
vvi-MIR172d-p3_2ss7GT17CA	UGGAAGUGCAGUGAUGAA	GRMZM2G125294_T01	Homeodomain-like transcriptional regulator	GO:0003700(sequence-specific DNA binding transcription factor activity);GO:0043565(sequence-specific DNA binding);GO:0006355(regulation of transcription, DNA-dependent)	-	[K] Transcription factor NKX-5.1/HMX1, contains HOX domain		3	4845-4862
vvi-MIR172d-p3_2ss7GT17CA	UGGAAGUGCAGUGAUGAA	GRMZM2G088336_T01	-	-	-	-		3	177-193
vvi-MIR172d-p3_2ss7GT17CA	UGGAAGUGCAGUGAUGAA	GRMZM2G122828_T01	-	-	-	-		3	503-519
vvi-MIR172d-p3_2ss7GT17CA	UGGAAGUGCAGUGAUGAA	GRMZM5G837461_T01	-	-	-	-		4	447-464
vvi-MIR172d-p3_2ss7GT17CA	UGGAAGUGCAGUGAUGAA	GRMZM5G873277_T01	Protein kinase superfamily protein	GO:0004672(protein kinase activity);GO:0005524(ATP binding);GO:0006468(protein phosphorylation)	-	[D] Cdc2-related protein kinase		4	1736-1753
vvi-MIR172d-p3_2ss7GT17CA	UGGAAGUGCAGUGAUGAA	GRMZM5G806488_T01	Ribosomal protein S7p/S5e family protein	-	-	[J] Ribosomal protein S7		1	27770-27787
vvi-MIR172d-p3_2ss7GT17CA	UGGAAGUGCAGUGAUGAA	GRMZM2G100372_T01	-	-	-	-		2	1125-1142
vvi-MIR172d-p3_2ss7GT17CA	UGGAAGUGCAGUGAUGAA	GRMZM2G045914_T01	ATP-dependent RNA helicase, putative	GO:0003723(RNA binding)	-	-		4	149-166
vvi-MIR172d-p3_2ss7GT17CA	UGGAAGUGCAGUGAUGAA	GRMZM2G022255_T01	-	-	-	-		4	314-332
vvi-MIR172d-p3_2ss7GT17CA	UGGAAGUGCAGUGAUGAA	GRMZM2G010962_T01	S-locus lectin protein kinase family protein	GO:0048544(recognition of pollen)	-	-	B120	4	231-247
vvi-MIR172d-p3_2ss7GT17CA	UGGAAGUGCAGUGAUGAA	AC148152.3_FGT008	Glycosyl hydrolase superfamily protein	GO:0004553(hydrolase activity, hydrolyzing O-glycosyl compounds);GO:0005975(carbohydrate metabolic process)	-	[G] Beta-glucosidase, lactase phlorizinhydrolase, and related proteins	ATSFR2,SFR2	4	839-855
zma-5S-b5	GACCUCCUGGGAAGUCCUCGUG	AC209206.3_FGT010	-	-	-	-		4	875-895
zma-miR1432-5p_L-1	UCAGGAGAGAUGACACCGAC	GRMZM2G373761_T01	villin 4	GO:0006810(transport);GO:0055085(transmembrane transport);GO:0016020(membrane)	-	-	ATVLN4,VLN4	3	1027-1045
zma-miR1432-5p_L-1	UCAGGAGAGAUGACACCGAC	AC211349.4_FGT001	phenylalanyl-tRNA synthetase class IIc family protein	GO:0000049(tRNA binding);GO:0004812(aminoacyl-tRNA ligase activity);GO:0005524(ATP binding);GO:0043039(tRNA aminoacylation);GO:0005737(cytoplasm);GO:0000287(magnesium ion binding);GO:0004826(phenylalanine-tRNA ligase activity);GO:0006432(phenylalanyl-tRNA aminoacylation);GO:0008033(tRNA processing)	-	[J] Phenylalanyl-tRNA synthetase		4	667-686
zma-miR156a-5p	UGACAGAAGAGAGUGAGCAC	GRMZM2G097275_T04	squamosa promoter binding protein-like 2	GO:0003677(DNA binding);GO:0005634(nucleus)	-	-	SPL2	1	1360-1379
zma-miR156a-5p	UGACAGAAGAGAGUGAGCAC	GRMZM2G097275_T02	squamosa promoter binding protein-like 2	GO:0003677(DNA binding);GO:0005634(nucleus)	-	-	SPL2	1	2063-2082
zma-miR156a-5p	UGACAGAAGAGAGUGAGCAC	GRMZM2G097275_T03	squamosa promoter binding protein-like 2	GO:0003677(DNA binding);GO:0005634(nucleus)	-	-	SPL2	1	2063-2082
zma-miR156a-5p	UGACAGAAGAGAGUGAGCAC	GRMZM2G097275_T01	squamosa promoter binding protein-like 2	GO:0003677(DNA binding);GO:0005634(nucleus)	-	-	SPL2	1	2063-2082
zma-miR156a-5p	UGACAGAAGAGAGUGAGCAC	GRMZM2G156621_T01	squamosa promoter binding protein-like 10	GO:0003677(DNA binding);GO:0005634(nucleus)	-	-	SPL10	2	859-878
zma-miR156a-5p	UGACAGAAGAGAGUGAGCAC	GRMZM2G126827_T01	squamosa promoter binding protein-like 10	GO:0003677(DNA binding);GO:0005634(nucleus)	-	-	SPL10	2	927-946
zma-miR156a-5p	UGACAGAAGAGAGUGAGCAC	GRMZM2G071589_T03	Splicing factor, CC1-like	GO:0003676(nucleic acid binding)	-	-		4	1724-1743
zma-miR156a-5p	UGACAGAAGAGAGUGAGCAC	GRMZM2G071589_T04	Splicing factor, CC1-like	GO:0003676(nucleic acid binding)	-	-		4	2062-2081
zma-miR156a-5p	UGACAGAAGAGAGUGAGCAC	GRMZM2G071589_T01	Splicing factor, CC1-like	GO:0003676(nucleic acid binding)	-	[K] Transcriptional coactivator CAPER (RRM superfamily)		4	2425-2444
zma-miR156a-5p	UGACAGAAGAGAGUGAGCAC	GRMZM2G071589_T02	Splicing factor, CC1-like	GO:0003676(nucleic acid binding)	-	[K] Transcriptional coactivator CAPER (RRM superfamily)		4	2432-2451
zma-miR156a-5p	UGACAGAAGAGAGUGAGCAC	GRMZM2G016439_T01	histidine-containing phosphotransfer factor 5	GO:0004871(signal transducer activity);GO:0000160(two-component signal transduction system (phosphorelay))	-	[T] Two-component phosphorelay intermediate involved in MAP kinase cascade regulation	AHP5	4	351-370
zma-miR156a-5p	UGACAGAAGAGAGUGAGCAC	GRMZM2G016439_T02	histidine-containing phosphotransfer factor 5	GO:0004871(signal transducer activity);GO:0000160(two-component signal transduction system (phosphorelay))	-	[T] Two-component phosphorelay intermediate involved in MAP kinase cascade regulation	AHP5	4	332-351
zma-miR156a-5p	UGACAGAAGAGAGUGAGCAC	GRMZM5G878561_T01	Squamosa promoter-binding protein-like (SBP domain) transcription factor family protein	GO:0003677(DNA binding);GO:0005634(nucleus)	-	-		1	2340-2359
zma-miR156a-5p	UGACAGAAGAGAGUGAGCAC	GRMZM2G096352_T03	Acyl-CoA N-acyltransferases (NAT) superfamily protein	GO:0008080(N-acetyltransferase activity)	-	[G] Predicted phosphoglucosamine acetyltransferase		3.5	821-840
zma-miR156a-5p	UGACAGAAGAGAGUGAGCAC	GRMZM2G468510_T01	-	-	-	-		4	486-505
zma-miR156a-5p	UGACAGAAGAGAGUGAGCAC	GRMZM5G806833_T01	-	-	-	-		1	591-610
zma-miR156a-5p	UGACAGAAGAGAGUGAGCAC	GRMZM2G148467_T01	squamosa promoter binding protein-like 10	GO:0003677(DNA binding);GO:0005634(nucleus)	-	-	SPL10	1	836-855
zma-miR156a-5p	UGACAGAAGAGAGUGAGCAC	GRMZM2G148467_T02	-	-	-	-		1	984-1003
zma-miR156a-5p	UGACAGAAGAGAGUGAGCAC	GRMZM2G004083_T02	Alkaline phytoceramidase (aPHC)	-	-	-		4	18-36
zma-miR156a-5p	UGACAGAAGAGAGUGAGCAC	GRMZM2G004083_T01	Alkaline phytoceramidase (aPHC)	-	-	-		4	18-36
zma-miR156a-5p	UGACAGAAGAGAGUGAGCAC	GRMZM2G061734_T01	Squamosa promoter-binding protein-like (SBP domain) transcription factor family protein	GO:0003677(DNA binding);GO:0005634(nucleus)	-	-		1	1567-1586
zma-miR156a-5p	UGACAGAAGAGAGUGAGCAC	GRMZM2G096577_T01	-	-	-	-		3.5	38-56
zma-miR156e-3p_L+1	UGCUCACUGCUCUCUCUGUCAUC	GRMZM2G007074_T01	-	-	-	-		3.5	1316-1337
zma-miR156h-3p	GCUCACUGCUCUUUCUGUCAUC	GRMZM2G463032_T01	FTSH protease 4	GO:0005524(ATP binding);GO:0004222(metalloendopeptidase activity);GO:0006508(proteolysis)	-	[O] AAA+-type ATPase containing the peptidase M41 domain	ftsh4	4	3601-3621
zma-miR156h-3p	GCUCACUGCUCUUUCUGUCAUC	GRMZM2G096764_T02	FTSH protease 4	GO:0004222(metalloendopeptidase activity);GO:0005524(ATP binding);GO:0006508(proteolysis)	-	-	ftsh4	4	1966-1986
zma-miR156h-3p	GCUCACUGCUCUUUCUGUCAUC	GRMZM2G096764_T01	FTSH protease 4	GO:0005524(ATP binding);GO:0004222(metalloendopeptidase activity);GO:0006508(proteolysis)	-	[O] AAA+-type ATPase containing the peptidase M41 domain	ftsh4	4	2013-2033
zma-miR156j-5p_R-1	UGACAGAAGAGAGAGAGCAC	GRMZM2G097275_T04	squamosa promoter binding protein-like 2	GO:0003677(DNA binding);GO:0005634(nucleus)	-	-	SPL2	0	1360-1379
zma-miR156j-5p_R-1	UGACAGAAGAGAGAGAGCAC	GRMZM2G097275_T02	squamosa promoter binding protein-like 2	GO:0003677(DNA binding);GO:0005634(nucleus)	-	-	SPL2	0	2063-2082
zma-miR156j-5p_R-1	UGACAGAAGAGAGAGAGCAC	GRMZM2G097275_T03	squamosa promoter binding protein-like 2	GO:0003677(DNA binding);GO:0005634(nucleus)	-	-	SPL2	0	2063-2082
zma-miR156j-5p_R-1	UGACAGAAGAGAGAGAGCAC	GRMZM2G097275_T01	squamosa promoter binding protein-like 2	GO:0003677(DNA binding);GO:0005634(nucleus)	-	-	SPL2	0	2063-2082
zma-miR156j-5p_R-1	UGACAGAAGAGAGAGAGCAC	GRMZM2G156621_T01	squamosa promoter binding protein-like 10	GO:0003677(DNA binding);GO:0005634(nucleus)	-	-	SPL10	1	859-878
zma-miR156j-5p_R-1	UGACAGAAGAGAGAGAGCAC	GRMZM2G126827_T01	squamosa promoter binding protein-like 10	GO:0003677(DNA binding);GO:0005634(nucleus)	-	-	SPL10	1	927-946
zma-miR156j-5p_R-1	UGACAGAAGAGAGAGAGCAC	GRMZM2G151616_T01	RING/U-box superfamily protein	GO:0046872(metal ion binding)	-	[O] Anaphase-promoting complex (APC), subunit 11		4	1808-1827
zma-miR156j-5p_R-1	UGACAGAAGAGAGAGAGCAC	GRMZM2G071589_T03	Splicing factor, CC1-like	GO:0003676(nucleic acid binding)	-	-		4	1724-1743
zma-miR156j-5p_R-1	UGACAGAAGAGAGAGAGCAC	GRMZM2G071589_T04	Splicing factor, CC1-like	GO:0003676(nucleic acid binding)	-	-		4	2062-2081
zma-miR156j-5p_R-1	UGACAGAAGAGAGAGAGCAC	GRMZM2G071589_T01	Splicing factor, CC1-like	GO:0003676(nucleic acid binding)	-	[K] Transcriptional coactivator CAPER (RRM superfamily)		4	2425-2444
zma-miR156j-5p_R-1	UGACAGAAGAGAGAGAGCAC	GRMZM2G071589_T02	Splicing factor, CC1-like	GO:0003676(nucleic acid binding)	-	[K] Transcriptional coactivator CAPER (RRM superfamily)		4	2432-2451
zma-miR156j-5p_R-1	UGACAGAAGAGAGAGAGCAC	GRMZM2G040453_T01	FKBP-type peptidyl-prolyl cis-trans isomerase family protein	GO:0005515(protein binding)	-	-	DEI1,PAS1	4	197-216
zma-miR156j-5p_R-1	UGACAGAAGAGAGAGAGCAC	GRMZM2G032171_T01	RING/U-box superfamily protein	GO:0046872(metal ion binding)	-	[O] Anaphase-promoting complex (APC), subunit 11		4	3733-3752
zma-miR156j-5p_R-1	UGACAGAAGAGAGAGAGCAC	GRMZM2G032171_T02	RING/U-box superfamily protein	GO:0046872(metal ion binding)	-	[O] Anaphase-promoting complex (APC), subunit 11		4	3733-3752
zma-miR156j-5p_R-1	UGACAGAAGAGAGAGAGCAC	GRMZM5G878561_T01	Squamosa promoter-binding protein-like (SBP domain) transcription factor family protein	GO:0003677(DNA binding);GO:0005634(nucleus)	-	-		0	2340-2359
zma-miR156j-5p_R-1	UGACAGAAGAGAGAGAGCAC	GRMZM5G806833_T01	-	-	-	-		0	591-610
zma-miR156j-5p_R-1	UGACAGAAGAGAGAGAGCAC	GRMZM2G148467_T01	squamosa promoter binding protein-like 10	GO:0003677(DNA binding);GO:0005634(nucleus)	-	-	SPL10	0	836-855
zma-miR156j-5p_R-1	UGACAGAAGAGAGAGAGCAC	GRMZM2G148467_T02	-	-	-	-		0	984-1003
zma-miR156j-5p_R-1	UGACAGAAGAGAGAGAGCAC	GRMZM2G151950_T02	-	-	-	-		4	1176-1195
zma-miR156j-5p_R-1	UGACAGAAGAGAGAGAGCAC	GRMZM2G004083_T02	Alkaline phytoceramidase (aPHC)	-	-	-		4	18-36
zma-miR156j-5p_R-1	UGACAGAAGAGAGAGAGCAC	GRMZM2G004083_T01	Alkaline phytoceramidase (aPHC)	-	-	-		4	18-36
zma-miR156j-5p_R-1	UGACAGAAGAGAGAGAGCAC	GRMZM2G061734_T01	Squamosa promoter-binding protein-like (SBP domain) transcription factor family protein	GO:0003677(DNA binding);GO:0005634(nucleus)	-	-		0	1567-1586
zma-miR156j-5p_R-1	UGACAGAAGAGAGAGAGCAC	GRMZM2G096577_T01	-	-	-	-		2.5	38-56
zma-miR156j-5p_R-1	UGACAGAAGAGAGAGAGCAC	GRMZM2G084819_T02	Zinc finger, C3HC4 type (RING finger) family protein	-	-	-		4	10949-10968
sbi-miR396c_R+2_1ss21TG	UUCCACAGCUUUCUUGAACUGUU	GRMZM2G034876_T03	growth-regulating factor 5	GO:0005524(ATP binding);GO:0016818(hydrolase activity, acting on acid anhydrides, in phosphorus-containing anhydrides);GO:0006355(regulation of transcription, DNA-dependent);GO:0005634(nucleus)	-	-	AtGRF5,GRF5	3	660-683
sbi-miR396c_R+2_1ss21TG	UUCCACAGCUUUCUUGAACUGUU	GRMZM2G034876_T02	growth-regulating factor 5	GO:0005524(ATP binding);GO:0016818(hydrolase activity, acting on acid anhydrides, in phosphorus-containing anhydrides);GO:0006355(regulation of transcription, DNA-dependent);GO:0005634(nucleus)	-	-	AtGRF5,GRF5	3	660-683
sbi-miR396c_R+2_1ss21TG	UUCCACAGCUUUCUUGAACUGUU	GRMZM2G034876_T01	growth-regulating factor 5	GO:0005524(ATP binding);GO:0016818(hydrolase activity, acting on acid anhydrides, in phosphorus-containing anhydrides);GO:0006355(regulation of transcription, DNA-dependent);GO:0005634(nucleus)	-	-	AtGRF5,GRF5	3	660-683
sbi-miR396c_R+2_1ss21TG	UUCCACAGCUUUCUUGAACUGUU	GRMZM2G045977_T01	growth-regulating factor 3	GO:0005524(ATP binding);GO:0016818(hydrolase activity, acting on acid anhydrides, in phosphorus-containing anhydrides);GO:0006355(regulation of transcription, DNA-dependent);GO:0005634(nucleus)	-	-	AtGRF3,GRF3	4	799-822
sbi-miR396c_R+2_1ss21TG	UUCCACAGCUUUCUUGAACUGUU	GRMZM2G033612_T02	growth-regulating factor 2	-	-	-	AtGRF2,GRF2	4	1006-1029
sbi-miR396c_R+2_1ss21TG	UUCCACAGCUUUCUUGAACUGUU	GRMZM2G018414_T02	growth-regulating factor 2	GO:0005524(ATP binding);GO:0016818(hydrolase activity, acting on acid anhydrides, in phosphorus-containing anhydrides);GO:0006355(regulation of transcription, DNA-dependent);GO:0005634(nucleus)	-	-	AtGRF2,GRF2	4	478-501
sbi-miR396c_R+2_1ss21TG	UUCCACAGCUUUCUUGAACUGUU	GRMZM2G018414_T01	growth-regulating factor 2	GO:0005524(ATP binding);GO:0016818(hydrolase activity, acting on acid anhydrides, in phosphorus-containing anhydrides);GO:0006355(regulation of transcription, DNA-dependent);GO:0005634(nucleus)	-	-	AtGRF2,GRF2	4	740-763
sbi-miR396c_R+2_1ss21TG	UUCCACAGCUUUCUUGAACUGUU	GRMZM2G067743_T02	growth-regulating factor 5	GO:0005524(ATP binding);GO:0016818(hydrolase activity, acting on acid anhydrides, in phosphorus-containing anhydrides);GO:0006355(regulation of transcription, DNA-dependent);GO:0005634(nucleus)	-	-	AtGRF5,GRF5	3.5	536-559
sbi-miR396c_R+2_1ss21TG	UUCCACAGCUUUCUUGAACUGUU	GRMZM2G067743_T03	growth-regulating factor 5	GO:0005524(ATP binding);GO:0016818(hydrolase activity, acting on acid anhydrides, in phosphorus-containing anhydrides);GO:0006355(regulation of transcription, DNA-dependent);GO:0005634(nucleus)	-	-	AtGRF5,GRF5	3.5	535-558
sbi-miR396c_R+2_1ss21TG	UUCCACAGCUUUCUUGAACUGUU	GRMZM2G067743_T01	growth-regulating factor 2	-	-	-	AtGRF2,GRF2	3.5	659-682
sbi-miR396c_R+2_1ss21TG	UUCCACAGCUUUCUUGAACUGUU	GRMZM2G010637_T01	binding	-	-	[D] Sister chromatid cohesion complex Cohesin, subunit PDS5		4	322-344
sbi-miR396c_R+2_1ss21TG	UUCCACAGCUUUCUUGAACUGUU	GRMZM2G010637_T02	binding	-	-	[D] Sister chromatid cohesion complex Cohesin, subunit PDS5		4	322-344
sbi-miR396c_R+2_1ss21TG	UUCCACAGCUUUCUUGAACUGUU	GRMZM2G129147_T01	growth-regulating factor 5	GO:0005524(ATP binding);GO:0016818(hydrolase activity, acting on acid anhydrides, in phosphorus-containing anhydrides);GO:0006355(regulation of transcription, DNA-dependent);GO:0005634(nucleus)	-	-	AtGRF5,GRF5	3	637-660
sbi-miR396c_R+2_1ss21TG	UUCCACAGCUUUCUUGAACUGUU	GRMZM2G129147_T02	-	-	-	-		3	817-840
sbi-miR396c_R+2_1ss21TG	UUCCACAGCUUUCUUGAACUGUU	GRMZM2G041223_T01	growth-regulating factor 5	GO:0005524(ATP binding);GO:0016818(hydrolase activity, acting on acid anhydrides, in phosphorus-containing anhydrides);GO:0006355(regulation of transcription, DNA-dependent);GO:0005634(nucleus)	-	-	AtGRF5,GRF5	3	885-908
sbi-miR396c_R+2_1ss21TG	UUCCACAGCUUUCUUGAACUGUU	GRMZM2G099862_T02	growth-regulating factor 2	GO:0005524(ATP binding);GO:0016818(hydrolase activity, acting on acid anhydrides, in phosphorus-containing anhydrides);GO:0006355(regulation of transcription, DNA-dependent);GO:0005634(nucleus)	-	-	AtGRF2,GRF2	4	555-578
sbi-miR396c_R+2_1ss21TG	UUCCACAGCUUUCUUGAACUGUU	GRMZM2G099862_T03	growth-regulating factor 2	GO:0005524(ATP binding);GO:0016818(hydrolase activity, acting on acid anhydrides, in phosphorus-containing anhydrides);GO:0006355(regulation of transcription, DNA-dependent);GO:0005634(nucleus)	-	-	AtGRF2,GRF2	4	641-664
sbi-miR396c_R+2_1ss21TG	UUCCACAGCUUUCUUGAACUGUU	GRMZM2G099862_T01	growth-regulating factor 2	GO:0005524(ATP binding);GO:0016818(hydrolase activity, acting on acid anhydrides, in phosphorus-containing anhydrides);GO:0006355(regulation of transcription, DNA-dependent);GO:0005634(nucleus)	-	-	AtGRF2,GRF2	4	688-711
sbi-miR396c_R+2_1ss21TG	UUCCACAGCUUUCUUGAACUGUU	GRMZM2G099862_T04	growth-regulating factor 2	GO:0005524(ATP binding);GO:0016818(hydrolase activity, acting on acid anhydrides, in phosphorus-containing anhydrides);GO:0006355(regulation of transcription, DNA-dependent);GO:0005634(nucleus)	-	-	AtGRF2,GRF2	4	442-465
sbi-miR5565a_R-7_1ss3CT	AAUACAUGUGGAUUGAG	GRMZM2G091160_T01	-	-	-	-		2	1118-1134
sbi-miR5565a_R-7_1ss3CT	AAUACAUGUGGAUUGAG	GRMZM2G007810_T01	cationic amino acid transporter 2	GO:0006810(transport);GO:0055085(transmembrane transport);GO:0016020(membrane)	-	[E] Amino acid transporters	CAT2	2	2765-2781
sbi-miR5565a_R-7_1ss3CT	AAUACAUGUGGAUUGAG	GRMZM2G140150_T01	pyruvate dehydrogenase complex E1 alpha subunit	GO:0016624(oxidoreductase activity, acting on the aldehyde or oxo group of donors, disulfide as acceptor);GO:0008152(metabolic process)	ko00010(Glycolysis / Gluconeogenesis);ko00020(Citrate cycle (TCA cycle));ko00290(Valine, leucine and isoleucine biosynthesis);ko00620(Pyruvate metabolism);ko00650(Butanoate metabolism)	[C] Pyruvate dehydrogenase E1, alpha subunit	AT-E1 ALPHA,E1 ALPHA	2.5	1475-1491
sbi-miR5565a_R-7_1ss3CT	AAUACAUGUGGAUUGAG	GRMZM2G120578_T02	spermidine synthase 3	GO:0003824(catalytic activity)	ko00270(Cysteine and methionine metabolism);ko00330(Arginine and proline metabolism);ko00410(beta-Alanine metabolism);ko00480(Glutathione metabolism)	[E] Spermidine synthase	ATSPDS3,SPDS3,SPMS	3	1549-1565
sbi-miR5565a_R-7_1ss3CT	AAUACAUGUGGAUUGAG	GRMZM2G120578_T01	spermidine synthase 3	GO:0003824(catalytic activity)	ko00270(Cysteine and methionine metabolism);ko00330(Arginine and proline metabolism);ko00410(beta-Alanine metabolism);ko00480(Glutathione metabolism)	[E] Spermidine synthase	ATSPDS3,SPDS3,SPMS	3	1885-1901
sbi-miR5565a_R-7_1ss3CT	AAUACAUGUGGAUUGAG	GRMZM2G058345_T01	Transducin/WD40 repeat-like superfamily protein	GO:0005515(protein binding)	-	[S] Uncharacterized conserved protein, contains WD40 repeat		3	1640-1656
sbi-miR5565a_R-7_1ss3CT	AAUACAUGUGGAUUGAG	GRMZM2G160565_T02	AGAMOUS-like 6	GO:0003700(sequence-specific DNA binding transcription factor activity);GO:0006355(regulation of transcription, DNA-dependent);GO:0005634(nucleus)	-	-	AGL6	3	2678-2694
sbi-miR5565a_R-7_1ss3CT	AAUACAUGUGGAUUGAG	GRMZM2G037200_T01	Transducin/WD40 repeat-like superfamily protein	GO:0005515(protein binding);GO:0046872(metal ion binding)	-	[R] WD40 repeat protein		3	4147-4162
sbi-miR5565a_R-7_1ss3CT	AAUACAUGUGGAUUGAG	GRMZM2G027282_T02	regulatory particle triple-A ATPase 5A	GO:0005524(ATP binding)	ko03050(Proteasome)	[O] 26S proteasome regulatory complex, ATPase RPT5	ATS6A.2,RPT5A	3.5	1533-1549
sbi-miR5565a_R-7_1ss3CT	AAUACAUGUGGAUUGAG	GRMZM2G027282_T01	regulatory particle triple-A ATPase 5A	GO:0005524(ATP binding)	ko03050(Proteasome)	[O] 26S proteasome regulatory complex, ATPase RPT5	ATS6A.2,RPT5A	3.5	1531-1547
sbi-miR5565a_R-7_1ss3CT	AAUACAUGUGGAUUGAG	GRMZM2G068340_T01	Cyclin family protein	-	-	[D] CDK9 kinase-activating protein cyclin T		3.5	792-808
sbi-miR5565a_R-7_1ss3CT	AAUACAUGUGGAUUGAG	GRMZM2G035477_T01	pentatricopeptide (PPR) repeat-containing protein	-	-	-	NFD5	3.5	1232-1248
sbi-miR5565a_R-7_1ss3CT	AAUACAUGUGGAUUGAG	GRMZM2G150932_T01	casein kinase I-like 8	GO:0004672(protein kinase activity);GO:0005524(ATP binding);GO:0006468(protein phosphorylation)	-	[T] Casein kinase (serine/threonine/tyrosine protein kinase)	ckl8	3.5	2401-2417
sbi-miR5565a_R-7_1ss3CT	AAUACAUGUGGAUUGAG	GRMZM2G117108_T03	-	-	-	-		3.5	26-42
sbi-miR5565a_R-7_1ss3CT	AAUACAUGUGGAUUGAG	GRMZM2G034182_T01	methylenetetrahydrofolate reductase 1	-	-	-	MTHFR1	4	545-561
sbi-miR5565a_R-7_1ss3CT	AAUACAUGUGGAUUGAG	GRMZM2G073250_T02	Protein kinase superfamily protein	GO:0004672(protein kinase activity);GO:0006468(protein phosphorylation)	-	[T] Serine/threonine protein kinase		4	1425-1441
sbi-miR5565a_R-7_1ss3CT	AAUACAUGUGGAUUGAG	GRMZM2G014826_T01	tetraspanin2	GO:0016021(integral to membrane)	-	-	TET2	4	1265-1281
sbi-miR5565a_R-7_1ss3CT	AAUACAUGUGGAUUGAG	GRMZM2G117108_T02	FAR1-related sequence 6	GO:0008270(zinc ion binding)	-	-	FRS6	4	4509-4525
sbi-miR5565a_R-7_1ss3CT	AAUACAUGUGGAUUGAG	GRMZM2G117108_T01	FAR1-related sequence 6	GO:0008270(zinc ion binding)	-	-	FRS6	4	4729-4745
sbi-miR5565a_R-7_1ss3CT	AAUACAUGUGGAUUGAG	GRMZM2G048800_T01	Transducin/WD40 repeat-like superfamily protein	GO:0005515(protein binding)	-	[S] WD40 repeat-containing protein		4	1513-1529
sbi-miR5565a_R-7_1ss3CT	AAUACAUGUGGAUUGAG	GRMZM2G089466_T01	RING/U-box superfamily protein	GO:0046872(metal ion binding)	-	[O] Anaphase-promoting complex (APC), subunit 11		4	3572-3588
sbi-miR5565a_R-7_1ss3CT	AAUACAUGUGGAUUGAG	GRMZM2G090617_T01	RNA polymerase subunit beta	GO:0003677(DNA binding);GO:0003899(DNA-directed RNA polymerase activity);GO:0006351(transcription, DNA-dependent)	-	-		4	383-399
sbi-miR5565a_R-7_1ss3CT	AAUACAUGUGGAUUGAG	GRMZM2G055567_T01	DNA-directed RNA polymerase family protein	GO:0003677(DNA binding);GO:0003899(DNA-directed RNA polymerase activity);GO:0006351(transcription, DNA-dependent)	-	-		4	1565-1581
sbi-miR5565a_R-7_1ss3CT	AAUACAUGUGGAUUGAG	GRMZM2G102616_T01	-	-	-	-		4	381-397
sbi-miR5565a_R-7_1ss3CT	AAUACAUGUGGAUUGAG	GRMZM2G151616_T01	RING/U-box superfamily protein	GO:0046872(metal ion binding)	-	[O] Anaphase-promoting complex (APC), subunit 11		4	2811-2828
sbi-miR5565a_R-7_1ss3CT	AAUACAUGUGGAUUGAG	GRMZM2G014750_T01	La protein 1	GO:0003676(nucleic acid binding)	ko05322(Systemic lupus erythematosus)	[A] RNA-binding protein La	AtLa1,La1	4	1338-1353
sbi-miR5565a_R-7_1ss3CT	AAUACAUGUGGAUUGAG	GRMZM2G014750_T02	La protein 1	GO:0003676(nucleic acid binding)	ko05322(Systemic lupus erythematosus)	[A] RNA-binding protein La	AtLa1,La1	4	1338-1353
sbi-miR5565a_R-7_1ss3CT	AAUACAUGUGGAUUGAG	GRMZM2G032589_T01	-	-	-	-		1	31-47
sbi-miR5565a_R-7_1ss3CT	AAUACAUGUGGAUUGAG	GRMZM2G702437_T01	-	-	-	-		1	230-246
sbi-miR5565a_R-7_1ss3CT	AAUACAUGUGGAUUGAG	GRMZM2G018417_T01	voltage dependent anion channel 4	GO:0055085(transmembrane transport);GO:0005741(mitochondrial outer membrane)	-	[P] Porin/voltage-dependent anion-selective channel protein	ATVDAC4,VDAC4	2	26869-26885
sbi-miR5565a_R-7_1ss3CT	AAUACAUGUGGAUUGAG	GRMZM2G471283_T01	hAT transposon superfamily protein	-	-	-		2	20299-20316
sbi-miR5565a_R-7_1ss3CT	AAUACAUGUGGAUUGAG	GRMZM2G429000_T01	Bifunctional inhibitor/lipid-transfer protein/seed storage 2S albumin superfamily protein	-	-	-		2.5	681-697
sbi-miR5565a_R-7_1ss3CT	AAUACAUGUGGAUUGAG	AC210517.3_FGT003	heat shock protein 21	-	-	-	HSP21	3	1039-1056
sbi-miR5565a_R-7_1ss3CT	AAUACAUGUGGAUUGAG	GRMZM2G439360_T01	-	-	-	-		3	30-46
sbi-miR5565a_R-7_1ss3CT	AAUACAUGUGGAUUGAG	GRMZM2G034174_T04	splicing endonuclease 2	-	-	-	ATSEN2,SEN2	3	1011-1027
sbi-miR5565a_R-7_1ss3CT	AAUACAUGUGGAUUGAG	GRMZM2G034174_T01	splicing endonuclease 2	-	-	-	ATSEN2,SEN2	3	1042-1058
sbi-miR5565a_R-7_1ss3CT	AAUACAUGUGGAUUGAG	GRMZM5G879536_T02	Cyclin A2;4	-	-	[D] Cyclin B and related kinase-activating proteins	CYCA2;4	3.5	2653-2669
sbi-miR5565a_R-7_1ss3CT	AAUACAUGUGGAUUGAG	GRMZM2G023557_T01	RAD-like 1	GO:0003682(chromatin binding)	-	-	ATRL1,RL1,RSM2	3.5	674-690
sbi-miR5565a_R-7_1ss3CT	AAUACAUGUGGAUUGAG	GRMZM2G010871_T06	heat shock transcription factor A6B	-	-	-	AT-HSFA6B,HSFA6B	3.5	1121-1137
sbi-miR5565a_R-7_1ss3CT	AAUACAUGUGGAUUGAG	GRMZM2G010871_T04	heat shock transcription factor A6B	-	-	-	AT-HSFA6B,HSFA6B	3.5	1186-1202
sbi-miR5565a_R-7_1ss3CT	AAUACAUGUGGAUUGAG	GRMZM2G390028_T01	ARM repeat superfamily protein	-	-	-		3.5	1695-1710
sbi-miR5565a_R-7_1ss3CT	AAUACAUGUGGAUUGAG	GRMZM2G032171_T01	RING/U-box superfamily protein	GO:0046872(metal ion binding)	-	[O] Anaphase-promoting complex (APC), subunit 11		3.5	4672-4689
sbi-miR5565a_R-7_1ss3CT	AAUACAUGUGGAUUGAG	GRMZM2G032171_T02	RING/U-box superfamily protein	GO:0046872(metal ion binding)	-	[O] Anaphase-promoting complex (APC), subunit 11		3.5	4690-4707
sbi-miR5565a_R-7_1ss3CT	AAUACAUGUGGAUUGAG	GRMZM2G024104_T05	glutamine synthase clone F11	GO:0004356(glutamate-ammonia ligase activity);GO:0006807(nitrogen compound metabolic process)	-	-	ATGSR2,GSR2	4	773-789
sbi-miR5565a_R-7_1ss3CT	AAUACAUGUGGAUUGAG	GRMZM2G020620_T01	Ankyrin repeat family protein	GO:0005515(protein binding)	-	[K] Fetal globin-inducing factor (contains ankyrin repeats)		4	964-980
sbi-miR5565a_R-7_1ss3CT	AAUACAUGUGGAUUGAG	AC199541.4_FGT007	UDP-Glycosyltransferase superfamily protein	GO:0016758(transferase activity, transferring hexosyl groups);GO:0008152(metabolic process)	-	[C] UDP-glucuronosyl and UDP-glucosyl transferase		4	1481-1497
sbi-miR5565a_R-7_1ss3CT	AAUACAUGUGGAUUGAG	GRMZM2G024104_T04	glutamine synthase clone R1	GO:0004356(glutamate-ammonia ligase activity);GO:0006807(nitrogen compound metabolic process)	-	[E] Glutamine synthetase	ATGLN1;1,ATGSR1,GLN1;1,GSR 1	4	1628-1644
sbi-miR5565a_R-7_1ss3CT	AAUACAUGUGGAUUGAG	GRMZM2G021742_T02	U2 small nuclear ribonucleoprotein A	-	-	-	U2A\'	4	1361-1377
sbi-miR5565a_R-7_1ss3CT	AAUACAUGUGGAUUGAG	GRMZM2G024104_T02	glutamine synthase clone R1	GO:0004356(glutamate-ammonia ligase activity);GO:0006807(nitrogen compound metabolic process);GO:0006542(glutamine biosynthetic process)	-	[E] Glutamine synthetase	ATGLN1;1,ATGSR1,GLN1;1,GSR 1	4	1688-1704
sbi-miR5565a_R-7_1ss3CT	AAUACAUGUGGAUUGAG	GRMZM2G024104_T01	glutamine synthase clone R1	GO:0004356(glutamate-ammonia ligase activity);GO:0006807(nitrogen compound metabolic process);GO:0006542(glutamine biosynthetic process)	-	[E] Glutamine synthetase	ATGLN1;1,ATGSR1,GLN1;1,GSR 1	4	1706-1722
sbi-miR5565a_R-7_1ss3CT	AAUACAUGUGGAUUGAG	GRMZM2G024104_T03	glutamine synthase clone R1	GO:0004356(glutamate-ammonia ligase activity);GO:0006807(nitrogen compound metabolic process);GO:0006542(glutamine biosynthetic process)	-	[E] Glutamine synthetase	ATGLN1;1,ATGSR1,GLN1;1,GSR 1	4	1718-1734
sbi-miR5565a_R-7_1ss3CT	AAUACAUGUGGAUUGAG	GRMZM5G854655_T01	UDP-glucosyl transferase 73D1	GO:0016758(transferase activity, transferring hexosyl groups);GO:0008152(metabolic process)	-	[C] UDP-glucuronosyl and UDP-glucosyl transferase	UGT73D1	4	2025-2041
sbi-miR5565a_R-7_1ss3CT	AAUACAUGUGGAUUGAG	GRMZM2G019562_T01	diacylglycerol kinase1	GO:0004143(diacylglycerol kinase activity);GO:0007205(activation of protein kinase C activity by G-protein coupled receptor protein signaling pathway)	-	-	ATDGK1,DGK1	4	129-145
sbi-miR5565a_R-7_1ss3CT	AAUACAUGUGGAUUGAG	GRMZM2G016774_T01	AMP-dependent synthetase and ligase family protein	GO:0003824(catalytic activity);GO:0008152(metabolic process)	ko00071(Fatty acid metabolism);ko03320(PPAR signaling pathway);ko04146(Peroxisome);ko04920(Adipocytokine signaling pathway)	[I] Long-chain acyl-CoA synthetases (AMP-forming)	AAE16	4	2129-2145
sbi-miR5565a_R-7_1ss3CT	AAUACAUGUGGAUUGAG	AY542798.1_FGT003	DWNN domain, a CCHC-type zinc finger	-	-	-		4	94-110
sbi-miR5565a_R-7_1ss3CT	AAUACAUGUGGAUUGAG	GRMZM2G013275_T02	-	-	-	-		4	766-782
sbi-miR5565a_R-7_1ss3CT	AAUACAUGUGGAUUGAG	GRMZM2G013275_T01	-	-	-	-		4	2358-2374
sbi-miR5565a_R-7_1ss3CT	AAUACAUGUGGAUUGAG	GRMZM2G000741_T01	Mitochondrial substrate carrier family protein	-	-	[C] Predicted mitochondrial carrier protein		4	206-223
sbi-miR5565a_R-7_1ss3CT	AAUACAUGUGGAUUGAG	GRMZM2G003595_T01	-	-	-	-		4	451-467
sbi-miR5565a_R-7_1ss3CT	AAUACAUGUGGAUUGAG	GRMZM2G003595_T02	-	-	-	-		4	3241-3257
sbi-miR5565a_R-7_1ss3CT	AAUACAUGUGGAUUGAG	GRMZM2G023847_T01	uclacyanin 1	GO:0005507(copper ion binding);GO:0009055(electron carrier activity)	-	-	UCC1	4	964-981
sbi-miR5565a_R-7_1ss3CT	AAUACAUGUGGAUUGAG	GRMZM2G401561_T01	pre-mRNA splicing factor-related	GO:0000398(nuclear mRNA splicing, via spliceosome);GO:0005634(nucleus)	ko03040(Spliceosome)	[A] HAT repeat protein	EMB2770,STA1	4	2548-2565
sbi-miR5565a_R-7_1ss3CT	AAUACAUGUGGAUUGAG	GRMZM2G020142_T01	DNA-directed RNA polymerase family protein	GO:0003677(DNA binding);GO:0003899(DNA-directed RNA polymerase activity);GO:0006351(transcription, DNA-dependent)	-	-	EMB1989,NRPB2,RPB2	4	451-468
sbi-miR5565a_R-7_1ss3CT	AAUACAUGUGGAUUGAG	GRMZM2G005869_T03	serine/threonine protein kinase 2	GO:0004672(protein kinase activity);GO:0005524(ATP binding);GO:0006468(protein phosphorylation);GO:0004674(protein serine/threonine kinase activity)	-	[T] Ribosomal protein S6 kinase and related proteins	ATPK19,ATPK2,ATS6K2,S6K2	1	12683-12699
sbi-miR5565a_R-7_1ss3CT	AAUACAUGUGGAUUGAG	GRMZM2G005869_T02	serine/threonine protein kinase 2	GO:0004672(protein kinase activity);GO:0005524(ATP binding);GO:0006468(protein phosphorylation);GO:0004674(protein serine/threonine kinase activity)	-	[T] Ribosomal protein S6 kinase and related proteins	ATPK19,ATPK2,ATS6K2,S6K2	1	12683-12699
sbi-miR5565a_R-7_1ss3CT	AAUACAUGUGGAUUGAG	GRMZM2G005869_T01	serine/threonine protein kinase 2	GO:0004672(protein kinase activity);GO:0005524(ATP binding);GO:0006468(protein phosphorylation);GO:0004674(protein serine/threonine kinase activity)	-	[T] Ribosomal protein S6 kinase and related proteins	ATPK19,ATPK2,ATS6K2,S6K2	1	13816-13832
sbi-miR5565a_R-7_1ss3CT	AAUACAUGUGGAUUGAG	GRMZM2G548809_T01	-	-	-	-		1	31-47
sbi-miR5565a_R-7_1ss3CT	AAUACAUGUGGAUUGAG	GRMZM5G869916_T01	-	-	-	-		2	172-188
sbi-miR5565a_R-7_1ss3CT	AAUACAUGUGGAUUGAG	GRMZM2G451327_T01	Prenyltransferase family protein	GO:0003824(catalytic activity)	-	-	ATGGT-IB,GGB,PGGT-I	2	853-869
sbi-miR5565a_R-7_1ss3CT	AAUACAUGUGGAUUGAG	GRMZM2G060311_T01	Low temperature and salt responsive protein family	GO:0016021(integral to membrane)	-	[R] Stress responsive protein		2	885-901
sbi-miR5565a_R-7_1ss3CT	AAUACAUGUGGAUUGAG	GRMZM2G069807_T01	hydroxyproline-rich glycoprotein family protein	-	-	-		2	1978-1994
sbi-miR5565a_R-7_1ss3CT	AAUACAUGUGGAUUGAG	GRMZM2G049076_T01	sucrose phosphate synthase 1F	GO:0009058(biosynthetic process);GO:0005985(sucrose metabolic process)	-	[M] Glycosyltransferase	ATSPS1F,SPS1F	3	3550-3566
sbi-miR5565a_R-7_1ss3CT	AAUACAUGUGGAUUGAG	GRMZM2G078238_T01	Protein of unknown function (DUF300)	-	-	[T] Predicted seven transmembrane receptor - rhodopsin family		3	1050-1066
sbi-miR5565a_R-7_1ss3CT	AAUACAUGUGGAUUGAG	GRMZM2G033175_T01	-	-	-	-		3	1569-1585
sbi-miR5565a_R-7_1ss3CT	AAUACAUGUGGAUUGAG	GRMZM2G078238_T01	Protein of unknown function (DUF300)	-	-	[T] Predicted seven transmembrane receptor - rhodopsin family		3.5	1188-1204
sbi-miR5565a_R-7_1ss3CT	AAUACAUGUGGAUUGAG	GRMZM2G452811_T01	-	-	-	-		4	91-107
sbi-miR5565a_R-7_1ss3CT	AAUACAUGUGGAUUGAG	GRMZM2G041068_T01	-	-	-	-		4	1226-1242
sbi-miR5565a_R-7_1ss3CT	AAUACAUGUGGAUUGAG	GRMZM2G008425_T01	histone deacetylase 2	-	-	[B] Predicted histone deacetylase	HDA2	4	1354-1370
sbi-miR5565a_R-7_1ss3CT	AAUACAUGUGGAUUGAG	GRMZM2G061314_T01	Outer arm dynein light chain 1 protein	-	-	-		4	2327-2343
sbi-miR5565a_R-7_1ss3CT	AAUACAUGUGGAUUGAG	GRMZM2G468111_T01	-	-	-	-		4	465-481
sbi-miR5565a_R-7_1ss3CT	AAUACAUGUGGAUUGAG	GRMZM2G083427_T01	LAG1 homologue 2	GO:0016021(integral to membrane)	-	-	LAG1 HOMOLOG 2,LOH2	4	1121-1137
sbi-miR5565a_R-7_1ss3CT	AAUACAUGUGGAUUGAG	GRMZM2G475899_T01	Histone superfamily protein	GO:0003677(DNA binding)	-	[B] Histones H3 and H4		4	1108-1124
sbi-miR5565a_R-7_1ss3CT	AAUACAUGUGGAUUGAG	GRMZM2G053196_T01	Pentatricopeptide repeat (PPR) superfamily protein	-	-	-	EMB1270	4	1403-1419
sbi-miR5565a_R-7_1ss3CT	AAUACAUGUGGAUUGAG	GRMZM2G009995_T01	Leucine-rich repeat protein kinase family protein	GO:0005515(protein binding);GO:0004672(protein kinase activity);GO:0006468(protein phosphorylation)	-	[T] Serine/threonine protein kinase		4	2858-2873
sbi-miR5565a_R-7_1ss3CT	AAUACAUGUGGAUUGAG	GRMZM5G818376_T01	-	-	-	-		4	193-208
sbi-miR5565a_R-7_1ss3CT	AAUACAUGUGGAUUGAG	GRMZM2G076268_T01	organic cation/carnitine transporter 3	GO:0022857(transmembrane transporter activity);GO:0055085(transmembrane transport);GO:0016021(integral to membrane)	-	[R] Synaptic vesicle transporter SVOP and related transporters (major facilitator superfamily)	3-Oct,ATOCT3	4	1687-1702
sbi-miR5565a_R-7_1ss3CT	AAUACAUGUGGAUUGAG	GRMZM6G183316_T01	alpha/beta-Hydrolases superfamily protein	-	-	-		4	119-134
sbi-miR5565a_R-7_1ss3CT	AAUACAUGUGGAUUGAG	GRMZM2G508773_T01	-	-	-	-		4	478-493
sbi-miR5565a_R-7_1ss3CT	AAUACAUGUGGAUUGAG	GRMZM5G898887_T02	Leucine-rich repeat transmembrane protein kinase protein	GO:0004672(protein kinase activity);GO:0006468(protein phosphorylation)	-	-		2	18678-18694
sbi-miR5565a_R-7_1ss3CT	AAUACAUGUGGAUUGAG	GRMZM5G898887_T01	Leucine-rich repeat transmembrane protein kinase protein	GO:0005515(protein binding);GO:0004672(protein kinase activity);GO:0006468(protein phosphorylation)	-	-		2	18678-18694
sbi-miR5565a_R-7_1ss3CT	AAUACAUGUGGAUUGAG	GRMZM2G106728_T01	-	-	-	-		2	518-534
sbi-miR5565a_R-7_1ss3CT	AAUACAUGUGGAUUGAG	GRMZM2G153833_T03	P-loop containing nucleoside triphosphate hydrolases superfamily protein	-	-	-		2.5	1036-1052
sbi-miR5565a_R-7_1ss3CT	AAUACAUGUGGAUUGAG	GRMZM2G153833_T02	P-loop containing nucleoside triphosphate hydrolases superfamily protein	-	-	-		2.5	1036-1052
sbi-miR5565a_R-7_1ss3CT	AAUACAUGUGGAUUGAG	GRMZM2G119867_T01	-	-	-	-		2.5	746-762
sbi-miR5565a_R-7_1ss3CT	AAUACAUGUGGAUUGAG	GRMZM5G857369_T01	-	-	-	-		3	203-219
sbi-miR5565a_R-7_1ss3CT	AAUACAUGUGGAUUGAG	GRMZM5G802881_T01	Xanthine/uracil permease family protein	GO:0005215(transporter activity);GO:0006810(transport);GO:0055085(transmembrane transport);GO:0016020(membrane)	-	-		3	971-987
sbi-miR5565a_R-7_1ss3CT	AAUACAUGUGGAUUGAG	GRMZM2G025243_T01	short-chain dehydrogenase-reductase B	GO:0016491(oxidoreductase activity);GO:0008152(metabolic process)	ko04146(Peroxisome)	[R] Reductases with broad range of substrate specificities	DECR,SDRB	3	1317-1333
sbi-miR5565a_R-7_1ss3CT	AAUACAUGUGGAUUGAG	GRMZM2G025243_T02	short-chain dehydrogenase-reductase B	-	-	-	DECR,SDRB	3	8357-8373
sbi-miR5565a_R-7_1ss3CT	AAUACAUGUGGAUUGAG	GRMZM2G098697_T02	NB-ARC domain-containing disease resistance protein	GO:0043531(ADP binding)	-	-		3.5	676-692
sbi-miR5565a_R-7_1ss3CT	AAUACAUGUGGAUUGAG	GRMZM2G141399_T02	starch synthase 3	GO:0009058(biosynthetic process);GO:2001070(starch binding)	-	-	ATSS3,SS3	3.5	2460-2475
sbi-miR5565a_R-7_1ss3CT	AAUACAUGUGGAUUGAG	GRMZM2G141399_T01	starch synthase 3	GO:0009058(biosynthetic process);GO:2001070(starch binding)	-	-	ATSS3,SS3	3.5	2460-2475
sbi-miR5565a_R-7_1ss3CT	AAUACAUGUGGAUUGAG	GRMZM2G005947_T02	-	-	-	-		4	337-353
sbi-miR5565a_R-7_1ss3CT	AAUACAUGUGGAUUGAG	GRMZM2G005947_T01	-	-	-	-		4	337-353
sbi-miR5565a_R-7_1ss3CT	AAUACAUGUGGAUUGAG	GRMZM2G020446_T01	Pyridoxal-dependent decarboxylase family protein	GO:0003824(catalytic activity)	ko00300(Lysine biosynthesis)	[E] Ornithine decarboxylase		4	204-220
sbi-miR5565a_R-7_1ss3CT	AAUACAUGUGGAUUGAG	GRMZM2G073908_T01	serine carboxypeptidase-like 20	GO:0004185(serine-type carboxypeptidase activity);GO:0006508(proteolysis)	ko04142(Lysosome);ko04614(Renin-angiotensin system)	[E] Serine carboxypeptidases (lysosomal cathepsin A)	scpl20	4	1719-1736
sbi-miR5565a_R-7_1ss3CT	AAUACAUGUGGAUUGAG	GRMZM2G034882_T01	WPP domain interacting protein 2	-	-	-	WIP2	4	1994-2011
sbi-miR5565a_R-7_1ss3CT	AAUACAUGUGGAUUGAG	GRMZM2G124476_T01	KH domain-containing protein / zinc finger (CCCH type) family protein	GO:0003723(RNA binding);GO:0046872(metal ion binding)	-	-		4	1347-1362
sbi-miR5565a_R-7_1ss3CT	AAUACAUGUGGAUUGAG	GRMZM2G052588_T01	-	-	-	-		4	411-426
sbi-miR5565a_R-7_1ss3CT	AAUACAUGUGGAUUGAG	GRMZM2G019538_T02	-	-	-	-		0.5	464-480
sbi-miR5565a_R-7_1ss3CT	AAUACAUGUGGAUUGAG	GRMZM2G019538_T01	-	-	-	-		0.5	464-480
sbi-miR5565a_R-7_1ss3CT	AAUACAUGUGGAUUGAG	GRMZM2G030284_T02	Microtubule associated protein (MAP65/ASE1) family protein	GO:0008017(microtubule binding);GO:0000226(microtubule cytoskeleton organization);GO:0000910(cytokinesis)	-	[Z] Microtubule-associated protein essential for anaphase spindle elongation	ATMAP65-3,MAP65-3,PLE	1	2699-2715
sbi-miR5565a_R-7_1ss3CT	AAUACAUGUGGAUUGAG	GRMZM2G030284_T01	Microtubule associated protein (MAP65/ASE1) family protein	GO:0008017(microtubule binding);GO:0000226(microtubule cytoskeleton organization);GO:0000910(cytokinesis)	-	[Z] Microtubule-associated protein essential for anaphase spindle elongation	ATMAP65-3,MAP65-3,PLE	1	2699-2715
sbi-miR5565a_R-7_1ss3CT	AAUACAUGUGGAUUGAG	GRMZM2G127844_T03	Peptidyl-tRNA hydrolase II (PTH2) family protein	GO:0004045(aminoacyl-tRNA hydrolase activity)	-	[S] Uncharacterized conserved protein		2	1006-1022
sbi-miR5565a_R-7_1ss3CT	AAUACAUGUGGAUUGAG	GRMZM2G127844_T01	Peptidyl-tRNA hydrolase II (PTH2) family protein	GO:0004045(aminoacyl-tRNA hydrolase activity)	-	[S] Uncharacterized conserved protein		2	1006-1022
sbi-miR5565a_R-7_1ss3CT	AAUACAUGUGGAUUGAG	GRMZM2G049378_T01	RAD-like 6	GO:0003682(chromatin binding)	-	-	ATRL6,RL6,RSM3	2	1962-1978
sbi-miR5565a_R-7_1ss3CT	AAUACAUGUGGAUUGAG	GRMZM5G884280_T01	-	-	-	-		2	393-409
sbi-miR5565a_R-7_1ss3CT	AAUACAUGUGGAUUGAG	GRMZM5G828187_T01	-	-	-	-		2	394-410
sbi-miR5565a_R-7_1ss3CT	AAUACAUGUGGAUUGAG	GRMZM2G020131_T01	arabinogalactan protein 16	-	-	-	AGP16,ATAGP16	2.5	679-695
sbi-miR5565a_R-7_1ss3CT	AAUACAUGUGGAUUGAG	GRMZM2G087030_T01	-	-	-	-		2.5	853-869
sbi-miR5565a_R-7_1ss3CT	AAUACAUGUGGAUUGAG	GRMZM5G892426_T02	hydroxyproline-rich glycoprotein family protein	GO:0001104(RNA polymerase II transcription cofactor activity);GO:0006357(regulation of transcription from RNA polymerase II promoter);GO:0016592(mediator complex)	-	-		2.5	2457-2472
sbi-miR5565a_R-7_1ss3CT	AAUACAUGUGGAUUGAG	GRMZM5G892426_T01	hydroxyproline-rich glycoprotein family protein	GO:0001104(RNA polymerase II transcription cofactor activity);GO:0006357(regulation of transcription from RNA polymerase II promoter);GO:0016592(mediator complex)	-	-		2.5	2457-2472
sbi-miR5565a_R-7_1ss3CT	AAUACAUGUGGAUUGAG	GRMZM2G021877_T02	-	-	-	-		3	459-475
[truncated: 24,258 more rows]
