# Supplementary material for: Integrated High-Throughput Sequencing, Microarray Hybridization and Degradome Analysis Uncovers MicroRNA-Mediated Resistance Responses of Maize to Pathogen Curvularia lunata
Source: Int J Mol Sci. 2022 Nov 14;23(22):14038. doi: 10.3390/ijms232214038 (PMC9697682; doi:10.3390/ijms232214038)
Supplement: Supplementary file 1 [file ijms-23-14038-s001.zip › supplementary files/Supplementary Table 12.xlsx]

## Sheet: Sheet1
	Table S12. Identification and annotation of targets cleaved by miRNAs responsive to C. lunata using degradome sequencing.
	SmallRNA	Transcript	Transcript Annotation	GO_Term	KEGG_pathways	KOG_Description	Symbol	AlignmentScore	AlignmentRange	DegradomeDetection	HZ_TPB	LY_TPB	pvalue(chis_quare2x2)	pvalue(fisher_exact_test)	up/down	log2(fold_change)	DegradomeCleavageSite	HZ_DegradomeReadNumber_Raw	HZ_DegradomeReadNumber_Normalized	LY_DegradomeReadNumber_Raw	LY_DegradomeReadNumber_Normalized	HZ_DegradomeCategory	LY_DegradomeCategory	HZ_Degradome_Pvalue	LY_Degradome_Pvalue
	aly-miR159a-3p_R+2_1ss20TC	GRMZM2G028054_T03	myb domain protein 65	GO:0003682(chromatin binding)	-	[K] Transcription factor, Myb superfamily	ATMYB65,MYB65	3	1690-1713	Y	925.985	713.67	1.9402e-36	1.31336e-35	up	0.375731	1704	32	10.6667	30	10	0	0	0.0122137	0.0132605
	aly-miR159a-3p_R+2_1ss20TC	GRMZM2G028054_T01	myb domain protein 65	GO:0003682(chromatin binding)	-	[K] Transcription factor, Myb superfamily	ATMYB65,MYB65	3	1690-1713	Y	925.985	713.67	1.9402e-36	1.31336e-35	up	0.375731	1704	32	10.6667	30	10	0	0	0.0122137	0.0132605
	aly-miR159a-3p_R+2_1ss20TC	GRMZM2G028054_T02	myb domain protein 65	GO:0003682(chromatin binding)	-	[K] Transcription factor, Myb superfamily	ATMYB65,MYB65	3	1690-1713	Y	925.985	713.67	1.9402e-36	1.31336e-35	up	0.375731	1704	32	10.6667	30	10	0	0	0.0122137	0.0132605
	aly-miR159b-3p_R+1	GRMZM2G028054_T02	myb domain protein 65	GO:0003682(chromatin binding)	-	[K] Transcription factor, Myb superfamily	ATMYB65,MYB65	3.5	1692-1713	Y	925.985	713.67	1.9402e-36	1.31336e-35	up	0.375731	1704	32	10.6667	30	10	0	0	0.010864	0.0117959
	aly-miR159b-3p_R+1	GRMZM2G028054_T01	myb domain protein 65	GO:0003682(chromatin binding)	-	[K] Transcription factor, Myb superfamily	ATMYB65,MYB65	3.5	1692-1713	Y	925.985	713.67	1.9402e-36	1.31336e-35	up	0.375731	1704	32	10.6667	30	10	0	0	0.010864	0.0117959
	aly-miR159b-3p_R+1	GRMZM2G028054_T03	myb domain protein 65	GO:0003682(chromatin binding)	-	[K] Transcription factor, Myb superfamily	ATMYB65,MYB65	3.5	1692-1713	Y	925.985	713.67	1.9402e-36	1.31336e-35	up	0.375731	1704	32	10.6667	30	10	0	0	0.010864	0.0117959
	aly-miR159c-3p_R+3_1ss20CT	GRMZM2G028054_T02	myb domain protein 65	GO:0003682(chromatin binding)	-	[K] Transcription factor, Myb superfamily	ATMYB65,MYB65	4	1690-1713	Y	925.985	713.67	1.9402e-36	1.31336e-35	up	0.375731	1704	32	10.6667	30	10	0	0	0.00714286	0.00775682
	aly-miR159c-3p_R+3_1ss20CT	GRMZM2G028054_T03	myb domain protein 65	GO:0003682(chromatin binding)	-	[K] Transcription factor, Myb superfamily	ATMYB65,MYB65	4	1690-1713	Y	925.985	713.67	1.9402e-36	1.31336e-35	up	0.375731	1704	32	10.6667	30	10	0	0	0.00714286	0.00775682
	aly-miR159c-3p_R+3_1ss20CT	GRMZM2G028054_T01	myb domain protein 65	GO:0003682(chromatin binding)	-	[K] Transcription factor, Myb superfamily	ATMYB65,MYB65	4	1690-1713	Y	925.985	713.67	1.9402e-36	1.31336e-35	up	0.375731	1704	32	10.6667	30	10	0	0	0.00714286	0.00775682
	aly-MIR163-p3_1ss17TC	GRMZM5G858197_T03	G-box binding factor 4	GO:0003700(sequence-specific DNA binding transcription factor activity);GO:0043565(sequence-specific DNA binding);GO:0006355(regulation of transcription, DNA-dependent)	-	-	GBF4	3	827-844	Y	173.622	231.943	0.50128	0.512101	down	-0.417818	835	8	2	13	3.25	2	2	0.803559	0.846886
	aly-MIR163-p3_1ss17TC	GRMZM5G858197_T01	G-box binding factor 4	GO:0003700(sequence-specific DNA binding transcription factor activity);GO:0043565(sequence-specific DNA binding);GO:0006355(regulation of transcription, DNA-dependent)	-	-	GBF4	3	827-844	Y	173.622	231.943	0.50128	0.512101	down	-0.417818	835	8	2	13	3.25	2	2	0.803559	0.846886
	aly-MIR163-p3_1ss17TC	GRMZM5G858197_T02	G-box binding factor 4	GO:0003700(sequence-specific DNA binding transcription factor activity);GO:0043565(sequence-specific DNA binding);GO:0006355(regulation of transcription, DNA-dependent)	-	-	GBF4	3	827-844	Y	173.622	231.943	0.50128	0.512101	down	-0.417818	835	8	2	13	3.25	2	2	0.803559	0.846886
	aly-miR164a-5p_R+1_1ss16CA	GRMZM2G063522_T01	NAC domain containing protein 1	GO:0003677(DNA binding);GO:0006355(regulation of transcription, DNA-dependent)	-	-	anac021,ANAC022,NAC1	4	894-915	Y	4166.93	4282.02	7.6588e-53	4.50451e-52	down	-0.0393063	906	48	48	60	60	0	0	0.0142347	0.0154535
	aly-miR165a-3p_R+1_1ss16TC	AC187157.4_FGT005	Homeobox-leucine zipper family protein / lipid-binding START domain-containing protein	GO:0003700(sequence-specific DNA binding transcription factor activity);GO:0043565(sequence-specific DNA binding);GO:0006355(regulation of transcription, DNA-dependent);GO:0008289(lipid binding)	-	-	ATHB-15,ATHB15,CNA,ICU4	3.5	563-583	Y	86.8111	214.101	1.4088e-05	1.32281e-05	down	-1.30234	574	1	1	3	3	4	2	0.467931	0.465019
	aly-miR165a-3p_R+1_1ss16TC	GRMZM2G003509_T02	Homeobox-leucine zipper family protein / lipid-binding START domain-containing protein	GO:0008289(lipid binding)	-	-	ATHB-14,ATHB14,PHB,PHB-1D	3.5	977-997	Y	8.68111	14.2734	0.74445	1	down	-0.717378	988	1	0.1	2	0.2	4	3	0.467931	0.120767
	aly-miR165a-3p_R+1_1ss16TC	GRMZM2G003509_T01	Homeobox-leucine zipper family protein / lipid-binding START domain-containing protein	GO:0003700(sequence-specific DNA binding transcription factor activity);GO:0043565(sequence-specific DNA binding);GO:0006355(regulation of transcription, DNA-dependent);GO:0008289(lipid binding)	-	-	ATHB-14,ATHB14,PHB,PHB-1D	3.5	736-756	Y	8.68111	14.2734	0.74445	1	down	-0.717378	747	1	0.1	2	0.2	4	3	0.467931	0.120767
	aly-miR166a-5p_L-1R+1	GRMZM2G132358_T02	Cyclase family protein	-	-	-		4	1075-1095	Y	57.874	0	9.4776e-20	4.39221e-23	up	-	1086	2	0.666667			2		0.546652
	aly-miR166a-5p_L-1R+1	GRMZM2G132358_T01	Cyclase family protein	-	-	-		4	865-885	Y	57.874	0	9.4776e-20	4.39221e-23	up	-	876	2	0.666667			2		0.546652
	aly-miR166a-5p_L-1R+1	GRMZM2G132358_T03	Cyclase family protein	-	-	-		4	722-742	Y	57.874	0	9.4776e-20	4.39221e-23	up	-	733	2	0.666667			2		0.546652
	aly-miR169h-3p_R+1	GRMZM2G095921_T01	-	-	-	-		3.5	2282-2301	Y	43.4055	0	3.3736e-15	2.6604e-17	up	-	2292	1	0.5			4		0.189681
	aly-miR319a-3p_L+1R-2	GRMZM2G028054_T03	myb domain protein 65	GO:0003682(chromatin binding)	-	[K] Transcription factor, Myb superfamily	ATMYB65,MYB65	2	1694-1713	Y	925.985	713.67	1.9402e-36	1.31336e-35	up	0.375731	1704	32	10.6667	30	10	0	0	0.0149075	0.0161834
	aly-miR319a-3p_L+1R-2	GRMZM2G028054_T02	myb domain protein 65	GO:0003682(chromatin binding)	-	[K] Transcription factor, Myb superfamily	ATMYB65,MYB65	2	1694-1713	Y	925.985	713.67	1.9402e-36	1.31336e-35	up	0.375731	1704	32	10.6667	30	10	0	0	0.0149075	0.0161834
	aly-miR319a-3p_L+1R-2	GRMZM2G028054_T01	myb domain protein 65	GO:0003682(chromatin binding)	-	[K] Transcription factor, Myb superfamily	ATMYB65,MYB65	2	1694-1713	Y	925.985	713.67	1.9402e-36	1.31336e-35	up	0.375731	1704	32	10.6667	30	10	0	0	0.0149075	0.0161834
	aly-miR319c-3p_L+1R-1	GRMZM2G028054_T02	myb domain protein 65	GO:0003682(chromatin binding)	-	[K] Transcription factor, Myb superfamily	ATMYB65,MYB65	2	1693-1713	Y	925.985	713.67	1.9402e-36	1.31336e-35	up	0.375731	1704	32	10.6667	30	10	0	0	0.0149075	0.0161834
	aly-miR319c-3p_L+1R-1	GRMZM2G028054_T03	myb domain protein 65	GO:0003682(chromatin binding)	-	[K] Transcription factor, Myb superfamily	ATMYB65,MYB65	2	1693-1713	Y	925.985	713.67	1.9402e-36	1.31336e-35	up	0.375731	1704	32	10.6667	30	10	0	0	0.0149075	0.0161834
	aly-miR319c-3p_L+1R-1	GRMZM2G028054_T01	myb domain protein 65	GO:0003682(chromatin binding)	-	[K] Transcription factor, Myb superfamily	ATMYB65,MYB65	2	1693-1713	Y	925.985	713.67	1.9402e-36	1.31336e-35	up	0.375731	1704	32	10.6667	30	10	0	0	0.0149075	0.0161834
	aly-miR847-5p_L-3R-1_1ss16AG	GRMZM2G122231_T01	trehalose phosphatase/synthase 11	GO:0003824(catalytic activity);GO:0005992(trehalose biosynthetic process)	-	[G] Trehalose-6-phosphate synthase component TPS1 and related subunits	ATTPS11,ATTPSB,TPS11	3.5	176-193	Y	477.461	142.734	1.7862e-73	1.96883e-73	up	1.74205	183	8	5.5	2	2	2	2	1	1
	aly-miR847-5p_L-3R-1_1ss16AG	GRMZM2G038519_T03	photosystem I light harvesting complex gene 2	-	-	-	LHCA2	3	469-484	Y	347.244	152.929	9.1631e-38	4.37354e-37	up	1.18309	475	28	4	15	2.14286	2	2	0.998511	0.99945
	aly-miR847-5p_L-3R-1_1ss16AG	GRMZM2G038519_T02	photosystem I light harvesting complex gene 2	-	-	-	LHCA2	3	555-570	Y	347.244	152.929	9.1631e-38	4.37354e-37	up	1.18309	561	28	4	15	2.14286	2	2	0.998511	0.99945
	aly-miR847-5p_L-3R-1_1ss16AG	GRMZM2G038519_T04	photosystem I light harvesting complex gene 2	-	-	-	LHCA2	3	459-474	Y	347.244	152.929	9.1631e-38	4.37354e-37	up	1.18309	465	28	4	15	2.14286	2	2	0.998511	0.99945
	aly-miR847-5p_L-3R-1_1ss16AG	GRMZM2G038519_T01	photosystem I light harvesting complex gene 2	-	ko00196(Photosynthesis - antenna proteins)	-	LHCA2	3	584-599	Y	347.244	152.929	9.1631e-38	4.37354e-37	up	1.18309	590	28	4	15	2.14286	2	3	0.998511	0.786572
	aly-miR847-5p_L-3R-1_1ss16AG	GRMZM2G142565_T01	postsynaptic protein-related	-	-	[Z] Microtubule-associated protein CRIPT		4	49-66	Y	0	142.734	1.6102e-23	1.23482e-33	down	-	57			2	2		2		1
	aly-miR847-5p_L-3R-1_1ss16AG	GRMZM2G062069_T02	-	-	-	-		4	723-739	Y	0	142.734	1.6102e-23	1.23482e-33	down	-	730			2	2		2		1
	aly-miR847-5p_L-3R-1_1ss16AG	GRMZM2G084859_T01	phytosulfokine 2 precursor	GO:0008083(growth factor activity);GO:0008283(cell proliferation);GO:0005576(extracellular region)	-	-	ATPSK2,PSK2	4	160-176	Y	86.8111	356.835	2.3165e-20	4.20766e-22	down	-2.03931	167	1	1	5	5	4	2	1	1
	aly-miR847-5p_L-3R-1_1ss16AG	GRMZM2G011141_T01	Mono-/di-acylglycerol lipase, N-terminal;Lipase, class 3	GO:0004806(triglyceride lipase activity);GO:0006629(lipid metabolic process)	-	-		4	851-867	Y	37.2047	0	3.0547e-13	5.46794e-15	up	-	858	3	0.428571			3		0.991535
	aly-miR847-5p_L-3R-1_1ss16AG	GRMZM2G046025_T01	Integral membrane Yip1 family protein	GO:0016020(membrane)	-	[S] Uncharacterized conserved protein		3.5	633-649	Y	21.7028	0	2.558e-08	3.3107e-09	up	-	640	1	0.25			4		1
	aly-miR847-5p_L-3R-1_1ss16AG	GRMZM2G415476_T01	Integral membrane Yip1 family protein	-	-	-		3.5	186-202	Y	21.7028	0	2.558e-08	3.3107e-09	up	-	193	1	0.25			4		1
	aly-miR847-5p_L-3R-1_1ss16AG	GRMZM2G069099_T03	THO complex, subunit 5	-	-	[S] Conserved coiled/coiled coil protein	AtTHO5,THO5	4	30-45	Y	17.3622	85.6404	5.337e-07	1.04357e-07	down	-2.30234	36	1	0.2	6	1.2	4	2	1	1
	aly-miR847-5p_L-3R-1_1ss16AG	GRMZM2G069099_T04	THO complex, subunit 5	-	-	[S] Conserved coiled/coiled coil protein	AtTHO5,THO5	4	30-45	Y	17.3622	85.6404	5.337e-07	1.04357e-07	down	-2.30234	36	1	0.2	6	1.2	4	0	1	0.390902
	aly-miR847-5p_L-3R-1_1ss16AG	GRMZM2G069099_T05	THO complex, subunit 5	-	-	[S] Conserved coiled/coiled coil protein	AtTHO5,THO5	4	30-45	Y	17.3622	85.6404	5.337e-07	1.04357e-07	down	-2.30234	36	1	0.2	6	1.2	4	0	1	0.390902
	aly-miR847-5p_L-3R-1_1ss16AG	GRMZM2G069099_T02	THO complex, subunit 5	-	-	[S] Conserved coiled/coiled coil protein	AtTHO5,THO5	4	30-45	Y	17.3622	85.6404	5.337e-07	1.04357e-07	down	-2.30234	36	1	0.2	6	1.2	4	2	1	1
	aly-miR847-5p_L-3R-1_1ss16AG	GRMZM2G069099_T01	THO complex, subunit 5	-	-	[S] Conserved coiled/coiled coil protein	AtTHO5,THO5	4	30-45	Y	17.3622	85.6404	5.337e-07	1.04357e-07	down	-2.30234	36	1	0.2	6	1.2	4	2	1	1
	aly-miR847-5p_L-3R-1_1ss16AG	GRMZM2G099745_T02	-	-	-	-		4	17-33	Y	43.4055	142.734	7.4785e-07	2.9968e-07	down	-1.71738	24	1	0.5	4	2	4	2	1	1
	aly-miR847-5p_L-3R-1_1ss16AG	GRMZM2G099745_T01	RPM1-interacting protein 4 (RIN4) family protein	-	-	-		4	17-33	Y	43.4055	142.734	7.4785e-07	2.9968e-07	down	-1.71738	24	1	0.5	4	2	4	2	1	1
	aly-miR847-5p_L-3R-1_1ss16AG	GRMZM2G480134_T01	P450 reductase 2	GO:0016491(oxidoreductase activity);GO:0055114(oxidation-reduction process)	-	-	AR2,ATR2	4	492-507	Y	9.64567	0	0.00020496	0.000139785	up	-	499	1	0.111111			4		1
	aly-miR847-5p_L-3R-1_1ss16AG	GRMZM2G042677_T01	alpha/beta-Hydrolases superfamily protein	GO:0008374(O-acyltransferase activity);GO:0006629(lipid metabolic process)	-	[I] Lecithin:cholesterol acyltransferase (LCAT)/Acyl-ceramide synthase		4	52-68	Y	8.68111	0	0.00042783	0.000339561	up	-	59	1	0.1			4		1
	aly-miR847-5p_L-3R-1_1ss16AG	GRMZM2G044472_T02	alpha/beta-Hydrolases superfamily protein	-	-	-		4	696-712	Y	8.68111	0	0.00042783	0.000339561	up	-	703	1	0.1			4		1
	aly-miR847-5p_L-3R-1_1ss16AG	GRMZM2G041369_T02	alpha/beta-Hydrolases superfamily protein	-	-	-		4	156-172	Y	8.68111	0	0.00042783	0.000339561	up	-	163	1	0.1			4		1
	aly-miR847-5p_L-3R-1_1ss16AG	GRMZM2G044472_T01	alpha/beta-Hydrolases superfamily protein	GO:0008374(O-acyltransferase activity);GO:0006629(lipid metabolic process)	-	[I] Lecithin:cholesterol acyltransferase (LCAT)/Acyl-ceramide synthase		4	251-267	Y	8.68111	0	0.00042783	0.000339561	up	-	258	1	0.1			4		1
	aly-miR847-5p_L-3R-1_1ss16AG	GRMZM2G041369_T01	alpha/beta-Hydrolases superfamily protein	GO:0008374(O-acyltransferase activity);GO:0006629(lipid metabolic process)	-	[I] Lecithin:cholesterol acyltransferase (LCAT)/Acyl-ceramide synthase		4	156-172	Y	8.68111	0	0.00042783	0.000339561	up	-	163	1	0.1			4		1
	aly-miR847-5p_L-3R-1_1ss16AG	GRMZM2G086246_T01	apurinic endonuclease-redox protein	-	-	-	ARP	4	614-629	Y	27.0079	14.2734	0.0015405	0.00213793	up	0.920052	621	2	0.311111	1	0.2	2	4	1	1
	aly-miR847-5p_L-3R-1_1ss16AG	GRMZM2G128914_T03	alpha-mannosidase 1	GO:0004571(mannosyl-oligosaccharide 1,2-alpha-mannosidase activity);GO:0005509(calcium ion binding);GO:0016020(membrane)	-	[G] Mannosyl-oligosaccharide alpha-1,2-mannosidase and related glycosyl hydrolases	MANIB,MNS1	3.5	222-239	Y	0	14.2734	0.001576	0.000679536	down	-	230			1	0.2		4		0.999999
	aly-miR847-5p_L-3R-1_1ss16AG	GRMZM2G128914_T01	alpha-mannosidase 1	GO:0004571(mannosyl-oligosaccharide 1,2-alpha-mannosidase activity);GO:0005509(calcium ion binding);GO:0016020(membrane)	ko00510(N-Glycan biosynthesis);ko00513(High-mannose type N-glycan biosynthesis)	[G] Mannosyl-oligosaccharide alpha-1,2-mannosidase and related glycosyl hydrolases	MANIB,MNS1	3.5	222-239	Y	0	14.2734	0.001576	0.000679536	down	-	230			1	0.2		4		0.999999
	aly-miR847-5p_L-3R-1_1ss16AG	GRMZM2G128914_T02	alpha-mannosidase 1	GO:0004571(mannosyl-oligosaccharide 1,2-alpha-mannosidase activity);GO:0005509(calcium ion binding);GO:0016020(membrane)	-	[G] Mannosyl-oligosaccharide alpha-1,2-mannosidase and related glycosyl hydrolases	MANIB,MNS1	3.5	222-239	Y	0	14.2734	0.001576	0.000679536	down	-	230			1	0.2		4		0.999999
	ata-miR172_L-2_1ss9TC	GRMZM2G070302_T02	-	-	-	-		4	645-664	Y	0	35.6835	5.8239e-07	8.64318e-09	down	-	655			1	0.5		4		0.433148
	ata-miR172_L-2_1ss9TC	GRMZM2G070302_T01	-	-	-	-		4	1381-1400	Y	0	35.6835	5.8239e-07	8.64318e-09	down	-	1391			1	0.5		4		0.433148
	ath-miR156a_L+1R+1	GRMZM2G156621_T01	squamosa promoter binding protein-like 10	GO:0003677(DNA binding);GO:0005634(nucleus)	-	-	SPL10	3.5	858-879	Y	173.622	0	6.4809e-56	8.33436e-68	up	-	870	4	2			2		0.303469
	ath-miR156a_L+1R+1	GRMZM2G126827_T01	squamosa promoter binding protein-like 10	GO:0003677(DNA binding);GO:0005634(nucleus)	-	-	SPL10	3.5	926-947	Y	173.622	0	6.4809e-56	8.33436e-68	up	-	938	4	2			2		0.303469
	ath-miR159b	GRMZM2G028054_T03	myb domain protein 65	GO:0003682(chromatin binding)	-	[K] Transcription factor, Myb superfamily	ATMYB65,MYB65	3.5	1693-1713	Y	925.985	713.67	1.9402e-36	1.31336e-35	up	0.375731	1704	32	10.6667	30	10	0	0	0.0135615	0.014723
	ath-miR159b	GRMZM2G028054_T01	myb domain protein 65	GO:0003682(chromatin binding)	-	[K] Transcription factor, Myb superfamily	ATMYB65,MYB65	3.5	1693-1713	Y	925.985	713.67	1.9402e-36	1.31336e-35	up	0.375731	1704	32	10.6667	30	10	0	0	0.0135615	0.014723
	ath-miR159b	GRMZM2G028054_T02	myb domain protein 65	GO:0003682(chromatin binding)	-	[K] Transcription factor, Myb superfamily	ATMYB65,MYB65	3.5	1693-1713	Y	925.985	713.67	1.9402e-36	1.31336e-35	up	0.375731	1704	32	10.6667	30	10	0	0	0.0135615	0.014723
	ath-miR159b_1ss21TC	GRMZM2G028054_T02	myb domain protein 65	GO:0003682(chromatin binding)	-	[K] Transcription factor, Myb superfamily	ATMYB65,MYB65	3.5	1693-1713	Y	925.985	713.67	1.9402e-36	1.31336e-35	up	0.375731	1704	32	10.6667	30	10	0	0	0.0135615	0.014723
	ath-miR159b_1ss21TC	GRMZM2G028054_T03	myb domain protein 65	GO:0003682(chromatin binding)	-	[K] Transcription factor, Myb superfamily	ATMYB65,MYB65	3.5	1693-1713	Y	925.985	713.67	1.9402e-36	1.31336e-35	up	0.375731	1704	32	10.6667	30	10	0	0	0.0135615	0.014723
	ath-miR159b_1ss21TC	GRMZM2G028054_T01	myb domain protein 65	GO:0003682(chromatin binding)	-	[K] Transcription factor, Myb superfamily	ATMYB65,MYB65	3.5	1693-1713	Y	925.985	713.67	1.9402e-36	1.31336e-35	up	0.375731	1704	32	10.6667	30	10	0	0	0.0135615	0.014723
	ath-miR159b_R+1	GRMZM2G028054_T03	myb domain protein 65	GO:0003682(chromatin binding)	-	[K] Transcription factor, Myb superfamily	ATMYB65,MYB65	3.5	1691-1713	Y	925.985	713.67	1.9402e-36	1.31336e-35	up	0.375731	1704	32	10.6667	30	10	0	0	0.0081591	0.00886001
	ath-miR159b_R+1	GRMZM2G028054_T01	myb domain protein 65	GO:0003682(chromatin binding)	-	[K] Transcription factor, Myb superfamily	ATMYB65,MYB65	3.5	1691-1713	Y	925.985	713.67	1.9402e-36	1.31336e-35	up	0.375731	1704	32	10.6667	30	10	0	0	0.0081591	0.00886001
	ath-miR159b_R+1	GRMZM2G028054_T02	myb domain protein 65	GO:0003682(chromatin binding)	-	[K] Transcription factor, Myb superfamily	ATMYB65,MYB65	3.5	1691-1713	Y	925.985	713.67	1.9402e-36	1.31336e-35	up	0.375731	1704	32	10.6667	30	10	0	0	0.0081591	0.00886001
	ath-miR159c_1ss20CA	GRMZM2G028054_T01	myb domain protein 65	GO:0003682(chromatin binding)	-	[K] Transcription factor, Myb superfamily	ATMYB65,MYB65	3	1692-1713	Y	925.985	713.67	1.9402e-36	1.31336e-35	up	0.375731	1704	32	10.6667	30	10	0	0	0.0122137	0.0132605
	ath-miR159c_1ss20CA	GRMZM2G028054_T02	myb domain protein 65	GO:0003682(chromatin binding)	-	[K] Transcription factor, Myb superfamily	ATMYB65,MYB65	3	1692-1713	Y	925.985	713.67	1.9402e-36	1.31336e-35	up	0.375731	1704	32	10.6667	30	10	0	0	0.0122137	0.0132605
	ath-miR159c_1ss20CA	GRMZM2G028054_T03	myb domain protein 65	GO:0003682(chromatin binding)	-	[K] Transcription factor, Myb superfamily	ATMYB65,MYB65	3	1692-1713	Y	925.985	713.67	1.9402e-36	1.31336e-35	up	0.375731	1704	32	10.6667	30	10	0	0	0.0122137	0.0132605
	ath-miR165a_R-1_1ss15AT	AC187157.4_FGT005	Homeobox-leucine zipper family protein / lipid-binding START domain-containing protein	GO:0003700(sequence-specific DNA binding transcription factor activity);GO:0043565(sequence-specific DNA binding);GO:0006355(regulation of transcription, DNA-dependent);GO:0008289(lipid binding)	-	-	ATHB-15,ATHB15,CNA,ICU4	2.5	564-583	Y	86.8111	214.101	1.4088e-05	1.32281e-05	down	-1.30234	574	1	1	3	3	4	2	0.545578	0.542466
	ath-miR165a_R-1_1ss15AT	GRMZM2G003509_T01	Homeobox-leucine zipper family protein / lipid-binding START domain-containing protein	GO:0003700(sequence-specific DNA binding transcription factor activity);GO:0043565(sequence-specific DNA binding);GO:0006355(regulation of transcription, DNA-dependent);GO:0008289(lipid binding)	-	-	ATHB-14,ATHB14,PHB,PHB-1D	2.5	737-756	Y	8.68111	14.2734	0.74445	1	down	-0.717378	747	1	0.1	2	0.2	4	3	0.545578	0.148607
	ath-miR165a_R-1_1ss15AT	GRMZM2G038198_T01	Homeobox-leucine zipper family protein / lipid-binding START domain-containing protein	GO:0003735(structural constituent of ribosome);GO:0006412(translation);GO:0005840(ribosome)	-	-	ATHB9,PHV	3.5	486-505	Y	8.68111	14.2734	0.74445	1	down	-0.717378	496	1	0.1	2	0.2	4	3	0.568855	0.157689
	ath-miR165a_R-1_1ss15AT	GRMZM2G336718_T01	agenet domain-containing protein / bromo-adjacent homology (BAH) domain-containing protein	GO:0008289(lipid binding)	-	-		3.5	136-155	Y	8.68111	14.2734	0.74445	1	down	-0.717378	146	1	0.1	2	0.2	4	2	0.568855	0.565705
	ath-miR165a_R-1_1ss15AT	GRMZM2G123644_T01	agenet domain-containing protein / bromo-adjacent homology (BAH) domain-containing protein	GO:0003682(chromatin binding);GO:0008289(lipid binding)	-	-		3.5	546-565	Y	8.68111	14.2734	0.74445	1	down	-0.717378	556	1	0.1	2	0.2	4	2	0.568855	0.565705
	ath-miR165a_R-1_1ss15AT	GRMZM2G552083_T01	Homeobox-leucine zipper family protein / lipid-binding START domain-containing protein	GO:0008289(lipid binding)	-	-	IFL,IFL1,REV	3.5	546-565	Y	8.68111	14.2734	0.74445	1	down	-0.717378	556	1	0.1	2	0.2	4	1	0.568855	0.00860884
	ath-miR165a_R-1_1ss15AT	GRMZM2G003509_T02	Homeobox-leucine zipper family protein / lipid-binding START domain-containing protein	GO:0008289(lipid binding)	-	-	ATHB-14,ATHB14,PHB,PHB-1D	2.5	978-997	Y	8.68111	14.2734	0.74445	1	down	-0.717378	988	1	0.1	2	0.2	4	3	0.545578	0.148607
	ath-miR166a_2ss20CT21CT	AC187157.4_FGT005	Homeobox-leucine zipper family protein / lipid-binding START domain-containing protein	GO:0003700(sequence-specific DNA binding transcription factor activity);GO:0043565(sequence-specific DNA binding);GO:0006355(regulation of transcription, DNA-dependent);GO:0008289(lipid binding)	-	-	ATHB-15,ATHB15,CNA,ICU4	3	563-583	Y	86.8111	214.101	1.4088e-05	1.32281e-05	down	-1.30234	574	1	1	3	3	4	2	0.508285	0.505255
	ath-miR166a_2ss20CT21CT	GRMZM2G038198_T01	Homeobox-leucine zipper family protein / lipid-binding START domain-containing protein	GO:0003735(structural constituent of ribosome);GO:0006412(translation);GO:0005840(ribosome)	-	-	ATHB9,PHV	4	485-505	Y	8.68111	14.2734	0.74445	1	down	-0.717378	496	1	0.1	2	0.2	4	3	0.601554	0.171132
	ath-miR166a_2ss20CT21CT	GRMZM2G123644_T01	agenet domain-containing protein / bromo-adjacent homology (BAH) domain-containing protein	GO:0003682(chromatin binding);GO:0008289(lipid binding)	-	-		4	545-565	Y	8.68111	14.2734	0.74445	1	down	-0.717378	556	1	0.1	2	0.2	4	2	0.601554	0.598369
	ath-miR166a_2ss20CT21CT	GRMZM2G003509_T01	Homeobox-leucine zipper family protein / lipid-binding START domain-containing protein	GO:0003700(sequence-specific DNA binding transcription factor activity);GO:0043565(sequence-specific DNA binding);GO:0006355(regulation of transcription, DNA-dependent);GO:0008289(lipid binding)	-	-	ATHB-14,ATHB14,PHB,PHB-1D	3	736-756	Y	8.68111	14.2734	0.74445	1	down	-0.717378	747	1	0.1	2	0.2	4	3	0.508285	0.134799
	ath-miR166a_2ss20CT21CT	GRMZM2G003509_T02	Homeobox-leucine zipper family protein / lipid-binding START domain-containing protein	GO:0008289(lipid binding)	-	-	ATHB-14,ATHB14,PHB,PHB-1D	3	977-997	Y	8.68111	14.2734	0.74445	1	down	-0.717378	988	1	0.1	2	0.2	4	3	0.508285	0.134799
	ath-miR166a_2ss20CT21CT	GRMZM2G552083_T01	Homeobox-leucine zipper family protein / lipid-binding START domain-containing protein	GO:0008289(lipid binding)	-	-	IFL,IFL1,REV	4	545-565	Y	8.68111	14.2734	0.74445	1	down	-0.717378	556	1	0.1	2	0.2	4	1	0.601554	0.00941211
	ath-miR166a_2ss20CT21CT	GRMZM2G336718_T01	agenet domain-containing protein / bromo-adjacent homology (BAH) domain-containing protein	GO:0008289(lipid binding)	-	-		4	135-155	Y	8.68111	14.2734	0.74445	1	down	-0.717378	146	1	0.1	2	0.2	4	2	0.601554	0.598369
	ath-miR396b_R+1	GRMZM2G018414_T01	growth-regulating factor 2	GO:0005524(ATP binding);GO:0016818(hydrolase activity, acting on acid anhydrides, in phosphorus-containing anhydrides);GO:0006355(regulation of transcription, DNA-dependent);GO:0005634(nucleus)	-	-	AtGRF2,GRF2	4	741-763	Y	564.272	107.05	0	4.38107e-116	up	2.3981	753	13	6.5	3	1.5	0	1	0.0443853	0.0352974
	ath-miR396b_R+1	GRMZM2G018414_T02	growth-regulating factor 2	GO:0005524(ATP binding);GO:0016818(hydrolase activity, acting on acid anhydrides, in phosphorus-containing anhydrides);GO:0006355(regulation of transcription, DNA-dependent);GO:0005634(nucleus)	-	-	AtGRF2,GRF2	4	479-501	Y	564.272	107.05	0	4.38107e-116	up	2.3981	491	13	6.5	3	1.5	0	1	0.0443853	0.0352974
	ath-miR396b_R+1	GRMZM2G033612_T02	growth-regulating factor 2	-	-	-	AtGRF2,GRF2	4	1007-1029	Y	173.622	927.771	7.2829e-66	4.3143e-74	down	-2.41782	1019	2	2	13	13	0	0	0.0443853	0.0481217
	ath-miR396b_R+1	GRMZM2G013650_T01	Pentatricopeptide repeat (PPR) superfamily protein	-	-	-		4	1515-1535	Y	86.8111	0	8.1049e-29	2.90487e-34	up	-	1527	1	1			4		0.969703
	ath-miR396b_R+1	GRMZM2G129147_T01	growth-regulating factor 5	GO:0005524(ATP binding);GO:0016818(hydrolase activity, acting on acid anhydrides, in phosphorus-containing anhydrides);GO:0006355(regulation of transcription, DNA-dependent);GO:0005634(nucleus)	-	-	AtGRF5,GRF5	4	638-660	Y	115.748	47.578	1.2203e-14	2.72076e-14	up	1.28262	650	4	1.33333	2	0.666667	0	2	0.0443853	0.968772
	ath-miR396b_R+1	GRMZM2G129147_T02	-	-	-	-		4	818-840	Y	115.748	47.578	1.2203e-14	2.72076e-14	up	1.28262	830	4	1.33333	2	0.666667	0	2	0.0443853	0.968772
	ath-miR396b_R+1	GRMZM2G041223_T01	growth-regulating factor 5	GO:0005524(ATP binding);GO:0016818(hydrolase activity, acting on acid anhydrides, in phosphorus-containing anhydrides);GO:0006355(regulation of transcription, DNA-dependent);GO:0005634(nucleus)	-	-	AtGRF5,GRF5	4	886-908	Y	115.748	47.578	1.2203e-14	2.72076e-14	up	1.28262	898	4	1.33333	2	0.666667	2	3	0.950519	0.509946
	ath-miR396b_R+1	GRMZM2G034876_T02	growth-regulating factor 5	GO:0005524(ATP binding);GO:0016818(hydrolase activity, acting on acid anhydrides, in phosphorus-containing anhydrides);GO:0006355(regulation of transcription, DNA-dependent);GO:0005634(nucleus)	-	-	AtGRF5,GRF5	4	661-683	Y	28.937	0	1.2687e-10	6.63194e-12	up	-	673	1	0.333333			4		0.969703
	ath-miR396b_R+1	GRMZM2G034876_T01	growth-regulating factor 5	GO:0005524(ATP binding);GO:0016818(hydrolase activity, acting on acid anhydrides, in phosphorus-containing anhydrides);GO:0006355(regulation of transcription, DNA-dependent);GO:0005634(nucleus)	-	-	AtGRF5,GRF5	4	661-683	Y	28.937	0	1.2687e-10	6.63194e-12	up	-	673	1	0.333333			4		0.969703
	ath-miR396b_R+1	GRMZM2G034876_T03	growth-regulating factor 5	GO:0005524(ATP binding);GO:0016818(hydrolase activity, acting on acid anhydrides, in phosphorus-containing anhydrides);GO:0006355(regulation of transcription, DNA-dependent);GO:0005634(nucleus)	-	-	AtGRF5,GRF5	4	661-683	Y	28.937	0	1.2687e-10	6.63194e-12	up	-	673	1	0.333333			4		0.969703
	ath-miR396b_R+1	GRMZM2G104025_T02	ribosomal protein L18	-	-	[J] 60s ribosomal protein L18	RPL18	4	602-623	Y	17.3622	57.0936	0.001751	0.00130203	down	-1.71738	614	1	0.2	4	0.8	4	2	0.969703	0.968772
	ath-miR396b_R+1	GRMZM2G104025_T06	-	-	-	-		4	519-540	Y	17.3622	57.0936	0.001751	0.00130203	down	-1.71738	531	1	0.2	4	0.8	4	2	0.969703	0.968772
	ath-miR396b_R+1	GRMZM2G104025_T05	ribosomal protein L18	-	-	[J] 60s ribosomal protein L18	RPL18	4	856-877	Y	17.3622	57.0936	0.001751	0.00130203	down	-1.71738	868	1	0.2	4	0.8	4	2	0.969703	0.968772
	ath-miR396b_R+1	GRMZM2G104025_T01	Ribosomal protein L18e/L15 superfamily protein	-	ko03010(Ribosome)	[J] 60s ribosomal protein L18		4	675-696	Y	17.3622	57.0936	0.001751	0.00130203	down	-1.71738	687	1	0.2	4	0.8	4	2	0.969703	0.968772
	ath-miR396b_R+1	GRMZM2G104025_T03	Ribosomal protein L18e/L15 superfamily protein	-	-	-		4	504-525	Y	17.3622	57.0936	0.001751	0.00130203	down	-1.71738	516	1	0.2	4	0.8	4	2	0.969703	0.968772
	ath-miR396b_R+1	GRMZM2G099862_T03	growth-regulating factor 2	GO:0005524(ATP binding);GO:0016818(hydrolase activity, acting on acid anhydrides, in phosphorus-containing anhydrides);GO:0006355(regulation of transcription, DNA-dependent);GO:0005634(nucleus)	-	-	AtGRF2,GRF2	4	642-664	Y	21.7028	35.6835	0.60627	0.689748	down	-0.717378	654	1	0.25	2	0.5	4	2	0.969703	0.968772
	ath-miR396b_R+1	GRMZM2G099862_T04	growth-regulating factor 2	GO:0005524(ATP binding);GO:0016818(hydrolase activity, acting on acid anhydrides, in phosphorus-containing anhydrides);GO:0006355(regulation of transcription, DNA-dependent);GO:0005634(nucleus)	-	-	AtGRF2,GRF2	4	443-465	Y	21.7028	35.6835	0.60627	0.689748	down	-0.717378	455	1	0.25	2	0.5	4	2	0.969703	0.968772
	ath-miR396b_R+1	GRMZM2G099862_T01	growth-regulating factor 2	GO:0005524(ATP binding);GO:0016818(hydrolase activity, acting on acid anhydrides, in phosphorus-containing anhydrides);GO:0006355(regulation of transcription, DNA-dependent);GO:0005634(nucleus)	-	-	AtGRF2,GRF2	4	689-711	Y	21.7028	35.6835	0.60627	0.689748	down	-0.717378	701	1	0.25	2	0.5	4	2	0.969703	0.968772
	ath-miR396b_R+1	GRMZM2G099862_T02	growth-regulating factor 2	GO:0005524(ATP binding);GO:0016818(hydrolase activity, acting on acid anhydrides, in phosphorus-containing anhydrides);GO:0006355(regulation of transcription, DNA-dependent);GO:0005634(nucleus)	-	-	AtGRF2,GRF2	4	556-578	Y	21.7028	35.6835	0.60627	0.689748	down	-0.717378	568	1	0.25	2	0.5	4	2	0.969703	0.968772
	ath-MIR404-p5_1ss5TG	GRMZM2G025459_T01	5\'-AMP-activated protein kinase beta-2 subunit protein	GO:0005515(protein binding)	-	[G] Protein involved in Snf1 protein kinase complex assembly	AKINBETA1	4	519-540	Y	260.433	0	5.8954e-83	5.73699e-101	up	-	531	6	3			2		1
	ath-MIR404-p5_1ss5TG	GRMZM2G025459_T02	5\'-AMP-activated protein kinase beta-2 subunit protein	GO:0005515(protein binding)	-	[G] Protein involved in Snf1 protein kinase complex assembly	AKINBETA1	4	494-515	Y	260.433	0	5.8954e-83	5.73699e-101	up	-	506	6	3			2		1
	ath-MIR404-p5_1ss5TG	GRMZM2G023037_T01	cyclic nucleotide gated channel 8	GO:0005216(ion channel activity);GO:0006811(ion transport);GO:0055085(transmembrane transport);GO:0016020(membrane)	ko04626(Plant-pathogen interaction)	[T] K+-channel ERG and related proteins, contain PAS/PAC sensor domain	ATCNGC8,CNGC8	3.5	156-177	Y	0	71.367	1.5841e-12	5.1369e-17	down	-	168			1	1		4		1
	ath-MIR404-p5_1ss5TG	GRMZM2G107444_T01	membrane-associated progesterone binding protein 3	GO:0020037(heme binding)	-	[R] Putative steroid membrane receptor Hpr6.6/25-Dx	ATMAPR3,ATMP2,MAPR3,MSBP2	3.5	809-830	Y	0	71.367	1.5841e-12	5.1369e-17	down	-	821			1	1		4		1
	ath-MIR404-p5_1ss5TG	GRMZM2G003090_T01	Protein of unknown function (DUF1685)	-	-	-		4	251-272	Y	0	47.578	7.9252e-09	1.22219e-11	down	-	263			2	0.666667		3		0.982651
	ath-MIR404-p5_1ss5TG	GRMZM2G003090_T03	Protein of unknown function (DUF1685)	-	-	-		4	251-272	Y	0	47.578	7.9252e-09	1.22219e-11	down	-	263			2	0.666667		3		0.982651
	ath-MIR404-p5_1ss5TG	GRMZM2G003090_T02	Protein of unknown function (DUF1685)	-	-	-		4	251-272	Y	0	47.578	7.9252e-09	1.22219e-11	down	-	263			2	0.666667		3		0.982651
	ath-MIR404-p5_1ss5TG	GRMZM2G119361_T01	Octicosapeptide/Phox/Bem1p family protein	GO:0005515(protein binding)	-	-		3	888-909	Y	17.3622	0	6.3158e-07	2.80046e-07	up	-	900	1	0.2			4		0.99305
	ath-MIR404-p5_1ss5TG	GRMZM2G119361_T03	Octicosapeptide/Phox/Bem1p family protein	GO:0005515(protein binding)	-	-		3	888-909	Y	17.3622	0	6.3158e-07	2.80046e-07	up	-	900	1	0.2			4		0.99305
	ath-MIR404-p5_1ss5TG	GRMZM2G119361_T02	Octicosapeptide/Phox/Bem1p family protein	GO:0005515(protein binding)	-	-		3	888-909	Y	17.3622	0	6.3158e-07	2.80046e-07	up	-	900	1	0.2			4		0.99305
	ath-MIR404-p5_1ss5TG	GRMZM2G027105_T04	RNA recognition motif and CCHC-type zinc finger domains containing protein	GO:0003676(nucleic acid binding);GO:0008270(zinc ion binding)	-	[A] Alternative splicing factor SRp20/9G8 (RRM superfamily)		4	835-856	Y	0	28.5468	7.8437e-06	2.84915e-07	down	-	847			4	0.4		2		1
	ath-MIR404-p5_1ss5TG	GRMZM2G027105_T08	RNA recognition motif and CCHC-type zinc finger domains containing protein	GO:0003676(nucleic acid binding);GO:0008270(zinc ion binding)	-	[A] Alternative splicing factor SRp20/9G8 (RRM superfamily)		4	815-836	Y	0	21.4101	0.00010857	1.82191e-05	down	-	827			3	0.3		2		1
	ath-MIR404-p5_1ss5TG	GRMZM2G027105_T01	RNA recognition motif and CCHC-type zinc finger domains containing protein	GO:0003676(nucleic acid binding);GO:0008270(zinc ion binding)	-	[A] Alternative splicing factor SRp20/9G8 (RRM superfamily)		4	840-861	Y	0	14.2734	0.001576	0.000679536	down	-	852			2	0.2		3		0.982651
	ath-MIR404-p5_1ss5TG	GRMZM2G027105_T07	RNA recognition motif and CCHC-type zinc finger domains containing protein	GO:0003676(nucleic acid binding);GO:0008270(zinc ion binding)	-	[A] Alternative splicing factor SRp20/9G8 (RRM superfamily)		4	815-836	Y	0	14.2734	0.001576	0.000679536	down	-	827			2	0.2		3		0.982651
	ath-MIR404-p5_1ss5TG	GRMZM2G027105_T03	RNA recognition motif and CCHC-type zinc finger domains containing protein	GO:0003676(nucleic acid binding);GO:0008270(zinc ion binding)	-	[A] Alternative splicing factor SRp20/9G8 (RRM superfamily)		4	844-865	Y	8.68111	21.4101	0.16975	0.266612	down	-1.30234	856	1	0.1	3	0.3	4	2	1	1
	ath-MIR404-p5_1ss5TG	GRMZM2G027105_T06	serine/arginine-rich 22	GO:0003676(nucleic acid binding);GO:0008270(zinc ion binding)	-	[A] Alternative splicing factor SRp20/9G8 (RRM superfamily)	RSZP22,SRZ-22,SRZ22	4	1285-1306	Y	8.68111	7.1367	0.2677	0.309417	up	0.282622	1297	1	0.1	1	0.1	4	4	1	1
	ath-MIR404-p5_1ss5TG	GRMZM2G027105_T05	RNA recognition motif and CCHC-type zinc finger domains containing protein	GO:0003676(nucleic acid binding);GO:0008270(zinc ion binding)	-	[A] Alternative splicing factor SRp20/9G8 (RRM superfamily)		4	817-838	Y	8.68111	7.1367	0.2677	0.309417	up	0.282622	829	1	0.1	1	0.1	4	4	1	1
	ath-MIR406-p3_1ss4AG	GRMZM2G063851_T01	Citrate synthase family protein	GO:0046912(transferase activity, transferring acyl groups, acyl groups converted into alkyl on transfer);GO:0044262(cellular carbohydrate metabolic process)	ko00020(Citrate cycle (TCA cycle));ko00630(Glyoxylate and dicarboxylate metabolism)	[C] Citrate synthase	ATCS,CSY4	3.5	884-899	Y	17.3622	0	6.3158e-07	2.80046e-07	up	-	891	2	0.2			2		0.863173
	ath-MIR406-p3_1ss4AG	GRMZM2G063851_T04	Citrate synthase family protein	GO:0046912(transferase activity, transferring acyl groups, acyl groups converted into alkyl on transfer);GO:0044262(cellular carbohydrate metabolic process)	ko00020(Citrate cycle (TCA cycle));ko00630(Glyoxylate and dicarboxylate metabolism)	[C] Citrate synthase	ATCS,CSY4	3.5	832-847	Y	17.3622	0	6.3158e-07	2.80046e-07	up	-	839	2	0.2			2		0.863173
	ath-MIR406-p3_1ss4AG	GRMZM2G063851_T02	Citrate synthase family protein	GO:0046912(transferase activity, transferring acyl groups, acyl groups converted into alkyl on transfer);GO:0044262(cellular carbohydrate metabolic process)	-	-	ATCS,CSY4	3.5	544-559	Y	17.3622	0	6.3158e-07	2.80046e-07	up	-	551	2	0.2			2		0.863173
	ath-MIR406-p3_1ss4AG	GRMZM2G063851_T03	Citrate synthase family protein	GO:0046912(transferase activity, transferring acyl groups, acyl groups converted into alkyl on transfer);GO:0044262(cellular carbohydrate metabolic process)	-	-	ATCS,CSY4	3.5	1000-1015	Y	17.3622	0	6.3158e-07	2.80046e-07	up	-	1007	2	0.2			2		0.863173
	ath-MIR406-p3_1ss4AG	GRMZM2G103287_T02	Galactose mutarotase-like superfamily protein	GO:0016853(isomerase activity);GO:0005975(carbohydrate metabolic process)	-	[G] Uncharacterized enzymes related to aldose 1-epimerase		4	418-434	Y	0	17.8417	0.00041032	0.000110416	down	-	425			1	0.25		4		0.998732
	ath-MIR406-p3_1ss4AG	GRMZM2G103287_T01	Galactose mutarotase-like superfamily protein	GO:0016853(isomerase activity);GO:0005975(carbohydrate metabolic process)	-	[G] Uncharacterized enzymes related to aldose 1-epimerase		4	418-434	Y	0	17.8417	0.00041032	0.000110416	down	-	425			1	0.25		4		0.998732
	ath-MIR406-p3_1ss4AG	GRMZM2G075680_T01	Sec23/Sec24 protein transport family protein	GO:0008270(zinc ion binding);GO:0006886(intracellular protein transport);GO:0006888(ER to Golgi vesicle-mediated transport);GO:0030127(COPII vesicle coat)	-	-		4	1841-1857	Y	0	11.8945	0.0039146	0.00214956	down	-	1848			1	0.166667		4		0.998732
	ath-miR5656_L-2R-2_1ss14TC	GRMZM5G815894_T03	ribosomal protein L5	GO:0003735(structural constituent of ribosome);GO:0006412(translation);GO:0005622(intracellular);GO:0005840(ribosome)	ko03010(Ribosome)	[J] 60S ribosomal protein L5	ATL5,OLI5,PGY3,RPL5A	4	741-756	Y	43.4055	0	3.3736e-15	2.6604e-17	up	-	748	1	0.5			4		0.999981
	ath-miR5656_L-2R-2_1ss14TC	GRMZM2G075431_T01	Pseudouridine synthase family protein	GO:0003723(RNA binding);GO:0009982(pseudouridine synthase activity);GO:0001522(pseudouridine synthesis);GO:0009451(RNA modification)	-	[A] RNA pseudouridylate synthases		3.5	1025-1041	Y	43.4055	0	3.3736e-15	2.6604e-17	up	-	1032	1	0.5			4		0.995783
	ath-miR5656_L-2R-2_1ss14TC	GRMZM5G815894_T01	ribosomal protein L5	GO:0003735(structural constituent of ribosome);GO:0006412(translation);GO:0005622(intracellular);GO:0005840(ribosome)	-	[J] 60S ribosomal protein L5	ATL5,OLI5,PGY3,RPL5A	4	557-572	Y	43.4055	0	3.3736e-15	2.6604e-17	up	-	564	1	0.5			4		0.999981
	ath-miR5656_L-2R-2_1ss14TC	GRMZM2G006937_T01	cycloartenol synthase 1	GO:0003824(catalytic activity)	-	[I] Oxidosqualene-lanosterol cyclase and related proteins	CAS1	3.5	2227-2244	Y	0	71.367	1.5841e-12	5.1369e-17	down	-	2235			1	1		4		0.985255
	ath-miR5656_L-2R-2_1ss14TC	GRMZM2G009895_T01	emp24/gp25L/p24 family/GOLD family protein	GO:0006810(transport);GO:0016021(integral to membrane)	-	[U] Putative cargo transport protein EMP24 (p24 protein family)		3.5	901-916	Y	0	71.367	1.5841e-12	5.1369e-17	down	-	907			1	1		4		0.985255
	ath-miR5656_L-2R-2_1ss14TC	GRMZM2G015344_T02	uridine-ribohydrolase 1	-	-	-	URH1	3.5	939-955	Y	0	35.6835	5.8239e-07	8.64318e-09	down	-	946			1	0.5		4		0.985255
	ath-miR5656_L-2R-2_1ss14TC	GRMZM2G015344_T01	uridine-ribohydrolase 1	-	-	[F] Predicted inosine-uridine preferring nucleoside hydrolase	URH1	3.5	939-955	Y	0	35.6835	5.8239e-07	8.64318e-09	down	-	946			1	0.5		4		0.985255
	ath-miR5656_L-2R-2_1ss14TC	GRMZM2G333029_T01	-	-	-	-		4	707-723	Y	0	35.6835	5.8239e-07	8.64318e-09	down	-	714			4	0.5		2		0.999979
	ath-miR5656_L-2R-2_1ss14TC	GRMZM2G037751_T01	-	-	-	-		4	688-704	Y	0	35.6835	5.8239e-07	8.64318e-09	down	-	695			4	0.5		2		0.999979
	ath-miR5656_L-2R-2_1ss14TC	GRMZM2G333013_T01	-	-	-	-		4	707-723	Y	0	35.6835	5.8239e-07	8.64318e-09	down	-	714			4	0.5		2		0.999979
	ath-miR5656_L-2R-2_1ss14TC	GRMZM2G001877_T01	-	-	-	-		4	898-914	Y	0	35.6835	5.8239e-07	8.64318e-09	down	-	905			4	0.5		2		0.999979
	ath-miR858b	GRMZM2G005066_T01	myb domain protein 4	GO:0003682(chromatin binding)	-	-	ATMYB4,MYB4	4	309-329	Y	0	35.6835	5.8239e-07	8.64318e-09	down	-	320			1	0.5		4		0.247104
	ath-miR858b	GRMZM2G022686_T01	myb domain protein 12	GO:0003682(chromatin binding)	-	[K] Transcription factor, Myb superfamily	ATMYB12,MYB12,PFG1	3.5	1020-1040	Y	34.7244	14.2734	2.3915e-05	2.79967e-05	up	1.28262	1031	2	0.4	1	0.2	0	4	0.00272713	0.149718
	bdi-miR156a_L+1R-1	GRMZM2G126827_T01	squamosa promoter binding protein-like 10	GO:0003677(DNA binding);GO:0005634(nucleus)	-	-	SPL10	1.5	927-947	Y	173.622	0	6.4809e-56	8.33436e-68	up	-	938	4	2			2		0.418687
	bdi-miR156a_L+1R-1	GRMZM2G156621_T01	squamosa promoter binding protein-like 10	GO:0003677(DNA binding);GO:0005634(nucleus)	-	-	SPL10	1.5	859-879	Y	173.622	0	6.4809e-56	8.33436e-68	up	-	870	4	2			2		0.418687
	bdi-miR156a_L+1R-1_1ss12GT	GRMZM2G126827_T01	squamosa promoter binding protein-like 10	GO:0003677(DNA binding);GO:0005634(nucleus)	-	-	SPL10	3.5	927-947	Y	173.622	0	6.4809e-56	8.33436e-68	up	-	938	4	2			2		0.303469
	bdi-miR156a_L+1R-1_1ss12GT	GRMZM2G156621_T01	squamosa promoter binding protein-like 10	GO:0003677(DNA binding);GO:0005634(nucleus)	-	-	SPL10	3.5	859-879	Y	173.622	0	6.4809e-56	8.33436e-68	up	-	870	4	2			2		0.303469
	bdi-miR156b-5p_1ss14TG	GRMZM5G878561_T01	Squamosa promoter-binding protein-like (SBP domain) transcription factor family protein	GO:0003677(DNA binding);GO:0005634(nucleus)	-	-		0.5	2340-2359	Y	173.622	71.367	3.4537e-21	6.18041e-21	up	1.28262	2350	4	2	2	1	1	2	0.0365727	0.962522
	bdi-miR156b-5p_1ss14TG	GRMZM2G061734_T01	Squamosa promoter-binding protein-like (SBP domain) transcription factor family protein	GO:0003677(DNA binding);GO:0005634(nucleus)	-	-		0.5	1567-1586	Y	43.4055	0	3.3736e-15	2.6604e-17	up	-	1577	1	0.5			4		0.963581
	bdi-miR156b-5p_1ss14TG	GRMZM5G806833_T01	-	-	-	-		0.5	591-610	Y	43.4055	0	3.3736e-15	2.6604e-17	up	-	601	1	0.5			4		0.963581
	bdi-miR156b-5p_1ss14TG	GRMZM2G071589_T03	Splicing factor, CC1-like	GO:0003676(nucleic acid binding)	-	-		3	1724-1743	Y	21.7028	0	2.558e-08	3.3107e-09	up	-	1734	1	0.25			4		0.69367
	bdi-miR156b-5p_1ss14TG	GRMZM2G071589_T04	Splicing factor, CC1-like	GO:0003676(nucleic acid binding)	-	-		3	2062-2081	Y	21.7028	0	2.558e-08	3.3107e-09	up	-	2072	1	0.25			4		0.69367
	bdi-miR156b-5p_1ss14TG	GRMZM2G071589_T02	Splicing factor, CC1-like	GO:0003676(nucleic acid binding)	-	[K] Transcriptional coactivator CAPER (RRM superfamily)		3	2432-2451	Y	21.7028	0	2.558e-08	3.3107e-09	up	-	2442	1	0.25			4		0.69367
	bdi-miR156b-5p_1ss14TG	GRMZM2G071589_T01	Splicing factor, CC1-like	GO:0003676(nucleic acid binding)	-	[K] Transcriptional coactivator CAPER (RRM superfamily)		3	2425-2444	Y	21.7028	0	2.558e-08	3.3107e-09	up	-	2435	1	0.25			4		0.69367
	bdi-miR156b-5p_1ss14TG	GRMZM2G156621_T01	squamosa promoter binding protein-like 10	GO:0003677(DNA binding);GO:0005634(nucleus)	-	-	SPL10	1.5	859-878	Y	520.866	749.353	0.90712	0.931805	down	-0.524733	869	12	6	21	10.5	0	0	0.0081591	0.00886001
	bdi-miR156b-5p_1ss14TG	GRMZM2G126827_T01	squamosa promoter binding protein-like 10	GO:0003677(DNA binding);GO:0005634(nucleus)	-	-	SPL10	1.5	927-946	Y	520.866	749.353	0.90712	0.931805	down	-0.524733	937	12	6	21	10.5	0	0	0.0081591	0.00886001
	bdi-miR156b-5p_1ss18CT	GRMZM5G878561_T01	Squamosa promoter-binding protein-like (SBP domain) transcription factor family protein	GO:0003677(DNA binding);GO:0005634(nucleus)	-	-		1.5	2340-2359	Y	173.622	71.367	3.4537e-21	6.18041e-21	up	1.28262	2350	4	2	2	1	1	2	0.0314311	0.940087
	bdi-miR156b-5p_1ss18CT	GRMZM5G806833_T01	-	-	-	-		1.5	591-610	Y	43.4055	0	3.3736e-15	2.6604e-17	up	-	601	1	0.5			4		0.94154
	bdi-miR156b-5p_1ss18CT	GRMZM2G061734_T01	Squamosa promoter-binding protein-like (SBP domain) transcription factor family protein	GO:0003677(DNA binding);GO:0005634(nucleus)	-	-		1.5	1567-1586	Y	43.4055	0	3.3736e-15	2.6604e-17	up	-	1577	1	0.5			4		0.94154
	bdi-miR156b-5p_1ss18CT	GRMZM2G126827_T01	squamosa promoter binding protein-like 10	GO:0003677(DNA binding);GO:0005634(nucleus)	-	-	SPL10	2.5	927-946	Y	520.866	749.353	0.90712	0.931805	down	-0.524733	937	12	6	21	10.5	0	0	0.00680389	0.00738882
	bdi-miR156b-5p_1ss18CT	GRMZM2G156621_T01	squamosa promoter binding protein-like 10	GO:0003677(DNA binding);GO:0005634(nucleus)	-	-	SPL10	2.5	859-878	Y	520.866	749.353	0.90712	0.931805	down	-0.524733	869	12	6	21	10.5	0	0	0.00680389	0.00738882
	bdi-miR156b-5p_R+1	GRMZM5G878561_T01	Squamosa promoter-binding protein-like (SBP domain) transcription factor family protein	GO:0003677(DNA binding);GO:0005634(nucleus)	-	-		2	2339-2359	Y	173.622	71.367	3.4537e-21	6.18041e-21	up	1.28262	2350	4	2	2	1	1	2	0.0225117	0.865594
	bdi-miR156b-5p_R+1	GRMZM2G061734_T01	Squamosa promoter-binding protein-like (SBP domain) transcription factor family protein	GO:0003677(DNA binding);GO:0005634(nucleus)	-	-		2	1566-1586	Y	43.4055	0	3.3736e-15	2.6604e-17	up	-	1577	1	0.5			4		0.867927
	bdi-miR156b-5p_R+1	GRMZM5G806833_T01	-	-	-	-		2	590-610	Y	43.4055	0	3.3736e-15	2.6604e-17	up	-	601	1	0.5			4		0.867927
	bdi-miR156b-5p_R+1	GRMZM2G071589_T02	Splicing factor, CC1-like	GO:0003676(nucleic acid binding)	-	[K] Transcriptional coactivator CAPER (RRM superfamily)		4	2431-2451	Y	21.7028	0	2.558e-08	3.3107e-09	up	-	2442	1	0.25			4		0.724249
	bdi-miR156b-5p_R+1	GRMZM2G071589_T03	Splicing factor, CC1-like	GO:0003676(nucleic acid binding)	-	-		4	1723-1743	Y	21.7028	0	2.558e-08	3.3107e-09	up	-	1734	1	0.25			4		0.724249
	bdi-miR156b-5p_R+1	GRMZM2G071589_T04	Splicing factor, CC1-like	GO:0003676(nucleic acid binding)	-	-		4	2061-2081	Y	21.7028	0	2.558e-08	3.3107e-09	up	-	2072	1	0.25			4		0.724249
	bdi-miR156b-5p_R+1	GRMZM2G071589_T01	Splicing factor, CC1-like	GO:0003676(nucleic acid binding)	-	[K] Transcriptional coactivator CAPER (RRM superfamily)		4	2424-2444	Y	21.7028	0	2.558e-08	3.3107e-09	up	-	2435	1	0.25			4		0.724249
	bdi-miR156b-5p_R+1	GRMZM2G126827_T01	squamosa promoter binding protein-like 10	GO:0003677(DNA binding);GO:0005634(nucleus)	-	-	SPL10	3	926-946	Y	520.866	749.353	0.90712	0.931805	down	-0.524733	937	12	6	21	10.5	0	0	0.00612559	0.0066524
	bdi-miR156b-5p_R+1	GRMZM2G156621_T01	squamosa promoter binding protein-like 10	GO:0003677(DNA binding);GO:0005634(nucleus)	-	-	SPL10	3	858-878	Y	520.866	749.353	0.90712	0.931805	down	-0.524733	869	12	6	21	10.5	0	0	0.00612559	0.0066524
	bdi-miR156b-5p_R+2	GRMZM5G878561_T01	Squamosa promoter-binding protein-like (SBP domain) transcription factor family protein	GO:0003677(DNA binding);GO:0005634(nucleus)	-	-		3	2338-2359	Y	173.622	71.367	3.4537e-21	6.18041e-21	up	1.28262	2350	4	2	2	1	1	2	0.00265777	0.20909
	bdi-miR156b-5p_R+2	GRMZM2G061734_T01	Squamosa promoter-binding protein-like (SBP domain) transcription factor family protein	GO:0003677(DNA binding);GO:0005634(nucleus)	-	-		2	1565-1586	Y	43.4055	0	3.3736e-15	2.6604e-17	up	-	1577	1	0.5			4		0.823635
	bdi-miR156b-5p_R+2	GRMZM5G806833_T01	-	-	-	-		2	589-610	Y	43.4055	0	3.3736e-15	2.6604e-17	up	-	601	1	0.5			4		0.823635
	bdi-miR156b-5p_R+2	GRMZM2G156621_T01	squamosa promoter binding protein-like 10	GO:0003677(DNA binding);GO:0005634(nucleus)	-	-	SPL10	4	857-878	Y	520.866	749.353	0.90712	0.931805	down	-0.524733	869	12	6	21	10.5	0	0	0.0047676	0.00517792
	bdi-miR156b-5p_R+2	GRMZM2G126827_T01	squamosa promoter binding protein-like 10	GO:0003677(DNA binding);GO:0005634(nucleus)	-	-	SPL10	4	925-946	Y	520.866	749.353	0.90712	0.931805	down	-0.524733	937	12	6	21	10.5	0	0	0.0047676	0.00517792
	bdi-miR159-3p_R+3_1ss1CT	GRMZM2G028054_T02	myb domain protein 65	GO:0003682(chromatin binding)	-	[K] Transcription factor, Myb superfamily	ATMYB65,MYB65	3.5	1691-1713	Y	925.985	713.67	1.9402e-36	1.31336e-35	up	0.375731	1704	32	10.6667	30	10	0	0	0.0081591	0.00886001
	bdi-miR159-3p_R+3_1ss1CT	GRMZM2G028054_T01	myb domain protein 65	GO:0003682(chromatin binding)	-	[K] Transcription factor, Myb superfamily	ATMYB65,MYB65	3.5	1691-1713	Y	925.985	713.67	1.9402e-36	1.31336e-35	up	0.375731	1704	32	10.6667	30	10	0	0	0.0081591	0.00886001
	bdi-miR159-3p_R+3_1ss1CT	GRMZM2G028054_T03	myb domain protein 65	GO:0003682(chromatin binding)	-	[K] Transcription factor, Myb superfamily	ATMYB65,MYB65	3.5	1691-1713	Y	925.985	713.67	1.9402e-36	1.31336e-35	up	0.375731	1704	32	10.6667	30	10	0	0	0.0081591	0.00886001
	bdi-miR167a_R+1	GRMZM2G078274_T01	auxin response factor 6	GO:0006355(regulation of transcription, DNA-dependent);GO:0005634(nucleus);GO:0003677(DNA binding);GO:0009725(response to hormone stimulus)	-	-	ARF6	4	2499-2521	Y	14.4685	154.628	6.8396e-18	1.58626e-21	down	-3.41782	2511	1	0.166667	13	2.16667	4	0	0.601554	0.0128946
	bdi-miR167a_R+1	GRMZM2G078274_T02	auxin response factor 8	GO:0006355(regulation of transcription, DNA-dependent);GO:0005634(nucleus)	-	-	ARF8,ATARF8	4	186-208	Y	14.4685	154.628	6.8396e-18	1.58626e-21	down	-3.41782	198	1	0.166667	13	2.16667	4	0	0.601554	0.0128946
	bdi-miR167a_R+1	GRMZM2G078274_T03	auxin response factor 6	GO:0006355(regulation of transcription, DNA-dependent);GO:0005634(nucleus);GO:0003677(DNA binding);GO:0009725(response to hormone stimulus)	-	-	ARF6	4	2499-2521	Y	14.4685	154.628	6.8396e-18	1.58626e-21	down	-3.41782	2511	1	0.166667	13	2.16667	4	0	0.601554	0.0128946
	bdi-miR167a_R+1	GRMZM2G475882_T01	auxin response factor 6	GO:0006355(regulation of transcription, DNA-dependent);GO:0005634(nucleus);GO:0003677(DNA binding);GO:0009725(response to hormone stimulus)	-	-	ARF6	4	2529-2551	Y	14.4685	154.628	6.8396e-18	1.58626e-21	down	-3.41782	2541	1	0.166667	13	2.16667	4	0	0.601554	0.0128946
	bdi-miR167a_R+1	GRMZM2G475882_T02	auxin response factor 6	GO:0006355(regulation of transcription, DNA-dependent);GO:0005634(nucleus);GO:0003677(DNA binding);GO:0009725(response to hormone stimulus)	-	-	ARF6	4	2647-2669	Y	14.4685	154.628	6.8396e-18	1.58626e-21	down	-3.41782	2659	1	0.166667	13	2.16667	4	0	0.601554	0.0128946
	bdi-miR5054	GRMZM2G023708_T01	Integrase-type DNA-binding superfamily protein	GO:0003700(sequence-specific DNA binding transcription factor activity);GO:0006355(regulation of transcription, DNA-dependent)	-	-	LEP	3	314-331	Y	0	7.1367	0.025439	0.0464459	down	-	322			1	0.1		4		0.865619
	bdi-miR5054	GRMZM2G079825_T01	Integrase-type DNA-binding superfamily protein	GO:0003700(sequence-specific DNA binding transcription factor activity);GO:0006355(regulation of transcription, DNA-dependent)	-	-	LEP	3	278-295	Y	0	7.1367	0.025439	0.0464459	down	-	286			1	0.1		4		0.865619
	bdi-miR5054	GRMZM2G120401_T01	DORNROSCHEN-like	GO:0003700(sequence-specific DNA binding transcription factor activity);GO:0006355(regulation of transcription, DNA-dependent)	-	-	DRN-LIKE,DRNL,ESR2,SOB2	3	223-240	Y	0	7.1367	0.025439	0.0464459	down	-	231			1	0.1		4		0.865619
	bdi-miR5054_1ss10TA	GRMZM2G427097_T02	glutamate dehydrogenase 2	GO:0016491(oxidoreductase activity);GO:0006520(cellular amino acid metabolic process);GO:0055114(oxidation-reduction process)	-	-	GDH2	4	836-853	Y	43.4055	0	3.3736e-15	2.6604e-17	up	-	844	1	0.5			4		0.987928
	bdi-miR5054_1ss10TA	GRMZM2G427097_T01	glutamate dehydrogenase 2	GO:0016491(oxidoreductase activity);GO:0006520(cellular amino acid metabolic process);GO:0055114(oxidation-reduction process)	ko00250(Alanine, aspartate and glutamate metabolism);ko00330(Arginine and proline metabolism);ko00471(D-Glutamine and D-glutamate metabolism);ko00910(Nitrogen metabolism);ko04964(Proximal tubule bicarbonate reclamation)	[E] Glutamate/leucine/phenylalanine/valine dehydrogenases	GDH2	4	836-853	Y	43.4055	0	3.3736e-15	2.6604e-17	up	-	844	1	0.5			4		0.987928
	bdi-miR5054_1ss10TA	GRMZM2G046601_T04	glutamine synthase clone F11	GO:0004356(glutamate-ammonia ligase activity);GO:0006807(nitrogen compound metabolic process)	-	-	ATGSR2,GSR2	4	190-207	Y	34.7244	0	1.8587e-12	3.22702e-14	up	-	198	2	0.4			2		0.977568
	bdi-miR5054_1ss10TA	GRMZM2G046601_T01	glutamine synthase clone F11	GO:0004356(glutamate-ammonia ligase activity);GO:0006807(nitrogen compound metabolic process)	-	[E] Glutamine synthetase	ATGSR2,GSR2	4	551-568	Y	34.7244	0	1.8587e-12	3.22702e-14	up	-	559	2	0.4			2		0.977568
	bdi-miR5054_1ss10TA	GRMZM2G029087_T03	BAX inhibitor 1	-	-	[V] Bax-mediated apoptosis inhibitor TEGT/BI-1	ATBI-1,ATBI1,BI-1,BI1	4	675-692	Y	0	47.578	7.9252e-09	1.22219e-11	down	-	683			4	0.666667		2		0.987458
	bdi-miR5054_1ss10TA	GRMZM2G029087_T02	BAX inhibitor 1	-	-	-	ATBI-1,ATBI1,BI-1,BI1	4	863-880	Y	0	47.578	7.9252e-09	1.22219e-11	down	-	871			4	0.666667		2		0.987458
	bdi-miR5054_1ss10TA	GRMZM2G029087_T04	BAX inhibitor 1	-	-	[V] Bax-mediated apoptosis inhibitor TEGT/BI-1	ATBI-1,ATBI1,BI-1,BI1	4	675-692	Y	0	47.578	7.9252e-09	1.22219e-11	down	-	683			4	0.666667		2		0.987458
	bdi-miR5054_1ss10TA	GRMZM2G120401_T01	DORNROSCHEN-like	GO:0003700(sequence-specific DNA binding transcription factor activity);GO:0006355(regulation of transcription, DNA-dependent)	-	-	DRN-LIKE,DRNL,ESR2,SOB2	4	223-240	Y	0	7.1367	0.025439	0.0464459	down	-	231			1	0.1		4		0.966824
	bdi-miR5054_1ss10TA	GRMZM2G079825_T01	Integrase-type DNA-binding superfamily protein	GO:0003700(sequence-specific DNA binding transcription factor activity);GO:0006355(regulation of transcription, DNA-dependent)	-	-	LEP	4	278-295	Y	0	7.1367	0.025439	0.0464459	down	-	286			1	0.1		4		0.966824
	bdi-miR5054_1ss10TA	GRMZM2G023708_T01	Integrase-type DNA-binding superfamily protein	GO:0003700(sequence-specific DNA binding transcription factor activity);GO:0006355(regulation of transcription, DNA-dependent)	-	-	LEP	4	314-331	Y	0	7.1367	0.025439	0.0464459	down	-	322			1	0.1		4		0.966824
	bdi-miR5054_L+1_1	GRMZM2G014788_T01	Carbohydrate-binding-like fold	-	-	[O] Metalloproteinase-related collagenase pM5		4	2170-2187	Y	0	142.734	1.6102e-23	1.23482e-33	down	-	2178			2	2		2		0.935214
	bdi-miR5054_L+1_1	GRMZM2G066735_T01	inositol polyphosphate kinase 2 beta	GO:0008440(inositol-1,4,5-trisphosphate 3-kinase activity)	-	[T] Inositol polyphosphate multikinase, component of the ARGR transcription regulatory complex	ATIPK2BETA,IPK2B,IPK2BETA	3	267-285	Y	52.0866	0	6.2413e-18	9.02858e-21	up	-	276	3	0.6			0		0.00612559
	bdi-miR5054_L+2	GRMZM2G025924_T01	SU(VAR)3-9 homolog 2	GO:0005515(protein binding);GO:0042393(histone binding);GO:0008270(zinc ion binding);GO:0018024(histone-lysine N-methyltransferase activity);GO:0034968(histone lysine methylation);GO:0005634(nucleus)	-	[K] Histone H3 (Lys9) methyltransferase SUV39H1/Clr4, required for transcriptional silencing	ATSUVH2,SDG3,SUVH2	4	1380-1398	Y	217.028	0	1.9381e-69	2.19042e-84	up	-	1389	5	2.5			0		0.00714286
	bdi-miR5054_L-1	GRMZM2G001676_T01	peptide transporter 3	GO:0005215(transporter activity);GO:0006810(transport);GO:0016020(membrane)	-	[E] H+/oligopeptide symporter	ATPTR3,PTR3	4	1852-1868	Y	43.4055	0	3.3736e-15	2.6604e-17	up	-	1859	1	0.5			4		1
	bdi-miR5054_L-1	GRMZM2G130119_T01	UDP-glucosyl transferase 88A1	GO:0016758(transferase activity, transferring hexosyl groups);GO:0008152(metabolic process)	-	[C] UDP-glucuronosyl and UDP-glucosyl transferase	UGT88A1	3.5	1218-1233	Y	0	71.367	1.5841e-12	5.1369e-17	down	-	1225			2	1		2		0.713795
	bdi-miR5054_L-1	GRMZM2G019926_T02	methylcrotonyl-CoA carboxylase alpha chain, mitochondrial / 3-methylcrotonyl-CoA carboxylase 1 (MCCA)	GO:0016874(ligase activity)	-	-	MCCA	4	390-406	Y	28.937	0	1.2687e-10	6.63194e-12	up	-	397	1	0.333333			4		1
	bdi-miR5054_L-1	GRMZM2G019926_T04	methylcrotonyl-CoA carboxylase alpha chain, mitochondrial / 3-methylcrotonyl-CoA carboxylase 1 (MCCA)	GO:0003824(catalytic activity);GO:0008152(metabolic process);GO:0016874(ligase activity);GO:0005524(ATP binding)	ko00280(Valine, leucine and isoleucine degradation)	[E] 3-Methylcrotonyl-CoA carboxylase, biotin-containing subunit/Propionyl-CoA carboxylase, alpha chain/Acetyl-CoA carboxylase, biotin carboxylase subunit	MCCA	4	200-216	Y	28.937	0	1.2687e-10	6.63194e-12	up	-	207	1	0.333333			4		1
	bdi-miR5054_L-1	GRMZM2G019926_T03	methylcrotonyl-CoA carboxylase alpha chain, mitochondrial / 3-methylcrotonyl-CoA carboxylase 1 (MCCA)	GO:0003824(catalytic activity);GO:0008152(metabolic process);GO:0016874(ligase activity);GO:0005524(ATP binding)	ko00280(Valine, leucine and isoleucine degradation)	[E] 3-Methylcrotonyl-CoA carboxylase, biotin-containing subunit/Propionyl-CoA carboxylase, alpha chain/Acetyl-CoA carboxylase, biotin carboxylase subunit	MCCA	4	390-406	Y	28.937	0	1.2687e-10	6.63194e-12	up	-	397	1	0.333333			4		1
	bdi-miR5054_L-1	GRMZM2G010422_T01	-	-	-	-		4	1048-1064	Y	0	28.5468	7.8437e-06	2.84915e-07	down	-	1055			2	0.4		2		1
	bdi-miR5054_L-1	GRMZM2G010422_T02	-	-	-	-		4	1197-1213	Y	0	28.5468	7.8437e-06	2.84915e-07	down	-	1204			2	0.4		2		1
	bdi-miR5054_L-1	GRMZM2G010422_T03	-	-	-	-		4	1522-1538	Y	0	28.5468	7.8437e-06	2.84915e-07	down	-	1529			2	0.4		2		1
	bdi-miR5054_L-1	GRMZM2G010422_T04	-	-	-	-		4	1207-1223	Y	0	28.5468	7.8437e-06	2.84915e-07	down	-	1214			2	0.4		2		1
	bdi-miR5054_L-1_1ss10TA	GRMZM2G427097_T01	glutamate dehydrogenase 2	GO:0016491(oxidoreductase activity);GO:0006520(cellular amino acid metabolic process);GO:0055114(oxidation-reduction process)	ko00250(Alanine, aspartate and glutamate metabolism);ko00330(Arginine and proline metabolism);ko00471(D-Glutamine and D-glutamate metabolism);ko00910(Nitrogen metabolism);ko04964(Proximal tubule bicarbonate reclamation)	[E] Glutamate/leucine/phenylalanine/valine dehydrogenases	GDH2	3	836-852	Y	86.8111	0	8.1049e-29	2.90487e-34	up	-	843	2	1			3		0.420772
	bdi-miR5054_L-1_1ss10TA	GRMZM2G427097_T02	glutamate dehydrogenase 2	GO:0016491(oxidoreductase activity);GO:0006520(cellular amino acid metabolic process);GO:0055114(oxidation-reduction process)	-	-	GDH2	3	836-852	Y	86.8111	0	8.1049e-29	2.90487e-34	up	-	843	2	1			2		0.968514
	bdi-miR5054_L-1_1ss10TA	GRMZM2G099239_T01	Remorin family protein	-	-	-		4	553-568	Y	52.0866	0	6.2413e-18	9.02858e-21	up	-	559	3	0.6			2		1
	bdi-miR5054_L-1_1ss10TA	GRMZM2G099239_T02	Remorin family protein	-	-	-		4	490-505	Y	52.0866	0	6.2413e-18	9.02858e-21	up	-	496	3	0.6			2		1
	bdi-miR5054_L-1_1ss10TA	GRMZM2G085833_T01	YELLOW STRIPE like 6	GO:0055085(transmembrane transport)	-	-	YSL6	4	296-311	Y	43.4055	0	3.3736e-15	2.6604e-17	up	-	303	1	0.5			4		1
	bdi-miR5054_L-1_1ss10TA	GRMZM2G085833_T03	YELLOW STRIPE like 6	GO:0055085(transmembrane transport)	-	-	YSL6	4	326-341	Y	43.4055	0	3.3736e-15	2.6604e-17	up	-	333	1	0.5			4		1
	bdi-miR5054_L-1_1ss10TA	GRMZM2G130053_T01	senescence-associated gene 12	GO:0008234(cysteine-type peptidase activity);GO:0006508(proteolysis)	-	[O] Cysteine proteinase Cathepsin L	SAG12	4	446-462	Y	0	71.367	1.5841e-12	5.1369e-17	down	-	453			1	1		4		0.999998
	bdi-miR5054_L-1_1ss10TA	GRMZM2G046601_T01	glutamine synthase clone F11	GO:0004356(glutamate-ammonia ligase activity);GO:0006807(nitrogen compound metabolic process)	-	[E] Glutamine synthetase	ATGSR2,GSR2	4	551-567	Y	0	14.2734	0.001576	0.000679536	down	-	558			1	0.2		4		0.999998
	bdi-miR5054_L-1_1ss10TA	GRMZM2G046601_T04	glutamine synthase clone F11	GO:0004356(glutamate-ammonia ligase activity);GO:0006807(nitrogen compound metabolic process)	-	-	ATGSR2,GSR2	4	190-206	Y	0	14.2734	0.001576	0.000679536	down	-	197			1	0.2		4		0.999998
	bdi-miR5054_R-1_1ss10TA	GRMZM2G427097_T01	glutamate dehydrogenase 2	GO:0016491(oxidoreductase activity);GO:0006520(cellular amino acid metabolic process);GO:0055114(oxidation-reduction process)	ko00250(Alanine, aspartate and glutamate metabolism);ko00330(Arginine and proline metabolism);ko00471(D-Glutamine and D-glutamate metabolism);ko00910(Nitrogen metabolism);ko04964(Proximal tubule bicarbonate reclamation)	[E] Glutamate/leucine/phenylalanine/valine dehydrogenases	GDH2	4	837-853	Y	43.4055	0	3.3736e-15	2.6604e-17	up	-	844	1	0.5			4		0.999999
	bdi-miR5054_R-1_1ss10TA	GRMZM2G427097_T02	glutamate dehydrogenase 2	GO:0016491(oxidoreductase activity);GO:0006520(cellular amino acid metabolic process);GO:0055114(oxidation-reduction process)	-	-	GDH2	4	837-853	Y	43.4055	0	3.3736e-15	2.6604e-17	up	-	844	1	0.5			4		0.999999
	bdi-miR5054_R-1_1ss10TA	GRMZM2G017647_T02	Protein of unknown function (DUF760)	-	-	-		4	179-194	Y	0	71.367	1.5841e-12	5.1369e-17	down	-	186			2	1		2		0.999999
	bdi-miR5054_R-1_1ss10TA	GRMZM2G017647_T01	Protein of unknown function (DUF760)	-	-	-		4	222-237	Y	0	71.367	1.5841e-12	5.1369e-17	down	-	229			2	1		2		0.999999
	bdi-miR5054_R-1_1ss10TA	GRMZM2G046601_T01	glutamine synthase clone F11	GO:0004356(glutamate-ammonia ligase activity);GO:0006807(nitrogen compound metabolic process)	-	[E] Glutamine synthetase	ATGSR2,GSR2	4	552-568	Y	34.7244	0	1.8587e-12	3.22702e-14	up	-	559	2	0.4			2		0.999995
	bdi-miR5054_R-1_1ss10TA	GRMZM2G046601_T04	glutamine synthase clone F11	GO:0004356(glutamate-ammonia ligase activity);GO:0006807(nitrogen compound metabolic process)	-	-	ATGSR2,GSR2	4	191-207	Y	34.7244	0	1.8587e-12	3.22702e-14	up	-	198	2	0.4			2		0.999995
	bdi-miR5054_R-1_1ss10TA	GRMZM2G029087_T04	BAX inhibitor 1	-	-	[V] Bax-mediated apoptosis inhibitor TEGT/BI-1	ATBI-1,ATBI1,BI-1,BI1	4	676-692	Y	0	47.578	7.9252e-09	1.22219e-11	down	-	683			4	0.666667		2		0.999999
	bdi-miR5054_R-1_1ss10TA	GRMZM2G029087_T03	BAX inhibitor 1	-	-	[V] Bax-mediated apoptosis inhibitor TEGT/BI-1	ATBI-1,ATBI1,BI-1,BI1	4	676-692	Y	0	47.578	7.9252e-09	1.22219e-11	down	-	683			4	0.666667		2		0.999999
	bdi-miR5054_R-1_1ss10TA	GRMZM2G029087_T02	BAX inhibitor 1	-	-	-	ATBI-1,ATBI1,BI-1,BI1	4	864-880	Y	0	47.578	7.9252e-09	1.22219e-11	down	-	871			4	0.666667		2		0.999999
	bdi-miR5054_R-1_1ss10TA	GRMZM2G120401_T01	DORNROSCHEN-like	GO:0003700(sequence-specific DNA binding transcription factor activity);GO:0006355(regulation of transcription, DNA-dependent)	-	-	DRN-LIKE,DRNL,ESR2,SOB2	3	224-240	Y	0	7.1367	0.025439	0.0464459	down	-	231			1	0.1		4		0.83872
	bdi-miR5054_R-1_1ss10TA	GRMZM2G079825_T01	Integrase-type DNA-binding superfamily protein	GO:0003700(sequence-specific DNA binding transcription factor activity);GO:0006355(regulation of transcription, DNA-dependent)	-	-	LEP	3	279-295	Y	0	7.1367	0.025439	0.0464459	down	-	286			1	0.1		4		0.83872
	bdi-miR5054_R-1_1ss10TA	GRMZM2G023708_T01	Integrase-type DNA-binding superfamily protein	GO:0003700(sequence-specific DNA binding transcription factor activity);GO:0006355(regulation of transcription, DNA-dependent)	-	-	LEP	3	315-331	Y	0	7.1367	0.025439	0.0464459	down	-	322			1	0.1		4		0.83872
	bdi-MIR5054-p5_1ss11TA	GRMZM2G029087_T03	BAX inhibitor 1	-	-	[V] Bax-mediated apoptosis inhibitor TEGT/BI-1	ATBI-1,ATBI1,BI-1,BI1	4	676-693	Y	0	59.4725	1.1101e-10	3.30515e-14	down	-	684			5	0.833333		2		0.994963
	bdi-MIR5054-p5_1ss11TA	GRMZM2G029087_T04	BAX inhibitor 1	-	-	[V] Bax-mediated apoptosis inhibitor TEGT/BI-1	ATBI-1,ATBI1,BI-1,BI1	4	676-693	Y	0	59.4725	1.1101e-10	3.30515e-14	down	-	684			5	0.833333		2		0.994963
	bdi-MIR5054-p5_1ss11TA	GRMZM2G029087_T02	BAX inhibitor 1	-	-	-	ATBI-1,ATBI1,BI-1,BI1	4	864-881	Y	0	59.4725	1.1101e-10	3.30515e-14	down	-	872			5	0.833333		2		0.994963
	bdi-MIR5054-p5_1ss11TA	GRMZM2G041797_T01	glycyl-tRNA synthetase / glycine--tRNA ligase	GO:0004812(aminoacyl-tRNA ligase activity);GO:0005524(ATP binding);GO:0006418(tRNA aminoacylation for protein translation);GO:0000166(nucleotide binding)	ko00970(Aminoacyl-tRNA biosynthesis)	[J] Glycyl-tRNA synthetase and related class II tRNA synthetase		3.5	2109-2126	Y	28.937	0	1.2687e-10	6.63194e-12	up	-	2117	1	0.333333			4		0.877944
	bdi-miR5055_L-4_1ss5GC	GRMZM2G000777_T01	-	-	-	-		4	548-565	Y	173.622	0	6.4809e-56	8.33436e-68	up	-	555	2	2			2		1
	bdi-miR5055_L-4_1ss5GC	GRMZM2G005016_T01	Protein of unknown function (DUF1685)	-	-	-		4	316-331	Y	0	89.2087	2.7636e-15	3.96989e-21	down	-	322			5	1.25		2		1
	bdi-miR5055_L-4_1ss5GC	GRMZM2G005016_T02	Protein of unknown function (DUF1685)	-	-	-		4	316-331	Y	0	89.2087	2.7636e-15	3.96989e-21	down	-	322			5	1.25		2		1
	bdi-miR5055_L-4_1ss5GC	GRMZM2G001288_T01	O-Glycosyl hydrolases family 17 protein	GO:0004553(hydrolase activity, hydrolyzing O-glycosyl compounds);GO:0005975(carbohydrate metabolic process)	-	-		4	1516-1532	Y	21.7028	0	2.558e-08	3.3107e-09	up	-	1523	1	0.25			4		1
	bdi-miR5055_L-4_1ss5GC	GRMZM2G001288_T03	O-Glycosyl hydrolases family 17 protein	GO:0004553(hydrolase activity, hydrolyzing O-glycosyl compounds);GO:0005975(carbohydrate metabolic process)	-	-		4	1002-1018	Y	21.7028	0	2.558e-08	3.3107e-09	up	-	1009	1	0.25			4		1
	bdi-miR5055_L-4_1ss5GC	GRMZM2G001288_T02	O-Glycosyl hydrolases family 17 protein	GO:0004553(hydrolase activity, hydrolyzing O-glycosyl compounds);GO:0005975(carbohydrate metabolic process)	-	-		4	7666-7682	Y	21.7028	0	2.558e-08	3.3107e-09	up	-	7673	1	0.25			4		1
	bdi-miR5055_L-4_1ss5GC	GRMZM2G079759_T02	rubredoxin family protein	-	-	-	ENH1	4	491-506	Y	0	35.6835	5.8239e-07	8.64318e-09	down	-	497			1	0.5		4		1
	bdi-miR5055_L-4_1ss5GC	GRMZM2G079759_T01	rubredoxin family protein	-	-	-	ENH1	4	491-506	Y	0	35.6835	5.8239e-07	8.64318e-09	down	-	497			1	0.5		4		1
	bdi-miR5055_L-4_1ss5GC	GRMZM2G129889_T01	phytochrome C	GO:0006355(regulation of transcription, DNA-dependent);GO:0009584(detection of visible light);GO:0018298(protein-chromophore linkage);GO:0000155(two-component sensor activity);GO:0007165(signal transduction);GO:0016020(membrane);GO:0005515(protein binding);GO:0005524(ATP binding)	-	-	PHYC	4	3717-3733	Y	43.4055	142.734	7.4785e-07	2.9968e-07	down	-1.71738	3724	1	0.5	4	2	4	2	1	1
	bdi-miR5055_L-4_1ss5GC	GRMZM2G139977_T01	histone acetyltransferase of the CBP family 1	GO:0008270(zinc ion binding);GO:0003712(transcription cofactor activity);GO:0004402(histone acetyltransferase activity);GO:0006355(regulation of transcription, DNA-dependent);GO:0005634(nucleus)	ko04110(Cell cycle);ko04310(Wnt signaling pathway);ko04330(Notch signaling pathway);ko04350(TGF-beta signaling pathway);ko04520(Adherens junction);ko04630(Jak-STAT signaling pathway);ko04720(Long-term potentiation);ko04916(Melanogenesis);ko05016(Huntington's disease);ko05200(Pathways in cancer);ko05211(Renal cell carcinoma);ko05215(Prostate cancer)	[K] CREB binding protein/P300 and related TAZ Zn-finger proteins	ATHAC1,ATHPCAT2,HAC1,PCAT2	4	4199-4215	Y	0	23.789	4.504e-05	3.2928e-06	down	-	4206			1	0.333333		4		1
	bdi-miR5055_L-4_1ss5GC	GRMZM2G139977_T02	histone acetyltransferase of the CBP family 1	GO:0008270(zinc ion binding);GO:0003712(transcription cofactor activity);GO:0004402(histone acetyltransferase activity);GO:0006355(regulation of transcription, DNA-dependent);GO:0005634(nucleus)	ko04110(Cell cycle);ko04310(Wnt signaling pathway);ko04330(Notch signaling pathway);ko04350(TGF-beta signaling pathway);ko04520(Adherens junction);ko04630(Jak-STAT signaling pathway);ko04720(Long-term potentiation);ko04916(Melanogenesis);ko05016(Huntington's disease);ko05200(Pathways in cancer);ko05211(Renal cell carcinoma);ko05215(Prostate cancer)	[K] CREB binding protein/P300 and related TAZ Zn-finger proteins	ATHAC1,ATHPCAT2,HAC1,PCAT2	4	1792-1808	Y	0	23.789	4.504e-05	3.2928e-06	down	-	1799			1	0.333333		4		1
	bdi-miR5059_L-3_1ss15CA	GRMZM2G476933_T01	-	-	-	-		4	4447-4464	Y	86.8111	0	8.1049e-29	2.90487e-34	up	-	4454	1	1			4		1
	bdi-miR5059_L-3_1ss15CA	GRMZM2G029559_T01	Translation elongation factor EF1B, gamma chain	GO:0003746(translation elongation factor activity);GO:0006414(translational elongation);GO:0005853(eukaryotic translation elongation factor 1 complex)	-	[J] Translation elongation factor EF-1 gamma		4	1180-1195	Y	130.217	35.6835	1.5237e-22	2.34908e-22	up	1.86758	1186	3	1.5	1	0.5	2	4	1	1
	bdi-miR5059_L-3_1ss15CA	GRMZM2G029559_T02	Translation elongation factor EF1B, gamma chain	GO:0003746(translation elongation factor activity);GO:0006414(translational elongation);GO:0005853(eukaryotic translation elongation factor 1 complex);GO:0005515(protein binding)	-	[J] Translation elongation factor EF-1 gamma		4	1471-1486	Y	130.217	35.6835	1.5237e-22	2.34908e-22	up	1.86758	1477	3	1.5	1	0.5	2	4	1	1
	bdi-miR5059_L-3_1ss15CA	GRMZM2G022365_T01	methyl-CPG-binding domain 10	GO:0003677(DNA binding);GO:0005634(nucleus)	-	-	MBD10	4	1194-1210	Y	55.8071	0	4.226e-19	2.59218e-22	up	-	1201	4	0.642857			3		0.971206
	bdi-miR5059_L-3_1ss15CA	GRMZM2G059247_T01	smr (Small MutS Related) domain-containing protein	-	-	-		4	458-473	Y	28.937	190.312	3.8921e-17	2.32446e-19	down	-2.71738	465	1	0.333333	8	2.66667	4	0	1	0.308289
	bdi-miR5059_L-3_1ss15CA	GRMZM2G099630_T02	exoribonuclease 4	GO:0003676(nucleic acid binding);GO:0008270(zinc ion binding);GO:0004527(exonuclease activity);GO:0005622(intracellular)	-	[A] 5'-3' exonuclease HKE1/RAT1	AIN1,ATXRN4,EIN5,XRN4	4	547-562	Y	28.937	0	1.2687e-10	6.63194e-12	up	-	554	1	0.333333			4		1
	bdi-miR5059_L-3_1ss15CA	GRMZM2G099630_T04	exoribonuclease 4	GO:0003676(nucleic acid binding);GO:0008270(zinc ion binding);GO:0004527(exonuclease activity);GO:0005622(intracellular)	-	-	AIN1,ATXRN4,EIN5,XRN4	4	547-562	Y	28.937	0	1.2687e-10	6.63194e-12	up	-	554	1	0.333333			4		1
	bdi-miR5059_L-3_1ss15CA	GRMZM2G099630_T01	exoribonuclease 4	GO:0003676(nucleic acid binding);GO:0008270(zinc ion binding);GO:0004527(exonuclease activity);GO:0005622(intracellular)	ko03018(RNA degradation)	[A] 5'-3' exonuclease HKE1/RAT1	AIN1,ATXRN4,EIN5,XRN4	4	547-562	Y	28.937	0	1.2687e-10	6.63194e-12	up	-	554	1	0.333333			4		1
	bdi-miR5059_L-3_1ss15CA	GRMZM2G077208_T01	-	-	-	-		4	1054-1070	Y	28.937	118.945	9.416e-08	3.37796e-08	down	-2.03931	1061	1	0.333333	5	1.66667	4	2	1	1
	bdi-miR5059_L-3_1ss15CA	GRMZM2G077208_T02	60S acidic ribosomal protein family	GO:0003735(structural constituent of ribosome);GO:0006414(translational elongation);GO:0005622(intracellular);GO:0005840(ribosome)	-	-		4	359-375	Y	28.937	118.945	9.416e-08	3.37796e-08	down	-2.03931	366	1	0.333333	5	1.66667	4	2	1	1
	bdi-miR5059_L-3_1ss15CA	GRMZM2G040369_T01	Ribosomal protein S5/Elongation factor G/III/V family protein	GO:0003924(GTPase activity);GO:0005525(GTP binding)	-	[J] Elongation factor 2	LOS1	4	2232-2249	Y	14.4685	0	5.4344e-06	4.01435e-06	up	-	2240	1	0.166667			4		1
	bdi-miR5059_L-3_1ss15CA	GRMZM2G040369_T02	Ribosomal protein S5/Elongation factor G/III/V family protein	GO:0003924(GTPase activity);GO:0005525(GTP binding)	-	[J] Elongation factor 2	LOS1	4	2232-2249	Y	14.4685	0	5.4344e-06	4.01435e-06	up	-	2240	1	0.166667			4		1
	bdi-miR5059_L-3_1ss15CA	AC203173.3_FGT004	Ribosomal protein S5/Elongation factor G/III/V family protein	GO:0003924(GTPase activity);GO:0005525(GTP binding)	-	[J] Elongation factor 2	LOS1	4	1466-1483	Y	14.4685	0	5.4344e-06	4.01435e-06	up	-	1474	1	0.166667			4		1
	bdi-miR5059_L-3_1ss15CA	GRMZM2G030408_T01	-	-	-	-		4	362-377	Y	0	23.789	4.504e-05	3.2928e-06	down	-	369			1	0.333333		4		1
	bdi-miR5059_L-3_1ss15CA	GRMZM2G030408_T03	-	-	-	-		4	715-730	Y	0	23.789	4.504e-05	3.2928e-06	down	-	722			1	0.333333		4		1
	bdi-miR5059_L-3_1ss15CA	GRMZM2G030408_T02	-	-	-	[S] Predicted membrane protein		4	362-377	Y	0	23.789	4.504e-05	3.2928e-06	down	-	369			1	0.333333		4		1
	bdi-miR5059_L-3_1ss15CA	GRMZM2G078118_T02	-	-	-	-		4	1174-1191	Y	347.244	499.569	0.92413	0.916591	down	-0.524733	1181	4	4	7	7	2	2	1	1
	bdi-miR7732-3p_L-1R-3	GRMZM2G323024_T01	magnesium-chelatase subunit chlH, chloroplast, putative / Mg-protoporphyrin IX chelatase, putative (CHLH)	GO:0009058(biosynthetic process);GO:0016851(magnesium chelatase activity)	ko00860(Porphyrin and chlorophyll metabolism)	-	ABAR,CCH,CCH1,CHLH,GUN5	4	3159-3175	Y	0	356.835	2.8873e-56	8.66265e-83	down	-	3166			5	5		2		0.999979
	bdi-miR7732-3p_L-1R-3	GRMZM2G428119_T01	BTB-POZ and MATH domain 4	-	-	-	ATBPM4,BPM4	4	479-495	Y	0	142.734	1.6102e-23	1.23482e-33	down	-	486			2	2		2		0.999979
	bdi-miR7732-3p_L-1R-3	GRMZM2G005483_T01	Galactose-binding protein	-	-	[S] Uncharacterized conserved protein		4	835-850	Y	0	71.367	1.5841e-12	5.1369e-17	down	-	841			1	1		4		0.999769
	bdi-miR7732-3p_L-1R-3	AC235541.1_FGT002	DNAJ heat shock N-terminal domain-containing protein	-	-	-		3.5	2637-2653	Y	0	71.367	1.5841e-12	5.1369e-17	down	-	2644			1	1		4		0.878573
	bdi-miR7732-3p_L-1R-3	AC202435.3_FGT003	purple acid phosphatase 3	GO:0016787(hydrolase activity)	-	[O] Purple (tartrate-resistant) acid phosphatase	ATPAP3,PAP3	4	1501-1518	Y	17.3622	0	6.3158e-07	2.80046e-07	up	-	1509	1	0.2			4		0.999981
	bdi-miR7765-3p_L-5R-2_1ss13GT	GRMZM5G874270_T01	Eukaryotic aspartyl protease family protein	-	-	-		4	551-567	Y	347.244	142.734	9.8988e-41	6.05121e-40	up	1.28262	558	4	4	2	2	2	2	0.999805	0.999947
	bdi-miR7765-3p_L-5R-2_1ss13GT	GRMZM2G015067_T01	Surfeit locus 1 cytochrome c oxidase biogenesis protein	GO:0016020(membrane)	-	[C] Mitochondrial protein Surfeit 1/SURF1/SHY1, required for expression of cytochrome oxidase	SURF1	4	1373-1389	Y	0	71.367	1.5841e-12	5.1369e-17	down	-	1380			1	1		4		0.99953
	bdi-miR7765-3p_L-5R-2_1ss13GT	GRMZM2G015067_T01	Surfeit locus 1 cytochrome c oxidase biogenesis protein	GO:0016020(membrane)	-	[C] Mitochondrial protein Surfeit 1/SURF1/SHY1, required for expression of cytochrome oxidase	SURF1	4	1188-1205	Y	0	71.367	1.5841e-12	5.1369e-17	down	-	1195			1	1		4		0.99953
	bdi-MIR7767-p3_1ss17GC	GRMZM2G104632_T01	glyceraldehyde-3-phosphate dehydrogenase of plastid 1	GO:0016620(oxidoreductase activity, acting on the aldehyde or oxo group of donors, NAD or NADP as acceptor);GO:0055114(oxidation-reduction process)	ko00010(Glycolysis / Gluconeogenesis);ko05010(Alzheimer's disease)	[G] Glyceraldehyde 3-phosphate dehydrogenase	GAPCP-1	3.5	1346-1361	Y	43.4055	0	3.3736e-15	2.6604e-17	up	-	1352	1	0.5			4		0.987928
	bdi-MIR7767-p3_1ss17GC	GRMZM2G125635_T01	Adenosylmethionine decarboxylase family protein	GO:0004014(adenosylmethionine decarboxylase activity);GO:0006597(spermine biosynthetic process);GO:0008295(spermidine biosynthetic process)	ko00270(Cysteine and methionine metabolism);ko00330(Arginine and proline metabolism)	[T] S-adenosylmethionine decarboxylase		3.5	1276-1291	Y	0	71.367	1.5841e-12	5.1369e-17	down	-	1283			1	1		4		0.966824
	bdi-MIR7767-p3_1ss17GC	GRMZM2G101867_T01	RNA-binding (RRM/RBD/RNP motifs) family protein	GO:0003676(nucleic acid binding)	-	[A] Heterogeneous nuclear ribonucleoprotein R (RRM superfamily)		3	1764-1779	Y	0	35.6835	5.8239e-07	8.64318e-09	down	-	1770			1	0.5		4		0.922266
	bdi-MIR7767-p3_1ss17GC	GRMZM2G101867_T02	RNA-binding (RRM/RBD/RNP motifs) family protein	-	-	-		3	8007-8022	Y	0	35.6835	5.8239e-07	8.64318e-09	down	-	8013			1	0.5		4		0.922266
	bdi-MIR7767-p3_1ss17GC	GRMZM2G078468_T01	homolog of yeast autophagy 18 (ATG18) H	GO:0046933(hydrogen ion transporting ATP synthase activity, rotational mechanism);GO:0046961(proton-transporting ATPase activity, rotational mechanism);GO:0015986(ATP synthesis coupled proton transport);GO:0045261(proton-transporting ATP synthase complex, catalytic core F(1))	-	[R] WD40 repeat protein	ATATG18H,ATG18H	4	685-701	Y	65.1083	107.05	0.37198	0.394502	down	-0.717378	692	3	0.75	6	1.5	2	2	0.999925	0.999982
	bdi-MIR7767-p3_1ss17GC	GRMZM2G078468_T02	homolog of yeast autophagy 18 (ATG18) H	GO:0046933(hydrogen ion transporting ATP synthase activity, rotational mechanism);GO:0046961(proton-transporting ATPase activity, rotational mechanism);GO:0015986(ATP synthesis coupled proton transport);GO:0045261(proton-transporting ATP synthase complex, catalytic core F(1))	-	[R] WD40 repeat protein	ATATG18H,ATG18H	4	685-701	Y	65.1083	107.05	0.37198	0.394502	down	-0.717378	692	3	0.75	6	1.5	2	2	0.999925	0.999982
	bdi-miR7782-3p_L+1R-8	GRMZM2G126207_T02	-	-	-	-		3	3612-3628	Y	260.433	0	5.8954e-83	5.73699e-101	up	-	3619	3	3			2		0.97431
	bdi-miR7782-3p_L+1R-8	GRMZM2G011070_T01	Protein kinase superfamily protein with octicosapeptide/Phox/Bem1p domain	GO:0005515(protein binding);GO:0004672(protein kinase activity);GO:0006468(protein phosphorylation)	-	[T] Tyrosine kinase specific for activated (GTP-bound) p21cdc42Hs		4	3557-3573	Y	86.8111	0	8.1049e-29	2.90487e-34	up	-	3564	1	1			4		0.998897
	bdi-miR7782-3p_L+1R-8	GRMZM2G047681_T01	T-complex protein 11	-	-	-		4	1250-1266	Y	347.244	856.404	3.6416e-18	9.3727e-19	down	-1.30234	1257	8	4	24	12	2	2	0.997132	0.99883
	bdi-miR7782-3p_L+1R-8	GRMZM2G047681_T02	T-complex protein 11	-	-	-		4	891-907	Y	347.244	856.404	3.6416e-18	9.3727e-19	down	-1.30234	898	8	4	24	12	2	2	0.997132	0.99883
	bdi-miR7782-3p_L+1R-8	GRMZM2G067789_T01	Major facilitator superfamily protein	GO:0022857(transmembrane transporter activity);GO:0055085(transmembrane transport);GO:0016021(integral to membrane)	-	[R] Predicted transporter (major facilitator superfamily)		4	972-988	Y	0	71.367	1.5841e-12	5.1369e-17	down	-	979			1	1		4		0.994757
	bna-miR160a_R+2_1ss20CT	GRMZM2G159399_T01	auxin response factor 16	GO:0006355(regulation of transcription, DNA-dependent);GO:0005634(nucleus);GO:0003677(DNA binding);GO:0009725(response to hormone stimulus)	-	-	ARF16	2.5	1783-1805	Y	9462.41	30901.9	0	0	down	-1.70742	1796	109	109	433	433	0	0	0.00680389	0.00738882
	bna-miR160a_R+2_1ss20CT	GRMZM2G005284_T01	auxin response factor 16	GO:0003677(DNA binding);GO:0006355(regulation of transcription, DNA-dependent);GO:0009725(response to hormone stimulus);GO:0005634(nucleus)	-	-	ARF16	2.5	1405-1427	Y	260.433	428.202	0.074089	0.0746527	down	-0.717378	1418	3	3	6	6	0	0	0.00680389	0.00738882
	bna-miR171a_R+2	GRMZM2G037792_T01	GRAS family transcription factor	-	-	-	ATHAM3,HAM3	4	1317-1339	Y	52.0866	28.5468	1.9092e-05	3.65248e-05	up	0.867584	1330	3	0.6	2	0.4	2	2	0.27126	0.305726
	bna-MIR393-p5_1ss14AT	GRMZM2G082487_T01	highly ABA-induced PP2C gene 3	GO:0003824(catalytic activity)	-	[T] Serine/threonine protein phosphatase	HAI3	3.5	1289-1305	Y	86.8111	0	8.1049e-29	2.90487e-34	up	-	1296	1	1			4		0.999988
	cca-miR156b_R+2	GRMZM5G878561_T01	Squamosa promoter-binding protein-like (SBP domain) transcription factor family protein	GO:0003677(DNA binding);GO:0005634(nucleus)	-	-		2.5	2337-2359	Y	173.622	71.367	3.4537e-21	6.18041e-21	up	1.28262	2350	4	2	2	1	1	2	0.0146763	0.728332
	cca-miR156b_R+2	GRMZM2G061734_T01	Squamosa promoter-binding protein-like (SBP domain) transcription factor family protein	GO:0003677(DNA binding);GO:0005634(nucleus)	-	-		2.5	1564-1586	Y	43.4055	0	3.3736e-15	2.6604e-17	up	-	1577	1	0.5			4		0.731404
	cca-miR156b_R+2	GRMZM5G806833_T01	-	-	-	-		2.5	588-610	Y	43.4055	0	3.3736e-15	2.6604e-17	up	-	601	1	0.5			4		0.731404
	cca-miR156b_R+2	GRMZM2G126827_T01	squamosa promoter binding protein-like 10	GO:0003677(DNA binding);GO:0005634(nucleus)	-	-	SPL10	2.5	924-946	Y	520.866	749.353	0.90712	0.931805	down	-0.524733	937	12	6	21	10.5	0	0	0.016923	0.0183698
	cca-miR156b_R+2	GRMZM2G156621_T01	squamosa promoter binding protein-like 10	GO:0003677(DNA binding);GO:0005634(nucleus)	-	-	SPL10	2.5	856-878	Y	520.866	749.353	0.90712	0.931805	down	-0.524733	869	12	6	21	10.5	0	0	0.016923	0.0183698
	cca-miR168a	AC209206.3_FGT011	Stabilizer of iron transporter SufD / Polynucleotidyl transferase	GO:0005515(protein binding)	-	[J] Translation initiation factor 2C (eIF-2C) and related proteins	AGO1	4	428-448	Y	3559.25	1819.86	0	2e-300	up	0.967748	439	82	41	46	25.5	0	0	0.0212759	0.0230904
	cca-miR168a	GRMZM2G039455_T01	Stabilizer of iron transporter SufD / Polynucleotidyl transferase	GO:0005515(protein binding)	-	[J] Translation initiation factor 2C (eIF-2C) and related proteins	AGO1	4	3223-3243	Y	3906.5	1463.02	0	0	up	1.41692	3234	86	45	41	20.5	0	2	0.0212759	0.806407
	cca-miR168a	AC199001.3_FGT005	Stabilizer of iron transporter SufD / Polynucleotidyl transferase	-	-	-	AGO1	4	503-523	Y	390.65	1034.82	4.2608e-26	3.77232e-27	down	-1.40543	514	9	4.5	29	14.5	0	0	0.0212759	0.0230904
	cca-miR168a	GRMZM2G022365_T01	methyl-CPG-binding domain 10	GO:0003677(DNA binding);GO:0005634(nucleus)	-	-	MBD10	3.5	129-149	Y	43.4055	0	3.3736e-15	2.6604e-17	up	-	140	1	0.5			4		0.467931
	cca-miR168a	GRMZM2G022365_T02	methyl-CPG-binding domain 11	GO:0003677(DNA binding);GO:0005634(nucleus)	-	-	ATMBD11,MBD11	3.5	129-149	Y	43.4055	0	3.3736e-15	2.6604e-17	up	-	140	1	0.5			4		0.467931
	cca-miR169a	GRMZM2G040349_T01	nuclear factor Y, subunit A3	GO:0003700(sequence-specific DNA binding transcription factor activity);GO:0006355(regulation of transcription, DNA-dependent)	-	[K] CCAAT-binding factor, subunit B (HAP2)	ATHAP2C,HAP2C,NF-YA3	3.5	2144-2164	Y	86.8111	0	8.1049e-29	2.90487e-34	up	-	2155	2	1			2		0.418687
	cca-miR169a	GRMZM2G040349_T02	nuclear factor Y, subunit A3	GO:0003700(sequence-specific DNA binding transcription factor activity);GO:0006355(regulation of transcription, DNA-dependent)	-	[K] CCAAT-binding factor, subunit B (HAP2)	ATHAP2C,HAP2C,NF-YA3	3.5	1873-1893	Y	86.8111	0	8.1049e-29	2.90487e-34	up	-	1884	2	1			2		0.418687
	cca-miR169a	GRMZM2G000686_T05	nuclear factor Y, subunit A6	GO:0003700(sequence-specific DNA binding transcription factor activity);GO:0006355(regulation of transcription, DNA-dependent)	-	-	NF-YA6	4	1765-1785	Y	54.2569	124.892	0.0030799	0.00295317	down	-1.2028	1776	5	0.625	14	1.75	0	0	0.0189344	0.0205514
	cca-miR169a	GRMZM2G000686_T06	nuclear factor Y, subunit A6	GO:0003700(sequence-specific DNA binding transcription factor activity);GO:0006355(regulation of transcription, DNA-dependent)	-	-	NF-YA6	4	890-910	Y	54.2569	124.892	0.0030799	0.00295317	down	-1.2028	901	5	0.625	14	1.75	0	0	0.0189344	0.0205514
	cca-miR169a	GRMZM2G000686_T04	nuclear factor Y, subunit A3	GO:0003700(sequence-specific DNA binding transcription factor activity);GO:0006355(regulation of transcription, DNA-dependent)	-	-	ATHAP2C,HAP2C,NF-YA3	4	962-982	Y	54.2569	124.892	0.0030799	0.00295317	down	-1.2028	973	5	0.625	14	1.75	0	0	0.0189344	0.0205514
	cca-miR169a	GRMZM2G000686_T08	nuclear factor Y, subunit A5	GO:0003700(sequence-specific DNA binding transcription factor activity);GO:0006355(regulation of transcription, DNA-dependent)	-	-	NF-YA5,NFYA5	4	1543-1563	Y	54.2569	124.892	0.0030799	0.00295317	down	-1.2028	1554	5	0.625	14	1.75	0	0	0.0189344	0.0205514
	cca-miR169a	GRMZM2G000686_T03	nuclear factor Y, subunit A3	GO:0003700(sequence-specific DNA binding transcription factor activity);GO:0006355(regulation of transcription, DNA-dependent)	-	[K] CCAAT-binding factor, subunit B (HAP2)	ATHAP2C,HAP2C,NF-YA3	4	1837-1857	Y	54.2569	124.892	0.0030799	0.00295317	down	-1.2028	1848	5	0.625	14	1.75	0	0	0.0189344	0.0205514
	cca-miR169a	GRMZM2G000686_T01	nuclear factor Y, subunit A3	GO:0003700(sequence-specific DNA binding transcription factor activity);GO:0006355(regulation of transcription, DNA-dependent)	-	-	ATHAP2C,HAP2C,NF-YA3	4	2120-2140	Y	54.2569	124.892	0.0030799	0.00295317	down	-1.2028	2131	5	0.625	14	1.75	0	0	0.0189344	0.0205514
	cca-miR169a	GRMZM2G000686_T10	nuclear factor Y, subunit A3	GO:0003700(sequence-specific DNA binding transcription factor activity);GO:0006355(regulation of transcription, DNA-dependent)	-	[K] CCAAT-binding factor, subunit B (HAP2)	ATHAP2C,HAP2C,NF-YA3	4	1560-1580	Y	54.2569	124.892	0.0030799	0.00295317	down	-1.2028	1571	5	0.625	14	1.75	0	0	0.0189344	0.0205514
	cca-miR169a	GRMZM2G000686_T02	nuclear factor Y, subunit A3	GO:0003700(sequence-specific DNA binding transcription factor activity);GO:0006355(regulation of transcription, DNA-dependent)	-	-	ATHAP2C,HAP2C,NF-YA3	4	1816-1836	Y	54.2569	124.892	0.0030799	0.00295317	down	-1.2028	1827	5	0.625	14	1.75	0	0	0.0189344	0.0205514
	cca-miR6108e-3p_L-6_1ss8GA	GRMZM2G104006_T01	protein serine/threonine phosphatases;protein kinases;catalytics;cAMP-dependent protein kinase regulators;ATP binding;protein serine/threonine phosphatases	GO:0004672(protein kinase activity);GO:0005524(ATP binding);GO:0006468(protein phosphorylation)	-	[T] cAMP-dependent protein kinase catalytic subunit (PKA)		4	1090-1105	Y	43.4055	0	3.3736e-15	2.6604e-17	up	-	1096	1	0.5			4		1
	cca-miR6108e-3p_L-6_1ss8GA	GRMZM2G089696_T01	Domain of unknown function (DUF3598)	-	-	-		3	904-920	Y	0	71.367	1.5841e-12	5.1369e-17	down	-	911			1	1		4		0.989554
	cca-miR6108e-3p_L-6_1ss8GA	GRMZM2G023328_T01	-	-	-	-		3.5	245-260	Y	57.874	190.312	1.1019e-08	4.48888e-09	down	-1.71738	252	2	0.666667	8	2.66667	2	2	0.993673	0.997086
	cca-miR6108e-3p_L-6_1ss8GA	GRMZM2G023328_T02	-	-	-	-		3.5	647-662	Y	57.874	190.312	1.1019e-08	4.48888e-09	down	-1.71738	654	2	0.666667	8	2.66667	2	2	0.993673	0.997086
	cca-miR6108e-3p_L-6_1ss8GA	GRMZM2G023328_T03	-	-	-	-		3.5	647-662	Y	57.874	190.312	1.1019e-08	4.48888e-09	down	-1.71738	654	2	0.666667	8	2.66667	2	2	0.993673	0.997086
	cca-miR6108e-3p_L-6_1ss8GA	GRMZM2G123922_T01	CLPC homologue 1	GO:0005524(ATP binding);GO:0005515(protein binding);GO:0019538(protein metabolic process)	-	[O] Chaperone HSP104 and related ATP-dependent Clp proteases	ATHSP93-V,CLPC,CLPC1,DCA1,HSP93-V	3	2523-2538	Y	0	35.6835	5.8239e-07	8.64318e-09	down	-	2530			1	0.5		4		0.989554
	cca-miR6108e-3p_L-6_1ss8GA	GRMZM2G001084_T01	CLPC homologue 1	GO:0005524(ATP binding);GO:0005515(protein binding);GO:0019538(protein metabolic process)	-	[O] Chaperone HSP104 and related ATP-dependent Clp proteases	ATHSP93-V,CLPC,CLPC1,DCA1,HSP93-V	3	1592-1607	Y	0	35.6835	5.8239e-07	8.64318e-09	down	-	1599			1	0.5		4		0.989554
	cca-miR6108e-3p_L-6_1ss8GA	GRMZM5G859148_T02	Nucleotide-sugar transporter family protein	-	-	-		2	2812-2827	Y	17.3622	0	6.3158e-07	2.80046e-07	up	-	2819	1	0.2			4		0.439205
	cca-miR6108e-3p_L-6_1ss8GA	GRMZM5G859148_T01	SWIB/MDM2 domain superfamily protein	GO:0005515(protein binding)	-	-		2	2812-2827	Y	17.3622	0	6.3158e-07	2.80046e-07	up	-	2819	1	0.2			4		0.439205
	cca-miR6108e-3p_L-6_1ss8GA	GRMZM2G009478_T01	BES1-interacting Myc-like protein 2	GO:0046983(protein dimerization activity)	-	[K] Upstream transcription factor 2/L-myc-2 protein	BIM2	4	1642-1658	Y	14.4685	0	5.4344e-06	4.01435e-06	up	-	1649	1	0.166667			4		1
	cca-miR6108e-3p_L-6_1ss8GA	GRMZM2G009478_T06	BES1-interacting Myc-like protein 2	GO:0046983(protein dimerization activity)	-	-	BIM2	4	1002-1018	Y	14.4685	0	5.4344e-06	4.01435e-06	up	-	1009	1	0.166667			4		1
	cca-miR6108e-3p_L-6_1ss8GA	GRMZM2G009478_T05	BES1-interacting Myc-like protein 2	GO:0046983(protein dimerization activity)	-	[K] Upstream transcription factor 2/L-myc-2 protein	BIM2	4	1038-1054	Y	14.4685	0	5.4344e-06	4.01435e-06	up	-	1045	1	0.166667			4		1
	cca-miR6108e-3p_L-6_1ss8GA	GRMZM2G009478_T02	BES1-interacting Myc-like protein 2	GO:0046983(protein dimerization activity)	-	-	BIM2	4	1606-1622	Y	14.4685	0	5.4344e-06	4.01435e-06	up	-	1613	1	0.166667			4		1
	cca-miR6108e-3p_L-6_1ss8GA	GRMZM2G009478_T04	BES1-interacting Myc-like protein 2	GO:0046983(protein dimerization activity)	-	-	BIM2	4	1077-1093	Y	14.4685	0	5.4344e-06	4.01435e-06	up	-	1084	1	0.166667			4		1
	cca-miR6108e-3p_L-6_1ss8GA	GRMZM2G009478_T03	BES1-interacting Myc-like protein 2	GO:0046983(protein dimerization activity)	-	-	BIM2	4	1080-1096	Y	14.4685	0	5.4344e-06	4.01435e-06	up	-	1087	1	0.166667			4		1
	cca-miR6108e-3p_L-6_1ss8GA	GRMZM2G058681_T01	RING/FYVE/PHD zinc finger superfamily protein	GO:0046872(metal ion binding)	-	-		4	8014-8031	Y	12.4016	0	2.5542e-05	2.36884e-05	up	-	8022	1	0.142857			4		1
	cca-miR6108e-3p_L-6_1ss8GA	GRMZM2G017405_T03	-	-	-	-		4	5746-5763	Y	12.4016	0	2.5542e-05	2.36884e-05	up	-	5754	1	0.142857			4		1
	cca-miR6108e-3p_L-6_1ss8GA	GRMZM2G058681_T02	RING/FYVE/PHD zinc finger superfamily protein	GO:0046872(metal ion binding)	-	-		4	8014-8031	Y	12.4016	0	2.5542e-05	2.36884e-05	up	-	8022	1	0.142857			4		1
	cca-miR6108e-3p_L-6_1ss8GA	GRMZM2G020544_T02	RAB GTPase 11C	GO:0005525(GTP binding);GO:0007264(small GTPase mediated signal transduction)	-	[U] GTPase Rab11/YPT3, small G protein superfamily	ATRAB-A2A,ATRAB11C,ATRABA2A,RAB-A2A,RAB11c	4	17365-17382	Y	12.4016	0	2.5542e-05	2.36884e-05	up	-	17373	1	0.142857			4		1
	cca-miR6108e-3p_L-6_1ss8GA	GRMZM5G860302_T01	-	-	-	-		4	11155-11172	Y	12.4016	0	2.5542e-05	2.36884e-05	up	-	11163	1	0.142857			4		1
	cca-miR6108e-3p_L-6_1ss8GA	GRMZM2G041050_T07	Xanthine/uracil permease family protein	GO:0005215(transporter activity);GO:0006810(transport);GO:0055085(transmembrane transport);GO:0016020(membrane)	-	[F] Xanthine/uracil transporters	PDE135	4	549-564	Y	0	10.1953	0.0075636	0.00710569	down	-	556			1	0.142857		4		1
	cca-miR6108e-3p_L-6_1ss8GA	GRMZM2G041050_T05	Xanthine/uracil permease family protein	GO:0005215(transporter activity);GO:0006810(transport);GO:0055085(transmembrane transport);GO:0016020(membrane)	-	[F] Xanthine/uracil transporters	PDE135	4	1311-1326	Y	0	10.1953	0.0075636	0.00710569	down	-	1318			1	0.142857		4		1
	cca-miR6108e-3p_L-6_1ss8GA	GRMZM2G041050_T01	Xanthine/uracil permease family protein	GO:0005215(transporter activity);GO:0006810(transport);GO:0055085(transmembrane transport);GO:0016020(membrane)	-	[F] Xanthine/uracil transporters	PDE135	4	1851-1866	Y	0	10.1953	0.0075636	0.00710569	down	-	1858			1	0.142857		4		1
	cca-miR6108e-3p_L-6_1ss8GA	GRMZM2G041050_T02	Xanthine/uracil permease family protein	GO:0005215(transporter activity);GO:0006810(transport);GO:0055085(transmembrane transport);GO:0016020(membrane)	-	[F] Xanthine/uracil transporters	PDE135	4	813-828	Y	0	10.1953	0.0075636	0.00710569	down	-	820			1	0.142857		4		1
	cca-miR6108e-3p_L-6_1ss8GA	GRMZM2G041050_T06	Xanthine/uracil permease family protein	GO:0005215(transporter activity);GO:0006810(transport);GO:0055085(transmembrane transport);GO:0016020(membrane)	-	[F] Xanthine/uracil transporters	PDE135	4	1072-1087	Y	0	10.1953	0.0075636	0.00710569	down	-	1079			1	0.142857		4		1
	cca-miR6108e-3p_L-6_1ss8GA	GRMZM2G041050_T03	Xanthine/uracil permease family protein	GO:0005215(transporter activity);GO:0006810(transport);GO:0055085(transmembrane transport);GO:0016020(membrane)	-	[F] Xanthine/uracil transporters	PDE135	4	813-828	Y	0	10.1953	0.0075636	0.00710569	down	-	820			1	0.142857		4		1
	cca-miR6108e-3p_L-6_1ss8GA	GRMZM2G041050_T04	Xanthine/uracil permease family protein	GO:0005215(transporter activity);GO:0006810(transport);GO:0055085(transmembrane transport);GO:0016020(membrane)	-	[F] Xanthine/uracil transporters	PDE135	4	1851-1866	Y	0	10.1953	0.0075636	0.00710569	down	-	1858			1	0.142857		4		1
	cca-miR6108e-3p_L-6_1ss8GA	GRMZM2G006884_T01	-	-	-	-		3.5	3487-3502	Y	12.4016	30.5859	0.10078	0.088424	down	-1.30234	3494	1	0.142857	3	0.428571	4	2	0.997231	0.997086
	cme-MIR396e-p3_1ss14AG	GRMZM2G052869_T02	metallothionein 2A	GO:0046872(metal ion binding)	-	-	ATMT-1,ATMT-K,MT2A	1.5	235-255	Y	0	166.523	3.6152e-27	4.78383e-39	down	-	246			7	2.33333		2		0.846886
	cme-MIR396e-p3_1ss14AG	GRMZM2G052869_T01	-	GO:0046872(metal ion binding)	-	-		1.5	235-255	Y	0	166.523	3.6152e-27	4.78383e-39	down	-	246			7	2.33333		2		0.846886
	cme-MIR396e-p3_1ss14AG	GRMZM2G019923_T01	-	-	-	-		1.5	222-242	Y	8.68111	85.6404	2.8259e-10	1.45584e-11	down	-3.30234	233	1	0.1	12	1.2	4	2	0.849373	0.846886
	cme-MIR396e-p3_1ss14AG	GRMZM2G300569_T01	-	-	-	-		2	632-652	Y	0	49.9569	3.3687e-09	3.75213e-12	down	-	643			7	0.7		2		1
	cme-MIR396e-p3_1ss14AG	GRMZM2G128995_T06	vacuolar ATP synthase subunit C (VATC) / V-ATPase C subunit / vacuolar proton pump C subunit (DET3)	GO:0015078(hydrogen ion transmembrane transporter activity);GO:0015991(ATP hydrolysis coupled proton transport);GO:0033180(proton-transporting V-type ATPase, V1 domain)	-	-	ATVHA-C,DET3	2	1001-1021	Y	8.68111	64.2303	3.8328e-07	1.26337e-07	down	-2.8873	1012	1	0.1	9	0.9	4	2	1	1
	cme-MIR396e-p3_1ss14AG	GRMZM2G181453_T07	RNA binding (RRM/RBD/RNP motifs) family protein	-	-	-		2	4459-4479	Y	17.3622	0	6.3158e-07	2.80046e-07	up	-	4470	2	0.2			2		1
	cme-MIR396e-p3_1ss14AG	GRMZM2G005061_T02	cobalt ion binding	-	-	-		2	2274-2294	Y	17.3622	0	6.3158e-07	2.80046e-07	up	-	2285	2	0.2			2		1
	cme-MIR396e-p3_1ss14AG	GRMZM2G181453_T02	RNA binding (RRM/RBD/RNP motifs) family protein	GO:0006397(mRNA processing)	-	[A] Nuclear polyadenylated RNA binding protein		2	3812-3832	Y	17.3622	0	6.3158e-07	2.80046e-07	up	-	3823	2	0.2			3		0.985015
	cme-MIR396e-p3_1ss14AG	GRMZM2G181453_T04	RNA binding (RRM/RBD/RNP motifs) family protein	-	-	-		2	3371-3391	Y	17.3622	0	6.3158e-07	2.80046e-07	up	-	3382	2	0.2			2		1
	cme-MIR396e-p3_1ss14AG	GRMZM2G384763_T01	-	-	-	-		2	3181-3201	Y	17.3622	71.367	3.5591e-05	1.79492e-05	down	-2.03931	3192	2	0.2	10	1	3	2	0.985015	1
	cme-MIR396e-p3_1ss14AG	GRMZM5G886989_T01	Transport protein particle (TRAPP) component	-	-	-		2	1699-1719	Y	17.3622	57.0936	0.001751	0.00130203	down	-1.71738	1710	2	0.2	8	0.8	3	2	0.985015	1
	cme-MIR396e-p3_1ss14AG	GRMZM5G886989_T02	Transport protein particle (TRAPP) component	-	-	[U] Transport protein particle (TRAPP) complex subunit		2	1699-1719	Y	17.3622	49.9569	0.01036	0.00880884	down	-1.52473	1710	2	0.2	7	0.7	3	2	0.985015	1
	cme-MIR396e-p3_1ss14AG	GRMZM5G886989_T03	Transport protein particle (TRAPP) component	-	-	[U] Transport protein particle (TRAPP) complex subunit		2	1699-1719	Y	17.3622	49.9569	0.01036	0.00880884	down	-1.52473	1710	2	0.2	7	0.7	3	2	0.985015	1
	cme-MIR396e-p3_1ss14AG	GRMZM2G040309_T01	CRT (chloroquine-resistance transporter)-like transporter 1	GO:0055085(transmembrane transport)	-	[G] UDP-galactose transporter related protein	CLT1	3.5	1499-1520	Y	28.937	71.367	0.012181	0.0144371	down	-1.30234	1511	1	0.333333	3	1	4	2	0.999882	0.999872
	cme-MIR396e-p3_1ss14AG	GRMZM2G040309_T02	-	-	-	-		3.5	387-408	Y	28.937	71.367	0.012181	0.0144371	down	-1.30234	399	1	0.333333	3	1	4	2	0.999882	0.999872
	cme-MIR396e-p3_1ss14AG	GRMZM2G016346_T01	-	-	-	-		2	528-548	Y	0	7.1367	0.025439	0.0464459	down	-	539			1	0.1		4		1
	cme-MIR396e-p3_1ss14AG	GRMZM2G008271_T01	-	-	-	-		2	457-477	Y	0	7.1367	0.025439	0.0464459	down	-	468			1	0.1		4		1
	cme-MIR396e-p3_1ss14AG	GRMZM2G337706_T01	Thioredoxin superfamily protein	GO:0009055(electron carrier activity);GO:0015035(protein disulfide oxidoreductase activity);GO:0045454(cell redox homeostasis)	-	[O] Glutaredoxin and related proteins		1.5	990-1010	Y	17.3622	35.6835	0.21183	0.209479	down	-1.03931	1001	2	0.2	5	0.5	3	3	0.226608	0.320307
	cme-MIR396e-p3_1ss14AG	GRMZM2G142891_T01	Mannose-binding lectin superfamily protein	-	-	-		2	766-786	Y	34.7244	64.2303	0.21938	0.262033	down	-0.887303	777	4	0.4	9	0.9	3	3	0.985015	0.998185
	cme-MIR396e-p3_1ss14AG	GRMZM2G012405_T01	-	-	-	-		2	662-682	Y	26.0433	49.9569	0.22161	0.244454	down	-0.939771	673	3	0.3	7	0.7	2	3	1	0.998185
	cme-MIR396e-p3_1ss14AG	GRMZM5G893607_T01	-	-	-	-		2	983-1003	Y	8.68111	7.1367	0.2677	0.309417	up	0.282622	994	1	0.1	1	0.1	4	4	1	1
	cme-MIR854-p3_1ss12CT	GRMZM2G074489_T01	Protein phosphatase 2C family protein	GO:0003824(catalytic activity)	-	-		4	208-224	Y	0	35.6835	5.8239e-07	8.64318e-09	down	-	215			1	0.5		4		0.999999
	cme-MIR854-p3_1ss12CT	GRMZM2G074489_T02	Protein phosphatase 2C family protein	GO:0003824(catalytic activity)	-	[T] Serine/threonine protein phosphatase		4	169-185	Y	0	35.6835	5.8239e-07	8.64318e-09	down	-	176			1	0.5		4		0.999999
	cre-MIR1158-p5_1ss17GA	GRMZM2G086496_T01	nitrate transporter 1.1	GO:0005215(transporter activity);GO:0006810(transport);GO:0016020(membrane)	-	[E] H+/oligopeptide symporter	ATNRT1,B-1,CHL1,CHL1-1,NRT1,NRT1.1	3.5	2262-2278	Y	434.055	0	0	4.44176e-168	up	-	2269	5	5			0		0.0216099
	cre-MIR1158-p5_1ss17GA	GRMZM2G118286_T01	long chain acyl-CoA synthetase 9	GO:0003824(catalytic activity);GO:0008152(metabolic process)	ko00071(Fatty acid metabolism);ko03320(PPAR signaling pathway);ko04146(Peroxisome);ko04920(Adipocytokine signaling pathway)	[I] Acyl-CoA synthetase	LACS9	4	1006-1021	Y	0	499.569	4.7762e-78	8.17402e-116	down	-	1012			7	7		2		0.999996
	cre-MIR1158-p5_1ss17GA	GRMZM2G127379_T01	NAC domain containing protein 47	GO:0003677(DNA binding);GO:0006355(regulation of transcription, DNA-dependent)	-	-	anac047,NAC047	4	101-117	Y	173.622	0	6.4809e-56	8.33436e-68	up	-	108	2	2			2		0.999979
	cre-MIR1158-p5_1ss17GA	GRMZM2G088396_T01	phytoene desaturation 1	-	ko00130(Ubiquinone and other terpenoid-quinone biosynthesis);ko00350(Tyrosine metabolism);ko00360(Phenylalanine metabolism)	[E] 4-hydroxyphenylpyruvate dioxygenase	HPD,PDS1	4	31-46	Y	86.8111	0	8.1049e-29	2.90487e-34	up	-	37	1	1			4		0.999996
	cre-MIR1158-p5_1ss17GA	GRMZM2G011042_T01	isoamylase 1	-	-	-	ATISA1,ISA1	4	11960-11976	Y	17.3622	0	6.3158e-07	2.80046e-07	up	-	11967	1	0.2			4		0.999996
	cre-MIR916-p3_1ss11GT	GRMZM2G702229_T01	Acid phosphatase/vanadium-dependent haloperoxidase-related protein	-	-	-		4	779-795	Y	260.433	0	5.8954e-83	5.73699e-101	up	-	786	3	3			2		0.999953
	cre-MIR916-p3_1ss11GT	GRMZM2G094589_T01	Late embryogenesis abundant (LEA) hydroxyproline-rich glycoprotein family	-	-	-		2.5	856-872	Y	0	214.101	1.8708e-34	9.7283e-50	down	-	863			3	3		2		0.229438
	cre-MIR916-p3_1ss11GT	GRMZM2G030422_T01	TOPLESS-related 1	GO:0005515(protein binding)	-	[S] WD40 repeat-containing protein	TPR1	3.5	3918-3934	Y	86.8111	0	8.1049e-29	2.90487e-34	up	-	3925	2	1			2		0.989117
	cre-MIR916-p3_1ss11GT	GRMZM2G030422_T02	TOPLESS-related 1	GO:0005515(protein binding)	-	[S] WD40 repeat-containing protein	TPR1	3.5	3918-3934	Y	86.8111	0	8.1049e-29	2.90487e-34	up	-	3925	2	1			2		0.989117
	cre-MIR916-p3_1ss11GT	GRMZM2G102238_T01	Acid phosphatase/vanadium-dependent haloperoxidase-related protein	-	-	-		4	1241-1257	Y	43.4055	0	3.3736e-15	2.6604e-17	up	-	1248	1	0.5			4		0.999991
	cre-MIR916-p3_1ss11GT	GRMZM2G102238_T02	Acid phosphatase/vanadium-dependent haloperoxidase-related protein	-	-	-		4	757-773	Y	43.4055	0	3.3736e-15	2.6604e-17	up	-	764	1	0.5			4		0.999991
	cre-MIR916-p3_1ss11GT	GRMZM2G463032_T01	FTSH protease 4	GO:0005524(ATP binding);GO:0004222(metalloendopeptidase activity);GO:0006508(proteolysis)	-	[O] AAA+-type ATPase containing the peptidase M41 domain	ftsh4	4	3717-3733	Y	86.8111	47.578	3.3997e-08	5.86693e-08	up	0.867584	3724	1	1	2	0.666667	4	3	0.999991	0.906046
	cre-MIR916-p3_1ss11GT	GRMZM2G104310_T02	glycine decarboxylase P-protein 2	GO:0004375(glycine dehydrogenase (decarboxylating) activity);GO:0006546(glycine catabolic process);GO:0055114(oxidation-reduction process)	-	-	AtGLDP2,GLDP2	3.5	1663-1679	Y	86.8111	166.523	0.025631	0.0256138	down	-0.939771	1670	3	1	7	2.33333	2	2	0.989117	0.994553
	cre-MIR916-p3_1ss11GT	GRMZM2G104310_T01	glycine decarboxylase P-protein 2	GO:0004375(glycine dehydrogenase (decarboxylating) activity);GO:0006546(glycine catabolic process);GO:0055114(oxidation-reduction process)	ko00260(Glycine, serine and threonine metabolism)	[E] Glycine dehydrogenase (decarboxylating)	AtGLDP2,GLDP2	3.5	3212-3228	Y	86.8111	166.523	0.025631	0.0256138	down	-0.939771	3219	3	1	7	2.33333	2	2	0.989117	0.994553
	cre-MIR916-p3_1ss11GT	GRMZM2G104310_T03	glycine decarboxylase P-protein 1	GO:0004375(glycine dehydrogenase (decarboxylating) activity);GO:0006546(glycine catabolic process);GO:0055114(oxidation-reduction process)	ko00260(Glycine, serine and threonine metabolism)	[E] Glycine dehydrogenase (decarboxylating)	AtGLDP1,GLDP1	3.5	3318-3334	Y	86.8111	166.523	0.025631	0.0256138	down	-0.939771	3325	3	1	7	2.33333	2	2	0.989117	0.994553
	cre-MIR916-p3_1ss11GT	GRMZM2G170953_T01	Plant haem oxygenase (decyclizing) family protein	-	-	-	ATHO1,GUN2,HO1,HY1,HY6,TED4	3	744-759	Y	74.4095	91.7576	0.34393	0.386131	down	-0.302341	751	6	0.857143	9	1.28571	2	2	0.839718	0.8789
	cre-MIR916-p3_1ss11GT	GRMZM2G101004_T01	heme oxygenase 3	GO:0004392(heme oxygenase (decyclizing) activity);GO:0006788(heme oxidation);GO:0055114(oxidation-reduction process)	-	[P] Heme oxygenase	HO3	3	1012-1027	Y	74.4095	91.7576	0.34393	0.386131	down	-0.302341	1019	6	0.857143	9	1.28571	3	3	0.251055	0.352333
	cre-MIR916-p3_1ss12GA	GRMZM2G701566_T04	-	-	-	-		3	557-574	Y	0	47.578	7.9252e-09	1.22219e-11	down	-	565			2	0.666667		2		0.755228
	cre-MIR916-p3_1ss12GA	GRMZM2G701566_T03	-	-	-	-		3	557-574	Y	0	47.578	7.9252e-09	1.22219e-11	down	-	565			2	0.666667		0		0.0198247
	cre-MIR916-p3_1ss12GA	GRMZM2G701566_T01	-	-	-	-		3	373-390	Y	0	47.578	7.9252e-09	1.22219e-11	down	-	381			2	0.666667		0		0.0198247
	cre-MIR916-p3_1ss12GA	GRMZM2G096764_T01	FTSH protease 4	GO:0005524(ATP binding);GO:0004222(metalloendopeptidase activity);GO:0006508(proteolysis)	-	[O] AAA+-type ATPase containing the peptidase M41 domain	ftsh4	4	2129-2146	Y	0	23.789	4.504e-05	3.2928e-06	down	-	2137			1	0.333333		4		0.922266
	cre-MIR916-p3_1ss12GA	GRMZM2G096764_T02	FTSH protease 4	GO:0004222(metalloendopeptidase activity);GO:0005524(ATP binding);GO:0006508(proteolysis)	-	-	ftsh4	4	2082-2099	Y	0	23.789	4.504e-05	3.2928e-06	down	-	2090			1	0.333333		4		0.922266
	cre-MIR916-p3_1ss12GA	GRMZM2G463032_T01	FTSH protease 4	GO:0005524(ATP binding);GO:0004222(metalloendopeptidase activity);GO:0006508(proteolysis)	-	[O] AAA+-type ATPase containing the peptidase M41 domain	ftsh4	2	3717-3734	Y	0	23.789	4.504e-05	3.2928e-06	down	-	3725			1	0.333333		4		0.199892
	cre-MIR916-p3_1ss3AG	GRMZM2G100246_T01	transcription regulator NOT2/NOT3/NOT5 family protein	GO:0006355(regulation of transcription, DNA-dependent);GO:0005634(nucleus)	-	-		4	916-932	Y	0	23.789	4.504e-05	3.2928e-06	down	-	923			1	0.333333		4		0.983682
	cre-MIR916-p3_1ss3AG	GRMZM2G047095_T04	ferrochelatase 1	GO:0004325(ferrochelatase activity);GO:0006783(heme biosynthetic process)	ko00860(Porphyrin and chlorophyll metabolism)	[H] Protoheme ferro-lyase (ferrochelatase)	ATFC-I,FC-I,FC1	3.5	1341-1356	Y	0	11.8945	0.0039146	0.00214956	down	-	1348			1	0.166667		4		0.878573
	cre-MIR916-p3_1ss3AG	GRMZM2G047095_T05	ferrochelatase 1	GO:0004325(ferrochelatase activity);GO:0006783(heme biosynthetic process)	ko00860(Porphyrin and chlorophyll metabolism)	[H] Protoheme ferro-lyase (ferrochelatase)	ATFC-I,FC-I,FC1	3.5	1073-1088	Y	0	11.8945	0.0039146	0.00214956	down	-	1080			1	0.166667		4		0.878573
	cre-MIR916-p3_1ss3AG	GRMZM2G047095_T02	ferrochelatase 1	GO:0004325(ferrochelatase activity);GO:0006783(heme biosynthetic process)	ko00860(Porphyrin and chlorophyll metabolism)	[H] Protoheme ferro-lyase (ferrochelatase)	ATFC-I,FC-I,FC1	3.5	1337-1352	Y	0	11.8945	0.0039146	0.00214956	down	-	1344			1	0.166667		4		0.878573
	cre-MIR916-p3_1ss3AG	GRMZM2G047095_T01	ferrochelatase 1	GO:0004325(ferrochelatase activity);GO:0006783(heme biosynthetic process)	ko00860(Porphyrin and chlorophyll metabolism)	[H] Protoheme ferro-lyase (ferrochelatase)	ATFC-I,FC-I,FC1	3.5	1324-1339	Y	0	11.8945	0.0039146	0.00214956	down	-	1331			1	0.166667		4		0.878573
	cre-MIR916-p3_1ss3AG	AC208622.2_FGT003	-	-	-	-		4	58-73	Y	0	11.8945	0.0039146	0.00214956	down	-	65			1	0.166667		4		0.983682
	cre-MIR916-p3_1ss3AG	GRMZM2G047095_T03	ferrochelatase 1	GO:0004325(ferrochelatase activity);GO:0006783(heme biosynthetic process)	ko00860(Porphyrin and chlorophyll metabolism)	[H] Protoheme ferro-lyase (ferrochelatase)	ATFC-I,FC-I,FC1	3.5	1337-1352	Y	0	11.8945	0.0039146	0.00214956	down	-	1344			1	0.166667		4		0.878573
	cre-MIR916-p3_1ss6GA	GRMZM2G084819_T03	Zinc finger, C3HC4 type (RING finger) family protein	-	-	-		4	8409-8426	Y	43.4055	0	3.3736e-15	2.6604e-17	up	-	8417	1	0.5			4		0.601554
	cre-MIR916-p3_1ss6GA	GRMZM2G084819_T02	Zinc finger, C3HC4 type (RING finger) family protein	-	-	-		4	8409-8426	Y	43.4055	0	3.3736e-15	2.6604e-17	up	-	8417	1	0.5			4		0.601554
	cre-MIR916-p5_1	GRMZM2G701566_T04	-	-	-	-		3	557-574	Y	0	47.578	7.9252e-09	1.22219e-11	down	-	565			2	0.666667		2		0.608702
	cre-MIR916-p5_1	GRMZM2G701566_T01	-	-	-	-		3	373-390	Y	0	47.578	7.9252e-09	1.22219e-11	down	-	381			2	0.666667		0		0.0132605
	cre-MIR916-p5_1	GRMZM2G701566_T03	-	-	-	-		3	557-574	Y	0	47.578	7.9252e-09	1.22219e-11	down	-	565			2	0.666667		0		0.0132605
	cre-MIR916-p5_1	GRMZM2G463032_T01	FTSH protease 4	GO:0005524(ATP binding);GO:0004222(metalloendopeptidase activity);GO:0006508(proteolysis)	-	[O] AAA+-type ATPase containing the peptidase M41 domain	ftsh4	3	3716-3734	Y	0	23.789	4.504e-05	3.2928e-06	down	-	3725			1	0.333333		4		0.518016
	cre-MIR916-p5_1ss13GT	GRMZM2G104310_T02	glycine decarboxylase P-protein 2	GO:0004375(glycine dehydrogenase (decarboxylating) activity);GO:0006546(glycine catabolic process);GO:0055114(oxidation-reduction process)	-	-	AtGLDP2,GLDP2	3.5	1663-1681	Y	28.937	237.89	7.8111e-24	8.28587e-28	down	-3.03931	1672	1	0.333333	10	3.33333	4	2	0.849373	0.846886
	cre-MIR916-p5_1ss13GT	GRMZM2G104310_T01	glycine decarboxylase P-protein 2	GO:0004375(glycine dehydrogenase (decarboxylating) activity);GO:0006546(glycine catabolic process);GO:0055114(oxidation-reduction process)	ko00260(Glycine, serine and threonine metabolism)	[E] Glycine dehydrogenase (decarboxylating)	AtGLDP2,GLDP2	3.5	3212-3230	Y	28.937	237.89	7.8111e-24	8.28587e-28	down	-3.03931	3221	1	0.333333	10	3.33333	4	2	0.849373	0.846886
	cre-MIR916-p5_1ss13GT	GRMZM2G104310_T03	glycine decarboxylase P-protein 1	GO:0004375(glycine dehydrogenase (decarboxylating) activity);GO:0006546(glycine catabolic process);GO:0055114(oxidation-reduction process)	ko00260(Glycine, serine and threonine metabolism)	[E] Glycine dehydrogenase (decarboxylating)	AtGLDP1,GLDP1	3.5	3318-3336	Y	28.937	237.89	7.8111e-24	8.28587e-28	down	-3.03931	3327	1	0.333333	10	3.33333	4	2	0.849373	0.846886
	cre-MIR916-p5_1ss13GT	GRMZM2G030422_T02	TOPLESS-related 1	GO:0005515(protein binding)	-	[S] WD40 repeat-containing protein	TPR1	3.5	3918-3936	Y	0	35.6835	5.8239e-07	8.64318e-09	down	-	3927			1	0.5		4		0.767692
	cre-MIR916-p5_1ss13GT	GRMZM2G030422_T01	TOPLESS-related 1	GO:0005515(protein binding)	-	[S] WD40 repeat-containing protein	TPR1	3.5	3918-3936	Y	0	35.6835	5.8239e-07	8.64318e-09	down	-	3927			1	0.5		4		0.767692
	cre-MIR916-p5_1ss13GT	GRMZM2G101004_T01	heme oxygenase 3	GO:0004392(heme oxygenase (decyclizing) activity);GO:0006788(heme oxidation);GO:0055114(oxidation-reduction process)	-	[P] Heme oxygenase	HO3	4	1012-1029	Y	0	20.3906	0.00015853	3.28403e-05	down	-	1021			2	0.285714		3		0.408767
	cre-MIR916-p5_1ss13GT	GRMZM2G170953_T01	Plant haem oxygenase (decyclizing) family protein	-	-	-	ATHO1,GUN2,HO1,HY1,HY6,TED4	4	744-761	Y	0	20.3906	0.00015853	3.28403e-05	down	-	753			2	0.285714		3		0.408767
	cre-MIR916-p5_1ss14GA	GRMZM2G411536_T01	ubiquitin-protein ligase 2	GO:0005515(protein binding);GO:0004842(ubiquitin-protein ligase activity)	-	[K] E3 ubiquitin-protein ligase/Putative upstream regulatory element binding protein	UPL2	4	11065-11083	Y	86.8111	0	8.1049e-29	2.90487e-34	up	-	11074	5	1			2		0.759244
	cre-MIR916-p5_1ss14GA	GRMZM2G331368_T01	ubiquitin-protein ligase 1	GO:0005515(protein binding);GO:0004842(ubiquitin-protein ligase activity)	-	[K] E3 ubiquitin-protein ligase/Putative upstream regulatory element binding protein	UPL1	4	11078-11096	Y	86.8111	0	8.1049e-29	2.90487e-34	up	-	11087	5	1			2		0.759244
	cre-MIR916-p5_1ss14GA	GRMZM2G411536_T03	ubiquitin-protein ligase 2	GO:0005515(protein binding);GO:0004842(ubiquitin-protein ligase activity)	-	[K] E3 ubiquitin-protein ligase/Putative upstream regulatory element binding protein	UPL2	4	11074-11092	Y	86.8111	0	8.1049e-29	2.90487e-34	up	-	11083	5	1			2		0.759244
	cre-MIR916-p5_1ss14GA	GRMZM2G331368_T02	ubiquitin-protein ligase 1	GO:0005515(protein binding);GO:0004842(ubiquitin-protein ligase activity)	-	[K] E3 ubiquitin-protein ligase/Putative upstream regulatory element binding protein	UPL1	4	11087-11105	Y	86.8111	0	8.1049e-29	2.90487e-34	up	-	11096	5	1			2		0.759244
	cre-MIR916-p5_1ss14GA	GRMZM2G411536_T02	ubiquitin-protein ligase 2	GO:0004842(ubiquitin-protein ligase activity)	-	[K] E3 ubiquitin-protein ligase/Putative upstream regulatory element binding protein	UPL2	4	1904-1922	Y	86.8111	0	8.1049e-29	2.90487e-34	up	-	1913	5	1			2		0.759244
	cre-MIR916-p5_1ss14GA	GRMZM2G463032_T01	FTSH protease 4	GO:0005524(ATP binding);GO:0004222(metalloendopeptidase activity);GO:0006508(proteolysis)	-	[O] AAA+-type ATPase containing the peptidase M41 domain	ftsh4	3	3717-3736	Y	57.874	0	9.4776e-20	4.39221e-23	up	-	3727	2	0.666667			3		0.0316107
	cre-MIR916-p5_2	GRMZM2G010054_T01	Coatomer, alpha subunit	GO:0005515(protein binding);GO:0005198(structural molecule activity);GO:0006886(intracellular protein transport);GO:0016192(vesicle-mediated transport);GO:0030117(membrane coat);GO:0030126(COPI vesicle coat)	ko04080(Neuroactive ligand-receptor interaction)	[U] Vesicle coat complex COPI, alpha subunit		4	3662-3679	Y	130.217	0	2.2303e-42	7.67983e-51	up	-	3670	3	1.5			2		0.942036
	cre-MIR916-p5_2	GRMZM2G044317_T02	DNA primase, large subunit family	GO:0003896(DNA primase activity);GO:0006269(DNA replication, synthesis of RNA primer)	ko00230(Purine metabolism);ko00240(Pyrimidine metabolism);ko03030(DNA replication)	[L] Eukaryotic-type DNA primase, large subunit		4	1202-1218	Y	0	35.6835	5.8239e-07	8.64318e-09	down	-	1210			1	0.5		4		0.922266
	cre-MIR916-p5_2	GRMZM2G130351_T01	DNA primase, large subunit family	GO:0003896(DNA primase activity);GO:0006269(DNA replication, synthesis of RNA primer)	-	-		4	1050-1066	Y	0	35.6835	5.8239e-07	8.64318e-09	down	-	1058			1	0.5		4		0.922266
	cre-MIR916-p5_4	GRMZM2G463032_T01	FTSH protease 4	GO:0005524(ATP binding);GO:0004222(metalloendopeptidase activity);GO:0006508(proteolysis)	-	[O] AAA+-type ATPase containing the peptidase M41 domain	ftsh4	3.5	3717-3736	Y	57.874	0	9.4776e-20	4.39221e-23	up	-	3727	2	0.666667			3		0.0820903
	csi-miR3948_R-6_1ss3GT	GRMZM2G009479_T01	lipoxygenase 2	GO:0016702(oxidoreductase activity, acting on single donors with incorporation of molecular oxygen, incorporation of two atoms of oxygen);GO:0046872(metal ion binding);GO:0055114(oxidation-reduction process);GO:0005515(protein binding)	ko00591(Linoleic acid metabolism);ko00592(alpha-Linolenic acid metabolism)	-	ATLOX2,LOX2	4	1941-1958	Y	101.28	628.03	1.0539e-50	5.70641e-58	down	-2.63249	1949	6	1.16667	44	8.8	2	2	0.99539	0.997977
	csi-miR3948_R-6_1ss3GT	GRMZM2G009479_T02	lipoxygenase 2	GO:0016702(oxidoreductase activity, acting on single donors with incorporation of molecular oxygen, incorporation of two atoms of oxygen);GO:0046872(metal ion binding);GO:0055114(oxidation-reduction process);GO:0005515(protein binding)	ko00591(Linoleic acid metabolism);ko00592(alpha-Linolenic acid metabolism)	-	ATLOX2,LOX2	4	1591-1608	Y	101.28	628.03	1.0539e-50	5.70641e-58	down	-2.63249	1599	6	1.16667	44	8.8	2	2	0.99539	0.997977
	csi-miR396a_R+2	GRMZM2G018414_T02	growth-regulating factor 2	GO:0005524(ATP binding);GO:0016818(hydrolase activity, acting on acid anhydrides, in phosphorus-containing anhydrides);GO:0006355(regulation of transcription, DNA-dependent);GO:0005634(nucleus)	-	-	AtGRF2,GRF2	4	478-501	Y	564.272	107.05	0	4.38107e-116	up	2.3981	491	13	6.5	3	1.5	0	1	0.0328996	0.0261312
	csi-miR396a_R+2	GRMZM2G018414_T01	growth-regulating factor 2	GO:0005524(ATP binding);GO:0016818(hydrolase activity, acting on acid anhydrides, in phosphorus-containing anhydrides);GO:0006355(regulation of transcription, DNA-dependent);GO:0005634(nucleus)	-	-	AtGRF2,GRF2	4	740-763	Y	564.272	107.05	0	4.38107e-116	up	2.3981	753	13	6.5	3	1.5	0	1	0.0328996	0.0261312
	csi-miR396a_R+2	GRMZM2G033612_T02	growth-regulating factor 2	-	-	-	AtGRF2,GRF2	4	1006-1029	Y	173.622	927.771	7.2829e-66	4.3143e-74	down	-2.41782	1019	2	2	13	13	0	0	0.0328996	0.0356873
	csi-miR396a_R+2	GRMZM2G129147_T02	-	-	-	-		4	817-840	Y	115.748	47.578	1.2203e-14	2.72076e-14	up	1.28262	830	4	1.33333	2	0.666667	0	2	0.0328996	0.922247
	csi-miR396a_R+2	GRMZM2G041223_T01	growth-regulating factor 5	GO:0005524(ATP binding);GO:0016818(hydrolase activity, acting on acid anhydrides, in phosphorus-containing anhydrides);GO:0006355(regulation of transcription, DNA-dependent);GO:0005634(nucleus)	-	-	AtGRF5,GRF5	4	885-908	Y	115.748	47.578	1.2203e-14	2.72076e-14	up	1.28262	898	4	1.33333	2	0.666667	2	3	0.890854	0.408767
	csi-miR396a_R+2	GRMZM2G129147_T01	growth-regulating factor 5	GO:0005524(ATP binding);GO:0016818(hydrolase activity, acting on acid anhydrides, in phosphorus-containing anhydrides);GO:0006355(regulation of transcription, DNA-dependent);GO:0005634(nucleus)	-	-	AtGRF5,GRF5	4	637-660	Y	115.748	47.578	1.2203e-14	2.72076e-14	up	1.28262	650	4	1.33333	2	0.666667	0	2	0.0328996	0.922247
	csi-miR396a_R+2	GRMZM2G034876_T01	growth-regulating factor 5	GO:0005524(ATP binding);GO:0016818(hydrolase activity, acting on acid anhydrides, in phosphorus-containing anhydrides);GO:0006355(regulation of transcription, DNA-dependent);GO:0005634(nucleus)	-	-	AtGRF5,GRF5	4	660-683	Y	28.937	0	1.2687e-10	6.63194e-12	up	-	673	1	0.333333			4		0.923961
	csi-miR396a_R+2	GRMZM2G034876_T03	growth-regulating factor 5	GO:0005524(ATP binding);GO:0016818(hydrolase activity, acting on acid anhydrides, in phosphorus-containing anhydrides);GO:0006355(regulation of transcription, DNA-dependent);GO:0005634(nucleus)	-	-	AtGRF5,GRF5	4	660-683	Y	28.937	0	1.2687e-10	6.63194e-12	up	-	673	1	0.333333			4		0.923961
	csi-miR396a_R+2	GRMZM2G034876_T02	growth-regulating factor 5	GO:0005524(ATP binding);GO:0016818(hydrolase activity, acting on acid anhydrides, in phosphorus-containing anhydrides);GO:0006355(regulation of transcription, DNA-dependent);GO:0005634(nucleus)	-	-	AtGRF5,GRF5	4	660-683	Y	28.937	0	1.2687e-10	6.63194e-12	up	-	673	1	0.333333			4		0.923961
	csi-miR396a_R+2	GRMZM2G099862_T03	growth-regulating factor 2	GO:0005524(ATP binding);GO:0016818(hydrolase activity, acting on acid anhydrides, in phosphorus-containing anhydrides);GO:0006355(regulation of transcription, DNA-dependent);GO:0005634(nucleus)	-	-	AtGRF2,GRF2	4	641-664	Y	21.7028	35.6835	0.60627	0.689748	down	-0.717378	654	1	0.25	2	0.5	4	2	0.923961	0.922247
	csi-miR396a_R+2	GRMZM2G099862_T02	growth-regulating factor 2	GO:0005524(ATP binding);GO:0016818(hydrolase activity, acting on acid anhydrides, in phosphorus-containing anhydrides);GO:0006355(regulation of transcription, DNA-dependent);GO:0005634(nucleus)	-	-	AtGRF2,GRF2	4	555-578	Y	21.7028	35.6835	0.60627	0.689748	down	-0.717378	568	1	0.25	2	0.5	4	2	0.923961	0.922247
	csi-miR396a_R+2	GRMZM2G099862_T01	growth-regulating factor 2	GO:0005524(ATP binding);GO:0016818(hydrolase activity, acting on acid anhydrides, in phosphorus-containing anhydrides);GO:0006355(regulation of transcription, DNA-dependent);GO:0005634(nucleus)	-	-	AtGRF2,GRF2	4	688-711	Y	21.7028	35.6835	0.60627	0.689748	down	-0.717378	701	1	0.25	2	0.5	4	2	0.923961	0.922247
	csi-miR396a_R+2	GRMZM2G099862_T04	growth-regulating factor 2	GO:0005524(ATP binding);GO:0016818(hydrolase activity, acting on acid anhydrides, in phosphorus-containing anhydrides);GO:0006355(regulation of transcription, DNA-dependent);GO:0005634(nucleus)	-	-	AtGRF2,GRF2	4	442-465	Y	21.7028	35.6835	0.60627	0.689748	down	-0.717378	455	1	0.25	2	0.5	4	2	0.923961	0.922247
	far-miR164a_R-2_1ss19GT	GRMZM2G063522_T01	NAC domain containing protein 1	GO:0003677(DNA binding);GO:0006355(regulation of transcription, DNA-dependent)	-	-	anac021,ANAC022,NAC1	1	897-915	Y	4166.93	4282.02	7.6588e-53	4.50451e-52	down	-0.0393063	906	48	48	60	60	0	0	0.00442781	0.00480896
	far-miR164a_R-2_1ss19GT	GRMZM5G806488_T01	Ribosomal protein S7p/S5e family protein	-	-	[J] Ribosomal protein S7		3.5	7696-7715	Y	86.8111	0	8.1049e-29	2.90487e-34	up	-	7706	1	1			4		0.189681
	far-miR164a_R-2_1ss19GT	GRMZM2G146380_T01	NAC domain containing protein 46	GO:0003677(DNA binding);GO:0006355(regulation of transcription, DNA-dependent)	-	-	anac046,NAC046	4	449-467	Y	520.866	1141.87	3.2999e-16	1.22288e-16	down	-1.13242	458	6	6	16	16	2	0	0.824551	0.0281488
	far-miR164a_R-2_1ss19GT	GRMZM2G145870_T02	Aldolase-type TIM barrel family protein	GO:0004425(indole-3-glycerol-phosphate synthase activity)	-	[E] Anthranilate synthase component II		4	828-845	Y	0	71.367	1.5841e-12	5.1369e-17	down	-	837			2	1		2		0.865594
	far-miR164a_R-2_1ss19GT	GRMZM2G145870_T01	Aldolase-type TIM barrel family protein	GO:0004425(indole-3-glycerol-phosphate synthase activity)	-	[E] Anthranilate synthase component II		4	855-872	Y	0	71.367	1.5841e-12	5.1369e-17	down	-	864			2	1		2		0.865594
	far-miR164a_R-2_1ss19GT	GRMZM2G096358_T01	myb domain protein 62	GO:0003682(chromatin binding)	-	[K] Transcription factor, Myb superfamily	AtMYB62,BW62B,BW62C,MYB62	3	911-929	Y	86.8111	214.101	1.4088e-05	1.32281e-05	down	-1.30234	920	1	1	3	3	4	2	0.377017	0.374462
	far-miR164a_R-3	GRMZM2G063522_T01	NAC domain containing protein 1	GO:0003677(DNA binding);GO:0006355(regulation of transcription, DNA-dependent)	-	-	anac021,ANAC022,NAC1	0	898-915	Y	4166.93	4282.02	7.6588e-53	4.50451e-52	down	-0.0393063	906	48	48	60	60	0	0	0.00510727	0.00554675
	far-miR164a_R-3	GRMZM5G806488_T01	Ribosomal protein S7p/S5e family protein	-	-	[J] Ribosomal protein S7		3.5	7697-7715	Y	86.8111	0	8.1049e-29	2.90487e-34	up	-	7706	1	1			4		0.972
	far-miR164a_R-3	GRMZM2G006121_T01	-	-	-	-		4	441-458	Y	0	142.734	1.6102e-23	1.23482e-33	down	-	449			2	2		2		0.999323
	far-miR164a_R-3	GRMZM2G700192_T01	-	-	-	-		4	667-684	Y	52.0866	0	6.2413e-18	9.02858e-21	up	-	675	3	0.6			3		0.631872
	far-miR164a_R-3	GRMZM2G146380_T01	NAC domain containing protein 46	GO:0003677(DNA binding);GO:0006355(regulation of transcription, DNA-dependent)	-	-	anac046,NAC046	3	450-467	Y	520.866	1141.87	3.2999e-16	1.22288e-16	down	-1.13242	458	6	6	16	16	2	0	0.184068	0.00333175
	far-miR164a_R-3	GRMZM2G145870_T01	Aldolase-type TIM barrel family protein	GO:0004425(indole-3-glycerol-phosphate synthase activity)	-	[E] Anthranilate synthase component II		3.5	856-872	Y	0	71.367	1.5841e-12	5.1369e-17	down	-	864			2	1		2		0.971121
	far-miR164a_R-3	GRMZM2G145870_T02	Aldolase-type TIM barrel family protein	GO:0004425(indole-3-glycerol-phosphate synthase activity)	-	[E] Anthranilate synthase component II		3.5	829-845	Y	0	71.367	1.5841e-12	5.1369e-17	down	-	837			2	1		2		0.971121
	far-miR164a_R-3	GRMZM2G167018_T01	NAC domain containing protein 1	GO:0003677(DNA binding);GO:0006355(regulation of transcription, DNA-dependent)	-	-	anac021,ANAC022,NAC1	4	747-764	Y	86.8111	214.101	1.4088e-05	1.32281e-05	down	-1.30234	755	1	1	3	3	4	2	0.999365	0.999323
	far-miR164a_R-3	GRMZM2G096358_T01	myb domain protein 62	GO:0003682(chromatin binding)	-	[K] Transcription factor, Myb superfamily	AtMYB62,BW62B,BW62C,MYB62	2	912-929	Y	86.8111	214.101	1.4088e-05	1.32281e-05	down	-1.30234	920	1	1	3	3	4	2	0.580042	0.576878
	far-miR164a_R-3	GRMZM2G009892_T02	NAC domain containing protein 100	GO:0003677(DNA binding);GO:0006355(regulation of transcription, DNA-dependent)	-	-	ANAC100,ATNAC5,NAC100	3.5	974-991	Y	312.52	385.382	0.052355	0.0497712	down	-0.302341	982	18	3.6	27	5.4	0	0	0.0453634	0.04918
	far-miR164a_R-3	GRMZM2G009892_T03	NAC domain containing protein 100	GO:0003677(DNA binding);GO:0006355(regulation of transcription, DNA-dependent)	-	-	ANAC100,ATNAC5,NAC100	3.5	984-1001	Y	312.52	385.382	0.052355	0.0497712	down	-0.302341	992	18	3.6	27	5.4	0	0	0.0453634	0.04918
	far-miR164a_R-3	GRMZM2G009892_T01	NAC domain containing protein 100	GO:0003677(DNA binding);GO:0006355(regulation of transcription, DNA-dependent)	-	-	ANAC100,ATNAC5,NAC100	3.5	974-991	Y	312.52	385.382	0.052355	0.0497712	down	-0.302341	982	18	3.6	27	5.4	0	0	0.0453634	0.04918
	gma-MIR1524-p3_2ss16CG17GT	GRMZM5G806488_T01	Ribosomal protein S7p/S5e family protein	-	-	[J] Ribosomal protein S7		1	33803-33820	Y	86.8111	0	8.1049e-29	2.90487e-34	up	-	33811	1	1			4		0.289497
	gma-MIR1524-p3_2ss16CG17GT	GRMZM2G034015_T02	-	-	-	-		4	318-334	Y	0	71.367	1.5841e-12	5.1369e-17	down	-	326			3	1		2		0.999993
	gma-MIR1524-p3_2ss16CG17GT	GRMZM2G034015_T01	-	-	-	[S] Predicted membrane protein		4	233-249	Y	0	71.367	1.5841e-12	5.1369e-17	down	-	241			3	1		2		0.999993
	gma-MIR1524-p3_2ss16CG17GT	GRMZM2G031087_T02	UDP-glucosyl transferase 85A7	-	-	-	AtUGT85A7,UGT85A7	4	225-242	Y	0	35.6835	5.8239e-07	8.64318e-09	down	-	233			2	0.5		2		0.999993
	gma-MIR1524-p3_2ss16CG17GT	GRMZM2G031087_T01	-	-	-	-		4	225-242	Y	0	35.6835	5.8239e-07	8.64318e-09	down	-	233			2	0.5		2		0.999993
	gma-MIR1524-p3_2ss16CG17GT	GRMZM2G059791_T01	Phosphoenolpyruvate carboxylase family protein	GO:0016830(carbon-carbon lyase activity);GO:0006725(cellular aromatic compound metabolic process)	-	-		3	139-155	Y	43.4055	23.789	9.5116e-05	0.000164292	up	0.867584	147	2	0.5	1	0.333333	2	4	0.912934	0.888031
	gma-miR159a-3p_1ss19CT	GRMZM2G028054_T01	myb domain protein 65	GO:0003682(chromatin binding)	-	[K] Transcription factor, Myb superfamily	ATMYB65,MYB65	3	1693-1713	Y	925.985	713.67	1.9402e-36	1.31336e-35	up	0.375731	1704	32	10.6667	30	10	0	0	0.0152437	0.0165481
	gma-miR159a-3p_1ss19CT	GRMZM2G028054_T03	myb domain protein 65	GO:0003682(chromatin binding)	-	[K] Transcription factor, Myb superfamily	ATMYB65,MYB65	3	1693-1713	Y	925.985	713.67	1.9402e-36	1.31336e-35	up	0.375731	1704	32	10.6667	30	10	0	0	0.0152437	0.0165481
	gma-miR159a-3p_1ss19CT	GRMZM2G028054_T02	myb domain protein 65	GO:0003682(chromatin binding)	-	[K] Transcription factor, Myb superfamily	ATMYB65,MYB65	3	1693-1713	Y	925.985	713.67	1.9402e-36	1.31336e-35	up	0.375731	1704	32	10.6667	30	10	0	0	0.0152437	0.0165481
	gma-MIR164g-p3_1ss2GT	GRMZM5G835903_T01	SAUR-like auxin-responsive protein family	-	-	-		3.5	119-136	Y	86.8111	0	8.1049e-29	2.90487e-34	up	-	127	1	1			4		0.877944
	gma-MIR164g-p3_1ss2GT	GRMZM2G031360_T01	Clathrin adaptor complexes medium subunit family protein	GO:0005515(protein binding);GO:0006886(intracellular protein transport);GO:0016192(vesicle-mediated transport);GO:0030131(clathrin adaptor complex)	ko04142(Lysosome)	[U] Adaptor complexes medium subunit family		3	4326-4343	Y	86.8111	356.835	2.3165e-20	4.20766e-22	down	-2.03931	4334	1	1	5	5	4	2	0.881111	0.8789
	gma-MIR164g-p3_1ss2GT	GRMZM2G147408_T02	-	-	-	-		4	186-202	Y	17.3622	0	6.3158e-07	2.80046e-07	up	-	193	2	0.2			2		0.98085
	gma-MIR164g-p3_1ss2GT	GRMZM2G147408_T01	-	-	-	-		4	182-198	Y	17.3622	0	6.3158e-07	2.80046e-07	up	-	189	2	0.2			2		0.98085
	gma-MIR164g-p3_1ss2GT	GRMZM2G074634_T01	Cysteine proteinases superfamily protein	-	-	-		4	1117-1134	Y	0	28.5468	7.8437e-06	2.84915e-07	down	-	1125			2	0.4		2		0.98955
	gma-MIR164g-p3_1ss2GT	GRMZM2G074634_T05	Cysteine proteinases superfamily protein	-	-	-		4	756-773	Y	0	28.5468	7.8437e-06	2.84915e-07	down	-	764			2	0.4		2		0.98955
	gma-MIR164g-p3_1ss2GT	GRMZM2G074634_T06	Cysteine proteinases superfamily protein	-	-	-		4	1117-1134	Y	0	28.5468	7.8437e-06	2.84915e-07	down	-	1125			2	0.4		2		0.98955
	gma-MIR164g-p3_1ss2GT	GRMZM2G074634_T03	Cysteine proteinases superfamily protein	-	-	-		4	1117-1134	Y	0	28.5468	7.8437e-06	2.84915e-07	down	-	1125			2	0.4		2		0.98955
	gma-MIR164g-p3_1ss2GT	GRMZM2G074634_T02	Cysteine proteinases superfamily protein	-	-	-		4	1117-1134	Y	0	28.5468	7.8437e-06	2.84915e-07	down	-	1125			2	0.4		2		0.98955
	gma-MIR164g-p3_1ss2GT	GRMZM2G000332_T01	Protein of unknown function (DUF3506)	-	-	-		4	758-774	Y	0	14.2734	0.001576	0.000679536	down	-	765			1	0.2		4		0.971214
	gma-MIR166b-p3_1ss20TG	GRMZM5G851051_T01	inorganic carbon transport protein-related	GO:0016655(oxidoreductase activity, acting on NADH or NADPH, quinone or similar compound as acceptor);GO:0055114(oxidation-reduction process)	-	-	CRR23	4	185-204	Y	0	214.101	1.8708e-34	9.7283e-50	down	-	195			3	3		2		1
	gma-MIR166b-p3_1ss20TG	GRMZM2G127379_T01	NAC domain containing protein 47	GO:0003677(DNA binding);GO:0006355(regulation of transcription, DNA-dependent)	-	-	anac047,NAC047	4	680-699	Y	144.685	23.789	4.2002e-32	3.94581e-33	up	2.60455	690	5	1.66667	1	0.333333	2	4	1	1
	gma-MIR166b-p3_1ss20TG	GRMZM5G843302_T02	phosphate starvation-induced gene 3	GO:0055085(transmembrane transport);GO:0016021(integral to membrane)	-	[G] Permease of the major facilitator superfamily	ATPS3,PS3	2.5	2049-2068	Y	86.8111	0	8.1049e-29	2.90487e-34	up	-	2059	2	1			2		0.973122
	gma-MIR166b-p3_1ss20TG	GRMZM2G039978_T01	Uncharacterised protein family (UPF0497)	-	-	-		4	645-664	Y	86.8111	0	8.1049e-29	2.90487e-34	up	-	655	1	1			4		1
	gma-MIR166b-p3_1ss20TG	GRMZM5G843302_T01	phosphate starvation-induced gene 3	GO:0055085(transmembrane transport);GO:0016021(integral to membrane)	-	-	ATPS3,PS3	2.5	2143-2162	Y	86.8111	0	8.1049e-29	2.90487e-34	up	-	2153	2	1			2		0.973122
	gma-MIR166b-p3_1ss20TG	GRMZM2G081892_T01	Integrase-type DNA-binding superfamily protein	GO:0003700(sequence-specific DNA binding transcription factor activity);GO:0006355(regulation of transcription, DNA-dependent)	-	-		4	223-242	Y	43.4055	0	3.3736e-15	2.6604e-17	up	-	233	1	0.5			4		1
	gma-MIR166b-p3_1ss20TG	GRMZM2G081892_T02	Integrase-type DNA-binding superfamily protein	GO:0003700(sequence-specific DNA binding transcription factor activity);GO:0006355(regulation of transcription, DNA-dependent)	-	-		4	223-242	Y	43.4055	0	3.3736e-15	2.6604e-17	up	-	233	1	0.5			4		1
	gma-MIR166b-p3_1ss20TG	GRMZM2G118825_T01	Tetratricopeptide repeat (TPR)-like superfamily protein	-	-	[S] Uncharacterized conserved protein		3	373-392	Y	0	71.367	1.5841e-12	5.1369e-17	down	-	383			1	1		4		0.99999
	gma-MIR166b-p3_1ss20TG	GRMZM2G018813_T01	senescence-associated gene 12	-	-	-	SAG12	4	111-130	Y	0	17.8417	0.00041032	0.000110416	down	-	121			1	0.25		4		1
	gma-miR171n_2ss20TC21AC	GRMZM2G037792_T01	GRAS family transcription factor	-	-	-	ATHAM3,HAM3	2	1319-1339	Y	52.0866	28.5468	1.9092e-05	3.65248e-05	up	0.867584	1330	3	0.6	2	0.4	2	2	0.630099	0.682346
	gma-miR171n_2ss20TC21AC	GRMZM5G825321_T01	GRAS family transcription factor	-	-	-	ATHAM3,HAM3	2	504-524	Y	52.0866	28.5468	1.9092e-05	3.65248e-05	up	0.867584	515	3	0.6	2	0.4	2	3	0.630099	0.210187
	gma-miR171n_2ss20TC21AC	GRMZM5G825321_T02	GRAS family transcription factor	-	-	-	ATHAM3,HAM3	2	1457-1477	Y	52.0866	28.5468	1.9092e-05	3.65248e-05	up	0.867584	1468	3	0.6	2	0.4	2	3	0.630099	0.210187
	gma-miR4398_L-5R-2_1ss7CA	GRMZM2G700192_T01	-	-	-	-		3	157-172	Y	243.071	0	1.5017e-77	2.06332e-94	up	-	164	14	2.8			2		0.999641
	gma-miR4398_L-5R-2_1ss7CA	GRMZM2G049368_T02	Early-responsive to dehydration stress protein (ERD4)	-	-	-	ERD4	4	92-107	Y	173.622	0	6.4809e-56	8.33436e-68	up	-	99	2	2			0		0.388742
	gma-miR4398_L-5R-2_1ss7CA	AC190613.3_FGT001	-	-	-	-		4	1089-1105	Y	28.937	0	1.2687e-10	6.63194e-12	up	-	1096	1	0.333333			4		1
	gma-miR4398_L-5R-2_1ss7CA	GRMZM2G047139_T03	GDSL-like Lipase/Acylhydrolase superfamily protein	-	-	-		4	1610-1625	Y	0	35.6835	5.8239e-07	8.64318e-09	down	-	1617			1	0.5		4		1
	gma-miR4398_L-5R-2_1ss7CA	GRMZM2G087068_T01	Cytochrome c oxidase biogenesis protein Cmc1-like	-	-	[S] Uncharacterized conserved protein		4	54-69	Y	0	35.6835	5.8239e-07	8.64318e-09	down	-	61			1	0.5		4		1
	gma-miR4398_L-5R-2_1ss7CA	GRMZM2G087068_T02	Cytochrome c oxidase biogenesis protein Cmc1-like	-	-	[S] Uncharacterized conserved protein		4	63-78	Y	0	35.6835	5.8239e-07	8.64318e-09	down	-	70			1	0.5		4		1
	gma-miR4398_L-5R-2_1ss7CA	GRMZM2G047139_T02	GDSL-like Lipase/Acylhydrolase superfamily protein	GO:0016788(hydrolase activity, acting on ester bonds);GO:0006629(lipid metabolic process)	-	-		4	1625-1640	Y	0	35.6835	5.8239e-07	8.64318e-09	down	-	1632			1	0.5		4		1
	gma-miR4398_L-5R-2_1ss7CA	GRMZM2G097768_T01	Major facilitator superfamily protein	GO:0022857(transmembrane transporter activity);GO:0055085(transmembrane transport);GO:0016021(integral to membrane)	-	[R] Predicted transporter (major facilitator superfamily)		4	1745-1761	Y	0	23.789	4.504e-05	3.2928e-06	down	-	1752			1	0.333333		4		1
	gma-miR4398_L-5R-2_1ss7CA	GRMZM2G097768_T03	Major facilitator superfamily protein	GO:0022857(transmembrane transporter activity);GO:0055085(transmembrane transport);GO:0016021(integral to membrane)	-	[R] Predicted transporter (major facilitator superfamily)		4	1745-1761	Y	0	23.789	4.504e-05	3.2928e-06	down	-	1752			1	0.333333		4		1
	gma-miR4398_L-5R-2_1ss7CA	GRMZM2G097768_T02	Major facilitator superfamily protein	GO:0022857(transmembrane transporter activity);GO:0055085(transmembrane transport);GO:0016021(integral to membrane)	-	[R] Predicted transporter (major facilitator superfamily)		4	1745-1761	Y	0	23.789	4.504e-05	3.2928e-06	down	-	1752			1	0.333333		4		1
	gma-miR4398_L-5R-2_1ss7CA	GRMZM2G015972_T02	actin-related protein C3	GO:0030833(regulation of actin filament polymerization);GO:0034314(Arp2/3 complex-mediated actin nucleation);GO:0005856(cytoskeleton);GO:0005885(Arp2/3 protein complex)	ko04666(Fc gamma R-mediated phagocytosis);ko04810(Regulation of actin cytoskeleton);ko05100(Bacterial invasion of epithelial cells);ko05130(Pathogenic Escherichia coli infection);ko05131(Shigellosis)	[Z] Actin-related protein Arp2/3 complex, subunit ARPC3	ARPC3	4	624-640	Y	8.68111	0	0.00042783	0.000339561	up	-	631	1	0.1			4		1
	gma-miR4398_L-5R-2_1ss7CA	GRMZM2G134402_T01	actin-related protein C3	GO:0030833(regulation of actin filament polymerization);GO:0034314(Arp2/3 complex-mediated actin nucleation);GO:0005856(cytoskeleton);GO:0005885(Arp2/3 protein complex)	ko04666(Fc gamma R-mediated phagocytosis);ko04810(Regulation of actin cytoskeleton);ko05100(Bacterial invasion of epithelial cells);ko05130(Pathogenic Escherichia coli infection);ko05131(Shigellosis)	[Z] Actin-related protein Arp2/3 complex, subunit ARPC3	ARPC3	4	698-714	Y	8.68111	0	0.00042783	0.000339561	up	-	705	1	0.1			4		1
	gma-miR4398_L-5R-2_1ss7CA	GRMZM2G118786_T01	actin-related protein C3	GO:0030833(regulation of actin filament polymerization);GO:0034314(Arp2/3 complex-mediated actin nucleation);GO:0005856(cytoskeleton);GO:0005885(Arp2/3 protein complex)	ko04666(Fc gamma R-mediated phagocytosis);ko04810(Regulation of actin cytoskeleton);ko05100(Bacterial invasion of epithelial cells);ko05130(Pathogenic Escherichia coli infection);ko05131(Shigellosis)	[Z] Actin-related protein Arp2/3 complex, subunit ARPC3	ARPC3	4	669-685	Y	8.68111	0	0.00042783	0.000339561	up	-	676	1	0.1			4		1
	gma-miR4398_L-5R-2_1ss7CA	GRMZM2G118786_T03	actin-related protein C3	GO:0030833(regulation of actin filament polymerization);GO:0034314(Arp2/3 complex-mediated actin nucleation);GO:0005856(cytoskeleton);GO:0005885(Arp2/3 protein complex)	ko04666(Fc gamma R-mediated phagocytosis);ko04810(Regulation of actin cytoskeleton);ko05100(Bacterial invasion of epithelial cells);ko05130(Pathogenic Escherichia coli infection);ko05131(Shigellosis)	[Z] Actin-related protein Arp2/3 complex, subunit ARPC3	ARPC3	4	680-696	Y	8.68111	0	0.00042783	0.000339561	up	-	687	1	0.1			4		1
	gma-miR4398_L-5R-2_1ss7CA	GRMZM2G118786_T02	actin-related protein C3	GO:0030833(regulation of actin filament polymerization);GO:0034314(Arp2/3 complex-mediated actin nucleation);GO:0005856(cytoskeleton);GO:0005885(Arp2/3 protein complex)	ko04666(Fc gamma R-mediated phagocytosis);ko04810(Regulation of actin cytoskeleton);ko05100(Bacterial invasion of epithelial cells);ko05130(Pathogenic Escherichia coli infection);ko05131(Shigellosis)	[Z] Actin-related protein Arp2/3 complex, subunit ARPC3	ARPC3	4	1425-1441	Y	8.68111	0	0.00042783	0.000339561	up	-	1432	1	0.1			4		1
	gma-miR4398_L-5R-2_1ss7CA	GRMZM2G015972_T04	actin-related protein C3	GO:0030833(regulation of actin filament polymerization);GO:0034314(Arp2/3 complex-mediated actin nucleation);GO:0005856(cytoskeleton);GO:0005885(Arp2/3 protein complex);GO:0005507(copper ion binding);GO:0016491(oxidoreductase activity);GO:0055114(oxidation-reduction process)	ko04666(Fc gamma R-mediated phagocytosis);ko04810(Regulation of actin cytoskeleton);ko05100(Bacterial invasion of epithelial cells);ko05130(Pathogenic Escherichia coli infection);ko05131(Shigellosis)	[Z] Actin-related protein Arp2/3 complex, subunit ARPC3	ARPC3	4	772-788	Y	8.68111	0	0.00042783	0.000339561	up	-	779	1	0.1			4		1
	gma-miR4398_L-5R-2_1ss7CA	GRMZM2G015972_T01	actin-related protein C3	GO:0030833(regulation of actin filament polymerization);GO:0034314(Arp2/3 complex-mediated actin nucleation);GO:0005856(cytoskeleton);GO:0005885(Arp2/3 protein complex)	ko04666(Fc gamma R-mediated phagocytosis);ko04810(Regulation of actin cytoskeleton);ko05100(Bacterial invasion of epithelial cells);ko05130(Pathogenic Escherichia coli infection);ko05131(Shigellosis)	[Z] Actin-related protein Arp2/3 complex, subunit ARPC3	ARPC3	4	869-885	Y	8.68111	0	0.00042783	0.000339561	up	-	876	1	0.1			4		1
	gma-MIR4995-p3_1ss5TC	GRMZM5G835323_T01	Translation initiation factor SUI1 family protein	GO:0003743(translation initiation factor activity);GO:0006413(translational initiation)	-	[J] Translation initiation factor 1 (eIF-1/SUI1)		4	2041-2056	Y	217.028	0	1.9381e-69	2.19042e-84	up	-	2048	5	2.5			3		0.329499
	gma-MIR4995-p3_1ss5TC	GRMZM5G835323_T02	Translation initiation factor SUI1 family protein	GO:0003743(translation initiation factor activity);GO:0006413(translational initiation)	-	[J] Translation initiation factor 1 (eIF-1/SUI1)		4	2055-2070	Y	217.028	0	1.9381e-69	2.19042e-84	up	-	2062	5	2.5			3		0.329499
	gma-MIR4995-p3_1ss6CT	GRMZM2G012942_T01	Sec1/munc18-like (SM) proteins superfamily	GO:0006904(vesicle docking involved in exocytosis);GO:0016192(vesicle-mediated transport)	-	[U] Vesicle trafficking protein Sec1	KEU	3	2353-2371	Y	347.244	71.367	1.2629e-67	3.14905e-69	up	2.28262	2362	4	4	1	1	2	4	0.184068	0.166783
	gma-MIR4995-p3_1ss6CT	GRMZM2G018229_T01	PETER PAN-like protein	-	-	[J] RNA-binding protein required for 60S ribosomal subunit biogenesis	PPAN	4	1271-1289	Y	21.7028	0	2.558e-08	3.3107e-09	up	-	1280	1	0.25			4		0.770601
	gma-MIR4995-p3_1ss6CT	GRMZM2G018229_T04	PETER PAN-like protein	-	-	[J] RNA-binding protein required for 60S ribosomal subunit biogenesis	PPAN	4	645-663	Y	21.7028	0	2.558e-08	3.3107e-09	up	-	654	1	0.25			4		0.770601
	gma-MIR4995-p3_1ss6CT	GRMZM2G018229_T02	PETER PAN-like protein	-	-	-	PPAN	4	1124-1142	Y	21.7028	0	2.558e-08	3.3107e-09	up	-	1133	1	0.25			4		0.770601
	gma-MIR4995-p3_1ss6CT	GRMZM2G018229_T03	PETER PAN-like protein	-	-	-	PPAN	4	770-788	Y	21.7028	0	2.558e-08	3.3107e-09	up	-	779	1	0.25			4		0.770601
	gma-MIR4995-p3_1ss7CT	GRMZM2G012942_T01	Sec1/munc18-like (SM) proteins superfamily	GO:0006904(vesicle docking involved in exocytosis);GO:0016192(vesicle-mediated transport)	-	[U] Vesicle trafficking protein Sec1	KEU	4	2353-2372	Y	86.8111	214.101	1.4088e-05	1.32281e-05	down	-1.30234	2363	1	1	3	3	4	2	0.724249	0.721158
	gma-MIR4995-p3_1ss7CT	GRMZM2G018229_T01	PETER PAN-like protein	-	-	[J] RNA-binding protein required for 60S ribosomal subunit biogenesis	PPAN	4	1271-1290	Y	0	17.8417	0.00041032	0.000110416	down	-	1281			1	0.25		4		0.629685
	gma-MIR4995-p3_1ss7CT	GRMZM2G018229_T04	PETER PAN-like protein	-	-	[J] RNA-binding protein required for 60S ribosomal subunit biogenesis	PPAN	4	645-664	Y	0	17.8417	0.00041032	0.000110416	down	-	655			1	0.25		4		0.629685
	gma-MIR4995-p3_1ss7CT	GRMZM2G018229_T02	PETER PAN-like protein	-	-	-	PPAN	4	1124-1143	Y	0	17.8417	0.00041032	0.000110416	down	-	1134			1	0.25		4		0.629685
	gma-MIR4995-p3_1ss7CT	GRMZM2G018229_T03	PETER PAN-like protein	-	-	-	PPAN	4	770-789	Y	0	17.8417	0.00041032	0.000110416	down	-	780			1	0.25		4		0.629685
	gma-MIR4995-p3_1ss9GT	GRMZM2G007188_T01	ADP-ribosylation factor-like A1C	GO:0005525(GTP binding)	-	[R] GTP-binding ADP-ribosylation factor-like protein	ARLA1C,ATARLA1C	4	718-735	Y	0	71.367	1.5841e-12	5.1369e-17	down	-	726			2	1		2		0.922247
	gma-MIR4995-p3_1ss9GT	GRMZM2G007188_T02	ADP-ribosylation factor-like A1C	GO:0005525(GTP binding)	-	-	ARLA1C,ATARLA1C	4	1378-1395	Y	0	71.367	1.5841e-12	5.1369e-17	down	-	1386			2	1		2		0.922247
	gma-MIR4995-p5	GRMZM2G010871_T02	heat shock transcription factor A6B	GO:0003700(sequence-specific DNA binding transcription factor activity);GO:0043565(sequence-specific DNA binding);GO:0006355(regulation of transcription, DNA-dependent);GO:0005634(nucleus)	-	[K] Heat shock transcription factor	AT-HSFA6B,HSFA6B	4	1855-1870	Y	86.8111	0	8.1049e-29	2.90487e-34	up	-	1862	2	1			2		0.994599
	gma-MIR4995-p5	GRMZM2G010871_T04	heat shock transcription factor A6B	-	-	-	AT-HSFA6B,HSFA6B	4	2768-2783	Y	86.8111	0	8.1049e-29	2.90487e-34	up	-	2775	2	1			2		0.994599
	gma-MIR4995-p5	GRMZM2G058675_T01	aldehyde dehydrogenase 2B7	GO:0016491(oxidoreductase activity);GO:0008152(metabolic process);GO:0055114(oxidation-reduction process)	-	[C] Aldehyde dehydrogenase	ALDH2B,ALDH2B7	3.5	653-670	Y	0	35.6835	5.8239e-07	8.64318e-09	down	-	661			1	0.5		4		0.857192
	gma-MIR4995-p5	GRMZM2G058675_T02	aldehyde dehydrogenase 2B7	GO:0016491(oxidoreductase activity);GO:0008152(metabolic process);GO:0055114(oxidation-reduction process)	ko00010(Glycolysis / Gluconeogenesis);ko00053(Ascorbate and aldarate metabolism);ko00071(Fatty acid metabolism);ko00280(Valine, leucine and isoleucine degradation);ko00310(Lysine degradation);ko00330(Arginine and proline metabolism);ko00340(Histidine metabolism);ko00380(Tryptophan metabolism);ko00410(beta-Alanine metabolism);ko00561(Glycerolipid metabolism);ko00620(Pyruvate metabolism);ko00631(1,…	[C] Aldehyde dehydrogenase	ALDH2B,ALDH2B7	3.5	653-670	Y	0	35.6835	5.8239e-07	8.64318e-09	down	-	661			1	0.5		4		0.857192
	gma-MIR4995-p5	GRMZM2G067320_T01	F-box/RNI-like superfamily protein	-	-	-		4	1185-1200	Y	0	14.2734	0.001576	0.000679536	down	-	1192			1	0.2		4		0.99075
	gma-MIR4995-p5_1ss2GT	GRMZM2G055125_T02	Mob1/phocein family protein	-	ko04111(Cell cycle - yeast)	[D] Cell cycle-associated protein Mob1-1		3	364-382	Y	28.937	0	1.2687e-10	6.63194e-12	up	-	373	1	0.333333			4		0.508285
	gma-MIR4995-p5_1ss4GT	GRMZM2G060922_T01	small and basic intrinsic protein 1A	GO:0005215(transporter activity);GO:0006810(transport);GO:0016020(membrane)	-	[G] Aquaporin (major intrinsic protein family)	SIP1;1,SIP1A	4	751-771	Y	86.8111	0	8.1049e-29	2.90487e-34	up	-	762	2	1			2		0.146337
	gma-MIR5368-p3_1ss15CA	GRMZM2G158277_T02	non-intrinsic ABC protein 4	GO:0006897(endocytosis);GO:0016020(membrane)	-	[S] Uncharacterized conserved protein	ATNAP4,NAP4	4	1541-1557	Y	57.874	0	9.4776e-20	4.39221e-23	up	-	1548	2	0.666667			2		0.95776
	gma-MIR5368-p3_1ss15CA	GRMZM2G158277_T01	non-intrinsic ABC protein 4	GO:0006897(endocytosis);GO:0016020(membrane)	-	[S] Uncharacterized conserved protein	ATNAP4,NAP4	4	1576-1592	Y	57.874	0	9.4776e-20	4.39221e-23	up	-	1583	2	0.666667			2		0.95776
	gma-MIR5368-p3_1ss15CA	GRMZM2G158277_T03	non-intrinsic ABC protein 4	GO:0006897(endocytosis);GO:0016020(membrane)	-	[S] Uncharacterized conserved protein	ATNAP4,NAP4	4	1266-1282	Y	57.874	0	9.4776e-20	4.39221e-23	up	-	1273	2	0.666667			2		0.95776
	gma-MIR5368-p3_1ss15CA	GRMZM2G064750_T01	Protein kinase superfamily protein	GO:0004672(protein kinase activity);GO:0006468(protein phosphorylation)	-	[T] Serine/threonine protein kinase		4	1673-1688	Y	0	114.187	3.9182e-19	1.03835e-26	down	-	1680			8	1.6		2		0.97398
	gma-MIR5368-p3_1ss15CA	GRMZM2G113378_T01	Protein kinase superfamily protein	GO:0004672(protein kinase activity);GO:0006468(protein phosphorylation)	-	[T] Serine/threonine protein kinase		4	1724-1739	Y	0	114.187	3.9182e-19	1.03835e-26	down	-	1731			8	1.6		2		0.97398
	gma-MIR5368-p3_1ss16CA	GRMZM2G064750_T01	Protein kinase superfamily protein	GO:0004672(protein kinase activity);GO:0006468(protein phosphorylation)	-	[T] Serine/threonine protein kinase		4	1673-1689	Y	0	57.0936	2.6022e-10	1.09631e-13	down	-	1681			4	0.8		2		0.865594
	gma-MIR5368-p3_1ss16CA	GRMZM2G113378_T01	Protein kinase superfamily protein	GO:0004672(protein kinase activity);GO:0006468(protein phosphorylation)	-	[T] Serine/threonine protein kinase		4	1724-1740	Y	0	57.0936	2.6022e-10	1.09631e-13	down	-	1732			4	0.8		2		0.865594
	gma-MIR5368-p3_1ss17CT	GRMZM2G095299_T01	salt tolerance homologue	GO:0008270(zinc ion binding);GO:0005622(intracellular)	-	-	STH	4	880-896	Y	86.8111	356.835	2.3165e-20	4.20766e-22	down	-2.03931	887	1	1	5	5	4	2	0.999999	0.999999
	gma-MIR5368-p3_1ss17CT	GRMZM2G057116_T01	WRKY DNA-binding protein 50	GO:0003700(sequence-specific DNA binding transcription factor activity);GO:0043565(sequence-specific DNA binding);GO:0006355(regulation of transcription, DNA-dependent)	-	-	ATWRKY50,WRKY50	4	491-507	Y	0	118.945	7.2664e-20	4.82541e-28	down	-	498			5	1.66667		2		0.999999
	gma-MIR5368-p3_1ss17CT	GRMZM2G010000_T02	Heat shock protein DnaJ with tetratricopeptide repeat	GO:0005515(protein binding)	-	-		3.5	1855-1871	Y	0	47.578	7.9252e-09	1.22219e-11	down	-	1862			2	0.666667		2		0.99808
	gma-MIR5368-p3_1ss17CT	GRMZM2G010000_T01	Heat shock protein DnaJ with tetratricopeptide repeat	GO:0005515(protein binding)	-	-		3.5	1898-1914	Y	0	47.578	7.9252e-09	1.22219e-11	down	-	1905			2	0.666667		2		0.99808
	gma-MIR5368-p3_1ss17CT	GRMZM2G010000_T03	Heat shock protein DnaJ with tetratricopeptide repeat	GO:0005515(protein binding)	-	-		3.5	2317-2333	Y	0	47.578	7.9252e-09	1.22219e-11	down	-	2324			2	0.666667		2		0.99808
	gma-MIR5368-p3_1ss17CT	GRMZM2G016926_T01	Sterile alpha motif (SAM) domain-containing protein	-	-	[A] RNA-binding protein Bicaudal-C		4	490-505	Y	0	42.8202	4.4017e-08	1.38702e-10	down	-	497			3	0.6		3		0.942326
	gma-MIR5368-p3_1ss17CT	GRMZM2G114888_T02	Ribosomal protein S5 family protein	GO:0003723(RNA binding);GO:0003735(structural constituent of ribosome);GO:0006412(translation);GO:0005840(ribosome)	-	[J] Ribosomal protein S5		3.5	2183-2200	Y	173.622	142.734	7.1361e-07	1.05451e-06	up	0.282622	2190	2	2	2	2	2	2	0.995593	0.99808
	gma-MIR5368-p3_1ss17CT	GRMZM2G057852_T01	Histone superfamily protein	GO:0003677(DNA binding)	ko05322(Systemic lupus erythematosus)	[B] Histone H2B	H2B,HTB9	3.5	447-463	Y	0	28.5468	7.8437e-06	2.84915e-07	down	-	454			2	0.4		3		0.723915
	gma-MIR5368-p3_1ss17CT	AC187078.3_FGT002	Aldolase-type TIM barrel family protein	-	-	-		4	8-24	Y	0	23.789	4.504e-05	3.2928e-06	down	-	15			1	0.333333		4		0.999979
	gma-MIR5368-p3_1ss17CT	GRMZM2G116087_T03	chorismate mutase 3	GO:0046417(chorismate metabolic process)	ko00400(Phenylalanine, tyrosine and tryptophan biosynthesis)	[E] Chorismate mutase	cm-3,CM3	4	1002-1017	Y	24.8032	10.1953	0.00035619	0.000414378	up	1.28262	1008	2	0.285714	1	0.142857	2	4	0.999994	0.999979
	gma-MIR5368-p3_1ss17CT	GRMZM2G116087_T02	chorismate mutase 3	GO:0046417(chorismate metabolic process)	ko00400(Phenylalanine, tyrosine and tryptophan biosynthesis)	[E] Chorismate mutase	cm-3,CM3	4	1023-1038	Y	24.8032	10.1953	0.00035619	0.000414378	up	1.28262	1029	2	0.285714	1	0.142857	2	4	0.999994	0.999979
	gma-MIR5368-p3_1ss17CT	GRMZM2G116087_T01	chorismate mutase 3	GO:0046417(chorismate metabolic process)	ko00400(Phenylalanine, tyrosine and tryptophan biosynthesis)	[E] Chorismate mutase	cm-3,CM3	4	894-909	Y	24.8032	10.1953	0.00035619	0.000414378	up	1.28262	900	2	0.285714	1	0.142857	2	4	0.999994	0.999979
	gma-MIR5368-p3_1ss17CT	GRMZM2G053420_T01	Phosphoglycerate mutase, 2,3-bisphosphoglycerate-independent	GO:0004619(phosphoglycerate mutase activity);GO:0030145(manganese ion binding);GO:0006007(glucose catabolic process);GO:0005737(cytoplasm)	-	-		4	1928-1944	Y	0	17.8417	0.00041032	0.000110416	down	-	1935			2	0.25		3		0.942326
	gma-MIR5368-p3_1ss17CT	GRMZM6G508461_T01	-	-	-	-		3.5	212-228	Y	434.055	499.569	0.00094112	0.00110557	down	-0.202805	219	5	5	7	7	2	2	0.995593	0.99808
	gma-MIR5368-p3_1ss17CT	GRMZM5G893444_T01	YELLOW STRIPE like 7	GO:0055085(transmembrane transport)	-	-	YSL7	4	2090-2106	Y	260.433	285.468	0.001897	0.00227818	down	-0.132416	2097	3	3	4	4	2	2	0.999994	0.999999
	gma-MIR5368-p3_1ss18GA	GRMZM2G003307_T02	pre-mRNA processing ribonucleoprotein binding region-containing protein	-	ko03040(Spliceosome)	[A] mRNA splicing factor PRP31	emb1220	4	1471-1489	Y	0	35.6835	5.8239e-07	8.64318e-09	down	-	1480			1	0.5		4		0.57322
	gma-MIR5368-p3_1ss18GA	GRMZM2G003307_T01	pre-mRNA processing ribonucleoprotein binding region-containing protein	-	ko03040(Spliceosome)	[A] mRNA splicing factor PRP31	emb1220	4	1492-1510	Y	0	35.6835	5.8239e-07	8.64318e-09	down	-	1501			1	0.5		4		0.57322
	gma-MIR5368-p3_1ss5AT	GRMZM2G033649_T01	SEC14 cytosolic factor family protein / phosphoglyceride transfer family protein	-	-	[I] Phosphatidylinositol transfer protein SEC14 and related proteins		3.5	1522-1538	Y	0	71.367	1.5841e-12	5.1369e-17	down	-	1529			2	1		2		0.340989
	gma-MIR5368-p3_1ss5AT	GRMZM2G032721_T01	Ribosomal protein PSRP-3/Ycf65	GO:0003735(structural constituent of ribosome);GO:0006412(translation);GO:0005840(ribosome)	-	-		4	1291-1306	Y	28.937	0	1.2687e-10	6.63194e-12	up	-	1297	1	0.333333			4		0.999747
	gma-MIR5368-p3_1ss5AT	GRMZM2G032721_T02	Ribosomal protein PSRP-3/Ycf65	GO:0003735(structural constituent of ribosome);GO:0006412(translation);GO:0005840(ribosome)	-	-		4	1291-1306	Y	28.937	0	1.2687e-10	6.63194e-12	up	-	1297	1	0.333333			4		0.999747
	gma-MIR5368-p3_1ss7AC	AC208110.2_FGT006	-	-	-	-		4	3659-3677	Y	0	214.101	1.8708e-34	9.7283e-50	down	-	3668			3	3		2		0.981935
	gma-MIR5368-p3_1ss7AC	GRMZM2G090213_T02	ssDNA-binding transcriptional regulator	GO:0003677(DNA binding);GO:0003713(transcription coactivator activity);GO:0006355(regulation of transcription, DNA-dependent)	-	[K] Transcriptional coactivator	KIWI	4	237-256	Y	0	71.367	1.5841e-12	5.1369e-17	down	-	246			2	1		2		0.981935
	gma-MIR5368-p3_1ss7AC	GRMZM2G099045_T01	ATP binding cassette protein 1	GO:0016226(iron-sulfur cluster assembly)	-	-	ABC1,ATABC1,ATNAP1,LAF6	4	525-543	Y	0	71.367	1.5841e-12	5.1369e-17	down	-	534			3	1		3		0.56214
	gma-MIR5368-p3_1ss7AC	GRMZM2G090213_T01	ssDNA-binding transcriptional regulator	GO:0003677(DNA binding);GO:0003713(transcription coactivator activity);GO:0006355(regulation of transcription, DNA-dependent)	-	-	KIWI	4	237-256	Y	0	71.367	1.5841e-12	5.1369e-17	down	-	246			2	1		2		0.981935
	gma-MIR5368-p3_1ss7AC	GRMZM2G019050_T03	-	-	-	-		3.5	1616-1633	Y	0	28.5468	7.8437e-06	2.84915e-07	down	-	1625			2	0.4		2		0.811388
	gma-MIR5368-p3_1ss7AC	GRMZM2G019050_T01	-	-	-	-		3.5	1619-1636	Y	0	28.5468	7.8437e-06	2.84915e-07	down	-	1628			2	0.4		2		0.811388
	gma-MIR5368-p3_1ss7AC	GRMZM2G019050_T05	-	-	-	-		3.5	1060-1077	Y	0	28.5468	7.8437e-06	2.84915e-07	down	-	1069			2	0.4		2		0.811388
	gma-MIR5368-p3_1ss7AC	GRMZM2G019050_T04	-	-	-	-		3.5	1616-1633	Y	0	28.5468	7.8437e-06	2.84915e-07	down	-	1625			2	0.4		2		0.811388
	gma-MIR5368-p3_1ss7AC	GRMZM2G019050_T02	-	-	-	-		3.5	1616-1633	Y	0	28.5468	7.8437e-06	2.84915e-07	down	-	1625			2	0.4		2		0.811388
	gma-MIR5368-p3_1ss7AC	AC203173.3_FGT004	Ribosomal protein S5/Elongation factor G/III/V family protein	GO:0003924(GTPase activity);GO:0005525(GTP binding)	-	[J] Elongation factor 2	LOS1	3.5	2154-2172	Y	86.8111	71.367	0.00045618	0.000478002	up	0.282622	2163	1	1	1	1	4	4	0.814114	0.726787
	gma-MIR5368-p3_1ss7AT	GRMZM2G007590_T01	U2 small nuclear ribonucleoprotein B	GO:0003676(nucleic acid binding)	ko03040(Spliceosome)	[A] Spliceosomal protein snRNP-U1A/U2B	U2B\'\'	4	764-781	Y	43.4055	0	3.3736e-15	2.6604e-17	up	-	773	1	0.5			4		0.969703
	gma-MIR5368-p3_1ss7AT	GRMZM2G007590_T02	RNA-binding (RRM/RBD/RNP motifs) family protein	GO:0003676(nucleic acid binding)	-	-		4	338-355	Y	43.4055	0	3.3736e-15	2.6604e-17	up	-	347	1	0.5			4		0.969703
	gma-MIR5368-p3_2ss8AT20CA	GRMZM2G110333_T04	related to AP2 2	-	-	-	RAP2.2	3.5	189-209	Y	52.0866	0	6.2413e-18	9.02858e-21	up	-	200	3	0.6			3		0.0820903
	gma-MIR5368-p3_2ss8AT20CA	GRMZM2G110333_T03	related to AP2 2	-	-	-	RAP2.2	3.5	444-464	Y	52.0866	0	6.2413e-18	9.02858e-21	up	-	455	3	0.6			3		0.0820903
	gma-MIR5368-p3_2ss8AT20CA	GRMZM2G110333_T01	related to AP2 12	GO:0003700(sequence-specific DNA binding transcription factor activity);GO:0006355(regulation of transcription, DNA-dependent)	-	-	RAP2.12	3.5	1028-1048	Y	52.0866	0	6.2413e-18	9.02858e-21	up	-	1039	3	0.6			3		0.0820903
	gma-MIR5368-p5_1ss10AG	GRMZM2G005146_T01	Dormancy/auxin associated family protein	-	-	-		4	533-551	Y	520.866	856.404	0.011508	0.0126213	down	-0.717378	542	6	6	12	12	2	2	0.794475	0.838692
	gma-MIR5368-p5_1ss12CA	GRMZM2G135816_T03	cofactor of nitrate reductase and xanthine dehydrogenase 2	GO:0003824(catalytic activity);GO:0051536(iron-sulfur cluster binding);GO:0051539(4 iron, 4 sulfur cluster binding);GO:0006777(Mo-molybdopterin cofactor biosynthetic process);GO:0019008(molybdopterin synthase complex)	-	[H] Molybdenum cofactor biosynthesis pathway protein	CNX2	4	1989-2005	Y	43.4055	0	3.3736e-15	2.6604e-17	up	-	1996	1	0.5			4		0.99993
	gma-MIR5368-p5_1ss12CA	GRMZM2G135816_T01	cofactor of nitrate reductase and xanthine dehydrogenase 2	GO:0003824(catalytic activity);GO:0051536(iron-sulfur cluster binding);GO:0051539(4 iron, 4 sulfur cluster binding);GO:0006777(Mo-molybdopterin cofactor biosynthetic process);GO:0019008(molybdopterin synthase complex)	-	[H] Molybdenum cofactor biosynthesis pathway protein	CNX2	4	1988-2004	Y	43.4055	0	3.3736e-15	2.6604e-17	up	-	1995	1	0.5			4		0.99993
	gma-MIR5368-p5_1ss12CA	GRMZM5G859195_T02	4-(cytidine 5\'-phospho)-2-C-methyl-D-erithritol kinase	GO:0005524(ATP binding)	ko00900(Terpenoid backbone biosynthesis)	-	ATCDPMEK,CDPMEK,ISPE,PDE277	3.5	813-829	Y	0	71.367	1.5841e-12	5.1369e-17	down	-	820			2	1		2		0.76766
	gma-MIR5368-p5_1ss12CA	AC217401.3_FGT003	leucine-rich repeat transmembrane protein kinase family protein	GO:0004672(protein kinase activity);GO:0005524(ATP binding);GO:0006468(protein phosphorylation)	-	[T] Serine/threonine protein kinase		4	1011-1026	Y	0	71.367	1.5841e-12	5.1369e-17	down	-	1018			1	1		4		0.999376
	gma-MIR5368-p5_1ss12CA	GRMZM5G859195_T01	4-(cytidine 5\'-phospho)-2-C-methyl-D-erithritol kinase	GO:0005524(ATP binding)	ko00900(Terpenoid backbone biosynthesis)	-	ATCDPMEK,CDPMEK,ISPE,PDE277	3.5	813-829	Y	0	71.367	1.5841e-12	5.1369e-17	down	-	820			2	1		2		0.76766
	gma-MIR5368-p5_1ss17CT	GRMZM2G057116_T01	WRKY DNA-binding protein 50	GO:0003700(sequence-specific DNA binding transcription factor activity);GO:0043565(sequence-specific DNA binding);GO:0006355(regulation of transcription, DNA-dependent)	-	-	ATWRKY50,WRKY50	4	490-507	Y	0	118.945	7.2664e-20	4.82541e-28	down	-	498			5	1.66667		2		0.999025
	gma-MIR5368-p5_1ss17CT	GRMZM2G053420_T01	Phosphoglycerate mutase, 2,3-bisphosphoglycerate-independent	GO:0004619(phosphoglycerate mutase activity);GO:0030145(manganese ion binding);GO:0006007(glucose catabolic process);GO:0005737(cytoplasm)	-	-		4	1927-1944	Y	0	17.8417	0.00041032	0.000110416	down	-	1935			2	0.25		3		0.759847
	gma-MIR5368-p5_1ss4TC	GRMZM2G046748_T02	ornithine carbamoyltransferase	GO:0016597(amino acid binding);GO:0016743(carboxyl- or carbamoyltransferase activity);GO:0006520(cellular amino acid metabolic process)	ko00330(Arginine and proline metabolism)	[E] Ornithine carbamoyltransferase OTC/ARG3	OTC	4	749-765	Y	10.8514	0	8.2146e-05	5.75444e-05	up	-	756	1	0.125			4		0.999899
	gma-MIR5368-p5_1ss4TC	GRMZM2G157210_T02	ornithine carbamoyltransferase	GO:0016597(amino acid binding);GO:0016743(carboxyl- or carbamoyltransferase activity);GO:0006520(cellular amino acid metabolic process)	-	-	OTC	4	593-609	Y	10.8514	0	8.2146e-05	5.75444e-05	up	-	600	1	0.125			4		0.999899
	gma-MIR5368-p5_1ss4TC	GRMZM2G157210_T01	Serine carboxypeptidase S28 family protein	GO:0016597(amino acid binding);GO:0016743(carboxyl- or carbamoyltransferase activity);GO:0006520(cellular amino acid metabolic process);GO:0008236(serine-type peptidase activity);GO:0006508(proteolysis)	-	-		4	1077-1093	Y	10.8514	0	8.2146e-05	5.75444e-05	up	-	1084	1	0.125			4		0.999899
	gma-MIR5368-p5_1ss4TC	GRMZM2G062142_T01	ornithine carbamoyltransferase	GO:0016597(amino acid binding);GO:0016743(carboxyl- or carbamoyltransferase activity);GO:0006520(cellular amino acid metabolic process)	-	[E] Ornithine carbamoyltransferase OTC/ARG3	OTC	4	1556-1572	Y	10.8514	0	8.2146e-05	5.75444e-05	up	-	1563	1	0.125			4		0.999899
	gma-MIR5368-p5_1ss4TC	GRMZM2G046748_T01	ornithine carbamoyltransferase	GO:0016597(amino acid binding);GO:0016743(carboxyl- or carbamoyltransferase activity);GO:0006520(cellular amino acid metabolic process)	ko00330(Arginine and proline metabolism)	[E] Ornithine carbamoyltransferase OTC/ARG3	OTC	4	1032-1048	Y	10.8514	0	8.2146e-05	5.75444e-05	up	-	1039	1	0.125			4		0.999899
	gma-MIR5368-p5_1ss4TC	GRMZM2G121820_T02	Leucine-rich repeat (LRR) family protein	-	-	-		3.5	99-116	Y	0	17.8417	0.00041032	0.000110416	down	-	106			1	0.25		4		0.857192
	gma-MIR5368-p5_1ss4TC	GRMZM5G815009_T02	Leucine-rich repeat (LRR) family protein	GO:0005515(protein binding)	-	-		3	640-657	Y	0	17.8417	0.00041032	0.000110416	down	-	647			1	0.25		4		0.906706
	gma-MIR5368-p5_1ss4TC	GRMZM5G815009_T01	Leucine-rich repeat (LRR) family protein	GO:0005515(protein binding)	-	-		3	640-657	Y	0	17.8417	0.00041032	0.000110416	down	-	647			1	0.25		4		0.906706
	gma-MIR5368-p5_1ss4TC	GRMZM2G121820_T01	Leucine-rich repeat (LRR) family protein	GO:0005515(protein binding)	-	-		3.5	999-1016	Y	0	17.8417	0.00041032	0.000110416	down	-	1006			1	0.25		4		0.857192
	gma-MIR5368-p5_1ss9AG	GRMZM2G005146_T01	Dormancy/auxin associated family protein	-	-	-		4	533-550	Y	434.055	570.936	0.19228	0.199614	down	-0.39545	541	5	5	8	8	2	2	0.950519	0.968772
	gma-MIR5368-p5_2	GRMZM2G099045_T01	ATP binding cassette protein 1	GO:0016226(iron-sulfur cluster assembly)	-	-	ABC1,ATABC1,ATNAP1,LAF6	4	525-541	Y	86.8111	0	8.1049e-29	2.90487e-34	up	-	532	3	1			3		0.7652
	gma-MIR5368-p5_2	GRMZM2G019744_T01	Cysteine proteinases superfamily protein	GO:0008234(cysteine-type peptidase activity);GO:0006508(proteolysis)	-	[R] Sentrin-specific cysteine protease (Ulp1 family)		4	782-798	Y	0	71.367	1.5841e-12	5.1369e-17	down	-	789			1	1		4		0.999734
	gma-MIR5368-p5_2	GRMZM2G092497_T01	-	-	-	-		3.5	251-267	Y	0	35.6835	5.8239e-07	8.64318e-09	down	-	258			1	0.5		4		0.979606
	gma-MIR5368-p5_2	GRMZM2G092497_T02	Stress responsive alpha-beta barrel domain protein	-	-	-		3.5	237-253	Y	0	35.6835	5.8239e-07	8.64318e-09	down	-	244			1	0.5		4		0.979606
	gma-MIR5368-p5_2ss16TG18GC	GRMZM2G041881_T01	basic transcription factor 3	-	-	[K] RNA polymerase II general transcription factor BTF3 and related proteins	ATBTF3,BTF3	4	1003-1020	Y	17.3622	85.6404	5.337e-07	1.04357e-07	down	-2.30234	1011	1	0.2	5	1.2	4	3	0.724249	0.231083
	gma-MIR5368-p5_3	AC199782.5_FGT002	hydroxymethylglutaryl-CoA synthase / HMG-CoA synthase / 3-hydroxy-3-methylglutaryl coenzyme A synthase	GO:0004421(hydroxymethylglutaryl-CoA synthase activity);GO:0008299(isoprenoid biosynthetic process)	ko00072(Synthesis and degradation of ketone bodies);ko00280(Valine, leucine and isoleucine degradation);ko00650(Butanoate metabolism);ko00900(Terpenoid backbone biosynthesis)	[I] Hydroxymethylglutaryl-CoA synthase	EMB2778,FKP1,HMGS,MVA1	4	1348-1366	Y	173.622	142.734	7.1361e-07	1.05451e-06	up	0.282622	1357	2	2	2	2	2	2	0.468938	0.517984
	gma-MIR5368-p5_5	GRMZM2G139977_T01	histone acetyltransferase of the CBP family 1	GO:0008270(zinc ion binding);GO:0003712(transcription cofactor activity);GO:0004402(histone acetyltransferase activity);GO:0006355(regulation of transcription, DNA-dependent);GO:0005634(nucleus)	ko04110(Cell cycle);ko04310(Wnt signaling pathway);ko04330(Notch signaling pathway);ko04350(TGF-beta signaling pathway);ko04520(Adherens junction);ko04630(Jak-STAT signaling pathway);ko04720(Long-term potentiation);ko04916(Melanogenesis);ko05016(Huntington's disease);ko05200(Pathways in cancer);ko05211(Renal cell carcinoma);ko05215(Prostate cancer)	[K] CREB binding protein/P300 and related TAZ Zn-finger proteins	ATHAC1,ATHPCAT2,HAC1,PCAT2	4	3931-3947	Y	0	35.6835	5.8239e-07	8.64318e-09	down	-	3939			1	0.5		4		0.941474
	gma-MIR5368-p5_5	GRMZM2G139977_T02	histone acetyltransferase of the CBP family 1	GO:0008270(zinc ion binding);GO:0003712(transcription cofactor activity);GO:0004402(histone acetyltransferase activity);GO:0006355(regulation of transcription, DNA-dependent);GO:0005634(nucleus)	ko04110(Cell cycle);ko04310(Wnt signaling pathway);ko04330(Notch signaling pathway);ko04350(TGF-beta signaling pathway);ko04520(Adherens junction);ko04630(Jak-STAT signaling pathway);ko04720(Long-term potentiation);ko04916(Melanogenesis);ko05016(Huntington's disease);ko05200(Pathways in cancer);ko05211(Renal cell carcinoma);ko05215(Prostate cancer)	[K] CREB binding protein/P300 and related TAZ Zn-finger proteins	ATHAC1,ATHPCAT2,HAC1,PCAT2	4	1524-1540	Y	0	35.6835	5.8239e-07	8.64318e-09	down	-	1532			1	0.5		4		0.941474
	gma-miR6300	GRMZM2G111566_T01	20S proteasome beta subunit D1	GO:0004298(threonine-type endopeptidase activity);GO:0051603(proteolysis involved in cellular protein catabolic process);GO:0005839(proteasome core complex)	ko03050(Proteasome)	[O] 20S proteasome, regulatory subunit beta type PSMB2/PRE1	PBD1,PRCGB	3.5	531-548	Y	0	47.578	7.9252e-09	1.22219e-11	down	-	539			2	0.666667		3		0.259412
	gma-miR6300_1ss4GT	GRMZM2G088053_T01	nodulin MtN21 /EamA-like transporter family protein	GO:0016020(membrane)	-	-		4	1073-1089	Y	173.622	0	6.4809e-56	8.33436e-68	up	-	1081	2	2			2		0.969218
	gma-miR6300_1ss4GT	GRMZM2G090736_T01	thioredoxin family protein	GO:0045454(cell redox homeostasis);GO:0009055(electron carrier activity);GO:0015035(protein disulfide oxidoreductase activity)	-	[O] Glutaredoxin-related protein		4	973-990	Y	0	83.2615	2.2899e-14	8.29014e-20	down	-	981			7	1.16667		2		0.981935
	gma-miR6300_1ss4GT	GRMZM2G095778_T02	Chalcone-flavanone isomerase family protein	-	-	-		4	1588-1604	Y	0	35.6835	5.8239e-07	8.64318e-09	down	-	1596			2	0.5		2		0.981935
	gma-miR6300_1ss4GT	GRMZM2G095778_T01	Chalcone-flavanone isomerase family protein	GO:0016872(intramolecular lyase activity)	-	-		4	1599-1615	Y	0	35.6835	5.8239e-07	8.64318e-09	down	-	1607			2	0.5		3		0.56214
	gma-miR6300_R-1	GRMZM2G104918_T03	pyrophosphorylase 3	GO:0000287(magnesium ion binding);GO:0004427(inorganic diphosphatase activity);GO:0006796(phosphate-containing compound metabolic process);GO:0005737(cytoplasm)	ko00190(Oxidative phosphorylation)	[C] Inorganic pyrophosphatase/Nucleosome remodeling factor, subunit NURF38	AtPPa3,PPa3	4	1322-1339	Y	347.244	225.995	3.5382e-21	1.06616e-20	up	0.619657	1330	24	4	19	3.16667	2	2	0.999052	0.999674
	gma-miR6300_R-1	GRMZM2G104918_T01	pyrophosphorylase 3	GO:0000287(magnesium ion binding);GO:0004427(inorganic diphosphatase activity);GO:0006796(phosphate-containing compound metabolic process);GO:0005737(cytoplasm)	ko00190(Oxidative phosphorylation)	[C] Inorganic pyrophosphatase/Nucleosome remodeling factor, subunit NURF38	AtPPa3,PPa3	4	1322-1339	Y	347.244	225.995	3.5382e-21	1.06616e-20	up	0.619657	1330	24	4	19	3.16667	2	2	0.999052	0.999674
	gma-miR6300_R-1	GRMZM2G104918_T04	pyrophosphorylase 3	GO:0000287(magnesium ion binding);GO:0004427(inorganic diphosphatase activity);GO:0006796(phosphate-containing compound metabolic process);GO:0005737(cytoplasm)	ko00190(Oxidative phosphorylation)	[C] Inorganic pyrophosphatase/Nucleosome remodeling factor, subunit NURF38	AtPPa3,PPa3	4	782-799	Y	347.244	225.995	3.5382e-21	1.06616e-20	up	0.619657	790	24	4	19	3.16667	2	2	0.999052	0.999674
	gma-miR6300_R-1	GRMZM2G104918_T02	pyrophosphorylase 3	GO:0000287(magnesium ion binding);GO:0004427(inorganic diphosphatase activity);GO:0006796(phosphate-containing compound metabolic process);GO:0005737(cytoplasm)	ko00190(Oxidative phosphorylation)	[C] Inorganic pyrophosphatase/Nucleosome remodeling factor, subunit NURF38	AtPPa3,PPa3	4	1330-1347	Y	347.244	225.995	3.5382e-21	1.06616e-20	up	0.619657	1338	24	4	19	3.16667	2	2	0.999052	0.999674
	gma-miR6300_R-1	GRMZM2G111566_T01	20S proteasome beta subunit D1	GO:0004298(threonine-type endopeptidase activity);GO:0051603(proteolysis involved in cellular protein catabolic process);GO:0005839(proteasome core complex)	ko03050(Proteasome)	[O] 20S proteasome, regulatory subunit beta type PSMB2/PRE1	PBD1,PRCGB	3	532-548	Y	0	47.578	7.9252e-09	1.22219e-11	down	-	539			2	0.666667		3		0.214411
	gma-MIR6300-p3_1ss7AG	GRMZM2G000877_T01	RPA70-kDa subunit B	-	-	[L] Single-stranded DNA-binding replication protein A (RPA), large (70 kD) subunit and related ssDNA-binding proteins	ATRPA70B,RPA70B	3.5	765-781	Y	0	7.92967	0.018495	0.0246091	down	-	772			1	0.111111		4		0.878573
	gma-MIR6300-p3_1ss8AG	GRMZM2G019500_T01	Clathrin light chain protein	GO:0005198(structural molecule activity);GO:0006886(intracellular protein transport);GO:0016192(vesicle-mediated transport);GO:0030130(clathrin coat of trans-Golgi network vesicle);GO:0030132(clathrin coat of coated pit)	-	-		3.5	296-312	Y	0	35.6835	5.8239e-07	8.64318e-09	down	-	303			1	0.5		4		0.385265
	gma-MIR6300-p3_1ss8AG	GRMZM2G125452_T02	-	-	-	-		4	556-572	Y	86.8111	178.417	0.0052353	0.00594394	down	-1.03931	563	4	1	10	2.5	2	2	0.9321	0.955021
	gma-MIR6300-p3_1ss8AG	GRMZM2G125452_T01	-	-	-	-		4	280-296	Y	86.8111	178.417	0.0052353	0.00594394	down	-1.03931	287	4	1	10	2.5	2	2	0.9321	0.955021
	gma-MIR6300-p5_1ss6AG	GRMZM2G027059_T01	4-hydroxy-3-methylbut-2-enyl diphosphate reductase	GO:0019288(isopentenyl diphosphate biosynthetic process, mevalonate-independent pathway);GO:0055114(oxidation-reduction process)	ko00900(Terpenoid backbone biosynthesis)	-	CLB6,HDR,ISPH	4	1700-1716	Y	173.622	0	6.4809e-56	8.33436e-68	up	-	1708	2	2			2		0.717973
	han-MIR1310-p3_1ss16TC_1	GRMZM2G068271_T01	SNARE associated Golgi protein family	-	-	[S] Predicted membrane protein		3.5	1-18	Y	28.937	0	1.2687e-10	6.63194e-12	up	-	10	1	0.333333			4		0.901096
	han-MIR1310-p3_1ss16TC_1	GRMZM2G068271_T02	-	-	-	-		3.5	96-113	Y	28.937	0	1.2687e-10	6.63194e-12	up	-	105	1	0.333333			4		0.901096
	han-MIR1310-p3_1ss6GT	GRMZM2G328908_T01	NDH-dependent cyclic electron flow 1	-	-	-	NDF1,NDH48	1.5	1430-1448	Y	260.433	570.936	7.9965e-09	4.35089e-09	down	-1.13242	1439	3	3	8	8	2	2	0.237561	0.268576
	han-miR156a_L+1	GRMZM2G126827_T01	squamosa promoter binding protein-like 10	GO:0003677(DNA binding);GO:0005634(nucleus)	-	-	SPL10	3	927-947	Y	173.622	0	6.4809e-56	8.33436e-68	up	-	938	4	2			2		0.334255
	han-miR156a_L+1	GRMZM2G156621_T01	squamosa promoter binding protein-like 10	GO:0003677(DNA binding);GO:0005634(nucleus)	-	-	SPL10	3	859-879	Y	173.622	0	6.4809e-56	8.33436e-68	up	-	870	4	2			2		0.334255
	han-miR156a_R+3	GRMZM5G878561_T01	Squamosa promoter-binding protein-like (SBP domain) transcription factor family protein	GO:0003677(DNA binding);GO:0005634(nucleus)	-	-		2.5	2337-2359	Y	173.622	71.367	3.4537e-21	6.18041e-21	up	1.28262	2350	4	2	2	1	1	2	0.0204863	0.838692
	han-miR156a_R+3	GRMZM2G061734_T01	Squamosa promoter-binding protein-like (SBP domain) transcription factor family protein	GO:0003677(DNA binding);GO:0005634(nucleus)	-	-		3	1564-1586	Y	43.4055	0	3.3736e-15	2.6604e-17	up	-	1577	1	0.5			4		0.377017
	han-miR156a_R+3	GRMZM5G806833_T01	-	-	-	-		3	588-610	Y	43.4055	0	3.3736e-15	2.6604e-17	up	-	601	1	0.5			4		0.377017
	han-miR156a_R+3	GRMZM2G156621_T01	squamosa promoter binding protein-like 10	GO:0003677(DNA binding);GO:0005634(nucleus)	-	-	SPL10	4	856-878	Y	520.866	749.353	0.90712	0.931805	down	-0.524733	869	12	6	21	10.5	0	0	0.0047676	0.00517792
	han-miR156a_R+3	GRMZM2G126827_T01	squamosa promoter binding protein-like 10	GO:0003677(DNA binding);GO:0005634(nucleus)	-	-	SPL10	4	924-946	Y	520.866	749.353	0.90712	0.931805	down	-0.524733	937	12	6	21	10.5	0	0	0.0047676	0.00517792
	hbr-miR6173_L-1R-2	GRMZM5G806488_T01	Ribosomal protein S7p/S5e family protein	-	-	[J] Ribosomal protein S7		0	33935-33951	Y	86.8111	0	8.1049e-29	2.90487e-34	up	-	33942	1	1			4		0.325891
	hbr-miR6173_R-3_1ss3CT	GRMZM2G160710_T01	Heavy metal transport/detoxification superfamily protein	-	-	-		4	493-509	Y	173.622	0	6.4809e-56	8.33436e-68	up	-	500	2	2			2		0.850226
	hbr-miR6173_R-3_1ss3CT	GRMZM2G161299_T01	Mitochondrial substrate carrier family protein	-	-	[C] Mitochondrial solute carrier protein		4	1064-1080	Y	260.433	214.101	1.2603e-09	2.44032e-09	up	0.282622	1071	3	3	3	3	2	2	0.850226	0.888008
	hbr-MIR6173-p5	GRMZM2G021074_T01	RELA/SPOT homolog 3	GO:0008081(phosphoric diester hydrolase activity);GO:0046872(metal ion binding);GO:0015969(guanosine tetraphosphate metabolic process)	-	[T] Predicted guanosine polyphosphate pyrophosphohydrolase/synthase	AT-RSH3,ATRSH3,RSH3	4	1505-1521	Y	86.8111	142.734	0.30258	0.315475	down	-0.717378	1512	1	1	2	2	4	2	0.521044	0.517984
	hci-miR156b_L-1	GRMZM2G036186_T02	ubiquitin-specific protease 4	GO:0004843(ubiquitin-specific protease activity);GO:0006511(ubiquitin-dependent protein catabolic process)	-	-	ATUBP4,UBP4	4	1391-1409	Y	0	95.156	3.3421e-16	2.23259e-22	down	-	1400			4	1.33333		2		0.998314
	hci-miR156b_L-1	GRMZM2G036186_T01	ubiquitin-specific protease 4	GO:0004843(ubiquitin-specific protease activity);GO:0006511(ubiquitin-dependent protein catabolic process)	-	[O] Ubiquitin-specific protease	ATUBP4,UBP4	4	1417-1435	Y	0	95.156	3.3421e-16	2.23259e-22	down	-	1426			4	1.33333		2		0.998314
	htu-miR160a_R+1	GRMZM2G159399_T01	auxin response factor 16	GO:0006355(regulation of transcription, DNA-dependent);GO:0005634(nucleus);GO:0003677(DNA binding);GO:0009725(response to hormone stimulus)	-	-	ARF16	0	1785-1805	Y	9462.41	30901.9	0	0	down	-1.70742	1796	109	109	433	433	0	0	0.0101885	0.0110627
	htu-miR160a_R+1	GRMZM2G005284_T01	auxin response factor 16	GO:0003677(DNA binding);GO:0006355(regulation of transcription, DNA-dependent);GO:0009725(response to hormone stimulus);GO:0005634(nucleus)	-	-	ARF16	0	1407-1427	Y	260.433	428.202	0.074089	0.0746527	down	-0.717378	1418	3	3	6	6	0	0	0.0101885	0.0110627
	htu-miR160a_R+1_1ss1TA	GRMZM2G159399_T01	auxin response factor 16	GO:0006355(regulation of transcription, DNA-dependent);GO:0005634(nucleus);GO:0003677(DNA binding);GO:0009725(response to hormone stimulus)	-	-	ARF16	1	1785-1805	Y	9462.41	30901.9	0	0	down	-1.70742	1796	109	109	433	433	0	0	0.00883601	0.0095948
	htu-miR160a_R+1_1ss1TA	GRMZM2G005284_T01	auxin response factor 16	GO:0003677(DNA binding);GO:0006355(regulation of transcription, DNA-dependent);GO:0009725(response to hormone stimulus);GO:0005634(nucleus)	-	-	ARF16	1	1407-1427	Y	260.433	428.202	0.074089	0.0746527	down	-0.717378	1418	3	3	6	6	0	0	0.00883601	0.0095948
	htu-miR160a_R+1_1ss20CT	GRMZM2G159399_T01	auxin response factor 16	GO:0006355(regulation of transcription, DNA-dependent);GO:0005634(nucleus);GO:0003677(DNA binding);GO:0009725(response to hormone stimulus)	-	-	ARF16	0.5	1785-1805	Y	9462.41	30901.9	0	0	down	-1.70742	1796	109	109	433	433	0	0	0.00951246	0.010329
	htu-miR160a_R+1_1ss20CT	GRMZM2G005284_T01	auxin response factor 16	GO:0003677(DNA binding);GO:0006355(regulation of transcription, DNA-dependent);GO:0009725(response to hormone stimulus);GO:0005634(nucleus)	-	-	ARF16	0.5	1407-1427	Y	260.433	428.202	0.074089	0.0746527	down	-0.717378	1418	3	3	6	6	0	0	0.00951246	0.010329
	hvu-miR6177_L+1R-6	GRMZM5G882708_T01	EamA-like transporter family	GO:0016020(membrane)	-	[R] Predicted carbohydrate/phosphate translocator		4	1290-1305	Y	21.7028	107.05	2.0746e-08	5.26644e-09	down	-2.30234	1297	1	0.25	6	1.5	4	2	0.999942	0.999937
	hvu-miR6177_L+1R-6	GRMZM5G882708_T02	EamA-like transporter family	GO:0016020(membrane)	-	[S] Predicted membrane protein		4	1689-1704	Y	21.7028	107.05	2.0746e-08	5.26644e-09	down	-2.30234	1696	1	0.25	6	1.5	4	2	0.999942	0.999937
	hvu-miR6177_L+1R-6	GRMZM2G064831_T01	EamA-like transporter family	GO:0016020(membrane)	-	[R] Predicted carbohydrate/phosphate translocator		3.5	2082-2097	Y	21.7028	107.05	2.0746e-08	5.26644e-09	down	-2.30234	2089	1	0.25	6	1.5	4	2	0.814114	0.811388
	hvu-miR6177_L+1R-6	GRMZM5G882708_T03	EamA-like transporter family	GO:0016020(membrane)	-	[S] Predicted membrane protein		4	2009-2024	Y	21.7028	107.05	2.0746e-08	5.26644e-09	down	-2.30234	2016	1	0.25	6	1.5	4	2	0.999942	0.999937
	hvu-miR6177_L+1R-6	GRMZM2G076268_T01	organic cation/carnitine transporter 3	GO:0022857(transmembrane transporter activity);GO:0055085(transmembrane transport);GO:0016021(integral to membrane)	-	[R] Synaptic vesicle transporter SVOP and related transporters (major facilitator superfamily)	3-Oct,ATOCT3	4	516-532	Y	0	35.6835	5.8239e-07	8.64318e-09	down	-	523			1	0.5		4		0.999459
	hvu-miR6177_L+1R-6	GRMZM2G088539_T03	zinc finger (Ran-binding) family protein	GO:0008270(zinc ion binding)	-	[R] RNA-binding Ran Zn-finger protein and related proteins		4	1276-1292	Y	0	15.8593	0.00086449	0.000388998	down	-	1283			2	0.222222		2		0.999937
	hvu-miR6177_L+1R-6	GRMZM2G149698_T04	zinc finger (Ran-binding) family protein	GO:0008270(zinc ion binding)	-	[R] RNA-binding Ran Zn-finger protein and related proteins		4	1345-1361	Y	0	15.8593	0.00086449	0.000388998	down	-	1352			2	0.222222		2		0.999937
	hvu-miR6177_L+1R-6	GRMZM2G149698_T01	zinc finger (Ran-binding) family protein	GO:0008270(zinc ion binding)	-	-		4	886-902	Y	0	15.8593	0.00086449	0.000388998	down	-	893			2	0.222222		2		0.999937
	hvu-miR6177_L+1R-6	GRMZM2G149698_T03	zinc finger (Ran-binding) family protein	GO:0008270(zinc ion binding)	-	-		4	580-596	Y	0	15.8593	0.00086449	0.000388998	down	-	587			2	0.222222		2		0.999937
	hvu-miR6177_L+1R-6	GRMZM2G149698_T02	zinc finger (Ran-binding) family protein	GO:0008270(zinc ion binding)	-	-		4	2280-2296	Y	0	15.8593	0.00086449	0.000388998	down	-	2287			2	0.222222		2		0.999937
	hvu-miR6177_L+1R-6	GRMZM2G067853_T01	heavy metal atpase 1	GO:0000166(nucleotide binding);GO:0046872(metal ion binding)	-	[P] Cation transport ATPase	ATHMA1,HMA1	4	2363-2378	Y	43.4055	35.6835	0.013195	0.021631	up	0.282622	2370	1	0.5	1	0.5	4	4	0.999942	0.999459
	hvu-miR6177_L+1R-6	GRMZM2G067853_T02	heavy metal atpase 1	GO:0000166(nucleotide binding);GO:0046872(metal ion binding)	-	[P] Cation transport ATPase	ATHMA1,HMA1	4	2363-2378	Y	43.4055	35.6835	0.013195	0.021631	up	0.282622	2370	1	0.5	1	0.5	4	4	0.999942	0.999459
	hvu-miR6190_R-4_1ss9GT	GRMZM6G202353_T01	RING/U-box superfamily protein	GO:0046872(metal ion binding)	-	-		4	166-181	Y	86.8111	0	8.1049e-29	2.90487e-34	up	-	173	1	1			4		1
	hvu-miR6190_R-4_1ss9GT	GRMZM2G120839_T01	CRINKLY4 related 3	GO:0004672(protein kinase activity);GO:0005524(ATP binding);GO:0006468(protein phosphorylation)	-	[T] Serine/threonine protein kinase	ATCRR3,CCR3	4	2610-2625	Y	86.8111	0	8.1049e-29	2.90487e-34	up	-	2617	1	1			4		1
	hvu-miR6207_L-1R-2_1ss5CG	GRMZM5G817178_T01	-	-	-	-		4	604-622	Y	0	71.367	1.5841e-12	5.1369e-17	down	-	613			1	1		4		0.998899
	hvu-miR6207_L-1R-2_1ss5CG	AC192204.3_FGT005	light-harvesting chlorophyll B-binding protein 3	-	-	-	LHCB3,LHCB3*1	4	191-208	Y	115.748	71.367	8.8152e-09	1.0475e-08	up	0.697659	199	4	1.33333	3	1	2	3	0.999497	0.835009
	hvu-miR6207_L-1R-2_1ss5CG	GRMZM2G098721_T01	-	-	-	-		3.5	295-312	Y	0	35.6835	5.8239e-07	8.64318e-09	down	-	303			3	0.5		3		0.610867
	hvu-miR6207_L-1R-2_1ss5CG	GRMZM2G098721_T02	-	-	-	-		3.5	295-312	Y	0	35.6835	5.8239e-07	8.64318e-09	down	-	303			3	0.5		3		0.610867
	hvu-miR6207_L-1R-2_1ss5CG	GRMZM2G098721_T03	-	-	-	-		3.5	295-312	Y	0	35.6835	5.8239e-07	8.64318e-09	down	-	303			3	0.5		3		0.610867
	hvu-miR6207_L-1R-2_1ss5CG	GRMZM2G173597_T01	amino acid permease 2	-	-	-	AAP2	4	2628-2645	Y	0	23.789	4.504e-05	3.2928e-06	down	-	2636			1	0.333333		4		0.998899
	hvu-miR6207_L-1R-2_1ss5CG	GRMZM2G173597_T02	amino acid permease 7	-	-	[E] Amino acid transporters	AAP7	4	765-782	Y	0	23.789	4.504e-05	3.2928e-06	down	-	773			1	0.333333		4		0.998899
	lja-MIR7530-p5_1ss11CA	GRMZM5G870446_T02	Plastid-lipid associated protein PAP / fibrillin family protein	GO:0005198(structural molecule activity);GO:0009507(chloroplast)	-	-		4	1106-1124	Y	0	214.101	1.8708e-34	9.7283e-50	down	-	1115			3	3		2		1
	lus-miR159b_R+2_1ss21CG	GRMZM2G028054_T02	myb domain protein 65	GO:0003682(chromatin binding)	-	[K] Transcription factor, Myb superfamily	ATMYB65,MYB65	3.5	1691-1713	Y	925.985	713.67	1.9402e-36	1.31336e-35	up	0.375731	1704	32	10.6667	30	10	0	0	0.0081591	0.00886001
	lus-miR159b_R+2_1ss21CG	GRMZM2G028054_T01	myb domain protein 65	GO:0003682(chromatin binding)	-	[K] Transcription factor, Myb superfamily	ATMYB65,MYB65	3.5	1691-1713	Y	925.985	713.67	1.9402e-36	1.31336e-35	up	0.375731	1704	32	10.6667	30	10	0	0	0.0081591	0.00886001
	lus-miR159b_R+2_1ss21CG	GRMZM2G028054_T03	myb domain protein 65	GO:0003682(chromatin binding)	-	[K] Transcription factor, Myb superfamily	ATMYB65,MYB65	3.5	1691-1713	Y	925.985	713.67	1.9402e-36	1.31336e-35	up	0.375731	1704	32	10.6667	30	10	0	0	0.0081591	0.00886001
	lus-miR159c_R+4	GRMZM2G028054_T02	myb domain protein 65	GO:0003682(chromatin binding)	-	[K] Transcription factor, Myb superfamily	ATMYB65,MYB65	4	1688-1713	Y	925.985	713.67	1.9402e-36	1.31336e-35	up	0.375731	1704	32	10.6667	30	10	0	0	0.00951246	0.010329
	lus-miR159c_R+4	GRMZM2G028054_T03	myb domain protein 65	GO:0003682(chromatin binding)	-	[K] Transcription factor, Myb superfamily	ATMYB65,MYB65	4	1688-1713	Y	925.985	713.67	1.9402e-36	1.31336e-35	up	0.375731	1704	32	10.6667	30	10	0	0	0.00951246	0.010329
	lus-miR159c_R+4	GRMZM2G028054_T01	myb domain protein 65	GO:0003682(chromatin binding)	-	[K] Transcription factor, Myb superfamily	ATMYB65,MYB65	4	1688-1713	Y	925.985	713.67	1.9402e-36	1.31336e-35	up	0.375731	1704	32	10.6667	30	10	0	0	0.00951246	0.010329
	lus-MIR160c-p3_1ss9AG	GRMZM2G009443_T01	CLPC homologue 1	GO:0005524(ATP binding);GO:0005515(protein binding);GO:0019538(protein metabolic process)	-	[O] Chaperone HSP104 and related ATP-dependent Clp proteases	ATHSP93-V,CLPC,CLPC1,DCA1,HSP93-V	3	3691-3708	Y	86.8111	0	8.1049e-29	2.90487e-34	up	-	3699	1	1			4		0.69367
	lus-MIR162a-p5_1ss6CA	GRMZM2G084928_T02	-	-	-	-		4	1212-1228	Y	0	214.101	1.8708e-34	9.7283e-50	down	-	1219			3	3		2		0.999979
	lus-MIR162a-p5_1ss6CA	GRMZM2G004083_T02	Alkaline phytoceramidase (aPHC)	-	-	-		4	389-404	Y	43.4055	0	3.3736e-15	2.6604e-17	up	-	396	1	0.5			4		0.999981
	lus-MIR162a-p5_1ss6CA	GRMZM2G004083_T01	Alkaline phytoceramidase (aPHC)	-	-	-		4	389-404	Y	43.4055	0	3.3736e-15	2.6604e-17	up	-	396	1	0.5			4		0.999981
	lus-MIR162a-p5_1ss6CA	GRMZM2G131969_T04	Endosomal targeting BRO1-like domain-containing protein	-	-	-		4	2428-2444	Y	24.8032	0	2.6196e-09	2.3095e-10	up	-	2435	2	0.285714			2		0.999912
	lus-MIR162a-p5_1ss6CA	GRMZM2G131969_T03	Endosomal targeting BRO1-like domain-containing protein	-	-	-		4	1970-1986	Y	24.8032	0	2.6196e-09	2.3095e-10	up	-	1977	2	0.285714			2		0.999912
	lus-MIR162a-p5_1ss6CA	GRMZM2G131969_T01	Endosomal targeting BRO1-like domain-containing protein	-	-	-		4	2430-2446	Y	24.8032	0	2.6196e-09	2.3095e-10	up	-	2437	2	0.285714			2		0.999912
	lus-MIR162a-p5_1ss6CA	GRMZM2G131969_T06	Endosomal targeting BRO1-like domain-containing protein	-	-	-		4	1453-1469	Y	24.8032	0	2.6196e-09	2.3095e-10	up	-	1460	2	0.285714			2		0.999912
	lus-MIR162a-p5_1ss6CA	GRMZM2G131969_T02	Endosomal targeting BRO1-like domain-containing protein	-	-	-		4	2493-2509	Y	24.8032	0	2.6196e-09	2.3095e-10	up	-	2500	2	0.285714			2		0.999912
	lus-MIR162a-p5_1ss6CA	GRMZM2G131969_T05	Endosomal targeting BRO1-like domain-containing protein	-	-	-		4	1731-1747	Y	24.8032	0	2.6196e-09	2.3095e-10	up	-	1738	2	0.285714			2		0.999912
	lus-MIR162a-p5_1ss6CA	GRMZM2G131969_T07	Endosomal targeting BRO1-like domain-containing protein	-	-	-		4	1349-1365	Y	24.8032	0	2.6196e-09	2.3095e-10	up	-	1356	2	0.285714			2		0.999912
	lus-MIR162a-p5_1ss6CA	GRMZM2G007063_T04	bZIP transcription factor family protein	GO:0003700(sequence-specific DNA binding transcription factor activity);GO:0043565(sequence-specific DNA binding);GO:0006355(regulation of transcription, DNA-dependent)	-	-	AtbZIP63,BZO2H3	4	940-955	Y	34.7244	71.367	0.077434	0.0937655	down	-1.03931	947	2	0.4	5	1	3	2	0.770993	0.999979
	lus-MIR162a-p5_1ss6CA	GRMZM2G007063_T01	bZIP transcription factor family protein	GO:0003700(sequence-specific DNA binding transcription factor activity);GO:0043565(sequence-specific DNA binding);GO:0006355(regulation of transcription, DNA-dependent)	-	-	AtbZIP63,BZO2H3	4	995-1010	Y	34.7244	71.367	0.077434	0.0937655	down	-1.03931	1002	2	0.4	5	1	3	2	0.770993	0.999979
	lus-MIR162a-p5_1ss6CA	GRMZM2G016150_T01	bZIP transcription factor family protein	GO:0003700(sequence-specific DNA binding transcription factor activity);GO:0043565(sequence-specific DNA binding);GO:0006355(regulation of transcription, DNA-dependent)	-	-	AtbZIP63,BZO2H3	4	1058-1073	Y	34.7244	71.367	0.077434	0.0937655	down	-1.03931	1065	2	0.4	5	1	2	2	0.999912	0.999979
	lus-MIR162a-p5_1ss6CA	GRMZM2G019446_T01	bZIP transcription factor family protein	GO:0003700(sequence-specific DNA binding transcription factor activity);GO:0043565(sequence-specific DNA binding);GO:0006355(regulation of transcription, DNA-dependent)	-	-	AtbZIP63,BZO2H3	4	1002-1017	Y	34.7244	71.367	0.077434	0.0937655	down	-1.03931	1009	2	0.4	5	1	2	2	0.999912	0.999979
	lus-MIR162a-p5_1ss6CA	GRMZM2G019446_T02	bZIP transcription factor family protein	GO:0003700(sequence-specific DNA binding transcription factor activity);GO:0043565(sequence-specific DNA binding);GO:0006355(regulation of transcription, DNA-dependent)	-	-	AtbZIP63,BZO2H3	4	783-798	Y	34.7244	71.367	0.077434	0.0937655	down	-1.03931	790	2	0.4	5	1	2	2	0.999912	0.999979
	lus-miR171b_R+4	GRMZM2G051785_T01	GRAS family transcription factor	-	-	-	ATHAM3,HAM3	4	673-697	Y	173.622	570.936	4.1552e-23	1.75353e-24	down	-1.71738	688	2	2	8	8	2	2	0.468938	0.517984
	lus-miR171b_R+4	GRMZM5G825321_T02	GRAS family transcription factor	-	-	-	ATHAM3,HAM3	4	1456-1480	Y	659.764	970.591	0.56568	0.57962	down	-0.556913	1471	38	7.6	68	13.6	0	0	0.00951246	0.010329
	lus-miR171b_R+4	GRMZM5G825321_T01	GRAS family transcription factor	-	-	-	ATHAM3,HAM3	4	503-527	Y	659.764	970.591	0.56568	0.57962	down	-0.556913	518	38	7.6	68	13.6	0	0	0.00951246	0.010329
	lus-miR171b_R+4	GRMZM2G037792_T01	GRAS family transcription factor	-	-	-	ATHAM3,HAM3	4	1318-1342	Y	659.764	970.591	0.56568	0.57962	down	-0.556913	1333	38	7.6	68	13.6	0	0	0.00951246	0.010329
	mdm-miR164b_R+3_1ss20CT	GRMZM2G063522_T01	NAC domain containing protein 1	GO:0003677(DNA binding);GO:0006355(regulation of transcription, DNA-dependent)	-	-	anac021,ANAC022,NAC1	4	892-915	Y	4166.93	4282.02	7.6588e-53	4.50451e-52	down	-0.0393063	906	48	48	60	60	0	0	0.00238665	0.00259232
	mdm-miR167h_R-1_1ss19CT	GRMZM5G825444_T01	-	-	-	-		4	278-298	Y	0	142.734	1.6102e-23	1.23482e-33	down	-	289			4	2		2		0.517984
	mes-miR156a_R+1_1ss20CT	GRMZM5G878561_T01	Squamosa promoter-binding protein-like (SBP domain) transcription factor family protein	GO:0003677(DNA binding);GO:0005634(nucleus)	-	-		2.5	2339-2359	Y	173.622	71.367	3.4537e-21	6.18041e-21	up	1.28262	2350	4	2	2	1	1	2	0.0204863	0.838692
	mes-miR156a_R+1_1ss20CT	GRMZM2G061734_T01	Squamosa promoter-binding protein-like (SBP domain) transcription factor family protein	GO:0003677(DNA binding);GO:0005634(nucleus)	-	-		2.5	1566-1586	Y	43.4055	0	3.3736e-15	2.6604e-17	up	-	1577	1	0.5			4		0.841241
	mes-miR156a_R+1_1ss20CT	GRMZM5G806833_T01	-	-	-	-		2.5	590-610	Y	43.4055	0	3.3736e-15	2.6604e-17	up	-	601	1	0.5			4		0.841241
	mes-miR156a_R+1_1ss20CT	GRMZM2G156621_T01	squamosa promoter binding protein-like 10	GO:0003677(DNA binding);GO:0005634(nucleus)	-	-	SPL10	2	858-878	Y	520.866	749.353	0.90712	0.931805	down	-0.524733	869	12	6	21	10.5	0	0	0.0149075	0.0161834
	mes-miR156a_R+1_1ss20CT	GRMZM2G126827_T01	squamosa promoter binding protein-like 10	GO:0003677(DNA binding);GO:0005634(nucleus)	-	-	SPL10	2	926-946	Y	520.866	749.353	0.90712	0.931805	down	-0.524733	937	12	6	21	10.5	0	0	0.0149075	0.0161834
	mes-miR159c_R+1_1ss7GT	GRMZM2G028054_T03	myb domain protein 65	GO:0003682(chromatin binding)	-	[K] Transcription factor, Myb superfamily	ATMYB65,MYB65	4	1692-1713	Y	925.985	713.67	1.9402e-36	1.31336e-35	up	0.375731	1704	32	10.6667	30	10	0	0	0.00951246	0.010329
	mes-miR159c_R+1_1ss7GT	GRMZM2G028054_T02	myb domain protein 65	GO:0003682(chromatin binding)	-	[K] Transcription factor, Myb superfamily	ATMYB65,MYB65	4	1692-1713	Y	925.985	713.67	1.9402e-36	1.31336e-35	up	0.375731	1704	32	10.6667	30	10	0	0	0.00951246	0.010329
	mes-miR159c_R+1_1ss7GT	GRMZM2G028054_T01	myb domain protein 65	GO:0003682(chromatin binding)	-	[K] Transcription factor, Myb superfamily	ATMYB65,MYB65	4	1692-1713	Y	925.985	713.67	1.9402e-36	1.31336e-35	up	0.375731	1704	32	10.6667	30	10	0	0	0.00951246	0.010329
	mes-MIR169t-p3	GRMZM2G021015_T01	-	-	-	-		4	394-413	Y	86.8111	142.734	0.30258	0.315475	down	-0.717378	404	1	1	2	2	4	2	0.908597	0.906685
	mes-miR395e_L-1	GRMZM2G051270_T01	Pseudouridine synthase/archaeosine transglycosylase-like family protein	GO:0004781(sulfate adenylyltransferase (ATP) activity)	ko00230(Purine metabolism);ko00450(Selenoamino acid metabolism);ko00920(Sulfur metabolism)	[P] ATP sulfurylase (sulfate adenylyltransferase)	APS3	3	616-635	Y	694.488	1100.24	0.033231	0.0326003	down	-0.663797	626	32	8	61	15.4167	0	0	0.0122137	0.0132605
	mes-miR395e_L-1	GRMZM2G051270_T03	Pseudouridine synthase/archaeosine transglycosylase-like family protein	GO:0004781(sulfate adenylyltransferase (ATP) activity)	-	[P] ATP sulfurylase (sulfate adenylyltransferase)	APS3	3	528-547	Y	694.488	1100.24	0.033231	0.0326003	down	-0.663797	538	32	8	61	15.4167	0	0	0.0122137	0.0132605
	mes-miR395e_L-1	GRMZM2G051270_T02	ATP sulfurylase 1	GO:0004781(sulfate adenylyltransferase (ATP) activity)	-	[P] ATP sulfurylase (sulfate adenylyltransferase)	APS1	3	398-417	Y	694.488	1100.24	0.033231	0.0326003	down	-0.663797	408	32	8	61	15.4167	0	0	0.0122137	0.0132605
	mtr-miR156j	GRMZM5G878561_T01	Squamosa promoter-binding protein-like (SBP domain) transcription factor family protein	GO:0003677(DNA binding);GO:0005634(nucleus)	-	-		2	2340-2359	Y	173.622	71.367	3.4537e-21	6.18041e-21	up	1.28262	2350	4	2	2	1	1	2	0.02885	0.924247
	mtr-miR156j	GRMZM5G806833_T01	-	-	-	-		2	591-610	Y	43.4055	0	3.3736e-15	2.6604e-17	up	-	601	1	0.5			4		0.925934
	mtr-miR156j	GRMZM2G061734_T01	Squamosa promoter-binding protein-like (SBP domain) transcription factor family protein	GO:0003677(DNA binding);GO:0005634(nucleus)	-	-		2	1567-1586	Y	43.4055	0	3.3736e-15	2.6604e-17	up	-	1577	1	0.5			4		0.925934
	mtr-miR156j	GRMZM2G156621_T01	squamosa promoter binding protein-like 10	GO:0003677(DNA binding);GO:0005634(nucleus)	-	-	SPL10	3	859-878	Y	520.866	749.353	0.90712	0.931805	down	-0.524733	869	12	6	21	10.5	0	0	0.00612559	0.0066524
	mtr-miR156j	GRMZM2G126827_T01	squamosa promoter binding protein-like 10	GO:0003677(DNA binding);GO:0005634(nucleus)	-	-	SPL10	3	927-946	Y	520.866	749.353	0.90712	0.931805	down	-0.524733	937	12	6	21	10.5	0	0	0.00612559	0.0066524
	mtr-miR171c_R+1_1ss19AT	GRMZM2G051785_T01	GRAS family transcription factor	-	-	-	ATHAM3,HAM3	2.5	676-697	Y	173.622	570.936	4.1552e-23	1.75353e-24	down	-1.71738	688	2	2	8	8	2	2	0.595097	0.647441
	mtr-miR171c_R+1_1ss19AT	GRMZM2G110579_T01	GRAS family transcription factor	-	-	-	ATHAM3,HAM3	3.5	1077-1098	Y	65.1083	178.417	4.7235e-06	3.22829e-06	down	-1.45434	1089	3	0.75	10	2.5	2	2	0.165416	0.188205
	mtr-miR171c_R+1_1ss19AT	GRMZM5G825321_T02	GRAS family transcription factor	-	-	-	ATHAM3,HAM3	2.5	1459-1480	Y	659.764	970.591	0.56568	0.57962	down	-0.556913	1471	38	7.6	68	13.6	0	0	0.0135615	0.014723
	mtr-miR171c_R+1_1ss19AT	GRMZM5G825321_T01	GRAS family transcription factor	-	-	-	ATHAM3,HAM3	2.5	506-527	Y	659.764	970.591	0.56568	0.57962	down	-0.556913	518	38	7.6	68	13.6	0	0	0.0135615	0.014723
	mtr-miR171c_R+1_1ss19AT	GRMZM2G037792_T01	GRAS family transcription factor	-	-	-	ATHAM3,HAM3	2.5	1321-1342	Y	659.764	970.591	0.56568	0.57962	down	-0.556913	1333	38	7.6	68	13.6	0	0	0.0135615	0.014723
	mtr-MIR5227-p3_1ss9TA	GRMZM2G118286_T01	long chain acyl-CoA synthetase 9	GO:0003824(catalytic activity);GO:0008152(metabolic process)	ko00071(Fatty acid metabolism);ko03320(PPAR signaling pathway);ko04146(Peroxisome);ko04920(Adipocytokine signaling pathway)	[I] Acyl-CoA synthetase	LACS9	4	2925-2941	Y	260.433	1141.87	2.3594e-66	3.10766e-73	down	-2.13242	2932	3	3	16	16	2	2	0.942036	0.962522
	mtr-MIR5227-p3_1ss9TA	GRMZM2G030606_T01	-	-	-	-		4	462-479	Y	43.4055	0	3.3736e-15	2.6604e-17	up	-	470	1	0.5			4		0.963581
	mtr-MIR5227-p3_1ss9TA	GRMZM2G030606_T03	-	-	-	-		4	462-479	Y	43.4055	0	3.3736e-15	2.6604e-17	up	-	470	1	0.5			4		0.963581
	mtr-MIR5227-p3_1ss9TA	GRMZM2G009888_T01	Thioesterase superfamily protein	-	-	[R] HGG motif-containing thioesterase		3	409-425	Y	260.433	214.101	1.2603e-09	2.44032e-09	up	0.282622	416	3	3	3	3	2	2	0.556784	0.608702
	mtr-MIR5288-p5_1ss6AT	GRMZM2G019260_T01	GHMP kinase family protein	GO:0005524(ATP binding)	ko00900(Terpenoid backbone biosynthesis)	[I] Phosphomevalonate kinase		4	1572-1590	Y	86.8111	35.6835	2.3849e-11	4.10367e-11	up	1.28262	1581	2	1	1	0.5	2	4	0.546652	0.508145
	mtr-MIR5288-p5_1ss6AT	GRMZM2G019260_T02	GHMP kinase family protein	GO:0005524(ATP binding)	-	[I] Phosphomevalonate kinase		4	1536-1554	Y	86.8111	35.6835	2.3849e-11	4.10367e-11	up	1.28262	1545	2	1	1	0.5	2	4	0.546652	0.508145
	mtr-MIR7700-p3_1ss16GA	GRMZM5G814089_T01	-	-	-	-		4	357-376	Y	86.8111	785.037	2.5868e-78	1.9636e-93	down	-3.17681	367	1	1	11	11	4	2	1	1
	mtr-MIR7700-p3_1ss16GA	GRMZM2G016677_T01	photosystem II subunit P-1	GO:0005509(calcium ion binding);GO:0015979(photosynthesis);GO:0009523(photosystem II);GO:0009654(oxygen evolving complex);GO:0019898(extrinsic to membrane)	ko00195(Photosynthesis)	-	OE23,OEE2,PSBP-1,PSII-P	3.5	1010-1028	Y	231.496	1046.72	4.6473e-63	7.31354e-70	down	-2.17681	1019	8	2.66667	42	14.6667	3	2	0.935494	1
	mtr-MIR7700-p3_1ss16GA	GRMZM2G099045_T01	ATP binding cassette protein 1	GO:0016226(iron-sulfur cluster assembly)	-	-	ABC1,ATABC1,ATNAP1,LAF6	4	659-678	Y	0	356.835	2.8873e-56	8.66265e-83	down	-	669			5	5		2		1
	mtr-MIR7700-p3_1ss16GA	GRMZM2G119361_T03	Octicosapeptide/Phox/Bem1p family protein	GO:0005515(protein binding)	-	-		4	1728-1747	Y	115.748	0	7.3275e-38	1.91855e-45	up	-	1738	4	1.33333			2		1
	mtr-MIR7700-p3_1ss16GA	GRMZM2G119361_T02	Octicosapeptide/Phox/Bem1p family protein	GO:0005515(protein binding)	-	-		4	1598-1617	Y	115.748	0	7.3275e-38	1.91855e-45	up	-	1608	4	1.33333			2		1
	mtr-MIR7700-p3_1ss16GA	GRMZM2G119361_T01	Octicosapeptide/Phox/Bem1p family protein	GO:0005515(protein binding)	-	-		4	1598-1617	Y	115.748	0	7.3275e-38	1.91855e-45	up	-	1608	4	1.33333			2		1
	mtr-MIR7700-p3_1ss16GA	GRMZM2G040387_T03	-	-	-	-		4	319-338	Y	86.8111	0	8.1049e-29	2.90487e-34	up	-	329	2	1			2		1
	mtr-MIR7700-p3_1ss16GA	GRMZM2G025054_T02	-	-	-	-		4	2085-2104	Y	86.8111	0	8.1049e-29	2.90487e-34	up	-	2095	2	1			2		1
	mtr-MIR7700-p3_1ss16GA	GRMZM2G040387_T01	-	-	-	-		4	395-414	Y	86.8111	0	8.1049e-29	2.90487e-34	up	-	405	2	1			2		1
	mtr-MIR7700-p3_1ss16GA	GRMZM2G025054_T01	-	-	-	-		4	2088-2107	Y	86.8111	0	8.1049e-29	2.90487e-34	up	-	2098	2	1			2		1
	mtr-MIR7700-p3_1ss16GA	GRMZM2G115047_T01	Ankyrin repeat family protein	GO:0005515(protein binding)	-	[K] Myotrophin and similar proteins		2	144-163	Y	86.8111	0	8.1049e-29	2.90487e-34	up	-	154	1	1			4		1
	mtr-MIR7700-p3_1ss16GA	GRMZM2G150248_T02	polyamine oxidase 4	GO:0016491(oxidoreductase activity);GO:0055114(oxidation-reduction process)	-	-	ATPAO4,PAO4	1	82-99	Y	0	71.367	1.5841e-12	5.1369e-17	down	-	90			2	1		2		0.933503
	mtr-MIR7700-p3_1ss16GA	GRMZM2G150248_T01	polyamine oxidase 4	GO:0016491(oxidoreductase activity);GO:0055114(oxidation-reduction process)	-	[Q] Amine oxidase	ATPAO4,PAO4	1	168-185	Y	0	71.367	1.5841e-12	5.1369e-17	down	-	176			2	1		2		0.933503
	mtr-MIR7700-p3_1ss16GA	GRMZM5G818977_T03	Acyl-CoA N-acyltransferases (NAT) superfamily protein	GO:0008080(N-acetyltransferase activity)	-	[R] Subunit of the major N alpha-acetyltransferase		4	571-590	Y	14.4685	0	5.4344e-06	4.01435e-06	up	-	581	1	0.166667			4		1
	mtr-MIR7700-p3_1ss16GA	GRMZM5G818977_T01	Acyl-CoA N-acyltransferases (NAT) superfamily protein	GO:0008080(N-acetyltransferase activity)	-	[R] Subunit of the major N alpha-acetyltransferase		4	571-590	Y	14.4685	0	5.4344e-06	4.01435e-06	up	-	581	1	0.166667			4		1
	mtr-MIR7700-p3_1ss16GA	GRMZM5G818977_T02	Acyl-CoA N-acyltransferases (NAT) superfamily protein	GO:0008080(N-acetyltransferase activity)	-	[R] Subunit of the major N alpha-acetyltransferase		4	571-590	Y	14.4685	0	5.4344e-06	4.01435e-06	up	-	581	1	0.166667			4		1
	mtr-MIR7700-p3_1ss16GA	GRMZM5G818977_T04	Acyl-CoA N-acyltransferases (NAT) superfamily protein	GO:0008080(N-acetyltransferase activity)	-	[R] Subunit of the major N alpha-acetyltransferase		4	571-590	Y	14.4685	0	5.4344e-06	4.01435e-06	up	-	581	1	0.166667			4		1
	mtr-MIR7700-p3_1ss16GA	GRMZM2G063864_T04	alfin-like 5	GO:0042393(histone binding);GO:0006355(regulation of transcription, DNA-dependent)	-	-	AL5	4	112-130	Y	0	23.789	4.504e-05	3.2928e-06	down	-	121			1	0.333333		4		1
	mtr-MIR7700-p3_1ss16GA	GRMZM2G063864_T01	alfin-like 5	GO:0005515(protein binding);GO:0042393(histone binding);GO:0006355(regulation of transcription, DNA-dependent)	-	[R] Uncharacterized PHD Zn-finger protein	AL5	4	112-130	Y	0	23.789	4.504e-05	3.2928e-06	down	-	121			1	0.333333		4		1
	mtr-MIR7700-p3_1ss16GA	GRMZM2G063864_T03	alfin-like 5	GO:0042393(histone binding);GO:0006355(regulation of transcription, DNA-dependent)	-	-	AL5	4	112-130	Y	0	23.789	4.504e-05	3.2928e-06	down	-	121			1	0.333333		4		1
	mtr-MIR7700-p3_1ss16GA	GRMZM2G092991_T02	Protein of unknown function (DUF803)	GO:0015095(magnesium ion transmembrane transporter activity);GO:0015693(magnesium ion transport);GO:0016020(membrane)	-	[S] Uncharacterized conserved protein		3.5	2854-2872	Y	34.7244	28.5468	0.026637	0.0308455	up	0.282622	2863	2	0.4	2	0.4	2	2	1	1
	mtr-MIR7700-p3_1ss16GA	GRMZM2G092991_T03	Protein of unknown function (DUF803)	GO:0015095(magnesium ion transmembrane transporter activity);GO:0015693(magnesium ion transport);GO:0016020(membrane)	-	[S] Uncharacterized conserved protein		3.5	3014-3032	Y	34.7244	28.5468	0.026637	0.0308455	up	0.282622	3023	2	0.4	2	0.4	2	2	1	1
	mtr-MIR7700-p3_1ss16GA	GRMZM2G092991_T01	Protein of unknown function (DUF803)	GO:0015095(magnesium ion transmembrane transporter activity);GO:0015693(magnesium ion transport);GO:0016020(membrane)	-	[S] Uncharacterized conserved protein		3.5	2811-2829	Y	34.7244	28.5468	0.026637	0.0308455	up	0.282622	2820	2	0.4	2	0.4	2	2	1	1
	mtr-MIR7700-p3_1ss16GA	GRMZM2G092991_T04	Protein of unknown function (DUF803)	GO:0015095(magnesium ion transmembrane transporter activity);GO:0015693(magnesium ion transport);GO:0016020(membrane)	-	-		3.5	2539-2557	Y	34.7244	28.5468	0.026637	0.0308455	up	0.282622	2548	2	0.4	2	0.4	2	2	1	1
	mtr-MIR7700-p3_1ss16GA	GRMZM2G092991_T05	Protein of unknown function (DUF803)	GO:0015095(magnesium ion transmembrane transporter activity);GO:0015693(magnesium ion transport);GO:0016020(membrane)	-	-		3.5	2873-2891	Y	34.7244	28.5468	0.026637	0.0308455	up	0.282622	2882	2	0.4	2	0.4	2	2	1	1
	nta-MIR172e-p3_1ss14CG	GRMZM2G114137_T01	B-box type zinc finger protein with CCT domain	GO:0008270(zinc ion binding);GO:0005622(intracellular);GO:0005515(protein binding)	-	[K] GATA-4/5/6 transcription factors		4	674-690	Y	173.622	0	6.4809e-56	8.33436e-68	up	-	681	2	2			2		0.973722
	osa-MIR1437b-p5_1ss6CA	GRMZM5G895313_T01	glycine-rich protein 2B	GO:0003676(nucleic acid binding);GO:0008270(zinc ion binding);GO:0003677(DNA binding);GO:0006355(regulation of transcription, DNA-dependent)	-	[J] Predicted RNA-binding protein containing PIN domain and invovled in translation or RNA processing	ATCSP4,ATGRP2B,GRP2B	4	544-564	Y	86.8111	0	8.1049e-29	2.90487e-34	up	-	555	1	1			4		0.997696
	osa-MIR1437b-p5_1ss6CA	GRMZM2G124974_T05	glutathione S-transferase (class zeta) 2	GO:0005515(protein binding)	-	[O] Glutathione S-transferase	ATGSTZ2,GSTZ2	4	186-207	Y	0	142.734	1.6102e-23	1.23482e-33	down	-	198			2	2		2		0.997572
	osa-MIR1437b-p5_1ss6CA	GRMZM2G031670_T03	ferredoxin-NADP(+)-oxidoreductase 1	-	-	-	ATLFNR1,FNR1	3.5	477-497	Y	9.64567	0	0.00020496	0.000139785	up	-	488	1	0.111111			4		0.947376
	osa-MIR1437b-p5_1ss6CA	GRMZM2G031670_T02	ferredoxin-NADP(+)-oxidoreductase 1	GO:0005515(protein binding)	-	-	ATLFNR1,FNR1	3.5	477-497	Y	9.64567	0	0.00020496	0.000139785	up	-	488	1	0.111111			4		0.947376
	osa-miR159f_1ss1CT	GRMZM2G028054_T02	myb domain protein 65	GO:0003682(chromatin binding)	-	[K] Transcription factor, Myb superfamily	ATMYB65,MYB65	2.5	1693-1713	Y	925.985	713.67	1.9402e-36	1.31336e-35	up	0.375731	1704	32	10.6667	30	10	0	0	0.016923	0.0183698
	osa-miR159f_1ss1CT	GRMZM2G028054_T03	myb domain protein 65	GO:0003682(chromatin binding)	-	[K] Transcription factor, Myb superfamily	ATMYB65,MYB65	2.5	1693-1713	Y	925.985	713.67	1.9402e-36	1.31336e-35	up	0.375731	1704	32	10.6667	30	10	0	0	0.016923	0.0183698
	osa-miR159f_1ss1CT	GRMZM2G028054_T01	myb domain protein 65	GO:0003682(chromatin binding)	-	[K] Transcription factor, Myb superfamily	ATMYB65,MYB65	2.5	1693-1713	Y	925.985	713.67	1.9402e-36	1.31336e-35	up	0.375731	1704	32	10.6667	30	10	0	0	0.016923	0.0183698
	osa-miR159f_R-1	GRMZM2G028054_T01	myb domain protein 65	GO:0003682(chromatin binding)	-	[K] Transcription factor, Myb superfamily	ATMYB65,MYB65	3.5	1694-1713	Y	925.985	713.67	1.9402e-36	1.31336e-35	up	0.375731	1704	32	10.6667	30	10	0	0	0.0295927	0.0321048
	osa-miR159f_R-1	GRMZM2G028054_T03	myb domain protein 65	GO:0003682(chromatin binding)	-	[K] Transcription factor, Myb superfamily	ATMYB65,MYB65	3.5	1694-1713	Y	925.985	713.67	1.9402e-36	1.31336e-35	up	0.375731	1704	32	10.6667	30	10	0	0	0.0295927	0.0321048
	osa-miR159f_R-1	GRMZM2G028054_T02	myb domain protein 65	GO:0003682(chromatin binding)	-	[K] Transcription factor, Myb superfamily	ATMYB65,MYB65	3.5	1694-1713	Y	925.985	713.67	1.9402e-36	1.31336e-35	up	0.375731	1704	32	10.6667	30	10	0	0	0.0295927	0.0321048
	osa-miR164c	GRMZM2G063522_T01	NAC domain containing protein 1	GO:0003677(DNA binding);GO:0006355(regulation of transcription, DNA-dependent)	-	-	anac021,ANAC022,NAC1	2.5	895-915	Y	4166.93	4282.02	7.6588e-53	4.50451e-52	down	-0.0393063	906	48	48	60	60	0	0	0.00340775	0.00370126
	osa-miR164c	GRMZM2G096358_T01	myb domain protein 62	GO:0003682(chromatin binding)	-	[K] Transcription factor, Myb superfamily	AtMYB62,BW62B,BW62C,MYB62	4	909-929	Y	86.8111	214.101	1.4088e-05	1.32281e-05	down	-1.30234	920	1	1	3	3	4	2	0.601554	0.598369
	osa-miR164c_R+1_1ss14TC	GRMZM2G063522_T01	NAC domain containing protein 1	GO:0003677(DNA binding);GO:0006355(regulation of transcription, DNA-dependent)	-	-	anac021,ANAC022,NAC1	2	894-915	Y	4166.93	4282.02	7.6588e-53	4.50451e-52	down	-0.0393063	906	48	48	60	60	0	0	0.00374789	0.00407063
	osa-miR164e_R-1_1ss19GT	GRMZM2G146380_T01	NAC domain containing protein 46	GO:0003677(DNA binding);GO:0006355(regulation of transcription, DNA-dependent)	-	-	anac046,NAC046	4	448-467	Y	520.866	1141.87	3.2999e-16	1.22288e-16	down	-1.13242	458	6	6	16	16	2	0	0.27126	0.00517792
	osa-miR166a-3p_1ss17TC	AC187157.4_FGT005	Homeobox-leucine zipper family protein / lipid-binding START domain-containing protein	GO:0003700(sequence-specific DNA binding transcription factor activity);GO:0043565(sequence-specific DNA binding);GO:0006355(regulation of transcription, DNA-dependent);GO:0008289(lipid binding)	-	-	ATHB-15,ATHB15,CNA,ICU4	2.5	563-583	Y	86.8111	214.101	1.4088e-05	1.32281e-05	down	-1.30234	574	1	1	3	3	4	2	0.545578	0.542466
	osa-miR166a-3p_1ss17TC	GRMZM2G336718_T01	agenet domain-containing protein / bromo-adjacent homology (BAH) domain-containing protein	GO:0008289(lipid binding)	-	-		3.5	135-155	Y	8.68111	14.2734	0.74445	1	down	-0.717378	146	1	0.1	2	0.2	4	2	0.568855	0.565705
	osa-miR166a-3p_1ss17TC	GRMZM2G003509_T01	Homeobox-leucine zipper family protein / lipid-binding START domain-containing protein	GO:0003700(sequence-specific DNA binding transcription factor activity);GO:0043565(sequence-specific DNA binding);GO:0006355(regulation of transcription, DNA-dependent);GO:0008289(lipid binding)	-	-	ATHB-14,ATHB14,PHB,PHB-1D	2.5	736-756	Y	8.68111	14.2734	0.74445	1	down	-0.717378	747	1	0.1	2	0.2	4	3	0.545578	0.148607
	osa-miR166a-3p_1ss17TC	GRMZM2G123644_T01	agenet domain-containing protein / bromo-adjacent homology (BAH) domain-containing protein	GO:0003682(chromatin binding);GO:0008289(lipid binding)	-	-		3.5	545-565	Y	8.68111	14.2734	0.74445	1	down	-0.717378	556	1	0.1	2	0.2	4	2	0.568855	0.565705
	osa-miR166a-3p_1ss17TC	GRMZM2G552083_T01	Homeobox-leucine zipper family protein / lipid-binding START domain-containing protein	GO:0008289(lipid binding)	-	-	IFL,IFL1,REV	3.5	545-565	Y	8.68111	14.2734	0.74445	1	down	-0.717378	556	1	0.1	2	0.2	4	1	0.568855	0.00860884
	osa-miR166a-3p_1ss17TC	GRMZM2G038198_T01	Homeobox-leucine zipper family protein / lipid-binding START domain-containing protein	GO:0003735(structural constituent of ribosome);GO:0006412(translation);GO:0005840(ribosome)	-	-	ATHB9,PHV	3.5	485-505	Y	8.68111	14.2734	0.74445	1	down	-0.717378	496	1	0.1	2	0.2	4	3	0.568855	0.157689
	osa-miR166a-3p_1ss17TC	GRMZM2G003509_T02	Homeobox-leucine zipper family protein / lipid-binding START domain-containing protein	GO:0008289(lipid binding)	-	-	ATHB-14,ATHB14,PHB,PHB-1D	2.5	977-997	Y	8.68111	14.2734	0.74445	1	down	-0.717378	988	1	0.1	2	0.2	4	3	0.545578	0.148607
	osa-miR166a-3p_1ss1TG	AC187157.4_FGT005	Homeobox-leucine zipper family protein / lipid-binding START domain-containing protein	GO:0003700(sequence-specific DNA binding transcription factor activity);GO:0043565(sequence-specific DNA binding);GO:0006355(regulation of transcription, DNA-dependent);GO:0008289(lipid binding)	-	-	ATHB-15,ATHB15,CNA,ICU4	3.5	563-583	Y	86.8111	214.101	1.4088e-05	1.32281e-05	down	-1.30234	574	1	1	3	3	4	2	0.467931	0.465019
	osa-miR166a-3p_1ss1TG	GRMZM2G003509_T01	Homeobox-leucine zipper family protein / lipid-binding START domain-containing protein	GO:0003700(sequence-specific DNA binding transcription factor activity);GO:0043565(sequence-specific DNA binding);GO:0006355(regulation of transcription, DNA-dependent);GO:0008289(lipid binding)	-	-	ATHB-14,ATHB14,PHB,PHB-1D	3.5	736-756	Y	8.68111	14.2734	0.74445	1	down	-0.717378	747	1	0.1	2	0.2	4	3	0.467931	0.120767
	osa-miR166a-3p_1ss1TG	GRMZM2G003509_T02	Homeobox-leucine zipper family protein / lipid-binding START domain-containing protein	GO:0008289(lipid binding)	-	-	ATHB-14,ATHB14,PHB,PHB-1D	3.5	977-997	Y	8.68111	14.2734	0.74445	1	down	-0.717378	988	1	0.1	2	0.2	4	3	0.467931	0.120767
	osa-miR166a-3p_R+1_1ss21CA	AC187157.4_FGT005	Homeobox-leucine zipper family protein / lipid-binding START domain-containing protein	GO:0003700(sequence-specific DNA binding transcription factor activity);GO:0043565(sequence-specific DNA binding);GO:0006355(regulation of transcription, DNA-dependent);GO:0008289(lipid binding)	-	-	ATHB-15,ATHB15,CNA,ICU4	4	562-583	Y	86.8111	214.101	1.4088e-05	1.32281e-05	down	-1.30234	574	1	1	3	3	4	2	0.168095	0.166769
	osa-miR166a-3p_R+1_1ss21CA	GRMZM2G336718_T01	agenet domain-containing protein / bromo-adjacent homology (BAH) domain-containing protein	GO:0008289(lipid binding)	-	-		2.5	135-155	Y	8.68111	14.2734	0.74445	1	down	-0.717378	146	1	0.1	2	0.2	4	2	0.650635	0.647441
	osa-miR166a-3p_R+1_1ss21CA	GRMZM2G003509_T02	Homeobox-leucine zipper family protein / lipid-binding START domain-containing protein	GO:0008289(lipid binding)	-	-	ATHB-14,ATHB14,PHB,PHB-1D	1.5	977-997	Y	8.68111	14.2734	0.74445	1	down	-0.717378	988	1	0.1	2	0.2	4	3	0.467931	0.120767
	osa-miR166a-3p_R+1_1ss21CA	GRMZM2G003509_T01	Homeobox-leucine zipper family protein / lipid-binding START domain-containing protein	GO:0003700(sequence-specific DNA binding transcription factor activity);GO:0043565(sequence-specific DNA binding);GO:0006355(regulation of transcription, DNA-dependent);GO:0008289(lipid binding)	-	-	ATHB-14,ATHB14,PHB,PHB-1D	1.5	736-756	Y	8.68111	14.2734	0.74445	1	down	-0.717378	747	1	0.1	2	0.2	4	3	0.467931	0.120767
	osa-miR166a-3p_R+1_1ss21CA	GRMZM2G038198_T01	Homeobox-leucine zipper family protein / lipid-binding START domain-containing protein	GO:0003735(structural constituent of ribosome);GO:0006412(translation);GO:0005840(ribosome)	-	-	ATHB9,PHV	2.5	485-505	Y	8.68111	14.2734	0.74445	1	down	-0.717378	496	1	0.1	2	0.2	4	3	0.650635	0.193062
	osa-miR166a-3p_R+1_1ss21CA	GRMZM2G552083_T01	Homeobox-leucine zipper family protein / lipid-binding START domain-containing protein	GO:0008289(lipid binding)	-	-	IFL,IFL1,REV	2.5	545-565	Y	8.68111	14.2734	0.74445	1	down	-0.717378	556	1	0.1	2	0.2	4	1	0.650635	0.0107494
	osa-miR166a-3p_R+1_1ss21CA	GRMZM2G123644_T01	agenet domain-containing protein / bromo-adjacent homology (BAH) domain-containing protein	GO:0003682(chromatin binding);GO:0008289(lipid binding)	-	-		2.5	545-565	Y	8.68111	14.2734	0.74445	1	down	-0.717378	556	1	0.1	2	0.2	4	2	0.650635	0.647441
	osa-miR166m_R+3_1ss20CT	GRMZM2G003509_T01	Homeobox-leucine zipper family protein / lipid-binding START domain-containing protein	GO:0003700(sequence-specific DNA binding transcription factor activity);GO:0043565(sequence-specific DNA binding);GO:0006355(regulation of transcription, DNA-dependent);GO:0008289(lipid binding)	-	-	ATHB-14,ATHB14,PHB,PHB-1D	4	733-756	Y	8.68111	14.2734	0.74445	1	down	-0.717378	747	1	0.1	2	0.2	4	3	0.307933	0.0723287
	osa-miR166m_R+3_1ss20CT	GRMZM2G003509_T02	Homeobox-leucine zipper family protein / lipid-binding START domain-containing protein	GO:0008289(lipid binding)	-	-	ATHB-14,ATHB14,PHB,PHB-1D	4	974-997	Y	8.68111	14.2734	0.74445	1	down	-0.717378	988	1	0.1	2	0.2	4	3	0.307933	0.0723287
	osa-miR166m_R-2_1ss17TC	GRMZM2G000423_T01	2-oxoglutarate (2OG) and Fe(II)-dependent oxygenase superfamily protein	GO:0016491(oxidoreductase activity);GO:0016706(oxidoreductase activity, acting on paired donors, with incorporation or reduction of molecular oxygen, 2-oxoglutarate as one donor, and incorporation of one atom each of oxygen into both donors);GO:0055114(oxidation-reduction process)	-	[R] Iron/ascorbate family oxidoreductases		4	854-872	Y	0	71.367	1.5841e-12	5.1369e-17	down	-	863			2	1		2		0.806407
	osa-miR166m_R-2_1ss17TC	GRMZM2G000423_T02	2-oxoglutarate (2OG) and Fe(II)-dependent oxygenase superfamily protein	-	-	-		4	762-780	Y	0	71.367	1.5841e-12	5.1369e-17	down	-	771			2	1		2		0.806407
	osa-miR166m_R-2_1ss17TC	AC187157.4_FGT005	Homeobox-leucine zipper family protein / lipid-binding START domain-containing protein	GO:0003700(sequence-specific DNA binding transcription factor activity);GO:0043565(sequence-specific DNA binding);GO:0006355(regulation of transcription, DNA-dependent);GO:0008289(lipid binding)	-	-	ATHB-15,ATHB15,CNA,ICU4	0.5	565-583	Y	86.8111	214.101	1.4088e-05	1.32281e-05	down	-1.30234	574	1	1	3	3	4	2	0.66853	0.665349
	osa-miR166m_R-2_1ss17TC	GRMZM2G003509_T01	Homeobox-leucine zipper family protein / lipid-binding START domain-containing protein	GO:0003700(sequence-specific DNA binding transcription factor activity);GO:0043565(sequence-specific DNA binding);GO:0006355(regulation of transcription, DNA-dependent);GO:0008289(lipid binding)	-	-	ATHB-14,ATHB14,PHB,PHB-1D	0.5	738-756	Y	8.68111	14.2734	0.74445	1	down	-0.717378	747	1	0.1	2	0.2	4	3	0.66853	0.20167
	osa-miR166m_R-2_1ss17TC	GRMZM2G038198_T01	Homeobox-leucine zipper family protein / lipid-binding START domain-containing protein	GO:0003735(structural constituent of ribosome);GO:0006412(translation);GO:0005840(ribosome)	-	-	ATHB9,PHV	1.5	487-505	Y	8.68111	14.2734	0.74445	1	down	-0.717378	496	1	0.1	2	0.2	4	3	0.716903	0.226948
	osa-miR166m_R-2_1ss17TC	GRMZM2G336718_T01	agenet domain-containing protein / bromo-adjacent homology (BAH) domain-containing protein	GO:0008289(lipid binding)	-	-		1.5	137-155	Y	8.68111	14.2734	0.74445	1	down	-0.717378	146	1	0.1	2	0.2	4	2	0.716903	0.713795
	osa-miR166m_R-2_1ss17TC	GRMZM2G552083_T01	Homeobox-leucine zipper family protein / lipid-binding START domain-containing protein	GO:0008289(lipid binding)	-	-	IFL,IFL1,REV	1.5	547-565	Y	8.68111	14.2734	0.74445	1	down	-0.717378	556	1	0.1	2	0.2	4	1	0.716903	0.0128854
	osa-miR166m_R-2_1ss17TC	GRMZM2G123644_T01	agenet domain-containing protein / bromo-adjacent homology (BAH) domain-containing protein	GO:0003682(chromatin binding);GO:0008289(lipid binding)	-	-		1.5	547-565	Y	8.68111	14.2734	0.74445	1	down	-0.717378	556	1	0.1	2	0.2	4	2	0.716903	0.713795
	osa-miR166m_R-2_1ss17TC	GRMZM2G003509_T02	Homeobox-leucine zipper family protein / lipid-binding START domain-containing protein	GO:0008289(lipid binding)	-	-	ATHB-14,ATHB14,PHB,PHB-1D	0.5	979-997	Y	8.68111	14.2734	0.74445	1	down	-0.717378	988	1	0.1	2	0.2	4	3	0.66853	0.20167
	osa-miR169b_R+1	GRMZM2G000686_T03	nuclear factor Y, subunit A3	GO:0003700(sequence-specific DNA binding transcription factor activity);GO:0006355(regulation of transcription, DNA-dependent)	-	[K] CCAAT-binding factor, subunit B (HAP2)	ATHAP2C,HAP2C,NF-YA3	2.5	1836-1857	Y	54.2569	124.892	0.0030799	0.00295317	down	-1.2028	1848	5	0.625	14	1.75	0	0	0.026939	0.0292293
	osa-miR169b_R+1	GRMZM2G000686_T05	nuclear factor Y, subunit A6	GO:0003700(sequence-specific DNA binding transcription factor activity);GO:0006355(regulation of transcription, DNA-dependent)	-	-	NF-YA6	2.5	1764-1785	Y	54.2569	124.892	0.0030799	0.00295317	down	-1.2028	1776	5	0.625	14	1.75	0	0	0.026939	0.0292293
	osa-miR169b_R+1	GRMZM2G000686_T08	nuclear factor Y, subunit A5	GO:0003700(sequence-specific DNA binding transcription factor activity);GO:0006355(regulation of transcription, DNA-dependent)	-	-	NF-YA5,NFYA5	2.5	1542-1563	Y	54.2569	124.892	0.0030799	0.00295317	down	-1.2028	1554	5	0.625	14	1.75	0	0	0.026939	0.0292293
	osa-miR169b_R+1	GRMZM2G000686_T04	nuclear factor Y, subunit A3	GO:0003700(sequence-specific DNA binding transcription factor activity);GO:0006355(regulation of transcription, DNA-dependent)	-	-	ATHAP2C,HAP2C,NF-YA3	2.5	961-982	Y	54.2569	124.892	0.0030799	0.00295317	down	-1.2028	973	5	0.625	14	1.75	0	0	0.026939	0.0292293
	osa-miR169b_R+1	GRMZM2G000686_T10	nuclear factor Y, subunit A3	GO:0003700(sequence-specific DNA binding transcription factor activity);GO:0006355(regulation of transcription, DNA-dependent)	-	[K] CCAAT-binding factor, subunit B (HAP2)	ATHAP2C,HAP2C,NF-YA3	2.5	1559-1580	Y	54.2569	124.892	0.0030799	0.00295317	down	-1.2028	1571	5	0.625	14	1.75	0	0	0.026939	0.0292293
	osa-miR169b_R+1	GRMZM2G000686_T02	nuclear factor Y, subunit A3	GO:0003700(sequence-specific DNA binding transcription factor activity);GO:0006355(regulation of transcription, DNA-dependent)	-	-	ATHAP2C,HAP2C,NF-YA3	2.5	1815-1836	Y	54.2569	124.892	0.0030799	0.00295317	down	-1.2028	1827	5	0.625	14	1.75	0	0	0.026939	0.0292293
	osa-miR169b_R+1	GRMZM2G000686_T01	nuclear factor Y, subunit A3	GO:0003700(sequence-specific DNA binding transcription factor activity);GO:0006355(regulation of transcription, DNA-dependent)	-	-	ATHAP2C,HAP2C,NF-YA3	2.5	2119-2140	Y	54.2569	124.892	0.0030799	0.00295317	down	-1.2028	2131	5	0.625	14	1.75	0	0	0.026939	0.0292293
	osa-miR169b_R+1	GRMZM2G000686_T06	nuclear factor Y, subunit A6	GO:0003700(sequence-specific DNA binding transcription factor activity);GO:0006355(regulation of transcription, DNA-dependent)	-	-	NF-YA6	2.5	889-910	Y	54.2569	124.892	0.0030799	0.00295317	down	-1.2028	901	5	0.625	14	1.75	0	0	0.026939	0.0292293
	osa-miR169r-5p_R-2_1ss9GC	GRMZM2G040349_T01	nuclear factor Y, subunit A3	GO:0003700(sequence-specific DNA binding transcription factor activity);GO:0006355(regulation of transcription, DNA-dependent)	-	[K] CCAAT-binding factor, subunit B (HAP2)	ATHAP2C,HAP2C,NF-YA3	4	2146-2164	Y	86.8111	0	8.1049e-29	2.90487e-34	up	-	2155	2	1			2		0.890854
	osa-miR169r-5p_R-2_1ss9GC	GRMZM2G040349_T02	nuclear factor Y, subunit A3	GO:0003700(sequence-specific DNA binding transcription factor activity);GO:0006355(regulation of transcription, DNA-dependent)	-	[K] CCAAT-binding factor, subunit B (HAP2)	ATHAP2C,HAP2C,NF-YA3	4	1875-1893	Y	86.8111	0	8.1049e-29	2.90487e-34	up	-	1884	2	1			2		0.890854
	osa-miR169r-5p_R-2_1ss9GC	GRMZM2G000686_T06	nuclear factor Y, subunit A6	GO:0003700(sequence-specific DNA binding transcription factor activity);GO:0006355(regulation of transcription, DNA-dependent)	-	-	NF-YA6	4	892-910	Y	54.2569	124.892	0.0030799	0.00295317	down	-1.2028	901	5	0.625	14	1.75	0	0	0.0328996	0.0356873
	osa-miR169r-5p_R-2_1ss9GC	GRMZM2G000686_T05	nuclear factor Y, subunit A6	GO:0003700(sequence-specific DNA binding transcription factor activity);GO:0006355(regulation of transcription, DNA-dependent)	-	-	NF-YA6	4	1767-1785	Y	54.2569	124.892	0.0030799	0.00295317	down	-1.2028	1776	5	0.625	14	1.75	0	0	0.0328996	0.0356873
	osa-miR169r-5p_R-2_1ss9GC	GRMZM2G000686_T01	nuclear factor Y, subunit A3	GO:0003700(sequence-specific DNA binding transcription factor activity);GO:0006355(regulation of transcription, DNA-dependent)	-	-	ATHAP2C,HAP2C,NF-YA3	4	2122-2140	Y	54.2569	124.892	0.0030799	0.00295317	down	-1.2028	2131	5	0.625	14	1.75	0	0	0.0328996	0.0356873
	osa-miR169r-5p_R-2_1ss9GC	GRMZM2G000686_T10	nuclear factor Y, subunit A3	GO:0003700(sequence-specific DNA binding transcription factor activity);GO:0006355(regulation of transcription, DNA-dependent)	-	[K] CCAAT-binding factor, subunit B (HAP2)	ATHAP2C,HAP2C,NF-YA3	4	1562-1580	Y	54.2569	124.892	0.0030799	0.00295317	down	-1.2028	1571	5	0.625	14	1.75	0	0	0.0328996	0.0356873
	osa-miR169r-5p_R-2_1ss9GC	GRMZM2G000686_T04	nuclear factor Y, subunit A3	GO:0003700(sequence-specific DNA binding transcription factor activity);GO:0006355(regulation of transcription, DNA-dependent)	-	-	ATHAP2C,HAP2C,NF-YA3	4	964-982	Y	54.2569	124.892	0.0030799	0.00295317	down	-1.2028	973	5	0.625	14	1.75	0	0	0.0328996	0.0356873
	osa-miR169r-5p_R-2_1ss9GC	GRMZM2G000686_T08	nuclear factor Y, subunit A5	GO:0003700(sequence-specific DNA binding transcription factor activity);GO:0006355(regulation of transcription, DNA-dependent)	-	-	NF-YA5,NFYA5	4	1545-1563	Y	54.2569	124.892	0.0030799	0.00295317	down	-1.2028	1554	5	0.625	14	1.75	0	0	0.0328996	0.0356873
	osa-miR169r-5p_R-2_1ss9GC	GRMZM2G000686_T02	nuclear factor Y, subunit A3	GO:0003700(sequence-specific DNA binding transcription factor activity);GO:0006355(regulation of transcription, DNA-dependent)	-	-	ATHAP2C,HAP2C,NF-YA3	4	1818-1836	Y	54.2569	124.892	0.0030799	0.00295317	down	-1.2028	1827	5	0.625	14	1.75	0	0	0.0328996	0.0356873
	osa-miR169r-5p_R-2_1ss9GC	GRMZM2G000686_T03	nuclear factor Y, subunit A3	GO:0003700(sequence-specific DNA binding transcription factor activity);GO:0006355(regulation of transcription, DNA-dependent)	-	[K] CCAAT-binding factor, subunit B (HAP2)	ATHAP2C,HAP2C,NF-YA3	4	1839-1857	Y	54.2569	124.892	0.0030799	0.00295317	down	-1.2028	1848	5	0.625	14	1.75	0	0	0.0328996	0.0356873
	osa-MIR171a-p3	AC234201.1_FGT003	farnesylcysteine lyase	GO:0016491(oxidoreductase activity);GO:0055114(oxidation-reduction process);GO:0016670(oxidoreductase activity, acting on a sulfur group of donors, oxygen as acceptor);GO:0030328(prenylcysteine catabolic process)	-	-	FCLY	4	1377-1397	Y	86.8111	0	8.1049e-29	2.90487e-34	up	-	1388	1	1			4		0.168095
	osa-MIR171a-p3	GRMZM5G825321_T01	GRAS family transcription factor	-	-	-	ATHAM3,HAM3	0	504-524	Y	52.0866	28.5468	1.9092e-05	3.65248e-05	up	0.867584	515	3	0.6	2	0.4	2	3	0.49241	0.148607
	osa-MIR171a-p3	GRMZM5G825321_T02	GRAS family transcription factor	-	-	-	ATHAM3,HAM3	0	1457-1477	Y	52.0866	28.5468	1.9092e-05	3.65248e-05	up	0.867584	1468	3	0.6	2	0.4	2	3	0.49241	0.148607
	osa-MIR171a-p3	GRMZM2G037792_T01	GRAS family transcription factor	-	-	-	ATHAM3,HAM3	1	1319-1339	Y	52.0866	28.5468	1.9092e-05	3.65248e-05	up	0.867584	1330	3	0.6	2	0.4	2	2	0.585841	0.638132
	osa-miR171b	GRMZM2G051785_T01	GRAS family transcription factor	-	-	-	ATHAM3,HAM3	1	677-697	Y	173.622	570.936	4.1552e-23	1.75353e-24	down	-1.71738	688	2	2	8	8	2	2	0.769885	0.81624
	osa-miR171b	GRMZM2G110579_T01	GRAS family transcription factor	-	-	-	ATHAM3,HAM3	1	1078-1098	Y	65.1083	178.417	4.7235e-06	3.22829e-06	down	-1.45434	1089	3	0.75	10	2.5	2	2	0.769885	0.81624
	osa-miR171b	GRMZM5G825321_T02	GRAS family transcription factor	-	-	-	ATHAM3,HAM3	1	1460-1480	Y	659.764	970.591	0.56568	0.57962	down	-0.556913	1471	38	7.6	68	13.6	0	0	0.0219439	0.0238147
	osa-miR171b	GRMZM2G037792_T01	GRAS family transcription factor	-	-	-	ATHAM3,HAM3	1	1322-1342	Y	659.764	970.591	0.56568	0.57962	down	-0.556913	1333	38	7.6	68	13.6	0	0	0.0219439	0.0238147
	osa-miR171b	GRMZM5G825321_T01	GRAS family transcription factor	-	-	-	ATHAM3,HAM3	1	507-527	Y	659.764	970.591	0.56568	0.57962	down	-0.556913	518	38	7.6	68	13.6	0	0	0.0219439	0.0238147
	osa-miR1873_R-6	GRMZM2G134439_T01	RNA-metabolising metallo-beta-lactamase family protein	-	-	-	emb2746	1.5	1367-1384	Y	86.8111	0	8.1049e-29	2.90487e-34	up	-	1375	1	1			4		0.27057
	osa-miR1879_L-4R-3	GRMZM2G058300_T02	Peptidase S24/S26A/S26B/S26C family protein	-	-	[U] Mitochondrial inner membrane protease, subunit IMP2		4	372-388	Y	57.874	0	9.4776e-20	4.39221e-23	up	-	379	2	0.666667			2		0.99957
	osa-miR1879_L-4R-3	GRMZM2G058300_T01	Peptidase S24/S26A/S26B/S26C family protein	-	-	[U] Mitochondrial inner membrane protease, subunit IMP2		4	662-678	Y	57.874	0	9.4776e-20	4.39221e-23	up	-	669	2	0.666667			2		0.99957
	osa-miR1879_L-4R-3	GRMZM2G151195_T01	-	-	-	-		4	3390-3406	Y	0	71.367	1.5841e-12	5.1369e-17	down	-	3397			2	1		2		0.999869
	osa-miR395b_1ss1GT	GRMZM2G051270_T03	Pseudouridine synthase/archaeosine transglycosylase-like family protein	GO:0004781(sulfate adenylyltransferase (ATP) activity)	-	[P] ATP sulfurylase (sulfate adenylyltransferase)	APS3	2.5	528-548	Y	0	89.2087	2.7636e-15	3.96989e-21	down	-	539			5	1.25		2		0.542466
	osa-miR395b_1ss1GT	GRMZM2G051270_T02	ATP sulfurylase 1	GO:0004781(sulfate adenylyltransferase (ATP) activity)	-	[P] ATP sulfurylase (sulfate adenylyltransferase)	APS1	2.5	398-418	Y	0	89.2087	2.7636e-15	3.96989e-21	down	-	409			5	1.25		2		0.542466
	osa-miR395b_1ss1GT	GRMZM2G051270_T01	Pseudouridine synthase/archaeosine transglycosylase-like family protein	GO:0004781(sulfate adenylyltransferase (ATP) activity)	ko00230(Purine metabolism);ko00450(Selenoamino acid metabolism);ko00920(Sulfur metabolism)	[P] ATP sulfurylase (sulfate adenylyltransferase)	APS3	2.5	616-636	Y	0	89.2087	2.7636e-15	3.96989e-21	down	-	627			5	1.25		2		0.542466
	osa-miR396a-5p_1ss9CT	GRMZM2G018414_T02	growth-regulating factor 2	GO:0005524(ATP binding);GO:0016818(hydrolase activity, acting on acid anhydrides, in phosphorus-containing anhydrides);GO:0006355(regulation of transcription, DNA-dependent);GO:0005634(nucleus)	-	-	AtGRF2,GRF2	4	480-501	Y	564.272	107.05	0	4.38107e-116	up	2.3981	491	13	6.5	3	1.5	0	1	0.0534755	0.0425682
	osa-miR396a-5p_1ss9CT	GRMZM2G018414_T01	growth-regulating factor 2	GO:0005524(ATP binding);GO:0016818(hydrolase activity, acting on acid anhydrides, in phosphorus-containing anhydrides);GO:0006355(regulation of transcription, DNA-dependent);GO:0005634(nucleus)	-	-	AtGRF2,GRF2	4	742-763	Y	564.272	107.05	0	4.38107e-116	up	2.3981	753	13	6.5	3	1.5	0	1	0.0534755	0.0425682
	osa-miR396a-5p_1ss9CT	GRMZM2G033612_T02	growth-regulating factor 2	-	-	-	AtGRF2,GRF2	4	1008-1029	Y	173.622	927.771	7.2829e-66	4.3143e-74	down	-2.41782	1019	2	2	13	13	0	0	0.0534755	0.0579536
	osa-miR396a-5p_1ss9CT	GRMZM2G129147_T02	-	-	-	-		4	819-840	Y	115.748	47.578	1.2203e-14	2.72076e-14	up	1.28262	830	4	1.33333	2	0.666667	0	2	0.0534755	0.984948
	osa-miR396a-5p_1ss9CT	GRMZM2G129147_T01	growth-regulating factor 5	GO:0005524(ATP binding);GO:0016818(hydrolase activity, acting on acid anhydrides, in phosphorus-containing anhydrides);GO:0006355(regulation of transcription, DNA-dependent);GO:0005634(nucleus)	-	-	AtGRF5,GRF5	4	639-660	Y	115.748	47.578	1.2203e-14	2.72076e-14	up	1.28262	650	4	1.33333	2	0.666667	0	2	0.0534755	0.984948
	osa-miR396a-5p_1ss9CT	GRMZM2G041223_T01	growth-regulating factor 5	GO:0005524(ATP binding);GO:0016818(hydrolase activity, acting on acid anhydrides, in phosphorus-containing anhydrides);GO:0006355(regulation of transcription, DNA-dependent);GO:0005634(nucleus)	-	-	AtGRF5,GRF5	4	887-908	Y	115.748	47.578	1.2203e-14	2.72076e-14	up	1.28262	898	4	1.33333	2	0.666667	2	3	0.973722	0.578272
	osa-miR396a-5p_1ss9CT	GRMZM2G034876_T02	growth-regulating factor 5	GO:0005524(ATP binding);GO:0016818(hydrolase activity, acting on acid anhydrides, in phosphorus-containing anhydrides);GO:0006355(regulation of transcription, DNA-dependent);GO:0005634(nucleus)	-	-	AtGRF5,GRF5	4	662-683	Y	28.937	0	1.2687e-10	6.63194e-12	up	-	673	1	0.333333			4		0.985489
	osa-miR396a-5p_1ss9CT	GRMZM2G034876_T01	growth-regulating factor 5	GO:0005524(ATP binding);GO:0016818(hydrolase activity, acting on acid anhydrides, in phosphorus-containing anhydrides);GO:0006355(regulation of transcription, DNA-dependent);GO:0005634(nucleus)	-	-	AtGRF5,GRF5	4	662-683	Y	28.937	0	1.2687e-10	6.63194e-12	up	-	673	1	0.333333			4		0.985489
	osa-miR396a-5p_1ss9CT	GRMZM2G034876_T03	growth-regulating factor 5	GO:0005524(ATP binding);GO:0016818(hydrolase activity, acting on acid anhydrides, in phosphorus-containing anhydrides);GO:0006355(regulation of transcription, DNA-dependent);GO:0005634(nucleus)	-	-	AtGRF5,GRF5	4	662-683	Y	28.937	0	1.2687e-10	6.63194e-12	up	-	673	1	0.333333			4		0.985489
	osa-miR396a-5p_1ss9CT	GRMZM2G099862_T03	growth-regulating factor 2	GO:0005524(ATP binding);GO:0016818(hydrolase activity, acting on acid anhydrides, in phosphorus-containing anhydrides);GO:0006355(regulation of transcription, DNA-dependent);GO:0005634(nucleus)	-	-	AtGRF2,GRF2	4	643-664	Y	21.7028	35.6835	0.60627	0.689748	down	-0.717378	654	1	0.25	2	0.5	4	2	0.985489	0.984948
	osa-miR396a-5p_1ss9CT	GRMZM2G099862_T04	growth-regulating factor 2	GO:0005524(ATP binding);GO:0016818(hydrolase activity, acting on acid anhydrides, in phosphorus-containing anhydrides);GO:0006355(regulation of transcription, DNA-dependent);GO:0005634(nucleus)	-	-	AtGRF2,GRF2	4	444-465	Y	21.7028	35.6835	0.60627	0.689748	down	-0.717378	455	1	0.25	2	0.5	4	2	0.985489	0.984948
	osa-miR396a-5p_1ss9CT	GRMZM2G099862_T01	growth-regulating factor 2	GO:0005524(ATP binding);GO:0016818(hydrolase activity, acting on acid anhydrides, in phosphorus-containing anhydrides);GO:0006355(regulation of transcription, DNA-dependent);GO:0005634(nucleus)	-	-	AtGRF2,GRF2	4	690-711	Y	21.7028	35.6835	0.60627	0.689748	down	-0.717378	701	1	0.25	2	0.5	4	2	0.985489	0.984948
	osa-miR396a-5p_1ss9CT	GRMZM2G099862_T02	growth-regulating factor 2	GO:0005524(ATP binding);GO:0016818(hydrolase activity, acting on acid anhydrides, in phosphorus-containing anhydrides);GO:0006355(regulation of transcription, DNA-dependent);GO:0005634(nucleus)	-	-	AtGRF2,GRF2	4	557-578	Y	21.7028	35.6835	0.60627	0.689748	down	-0.717378	568	1	0.25	2	0.5	4	2	0.985489	0.984948
	osa-miR396d_R+3_1ss20GT	GRMZM2G018414_T02	growth-regulating factor 2	GO:0005524(ATP binding);GO:0016818(hydrolase activity, acting on acid anhydrides, in phosphorus-containing anhydrides);GO:0006355(regulation of transcription, DNA-dependent);GO:0005634(nucleus)	-	-	AtGRF2,GRF2	3	477-500	Y	564.272	107.05	0	4.38107e-116	up	2.3981	491	13	6.5	3	1.5	0	1	0.0122137	0.00967972
	osa-miR396d_R+3_1ss20GT	GRMZM2G018414_T01	growth-regulating factor 2	GO:0005524(ATP binding);GO:0016818(hydrolase activity, acting on acid anhydrides, in phosphorus-containing anhydrides);GO:0006355(regulation of transcription, DNA-dependent);GO:0005634(nucleus)	-	-	AtGRF2,GRF2	3	739-762	Y	564.272	107.05	0	4.38107e-116	up	2.3981	753	13	6.5	3	1.5	0	1	0.0122137	0.00967972
	osa-miR396d_R+3_1ss20GT	GRMZM2G033612_T02	growth-regulating factor 2	-	-	-	AtGRF2,GRF2	3	1005-1028	Y	173.622	927.771	7.2829e-66	4.3143e-74	down	-2.41782	1019	2	2	13	13	0	0	0.0122137	0.0132605
	osa-miR396d_R+3_1ss20GT	GRMZM2G129147_T02	-	-	-	-		2	816-839	Y	115.748	47.578	1.2203e-14	2.72076e-14	up	1.28262	830	4	1.33333	2	0.666667	0	2	0.0222777	0.820968
	osa-miR396d_R+3_1ss20GT	GRMZM2G041223_T01	growth-regulating factor 5	GO:0005524(ATP binding);GO:0016818(hydrolase activity, acting on acid anhydrides, in phosphorus-containing anhydrides);GO:0006355(regulation of transcription, DNA-dependent);GO:0005634(nucleus)	-	-	AtGRF5,GRF5	2	884-907	Y	115.748	47.578	1.2203e-14	2.72076e-14	up	1.28262	898	4	1.33333	2	0.666667	2	3	0.775028	0.298082
	osa-miR396d_R+3_1ss20GT	GRMZM2G129147_T01	growth-regulating factor 5	GO:0005524(ATP binding);GO:0016818(hydrolase activity, acting on acid anhydrides, in phosphorus-containing anhydrides);GO:0006355(regulation of transcription, DNA-dependent);GO:0005634(nucleus)	-	-	AtGRF5,GRF5	2	636-659	Y	115.748	47.578	1.2203e-14	2.72076e-14	up	1.28262	650	4	1.33333	2	0.666667	0	2	0.0222777	0.820968
	osa-miR396d_R+3_1ss20GT	GRMZM2G034876_T01	growth-regulating factor 5	GO:0005524(ATP binding);GO:0016818(hydrolase activity, acting on acid anhydrides, in phosphorus-containing anhydrides);GO:0006355(regulation of transcription, DNA-dependent);GO:0005634(nucleus)	-	-	AtGRF5,GRF5	2	659-682	Y	28.937	0	1.2687e-10	6.63194e-12	up	-	673	1	0.333333			4		0.823635
	osa-miR396d_R+3_1ss20GT	GRMZM2G034876_T03	growth-regulating factor 5	GO:0005524(ATP binding);GO:0016818(hydrolase activity, acting on acid anhydrides, in phosphorus-containing anhydrides);GO:0006355(regulation of transcription, DNA-dependent);GO:0005634(nucleus)	-	-	AtGRF5,GRF5	2	659-682	Y	28.937	0	1.2687e-10	6.63194e-12	up	-	673	1	0.333333			4		0.823635
	osa-miR396d_R+3_1ss20GT	GRMZM2G034876_T02	growth-regulating factor 5	GO:0005524(ATP binding);GO:0016818(hydrolase activity, acting on acid anhydrides, in phosphorus-containing anhydrides);GO:0006355(regulation of transcription, DNA-dependent);GO:0005634(nucleus)	-	-	AtGRF5,GRF5	2	659-682	Y	28.937	0	1.2687e-10	6.63194e-12	up	-	673	1	0.333333			4		0.823635
	osa-miR396e-3p_R-6	GRMZM5G895400_T01	Albino or Glassy Yellow 1	GO:0017038(protein import);GO:0016020(membrane)	-	-	AGY1,AtcpSecA	4	534-551	Y	86.8111	0	8.1049e-29	2.90487e-34	up	-	542	1	1			4		0.999634
	osa-miR396e-3p_R-6	GRMZM2G038165_T01	Leucine-rich repeat protein kinase family protein	GO:0004672(protein kinase activity);GO:0005524(ATP binding);GO:0006468(protein phosphorylation);GO:0005515(protein binding)	-	[T] Serine/threonine protein kinase		3.5	2456-2473	Y	57.874	0	9.4776e-20	4.39221e-23	up	-	2464	2	0.666667			2		0.303469
	osa-miR396e-3p_R-6	GRMZM2G098622_T01	embryo defective 3012	-	-	-	EMB3012	4	1053-1069	Y	43.4055	0	3.3736e-15	2.6604e-17	up	-	1060	1	0.5			4		0.999634
	osa-miR396e-3p_R-6	GRMZM2G098622_T02	embryo defective 3012	-	-	-	EMB3012	4	1053-1069	Y	43.4055	0	3.3736e-15	2.6604e-17	up	-	1060	1	0.5			4		0.999634
	osa-miR444a-3p.2	GRMZM2G033093_T01	AGAMOUS-like 16	GO:0003700(sequence-specific DNA binding transcription factor activity);GO:0006355(regulation of transcription, DNA-dependent);GO:0005634(nucleus)	-	-	AGL16	4	1701-1721	Y	390.65	107.05	2.9788e-64	1.15505e-64	up	1.86758	1712	9	4.5	3	1.5	0	0	0.0142347	0.0154535
	osa-miR444a-3p.2_L-2	GRMZM2G073465_T02	Granulin repeat cysteine protease family protein	GO:0008234(cysteine-type peptidase activity);GO:0006508(proteolysis)	-	[O] Cysteine proteinase Cathepsin L	RD21,RD21A	4	1263-1281	Y	57.874	11.8945	1.3205e-12	1.0271e-12	up	2.28262	1272	4	0.666667	1	0.166667	3	4	0.490611	0.978327
	osa-miR444a-3p.2_L-2	GRMZM2G073465_T03	Granulin repeat cysteine protease family protein	GO:0008234(cysteine-type peptidase activity);GO:0006508(proteolysis)	-	[O] Cysteine proteinase Cathepsin L	RD21,RD21A	4	1262-1280	Y	57.874	11.8945	1.3205e-12	1.0271e-12	up	2.28262	1271	4	0.666667	1	0.166667	3	4	0.490611	0.978327
	osa-miR444a-3p.2_L-2	GRMZM2G115939_T02	RUB1 conjugating enzyme 1	GO:0016881(acid-amino acid ligase activity)	-	[O] Ubiquitin-protein ligase	RCE1	4	454-471	Y	0	8.92087	0.012474	0.0131517	down	-	462			1	0.125		4		0.978327
	osa-miR444a-3p.2_L-2	GRMZM2G115939_T03	RUB1 conjugating enzyme 1	-	-	-	RCE1	4	251-268	Y	0	8.92087	0.012474	0.0131517	down	-	259			1	0.125		4		0.978327
	osa-miR444a-3p.2_L-2	GRMZM2G115939_T04	RUB1 conjugating enzyme 1	GO:0016881(acid-amino acid ligase activity)	ko04120(Ubiquitin mediated proteolysis)	[O] Ubiquitin-protein ligase	RCE1	4	2536-2553	Y	0	8.92087	0.012474	0.0131517	down	-	2544			1	0.125		4		0.978327
	osa-miR444a-3p.2_L-2	GRMZM2G115939_T01	RUB1 conjugating enzyme 1	GO:0016881(acid-amino acid ligase activity)	ko04120(Ubiquitin mediated proteolysis)	[O] Ubiquitin-protein ligase	RCE1	4	454-471	Y	0	8.92087	0.012474	0.0131517	down	-	462			1	0.125		4		0.978327
	osa-miR444d.3_R-2	GRMZM2G040397_T01	NAD(P)-binding Rossmann-fold superfamily protein	GO:0003824(catalytic activity);GO:0050662(coenzyme binding);GO:0044237(cellular metabolic process)	ko00520(Amino sugar and nucleotide sugar metabolism)	[M] UDP-glucose 4-epimerase/UDP-sulfoquinovose synthase	HSR8,MUR4,UXE1	4	1523-1541	Y	28.937	0	1.2687e-10	6.63194e-12	up	-	1532	1	0.333333			4		0.974795
	osa-miR444d.3_R-2	GRMZM2G040397_T03	NAD(P)-binding Rossmann-fold superfamily protein	GO:0003824(catalytic activity);GO:0050662(coenzyme binding);GO:0044237(cellular metabolic process)	ko00520(Amino sugar and nucleotide sugar metabolism)	-	HSR8,MUR4,UXE1	4	604-622	Y	28.937	0	1.2687e-10	6.63194e-12	up	-	613	1	0.333333			4		0.974795
	osa-MIR444f-p5	GRMZM2G033093_T01	AGAMOUS-like 16	GO:0003700(sequence-specific DNA binding transcription factor activity);GO:0006355(regulation of transcription, DNA-dependent);GO:0005634(nucleus)	-	-	AGL16	2	1701-1721	Y	390.65	107.05	2.9788e-64	1.15505e-64	up	1.86758	1712	9	4.5	3	1.5	0	0	0.00374789	0.00407063
	osa-MIR444f-p5	GRMZM2G048472_T01	homogentisate phytyltransferase 1	GO:0004659(prenyltransferase activity);GO:0016021(integral to membrane)	ko00130(Ubiquinone and other terpenoid-quinone biosynthesis)	-	ATHPT,HPT1,TPT1,VTE2	3.5	481-502	Y	173.622	0	6.4809e-56	8.33436e-68	up	-	493	2	2			2		0.165416
	osa-MIR444f-p5	GRMZM2G001024_T02	RING/U-box superfamily protein	GO:0046872(metal ion binding)	-	[O] Predicted E3 ubiquitin ligase		2.5	1360-1380	Y	161.221	142.734	2.5856e-05	4.16798e-05	up	0.175707	1371	13	1.85714	14	2	0	0	0.0101885	0.0110627
	osa-MIR444f-p5	GRMZM2G001024_T03	RING/U-box superfamily protein	GO:0046872(metal ion binding)	-	[O] Predicted E3 ubiquitin ligase		2.5	1374-1394	Y	161.221	142.734	2.5856e-05	4.16798e-05	up	0.175707	1385	13	1.85714	14	2	0	0	0.0101885	0.0110627
	osa-MIR444f-p5	GRMZM2G001024_T01	RING/U-box superfamily protein	GO:0046872(metal ion binding)	-	[O] Predicted E3 ubiquitin ligase		2.5	1378-1398	Y	161.221	142.734	2.5856e-05	4.16798e-05	up	0.175707	1389	13	1.85714	14	2	2	0	0.49241	0.0110627
	osa-miR5072_L-2_1ss3AG	GRMZM2G311059_T01	myb-like HTH transcriptional regulator family protein	GO:0003682(chromatin binding)	-	-	DUO1	4	322-342	Y	43.4055	0	3.3736e-15	2.6604e-17	up	-	332	1	0.5			4		0.521044
	osa-MIR5075-p3_1ss10AC	GRMZM2G030688_T01	Protein of unknown function (DUF506)	-	-	-		2.5	759-777	Y	0	142.734	1.6102e-23	1.23482e-33	down	-	768			4	2		2		0.542466
	osa-MIR5075-p3_1ss10AC	GRMZM2G167018_T01	NAC domain containing protein 1	GO:0003677(DNA binding);GO:0006355(regulation of transcription, DNA-dependent)	-	-	anac021,ANAC022,NAC1	3	535-554	Y	86.8111	285.468	2.5781e-12	6.41751e-13	down	-1.71738	545	1	1	4	4	4	2	0.953858	0.952614
	osa-MIR5075-p5_1ss5GC	GRMZM2G095964_T01	-	-	-	-		4	455-477	Y	17.3622	0	6.3158e-07	2.80046e-07	up	-	468	1	0.2			4		0.307933
	osa-MIR5079a-p3_1ss12CT	GRMZM2G001297_T01	acyl-CoA dehydrogenase-related	GO:0016627(oxidoreductase activity, acting on the CH-CH group of donors);GO:0055114(oxidation-reduction process);GO:0003995(acyl-CoA dehydrogenase activity);GO:0050660(flavin adenine dinucleotide binding);GO:0008152(metabolic process)	ko00071(Fatty acid metabolism);ko00280(Valine, leucine and isoleucine degradation);ko00410(beta-Alanine metabolism);ko00640(Propanoate metabolism);ko03320(PPAR signaling pathway)	[R] Predicted acyl-CoA dehydrogenase	IBR3	1.5	1167-1183	Y	173.622	142.734	7.1361e-07	1.05451e-06	up	0.282622	1174	2	2	2	2	2	2	0.237561	0.268576
	osa-MIR5079a-p3_1ss12CT	GRMZM2G059159_T01	multidrug resistance-associated protein 6	GO:0005524(ATP binding);GO:0016887(ATPase activity)	-	-	ATMRP6,MRP6	1	523-538	Y	0	23.789	4.504e-05	3.2928e-06	down	-	529			1	0.333333		4		0.546457
	osa-MIR5079a-p3_1ss12CT	AC149810.2_FGT003	Ubiquitin carboxyl-terminal hydrolase-related protein	-	-	-		4	1738-1753	Y	17.3622	28.5468	0.64481	0.653858	down	-0.717378	1744	1	0.2	2	0.4	4	2	0.999994	0.999993
	osa-MIR5079a-p3_1ss18CT	GRMZM5G816545_T01	F-box family protein	-	-	-		4	948-965	Y	86.8111	0	8.1049e-29	2.90487e-34	up	-	956	1	1			4		0.908597
	osa-MIR5079a-p3_1ss3CT	GRMZM2G057495_T01	-	-	-	-		4	7444-7460	Y	28.937	0	1.2687e-10	6.63194e-12	up	-	7451	1	0.333333			4		0.985489
	osa-MIR5079a-p3_1ss4CT	GRMZM2G060160_T01	Tetratricopeptide repeat (TPR)-like superfamily protein	-	-	[A] mRNA splicing factor		4	1260-1278	Y	0	95.156	3.3421e-16	2.23259e-22	down	-	1269			4	1.33333		2		0.421509
	osa-MIR5079a-p5	GRMZM2G059159_T01	multidrug resistance-associated protein 6	GO:0005524(ATP binding);GO:0016887(ATPase activity)	-	-	ATMRP6,MRP6	3	522-538	Y	0	23.789	4.504e-05	3.2928e-06	down	-	529			1	0.333333		4		0.518016
	osa-miR5082_L-5R-2	GRMZM2G337706_T01	Thioredoxin superfamily protein	GO:0009055(electron carrier activity);GO:0015035(protein disulfide oxidoreductase activity);GO:0045454(cell redox homeostasis)	-	[O] Glutaredoxin and related proteins		4	373-388	Y	0	499.569	4.7762e-78	8.17402e-116	down	-	380			7	7		2		1
	osa-miR5082_L-5R-2	GRMZM5G890692_T01	-	-	-	-		4	349-365	Y	0	214.101	1.8708e-34	9.7283e-50	down	-	356			6	3		2		1
	osa-miR5082_L-5R-2	GRMZM2G004511_T01	Remorin family protein	-	-	-		3.5	571-586	Y	0	142.734	1.6102e-23	1.23482e-33	down	-	578			2	2		2		0.998734
	osa-miR5082_L-5R-2	GRMZM2G049229_T01	Basic helix-loop-helix (bHLH) DNA-binding family protein	GO:0046983(protein dimerization activity)	-	[K] Helix loop helix transcription factor EB		4	1749-1765	Y	43.4055	0	3.3736e-15	2.6604e-17	up	-	1756	1	0.5			4		1
	osa-miR5082_L-5R-2	GRMZM2G086841_T03	-	-	-	-		4	231-248	Y	0	71.367	1.5841e-12	5.1369e-17	down	-	239			3	1		3		0.990835
	osa-miR5082_L-5R-2	GRMZM2G086841_T02	-	-	-	-		4	222-239	Y	0	71.367	1.5841e-12	5.1369e-17	down	-	230			3	1		3		0.990835
	osa-miR5082_L-5R-2	GRMZM2G001676_T01	peptide transporter 3	GO:0005215(transporter activity);GO:0006810(transport);GO:0016020(membrane)	-	[E] H+/oligopeptide symporter	ATPTR3,PTR3	3	1299-1314	Y	0	71.367	1.5841e-12	5.1369e-17	down	-	1306			2	1		2		0.99641
	osa-miR5082_L-5R-2	GRMZM2G086841_T01	Chaperone DnaJ-domain superfamily protein	-	-	-	J8	4	83-100	Y	0	71.367	1.5841e-12	5.1369e-17	down	-	91			3	1		3		0.990835
	osa-miR5082_L-5R-2	GRMZM2G036448_T02	Transmembrane amino acid transporter family protein	-	-	[E] Amino acid transporter protein		4	947-963	Y	28.937	0	1.2687e-10	6.63194e-12	up	-	954	1	0.333333			4		1
	osa-miR5082_L-5R-2	GRMZM2G036448_T03	Transmembrane amino acid transporter family protein	-	-	-		4	460-476	Y	28.937	0	1.2687e-10	6.63194e-12	up	-	467	1	0.333333			4		1
	osa-miR5082_L-5R-2	GRMZM2G036448_T01	Transmembrane amino acid transporter family protein	-	-	[E] Amino acid transporter protein		4	1017-1033	Y	28.937	0	1.2687e-10	6.63194e-12	up	-	1024	1	0.333333			4		1
	osa-miR5082_L-5R-2	GRMZM2G089696_T01	Domain of unknown function (DUF3598)	-	-	-		3	312-328	Y	0	35.6835	5.8239e-07	8.64318e-09	down	-	319			1	0.5		4		0.987463
	osa-miR5082_L-5R-2	GRMZM2G099239_T02	Remorin family protein	-	-	-		3.5	386-401	Y	0	28.5468	7.8437e-06	2.84915e-07	down	-	393			2	0.4		3		0.746617
	osa-miR5082_L-5R-2	GRMZM2G099239_T01	Remorin family protein	-	-	-		3.5	449-464	Y	0	28.5468	7.8437e-06	2.84915e-07	down	-	456			2	0.4		3		0.746617
	osa-miR5082_L-5R-2	GRMZM2G124365_T02	chorismate mutase 3	-	-	[E] Chorismate mutase	cm-3,CM3	4	363-379	Y	12.4016	0	2.5542e-05	2.36884e-05	up	-	370	1	0.142857			4		1
	osa-miR5082_L-5R-2	GRMZM2G124365_T03	chorismate mutase 1	GO:0046417(chorismate metabolic process)	-	-	ATCM1,CM1	4	363-379	Y	12.4016	0	2.5542e-05	2.36884e-05	up	-	370	1	0.142857			4		1
	osa-miR5082_L-5R-2	GRMZM2G124365_T01	chorismate mutase 3	GO:0046417(chorismate metabolic process)	ko00400(Phenylalanine, tyrosine and tryptophan biosynthesis)	[E] Chorismate mutase	cm-3,CM3	4	363-379	Y	12.4016	0	2.5542e-05	2.36884e-05	up	-	370	1	0.142857			4		1
	osa-miR5082_L-5R-2	GRMZM2G124365_T04	chorismate mutase 1	GO:0046417(chorismate metabolic process)	-	-	ATCM1,CM1	4	363-379	Y	12.4016	0	2.5542e-05	2.36884e-05	up	-	370	1	0.142857			4		1
	osa-miR5082_L-5R-2	GRMZM2G053987_T04	mitogen-activated protein kinase 3	GO:0004672(protein kinase activity);GO:0005524(ATP binding);GO:0006468(protein phosphorylation)	ko04010(MAPK signaling pathway);ko04012(ErbB signaling pathway);ko04013(MAPK signaling pathway - fly);ko04062(Chemokine signaling pathway);ko04114(Oocyte meiosis);ko04150(mTOR signaling pathway);ko04270(Vascular smooth muscle contraction);ko04320(Dorso-ventral axis formation);ko04350(TGF-beta signaling pathway);ko04360(Axon guidance);ko04370(VEGF signaling pathway);ko04510(Focal adhesion);ko04520…	[T] Mitogen-activated protein kinase	ATMAPK3,ATMPK3,MPK3	4	976-991	Y	0	14.2734	0.001576	0.000679536	down	-	982			1	0.2		4		1
	osa-miR5082_L-5R-2	GRMZM2G053987_T01	mitogen-activated protein kinase 3	GO:0004672(protein kinase activity);GO:0005524(ATP binding);GO:0006468(protein phosphorylation)	-	[T] Mitogen-activated protein kinase	ATMAPK3,ATMPK3,MPK3	4	524-539	Y	0	14.2734	0.001576	0.000679536	down	-	530			1	0.2		4		1
	osa-miR5082_L-5R-2	GRMZM2G053987_T02	mitogen-activated protein kinase 3	GO:0004672(protein kinase activity);GO:0005524(ATP binding);GO:0006468(protein phosphorylation)	ko04010(MAPK signaling pathway);ko04012(ErbB signaling pathway);ko04013(MAPK signaling pathway - fly);ko04062(Chemokine signaling pathway);ko04114(Oocyte meiosis);ko04150(mTOR signaling pathway);ko04270(Vascular smooth muscle contraction);ko04320(Dorso-ventral axis formation);ko04350(TGF-beta signaling pathway);ko04360(Axon guidance);ko04370(VEGF signaling pathway);ko04510(Focal adhesion);ko04520…	[T] Mitogen-activated protein kinase	ATMAPK3,ATMPK3,MPK3	4	1122-1137	Y	0	14.2734	0.001576	0.000679536	down	-	1128			1	0.2		4		1
	osa-miR5082_L-5R-2	GRMZM2G073351_T03	protochlorophyllide oxidoreductase A	GO:0016491(oxidoreductase activity);GO:0008152(metabolic process)	ko00860(Porphyrin and chlorophyll metabolism)	[Q] Dehydrogenases with different specificities (related to short-chain alcohol dehydrogenases)	PORA	4	1895-1910	Y	0	14.2734	0.001576	0.000679536	down	-	1902			1	0.2		4		1
	osa-miR5082_L-5R-2	GRMZM2G073351_T02	protochlorophyllide oxidoreductase A	GO:0016491(oxidoreductase activity);GO:0008152(metabolic process)	ko00860(Porphyrin and chlorophyll metabolism)	[Q] Dehydrogenases with different specificities (related to short-chain alcohol dehydrogenases)	PORA	4	940-955	Y	0	14.2734	0.001576	0.000679536	down	-	947			1	0.2		4		1
	osa-miR5082_L-5R-2	GRMZM2G073351_T04	protochlorophyllide oxidoreductase A	GO:0016491(oxidoreductase activity);GO:0008152(metabolic process)	ko00860(Porphyrin and chlorophyll metabolism)	[Q] Dehydrogenases with different specificities (related to short-chain alcohol dehydrogenases)	PORA	4	847-862	Y	0	14.2734	0.001576	0.000679536	down	-	854			1	0.2		4		1
	osa-miR5082_L-5R-2	GRMZM2G053987_T03	mitogen-activated protein kinase 3	GO:0004672(protein kinase activity);GO:0005524(ATP binding);GO:0006468(protein phosphorylation)	-	[T] Mitogen-activated protein kinase	ATMAPK3,ATMPK3,MPK3	4	1135-1150	Y	0	14.2734	0.001576	0.000679536	down	-	1141			1	0.2		4		1
	osa-miR5082_L-5R-2	GRMZM2G036455_T01	protochlorophyllide oxidoreductase A	GO:0016491(oxidoreductase activity);GO:0008152(metabolic process)	ko00860(Porphyrin and chlorophyll metabolism)	[Q] Dehydrogenases with different specificities (related to short-chain alcohol dehydrogenases)	PORA	4	860-875	Y	0	14.2734	0.001576	0.000679536	down	-	867			1	0.2		4		1
	osa-miR5082_L-5R-2	GRMZM2G073351_T01	protochlorophyllide oxidoreductase A	GO:0016491(oxidoreductase activity);GO:0008152(metabolic process)	ko00860(Porphyrin and chlorophyll metabolism)	[Q] Dehydrogenases with different specificities (related to short-chain alcohol dehydrogenases)	PORA	4	2368-2383	Y	0	14.2734	0.001576	0.000679536	down	-	2375			1	0.2		4		1
	osa-miR5082_L-5R-2	GRMZM2G017792_T01	mitogen-activated protein kinase 3	GO:0004672(protein kinase activity);GO:0005524(ATP binding);GO:0006468(protein phosphorylation)	ko04010(MAPK signaling pathway);ko04012(ErbB signaling pathway);ko04013(MAPK signaling pathway - fly);ko04062(Chemokine signaling pathway);ko04114(Oocyte meiosis);ko04150(mTOR signaling pathway);ko04270(Vascular smooth muscle contraction);ko04320(Dorso-ventral axis formation);ko04350(TGF-beta signaling pathway);ko04360(Axon guidance);ko04370(VEGF signaling pathway);ko04510(Focal adhesion);ko04520…	[T] Mitogen-activated protein kinase	ATMAPK3,ATMPK3,MPK3	4	924-939	Y	0	14.2734	0.001576	0.000679536	down	-	930			1	0.2		4		1
	osa-MIR5083-p5	GRMZM5G863846_T01	DNA ligase IV	-	-	-	ATLIG4,LIG4	4	290-307	Y	260.433	0	5.8954e-83	5.73699e-101	up	-	298	3	3			2		0.994599
	osa-MIR5083-p5	GRMZM5G841619_T01	Aldolase-type TIM barrel family protein	GO:0004834(tryptophan synthase activity);GO:0006568(tryptophan metabolic process)	ko00260(Glycine, serine and threonine metabolism);ko00400(Phenylalanine, tyrosine and tryptophan biosynthesis)	[E] Tryptophan synthase alpha chain		3	784-802	Y	260.433	570.936	7.9965e-09	4.35089e-09	down	-1.13242	793	3	3	8	8	2	2	0.456798	0.505255
	osa-MIR5083-p5_1ss18GC	GRMZM5G841619_T01	Aldolase-type TIM barrel family protein	GO:0004834(tryptophan synthase activity);GO:0006568(tryptophan metabolic process)	ko00260(Glycine, serine and threonine metabolism);ko00400(Phenylalanine, tyrosine and tryptophan biosynthesis)	[E] Tryptophan synthase alpha chain		4	783-801	Y	434.055	285.468	1.5184e-25	5.27193e-25	up	0.60455	792	5	5	4	4	2	2	0.996064	0.998314
	osa-MIR5083-p5_1ss18GC	GRMZM5G863846_T01	DNA ligase IV	-	-	-	ATLIG4,LIG4	4	289-306	Y	0	71.367	1.5841e-12	5.1369e-17	down	-	297			1	1		4		0.993036
	osa-MIR5083-p5_1ss18GC	GRMZM2G022763_T02	U2 snRNP auxilliary factor, large subunit, splicing factor	GO:0003676(nucleic acid binding)	-	[A] Splicing factor U2AF, large subunit (RRM superfamily)	ATU2AF65A	4	1191-1207	Y	28.937	0	1.2687e-10	6.63194e-12	up	-	1199	2	0.333333			2		0.996064
	osa-MIR5083-p5_1ss18GC	GRMZM2G022763_T04	U2 snRNP auxilliary factor, large subunit, splicing factor	GO:0003676(nucleic acid binding)	ko03040(Spliceosome)	[A] Splicing factor U2AF, large subunit (RRM superfamily)	ATU2AF65A	4	1160-1176	Y	28.937	0	1.2687e-10	6.63194e-12	up	-	1168	2	0.333333			2		0.996064
	osa-MIR5083-p5_1ss18GC	GRMZM2G022763_T03	U2 snRNP auxilliary factor, large subunit, splicing factor	GO:0003676(nucleic acid binding)	ko03040(Spliceosome)	[A] Splicing factor U2AF, large subunit (RRM superfamily)	ATU2AF65A	4	1212-1228	Y	28.937	0	1.2687e-10	6.63194e-12	up	-	1220	2	0.333333			2		0.996064
	osa-MIR5083-p5_1ss18GC	GRMZM2G022763_T01	U2 snRNP auxilliary factor, large subunit, splicing factor	GO:0003676(nucleic acid binding)	-	[A] Splicing factor U2AF, large subunit (RRM superfamily)	ATU2AF65A	4	1212-1228	Y	28.937	0	1.2687e-10	6.63194e-12	up	-	1220	2	0.333333			2		0.996064
	osa-MIR5083-p5_1ss18GC	GRMZM5G829840_T01	-	-	-	-		3.5	1358-1376	Y	34.7244	14.2734	2.3915e-05	2.79967e-05	up	1.28262	1367	2	0.4	1	0.2	3	4	0.401864	0.946033
	osa-MIR5083-p5_1ss18GC	GRMZM5G829840_T03	-	-	-	-		3.5	1387-1405	Y	34.7244	14.2734	2.3915e-05	2.79967e-05	up	1.28262	1396	2	0.4	1	0.2	3	4	0.401864	0.946033
	osa-MIR5083-p5_1ss18GC	GRMZM5G829840_T02	-	-	-	-		3.5	3297-3315	Y	34.7244	14.2734	2.3915e-05	2.79967e-05	up	1.28262	3306	2	0.4	1	0.2	3	4	0.401864	0.946033
	osa-MIR5083-p5_1ss18GC	GRMZM5G829840_T04	-	-	-	-		3.5	1334-1352	Y	34.7244	14.2734	2.3915e-05	2.79967e-05	up	1.28262	1343	2	0.4	1	0.2	3	4	0.401864	0.946033
	osa-MIR5083-p5_1ss18GC	GRMZM5G829840_T05	-	-	-	-		3.5	1395-1413	Y	34.7244	14.2734	2.3915e-05	2.79967e-05	up	1.28262	1404	2	0.4	1	0.2	3	4	0.401864	0.946033
	osa-MIR5083-p5_1ss19CA	GRMZM2G032936_T01	ABC transporter of the mitochondrion 3	GO:0005524(ATP binding);GO:0016887(ATPase activity);GO:0042626(ATPase activity, coupled to transmembrane movement of substances);GO:0006810(transport);GO:0055085(transmembrane transport);GO:0016021(integral to membrane)	ko02010(ABC transporters)	[U] Mitochondrial Fe/S cluster exporter, ABC superfamily	ATATM3,ATM3,STA1	4	1285-1303	Y	86.8111	214.101	1.4088e-05	1.32281e-05	down	-1.30234	1294	1	1	3	3	4	2	0.867927	0.865594
	osa-miR530-5p_R+1	GRMZM2G049495_T01	acyl-CoA binding protein 2	GO:0005515(protein binding);GO:0000062(fatty-acyl-CoA binding)	-	[I] Acyl-CoA-binding protein	ACBP2	4	653-674	Y	21.7028	0	2.558e-08	3.3107e-09	up	-	665	1	0.25			4		0.867927
	osa-miR530-5p_R+1	GRMZM2G049495_T02	acyl-CoA binding protein 2	GO:0005515(protein binding);GO:0000062(fatty-acyl-CoA binding)	-	[I] Acyl-CoA-binding protein	ACBP2	4	55759-55780	Y	21.7028	0	2.558e-08	3.3107e-09	up	-	55771	1	0.25			4		0.867927
	osa-miR530-5p_R+1	GRMZM2G140924_T02	RING/U-box superfamily protein	GO:0046872(metal ion binding)	-	-		4	2216-2236	Y	0	35.6835	5.8239e-07	8.64318e-09	down	-	2227			1	0.5		4		0.790086
	osa-miR530-5p_R+1	GRMZM2G140924_T01	RING/U-box superfamily protein	GO:0046872(metal ion binding)	-	-		4	1679-1699	Y	0	35.6835	5.8239e-07	8.64318e-09	down	-	1690			1	0.5		4		0.790086
	osa-miR530-5p_R+1	GRMZM2G022763_T02	U2 snRNP auxilliary factor, large subunit, splicing factor	GO:0003676(nucleic acid binding)	-	[A] Splicing factor U2AF, large subunit (RRM superfamily)	ATU2AF65A	4	1492-1512	Y	0	23.789	4.504e-05	3.2928e-06	down	-	1503			2	0.333333		2		0.865594
	osa-miR530-5p_R+1	GRMZM2G022763_T04	U2 snRNP auxilliary factor, large subunit, splicing factor	GO:0003676(nucleic acid binding)	ko03040(Spliceosome)	[A] Splicing factor U2AF, large subunit (RRM superfamily)	ATU2AF65A	4	1461-1481	Y	0	23.789	4.504e-05	3.2928e-06	down	-	1472			2	0.333333		2		0.865594
	osa-miR530-5p_R+1	GRMZM2G022763_T03	U2 snRNP auxilliary factor, large subunit, splicing factor	GO:0003676(nucleic acid binding)	ko03040(Spliceosome)	[A] Splicing factor U2AF, large subunit (RRM superfamily)	ATU2AF65A	4	1513-1533	Y	0	23.789	4.504e-05	3.2928e-06	down	-	1524			2	0.333333		2		0.865594
	osa-miR530-5p_R+1	GRMZM2G022763_T01	U2 snRNP auxilliary factor, large subunit, splicing factor	GO:0003676(nucleic acid binding)	-	[A] Splicing factor U2AF, large subunit (RRM superfamily)	ATU2AF65A	4	1513-1533	Y	0	23.789	4.504e-05	3.2928e-06	down	-	1524			2	0.333333		2		0.865594
	osa-miR5338_L-3R-1_1ss14GA	GRMZM2G063162_T01	BCL-2-associated athanogene 6	GO:0051087(chaperone binding)	-	-	ATBAG6,BAG6	3	4849-4864	Y	672.786	124.892	0	5.90513e-140	up	2.42946	4855	31	7.75	7	1.75	2	2	0.968514	0.981458
	osa-miR5338_L-3R-1_1ss14GA	GRMZM2G018988_T01	BCL-2-associated athanogene 6	GO:0051087(chaperone binding)	-	-	ATBAG6,BAG6	3	1788-1803	Y	672.786	124.892	0	5.90513e-140	up	2.42946	1794	31	7.75	7	1.75	2	2	0.968514	0.981458
	osa-miR5338_L-3R-1_1ss14GA	GRMZM2G018988_T02	BCL-2-associated athanogene 6	GO:0051087(chaperone binding)	-	-	ATBAG6,BAG6	3	1788-1803	Y	5946.56	785.037	0	0	up	2.92122	1794	137	68.5	22	11	2	2	0.968514	0.981458
	osa-miR5338_L-3R-1_1ss14GA	GRMZM2G076676_T01	glycine-rich protein	-	-	-		4	1492-1508	Y	130.217	0	2.2303e-42	7.67983e-51	up	-	1499	3	1.5			2		0.999997
	osa-miR5338_L-3R-1_1ss14GA	GRMZM2G076676_T02	glycine-rich protein	-	-	-		4	239-255	Y	130.217	0	2.2303e-42	7.67983e-51	up	-	246	3	1.5			2		0.999997
	osa-miR5338_L-3R-1_1ss14GA	GRMZM2G081653_T02	-	-	-	-		3.5	937-953	Y	173.622	47.578	1.6274e-29	1.52733e-29	up	1.86758	944	6	2	2	0.666667	2	2	0.961411	0.976556
	osa-miR5338_L-3R-1_1ss14GA	GRMZM2G081653_T01	-	-	-	-		3.5	2002-2018	Y	173.622	47.578	1.6274e-29	1.52733e-29	up	1.86758	2009	6	2	2	0.666667	2	2	0.961411	0.976556
	osa-miR5338_L-3R-1_1ss14GA	GRMZM2G024151_T02	shaggy-related kinase 11	GO:0004672(protein kinase activity);GO:0005524(ATP binding);GO:0006468(protein phosphorylation)	-	[G] Glycogen synthase kinase-3	ATSK11,SK 11	4	2384-2400	Y	0	71.367	1.5841e-12	5.1369e-17	down	-	2391			1	1		4		0.99999
	osa-miR5338_L-3R-1_1ss14GA	GRMZM2G420334_T01	SWAP (Suppressor-of-White-APricot)/surp domain-containing protein	-	-	-		4	2321-2336	Y	0	71.367	1.5841e-12	5.1369e-17	down	-	2328			2	1		2		1
	osa-miR5338_L-3R-1_1ss14GA	GRMZM2G078468_T02	homolog of yeast autophagy 18 (ATG18) H	GO:0046933(hydrogen ion transporting ATP synthase activity, rotational mechanism);GO:0046961(proton-transporting ATPase activity, rotational mechanism);GO:0015986(ATP synthesis coupled proton transport);GO:0045261(proton-transporting ATP synthase complex, catalytic core F(1))	-	[R] WD40 repeat protein	ATATG18H,ATG18H	3.5	4548-4563	Y	21.7028	0	2.558e-08	3.3107e-09	up	-	4554	1	0.25			4		0.977311
	osa-miR5338_L-3R-1_1ss14GA	GRMZM2G078468_T01	homolog of yeast autophagy 18 (ATG18) H	GO:0046933(hydrogen ion transporting ATP synthase activity, rotational mechanism);GO:0046961(proton-transporting ATPase activity, rotational mechanism);GO:0015986(ATP synthesis coupled proton transport);GO:0045261(proton-transporting ATP synthase complex, catalytic core F(1))	-	[R] WD40 repeat protein	ATATG18H,ATG18H	3.5	4548-4563	Y	21.7028	0	2.558e-08	3.3107e-09	up	-	4554	1	0.25			4		0.977311
	osa-miR5338_L-3R-1_1ss14GA	GRMZM2G123922_T01	CLPC homologue 1	GO:0005524(ATP binding);GO:0005515(protein binding);GO:0019538(protein metabolic process)	-	[O] Chaperone HSP104 and related ATP-dependent Clp proteases	ATHSP93-V,CLPC,CLPC1,DCA1,HSP93-V	3	2946-2962	Y	390.65	392.518	7.15e-07	9.04722e-07	down	-0.00688478	2953	9	4.5	11	5.5	2	2	0.968514	0.981458
	osa-miR5338_L-3R-1_1ss14GA	GRMZM2G001084_T01	CLPC homologue 1	GO:0005524(ATP binding);GO:0005515(protein binding);GO:0019538(protein metabolic process)	-	[O] Chaperone HSP104 and related ATP-dependent Clp proteases	ATHSP93-V,CLPC,CLPC1,DCA1,HSP93-V	3	2015-2031	Y	390.65	392.518	7.15e-07	9.04722e-07	down	-0.00688478	2022	9	4.5	11	5.5	2	2	0.968514	0.981458
	osa-miR5338_L-3R-1_1ss14GA	GRMZM2G047376_T02	Protein phosphatase 2C family protein	GO:0003824(catalytic activity)	-	[T] Protein phosphatase 1B (formerly 2C)		4	1553-1569	Y	0	28.5468	7.8437e-06	2.84915e-07	down	-	1560			2	0.4		2		1
	osa-miR5338_L-3R-1_1ss14GA	GRMZM2G047376_T01	Protein phosphatase 2C family protein	GO:0003824(catalytic activity)	-	[T] Protein phosphatase 1B (formerly 2C)		4	1549-1565	Y	0	28.5468	7.8437e-06	2.84915e-07	down	-	1556			2	0.4		2		1
	osa-miR5338_L-3R-1_1ss14GA	GRMZM2G057441_T01	ubiquitin activating enzyme 2	GO:0003824(catalytic activity);GO:0005524(ATP binding);GO:0008641(small protein activating enzyme activity);GO:0006464(cellular protein modification process)	ko04120(Ubiquitin mediated proteolysis);ko05012(Parkinson's disease)	[O] Ubiquitin activating enzyme UBA1	ATUBA2,UBA 2	3.5	2624-2640	Y	0	23.789	4.504e-05	3.2928e-06	down	-	2631			2	0.333333		2		0.976556
	osa-miR5338_L-3R-1_1ss14GA	GRMZM2G017654_T02	mitogen-activated protein kinase kinase kinase 7	GO:0004672(protein kinase activity);GO:0005524(ATP binding);GO:0006468(protein phosphorylation)	-	[T] MEKK and related serine/threonine protein kinases	MAP3KE1,MAPKKK7	3	662-677	Y	0	23.789	4.504e-05	3.2928e-06	down	-	668			1	0.333333		4		0.955034
	osa-miR5338_L-3R-1_1ss14GA	GRMZM2G017654_T01	mitogen-activated protein kinase kinase kinase 7	GO:0004672(protein kinase activity);GO:0005524(ATP binding);GO:0006468(protein phosphorylation)	-	[T] MEKK and related serine/threonine protein kinases	MAP3KE1,MAPKKK7	3	662-677	Y	0	23.789	4.504e-05	3.2928e-06	down	-	668			1	0.333333		4		0.955034
	osa-MIR5339-p5_1ss3AG	GRMZM2G155986_T01	-	-	-	-		3	84-102	Y	0	35.6835	5.8239e-07	8.64318e-09	down	-	93			1	0.5		4		0.518016
	osa-MIR5529-p3_1ss2TA	GRMZM2G032104_T01	tRNA/rRNA methyltransferase (SpoU) family protein	GO:0003723(RNA binding);GO:0008173(RNA methyltransferase activity);GO:0006396(RNA processing)	-	-		4	2010-2026	Y	0	214.101	1.8708e-34	9.7283e-50	down	-	2017			3	3		2		0.991292
	osa-miR5532_L-2R-3	GRMZM2G130459_T02	Integrase-type DNA-binding superfamily protein	GO:0003700(sequence-specific DNA binding transcription factor activity);GO:0006355(regulation of transcription, DNA-dependent)	-	-	PLT1	4	1754-1769	Y	28.937	0	1.2687e-10	6.63194e-12	up	-	1761	1	0.333333			4		0.999634
	osa-miR5532_L-2R-3	GRMZM2G130459_T03	Integrase-type DNA-binding superfamily protein	GO:0003700(sequence-specific DNA binding transcription factor activity);GO:0006355(regulation of transcription, DNA-dependent)	-	-	PLT1	4	1751-1766	Y	28.937	0	1.2687e-10	6.63194e-12	up	-	1758	1	0.333333			4		0.999634
	osa-miR5532_L-2R-3	GRMZM2G130459_T01	Integrase-type DNA-binding superfamily protein	GO:0003700(sequence-specific DNA binding transcription factor activity);GO:0006355(regulation of transcription, DNA-dependent)	-	-	PLT1	4	1832-1847	Y	28.937	0	1.2687e-10	6.63194e-12	up	-	1839	1	0.333333			4		0.999634
	osa-miR5827_L-1	GRMZM2G125294_T01	Homeodomain-like transcriptional regulator	GO:0003700(sequence-specific DNA binding transcription factor activity);GO:0043565(sequence-specific DNA binding);GO:0006355(regulation of transcription, DNA-dependent)	-	[K] Transcription factor NKX-5.1/HMX1, contains HOX domain		2	4164-4183	Y	0	23.789	4.504e-05	3.2928e-06	down	-	4174			1	0.333333		4		0.359827
	osa-miR5827_L-1	GRMZM2G125294_T02	Homeodomain-like transcriptional regulator	-	-	-		2	3187-3206	Y	0	23.789	4.504e-05	3.2928e-06	down	-	3197			1	0.333333		4		0.359827
	osa-miR5827_L-1	GRMZM2G048067_T03	HEAT repeat ;WD domain, G-beta repeat protein protein	GO:0005515(protein binding)	-	[D] Guanine nucleotide binding protein MIP1	ATRAPTOR1B,RAPTOR1,RAPTOR1B	4	1522-1540	Y	34.7244	17.8417	0.00024524	0.000375265	up	0.960694	1531	2	0.4	1	0.25	2	4	0.759244	0.721191
	osa-miR5827_L-1	GRMZM2G048067_T01	HEAT repeat ;WD domain, G-beta repeat protein protein	GO:0005515(protein binding)	ko04150(mTOR signaling pathway);ko04910(Insulin signaling pathway)	[D] Guanine nucleotide binding protein MIP1	ATRAPTOR1B,RAPTOR1,RAPTOR1B	4	2583-2601	Y	34.7244	17.8417	0.00024524	0.000375265	up	0.960694	2592	2	0.4	1	0.25	2	4	0.759244	0.721191
	osa-miR5827_L-1	GRMZM2G048067_T02	HEAT repeat ;WD domain, G-beta repeat protein protein	GO:0005515(protein binding)	-	-	ATRAPTOR1B,RAPTOR1,RAPTOR1B	4	2383-2401	Y	34.7244	17.8417	0.00024524	0.000375265	up	0.960694	2392	2	0.4	1	0.25	2	4	0.759244	0.721191
	osa-miR814a_L-4_1ss16CT	GRMZM2G457909_T01	transcription regulators	GO:0005737(cytoplasm)	-	-		4	1035-1052	Y	0	214.101	1.8708e-34	9.7283e-50	down	-	1043			3	3		2		0.838692
	osa-miR814a_L-4_1ss16CT	AC209858.4_FGT003	SET domain group 26	-	-	-	ASHH1,SDG26	4	735-752	Y	24.8032	0	2.6196e-09	2.3095e-10	up	-	743	2	0.285714			3		0.221067
	osa-MIR821b-p3_1ss22AT	GRMZM2G019267_T01	cyclin-dependent kinase C;1	GO:0004672(protein kinase activity);GO:0005524(ATP binding);GO:0006468(protein phosphorylation)	-	[D] Cdc2-related protein kinase	CDKC;1	4	1172-1192	Y	86.8111	0	8.1049e-29	2.90487e-34	up	-	1183	2	1			2		0.850226
	osa-MIR821b-p3_1ss22AT	GRMZM2G019267_T02	cyclin-dependent kinase C;1	GO:0004672(protein kinase activity);GO:0005524(ATP binding);GO:0006468(protein phosphorylation)	-	-	CDKC;1	4	683-703	Y	86.8111	0	8.1049e-29	2.90487e-34	up	-	694	2	1			2		0.850226
	osa-MIR821b-p3_1ss22AT	GRMZM2G181251_T01	SEUSS transcriptional co-regulator	-	-	[K] LIM domain binding protein LDB1/NLI/CLIM	SEU	3.5	1187-1207	Y	86.8111	0	8.1049e-29	2.90487e-34	up	-	1198	3	1			2		0.165416
	pab-miR166b_1ss11CA	GRMZM2G054537_T01	plastid developmental protein DAG, putative	-	-	-		4	1057-1077	Y	0	71.367	1.5841e-12	5.1369e-17	down	-	1068			2	1		2		0.598369
	pab-miR166b_1ss11CA	GRMZM2G055957_T01	calmodulin-binding receptor-like cytoplasmic kinase 3	GO:0004672(protein kinase activity);GO:0006468(protein phosphorylation)	-	[T] Serine/threonine protein kinase	CRCK3	4	2358-2378	Y	0	71.367	1.5841e-12	5.1369e-17	down	-	2369			2	1		2		0.598369
	PC-3p-1010044_2	GRMZM2G011923_T02	DCD (Development and Cell Death) domain protein	-	-	-		4	1356-1376	Y	0	160.576	2.9504e-26	9.30134e-38	down	-	1367			9	2.25		2		0.421509
	PC-3p-1010044_2	GRMZM2G011923_T01	DCD (Development and Cell Death) domain protein	-	-	-		4	1479-1499	Y	0	160.576	2.9504e-26	9.30134e-38	down	-	1490			9	2.25		2		0.421509
	PC-3p-1010044_2	GRMZM2G083788_T01	Transmembrane amino acid transporter family protein	-	-	[E] Amino acid transporters		4	1565-1584	Y	0	23.789	4.504e-05	3.2928e-06	down	-	1575			1	0.333333		4		0.346716
	PC-3p-1046044_1	GRMZM5G881387_T01	vacuolar sorting receptor homolog 1	-	-	[R] Uncharacterized conserved protein, contains PA domain	ATELP,ATELP1,ATVSR1,BP-80,BP80,BP80-1;1,BP80B,GFS1,VSR1,VSR1;1	3	2098-2117	Y	130.217	71.367	1.3777e-11	2.98182e-11	up	0.867584	2108	3	1.5	2	1	2	2	0.184068	0.20909
	PC-3p-1072393_1	GRMZM5G872141_T06	-	-	-	-		3	1767-1791	Y	0	42.8202	4.4017e-08	1.38702e-10	down	-	1782			3	0.6		2		0.505255
	PC-3p-1072393_1	GRMZM5G872141_T05	-	-	-	-		3	1388-1412	Y	0	42.8202	4.4017e-08	1.38702e-10	down	-	1403			3	0.6		2		0.505255
	PC-3p-1072393_1	GRMZM5G872141_T04	Nodulin MtN3 family protein	GO:0016021(integral to membrane)	-	[R] Multitransmembrane protein		3	1351-1375	Y	0	42.8202	4.4017e-08	1.38702e-10	down	-	1366			3	0.6		2		0.505255
	PC-3p-1077396_2	GRMZM2G008623_T01	20S proteasome alpha subunit G1	GO:0004298(threonine-type endopeptidase activity);GO:0051603(proteolysis involved in cellular protein catabolic process);GO:0005839(proteasome core complex);GO:0004175(endopeptidase activity);GO:0006511(ubiquitin-dependent protein catabolic process);GO:0019773(proteasome core complex, alpha-subunit complex)	-	[O] 20S proteasome, regulatory subunit alpha type PSMA3/PRE10	PAG1	4	1301-1317	Y	52.0866	31.7187	9.4721e-05	0.00014146	up	0.715581	1308	3	0.6	4	0.444444	2	2	0.99539	0.997977
	PC-3p-1077396_2	GRMZM2G008623_T02	20S proteasome alpha subunit G1	GO:0004298(threonine-type endopeptidase activity);GO:0051603(proteolysis involved in cellular protein catabolic process);GO:0005839(proteasome core complex)	-	-	PAG1	4	854-870	Y	52.0866	31.7187	9.4721e-05	0.00014146	up	0.715581	861	3	0.6	4	0.444444	2	2	0.99539	0.997977
	PC-3p-1077396_2	GRMZM2G075690_T03	associated molecule with the SH3 domain of STAM 3	GO:0005515(protein binding)	-	-	AMSH3	4	565-581	Y	21.7028	35.6835	0.60627	0.689748	down	-0.717378	572	1	0.25	2	0.5	4	2	0.998083	0.997977
	PC-3p-1077396_2	GRMZM2G075690_T01	associated molecule with the SH3 domain of STAM 3	GO:0005515(protein binding)	ko04144(Endocytosis)	[T] SMAD6 interacting protein AMSH, contains JAB/MPN/Mov34 domain	AMSH3	4	1266-1282	Y	21.7028	35.6835	0.60627	0.689748	down	-0.717378	1273	1	0.25	2	0.5	4	2	0.998083	0.997977
	PC-3p-1077396_2	GRMZM2G075690_T02	associated molecule with the SH3 domain of STAM 3	GO:0005515(protein binding)	-	-	AMSH3	4	1128-1144	Y	21.7028	35.6835	0.60627	0.689748	down	-0.717378	1135	1	0.25	2	0.5	4	2	0.998083	0.997977
	PC-3p-113055_20	GRMZM2G092447_T01	ubiquitin-associated (UBA)/TS-N domain-containing protein / octicosapeptide/Phox/Bemp1 (PB1) domain-containing protein	GO:0005515(protein binding);GO:0008270(zinc ion binding)	-	-		3.5	1054-1070	Y	173.622	0	6.4809e-56	8.33436e-68	up	-	1061	2	2			2		0.863173
	PC-3p-113055_20	GRMZM2G073892_T02	Basic-leucine zipper (bZIP) transcription factor family protein	GO:0003700(sequence-specific DNA binding transcription factor activity);GO:0043565(sequence-specific DNA binding);GO:0006355(regulation of transcription, DNA-dependent)	-	-	atbzip14,FD,FD-1	4	575-591	Y	0	35.6835	5.8239e-07	8.64318e-09	down	-	582			1	0.5		4		0.98934
	PC-3p-1150136_1	GRMZM2G314661_T01	metalloendopeptidases;zinc ion binding;DNA binding	GO:0005515(protein binding)	-	-		2	5036-5053	Y	86.8111	0	8.1049e-29	2.90487e-34	up	-	5044	1	1			4		0.251138
	PC-3p-1159239_2	GRMZM5G872141_T05	-	-	-	-		1	1396-1412	Y	0	42.8202	4.4017e-08	1.38702e-10	down	-	1403			3	0.6		2		0.81624
	PC-3p-1159239_2	GRMZM5G872141_T04	Nodulin MtN3 family protein	GO:0016021(integral to membrane)	-	[R] Multitransmembrane protein		1	1359-1375	Y	0	42.8202	4.4017e-08	1.38702e-10	down	-	1366			3	0.6		2		0.81624
	PC-3p-1159239_2	GRMZM5G872141_T06	-	-	-	-		1	1775-1791	Y	0	42.8202	4.4017e-08	1.38702e-10	down	-	1782			3	0.6		2		0.81624
	PC-3p-1169837_1	GRMZM2G035243_T02	Galactose oxidase/kelch repeat superfamily protein	GO:0005515(protein binding)	-	-		4	382-404	Y	0	71.367	1.5841e-12	5.1369e-17	down	-	395			3	1		2		0.598369
	PC-3p-1169837_1	GRMZM2G035243_T03	Galactose oxidase/kelch repeat superfamily protein	GO:0005515(protein binding)	-	-		4	382-404	Y	0	71.367	1.5841e-12	5.1369e-17	down	-	395			3	1		2		0.598369
	PC-3p-1169837_1	GRMZM2G035243_T01	Galactose oxidase/kelch repeat superfamily protein	GO:0005515(protein binding)	-	-		4	382-404	Y	0	71.367	1.5841e-12	5.1369e-17	down	-	395			3	1		2		0.598369
	PC-3p-1176797_1	GRMZM2G060712_T01	Heavy metal transport/detoxification superfamily protein	-	-	-		4	238-254	Y	0	356.835	2.8873e-56	8.66265e-83	down	-	245			5	5		2		1
	PC-3p-1176797_1	GRMZM2G112429_T01	alpha/beta-Hydrolases superfamily protein	-	-	[R] Predicted alpha/beta hydrolase		4	1523-1539	Y	130.217	0	2.2303e-42	7.67983e-51	up	-	1530	3	1.5			2		0.999998
	PC-3p-1176797_1	GRMZM2G053987_T03	mitogen-activated protein kinase 3	GO:0004672(protein kinase activity);GO:0005524(ATP binding);GO:0006468(protein phosphorylation)	-	[T] Mitogen-activated protein kinase	ATMAPK3,ATMPK3,MPK3	4	267-283	Y	43.4055	0	3.3736e-15	2.6604e-17	up	-	274	1	0.5			4		1
	PC-3p-1176797_1	GRMZM2G053987_T04	mitogen-activated protein kinase 3	GO:0004672(protein kinase activity);GO:0005524(ATP binding);GO:0006468(protein phosphorylation)	ko04010(MAPK signaling pathway);ko04012(ErbB signaling pathway);ko04013(MAPK signaling pathway - fly);ko04062(Chemokine signaling pathway);ko04114(Oocyte meiosis);ko04150(mTOR signaling pathway);ko04270(Vascular smooth muscle contraction);ko04320(Dorso-ventral axis formation);ko04350(TGF-beta signaling pathway);ko04360(Axon guidance);ko04370(VEGF signaling pathway);ko04510(Focal adhesion);ko04520…	[T] Mitogen-activated protein kinase	ATMAPK3,ATMPK3,MPK3	4	267-283	Y	43.4055	0	3.3736e-15	2.6604e-17	up	-	274	1	0.5			4		1
	PC-3p-1176797_1	GRMZM2G054900_T01	calmodulin-binding family protein	-	-	-	EDA39	4	1187-1203	Y	21.7028	0	2.558e-08	3.3107e-09	up	-	1194	1	0.25			4		1
	PC-3p-1177593_1	GRMZM2G102616_T01	-	-	-	-		4	398-421	Y	0	142.734	1.6102e-23	1.23482e-33	down	-	412			2	2		0		0.00259232
	PC-3p-1185820_1	GRMZM2G088114_T01	Nucleic acid-binding, OB-fold-like protein	GO:0003723(RNA binding)	-	-		4	2381-2404	Y	434.055	0	0	4.44176e-168	up	-	2395	5	5			2		0.146337
	PC-3p-1199630_1	GRMZM2G018820_T04	senescence-related gene 3	GO:0008889(glycerophosphodiester phosphodiesterase activity);GO:0006071(glycerol metabolic process)	-	-	SRG3	3	732-748	Y	1193.65	481.727	0	5.74143e-137	up	1.30909	740	55	13.75	27	6.75	2	2	0.893293	0.924247
	PC-3p-1199630_1	GRMZM2G018820_T03	senescence-related gene 3	GO:0008889(glycerophosphodiester phosphodiesterase activity);GO:0006071(glycerol metabolic process)	-	[R] Predicted starch-binding protein	SRG3	3	855-871	Y	1193.65	481.727	0	5.74143e-137	up	1.30909	863	55	13.75	27	6.75	2	2	0.893293	0.924247
	PC-3p-1199630_1	GRMZM2G018820_T02	senescence-related gene 3	GO:0008889(glycerophosphodiester phosphodiesterase activity);GO:0006071(glycerol metabolic process)	-	-	SRG3	3	732-748	Y	1193.65	481.727	0	5.74143e-137	up	1.30909	740	55	13.75	27	6.75	2	2	0.893293	0.924247
	PC-3p-1199630_1	GRMZM2G018820_T01	senescence-related gene 3	GO:0008889(glycerophosphodiester phosphodiesterase activity);GO:0006071(glycerol metabolic process)	-	[R] Predicted starch-binding protein	SRG3	3	855-871	Y	1193.65	481.727	0	5.74143e-137	up	1.30909	863	55	13.75	27	6.75	2	2	0.893293	0.924247
	PC-3p-1199630_1	GRMZM2G028432_T01	vacuolar H+-pumping ATPase 16 kDa proteolipid subunit 4	GO:0015078(hydrogen ion transmembrane transporter activity);GO:0015991(ATP hydrolysis coupled proton transport);GO:0033177(proton-transporting two-sector ATPase complex, proton-transporting domain)	-	[C] Vacuolar H+-ATPase V0 sector, subunits c/c'	AVA-P4	4	195-212	Y	43.4055	0	3.3736e-15	2.6604e-17	up	-	203	1	0.5			4		0.999879
	PC-3p-1199630_1	GRMZM2G162529_T01	phosphoribulokinase	GO:0005524(ATP binding);GO:0016301(kinase activity);GO:0008152(metabolic process)	ko00710(Carbon fixation in photosynthetic organisms)	[Z] Armadillo/beta-Catenin/plakoglobin	PRK	3.5	1083-1100	Y	347.244	785.037	6.7959e-13	3.32349e-13	down	-1.17681	1091	4	4	11	11	2	2	0.717973	0.76766
	PC-3p-1199630_1	GRMZM2G039811_T01	Endomembrane protein 70 protein family	GO:0016021(integral to membrane)	-	[U] Endosomal membrane proteins, EMP70		4	1891-1907	Y	0	71.367	1.5841e-12	5.1369e-17	down	-	1899			3	1		2		0.999869
	PC-3p-1199630_1	GRMZM2G052630_T03	isovaleryl-CoA-dehydrogenase	GO:0016627(oxidoreductase activity, acting on the CH-CH group of donors);GO:0055114(oxidation-reduction process);GO:0003995(acyl-CoA dehydrogenase activity);GO:0050660(flavin adenine dinucleotide binding);GO:0008152(metabolic process)	-	[I] Isovaleryl-CoA dehydrogenase	ATIVD,IVD,IVDH	4	285-301	Y	17.3622	0	6.3158e-07	2.80046e-07	up	-	292	1	0.2			4		0.999879
	PC-3p-1199630_1	GRMZM2G052630_T01	isovaleryl-CoA-dehydrogenase	GO:0016627(oxidoreductase activity, acting on the CH-CH group of donors);GO:0055114(oxidation-reduction process);GO:0003995(acyl-CoA dehydrogenase activity);GO:0050660(flavin adenine dinucleotide binding);GO:0008152(metabolic process)	ko00280(Valine, leucine and isoleucine degradation)	[I] Isovaleryl-CoA dehydrogenase	ATIVD,IVD,IVDH	4	285-301	Y	17.3622	0	6.3158e-07	2.80046e-07	up	-	292	1	0.2			4		0.999879
	PC-3p-1199630_1	GRMZM2G052630_T02	isovaleryl-CoA-dehydrogenase	GO:0016627(oxidoreductase activity, acting on the CH-CH group of donors);GO:0050660(flavin adenine dinucleotide binding);GO:0008152(metabolic process);GO:0055114(oxidation-reduction process)	-	-	ATIVD,IVD,IVDH	4	285-301	Y	17.3622	0	6.3158e-07	2.80046e-07	up	-	292	1	0.2			4		0.999879
	PC-3p-1203100_1	GRMZM2G396846_T01	global transcription factor group E7	GO:0005515(protein binding)	-	-	GTE7	4	1642-1661	Y	0	214.101	1.8708e-34	9.7283e-50	down	-	1652			3	3		2		0.888008
	PC-3p-1213600_1	GRMZM2G064675_T01	-	-	-	-		2.5	712-729	Y	43.4055	0	3.3736e-15	2.6604e-17	up	-	720	1	0.5			4		0.545578
	PC-3p-1213600_1	GRMZM2G010445_T01	-	-	-	-		2.5	712-729	Y	43.4055	0	3.3736e-15	2.6604e-17	up	-	720	1	0.5			4		0.545578
	PC-3p-1213600_1	GRMZM2G081127_T01	squamosa promoter-binding protein-like 12	GO:0003677(DNA binding);GO:0005634(nucleus)	-	-	SPL12	3	2159-2176	Y	43.4055	35.6835	0.013195	0.021631	up	0.282622	2167	1	0.5	1	0.5	4	4	0.758216	0.665383
	PC-3p-1217021_1	GRMZM2G026983_T01	Domain of unknown function (DUF3598)	-	-	-		4	775-792	Y	86.8111	0	8.1049e-29	2.90487e-34	up	-	783	1	1			4		0.991645
	PC-3p-1217021_1	GRMZM2G110714_T02	phosphoenolpyruvate carboxylase 3	GO:0008964(phosphoenolpyruvate carboxylase activity);GO:0006099(tricarboxylic acid cycle);GO:0015977(carbon fixation)	ko00620(Pyruvate metabolism);ko00710(Carbon fixation in photosynthetic organisms);ko00720(Reductive carboxylate cycle (CO2 fixation))	-	ATPPC3,PPC3	3	1264-1281	Y	28.937	0	1.2687e-10	6.63194e-12	up	-	1272	1	0.333333			4		0.758216
	PC-3p-1217021_1	GRMZM2G110714_T01	phosphoenolpyruvate carboxylase 3	GO:0008964(phosphoenolpyruvate carboxylase activity);GO:0006099(tricarboxylic acid cycle);GO:0015977(carbon fixation)	ko00620(Pyruvate metabolism);ko00710(Carbon fixation in photosynthetic organisms);ko00720(Reductive carboxylate cycle (CO2 fixation))	-	ATPPC3,PPC3	3	953-970	Y	28.937	0	1.2687e-10	6.63194e-12	up	-	961	1	0.333333			4		0.758216
	PC-3p-1219071_2	GRMZM2G057829_T01	-	-	-	-		3.5	924-940	Y	43.4055	0	3.3736e-15	2.6604e-17	up	-	931	1	0.5			4		0.919856
	PC-3p-1219071_2	GRMZM2G057829_T02	-	-	-	-		3.5	918-934	Y	43.4055	0	3.3736e-15	2.6604e-17	up	-	925	1	0.5			4		0.919856
	PC-3p-1219071_2	GRMZM2G022359_T01	Integrase-type DNA-binding superfamily protein	GO:0003700(sequence-specific DNA binding transcription factor activity);GO:0006355(regulation of transcription, DNA-dependent)	-	-	PLT2	4	946-963	Y	0	71.367	1.5841e-12	5.1369e-17	down	-	954			1	1		4		0.996052
	PC-3p-1219071_2	GRMZM2G048392_T01	Ubiquitin carboxyl-terminal hydrolase family protein	-	-	-		3	3212-3228	Y	0	71.367	1.5841e-12	5.1369e-17	down	-	3219			1	1		4		0.978327
	PC-3p-1219071_2	GRMZM2G056145_T03	RNA recognition motif (RRM)-containing protein	-	-	-		4	1404-1420	Y	57.874	23.789	4.9168e-08	1.03694e-07	up	1.28262	1411	2	0.666667	1	0.333333	2	4	0.99791	0.996052
	PC-3p-1219071_2	GRMZM2G056145_T01	RNA recognition motif (RRM)-containing protein	GO:0003676(nucleic acid binding)	-	[R] Nucleic acid binding protein		4	2419-2435	Y	57.874	23.789	4.9168e-08	1.03694e-07	up	1.28262	2426	2	0.666667	1	0.333333	2	4	0.99791	0.996052
	PC-3p-1219071_2	GRMZM2G056145_T04	RNA recognition motif (RRM)-containing protein	-	-	-		4	1404-1420	Y	57.874	23.789	4.9168e-08	1.03694e-07	up	1.28262	1411	2	0.666667	1	0.333333	2	4	0.99791	0.996052
	PC-3p-1219071_2	GRMZM2G012229_T02	RPM1 interacting protein 4	-	-	-	RIN4	3.5	329-346	Y	0	35.6835	5.8239e-07	8.64318e-09	down	-	337			1	0.5		4		0.857192
	PC-3p-1219071_2	GRMZM2G012229_T01	RPM1 interacting protein 4	-	-	-	RIN4	3.5	329-346	Y	0	35.6835	5.8239e-07	8.64318e-09	down	-	337			1	0.5		4		0.857192
	PC-3p-1219071_2	GRMZM5G820632_T01	-	-	-	-		4	558-574	Y	17.3622	0	6.3158e-07	2.80046e-07	up	-	565	1	0.2			4		0.999236
	PC-3p-1219071_2	GRMZM2G064311_T01	-	-	-	-		3.5	39-55	Y	17.3622	0	6.3158e-07	2.80046e-07	up	-	46	1	0.2			4		0.919856
	PC-3p-1219071_2	GRMZM2G031143_T04	-	-	-	-		3	1184-1200	Y	14.4685	0	5.4344e-06	4.01435e-06	up	-	1191	1	0.166667			4		0.99305
	PC-3p-1219071_2	GRMZM2G031143_T02	-	-	-	-		3	1118-1134	Y	14.4685	0	5.4344e-06	4.01435e-06	up	-	1125	1	0.166667			4		0.99305
	PC-3p-1219071_2	GRMZM2G031143_T07	-	-	-	-		3	1222-1238	Y	14.4685	0	5.4344e-06	4.01435e-06	up	-	1229	1	0.166667			4		0.99305
	PC-3p-1219071_2	GRMZM2G031143_T03	-	-	-	-		3	1217-1233	Y	14.4685	0	5.4344e-06	4.01435e-06	up	-	1224	1	0.166667			4		0.99305
	PC-3p-1219071_2	GRMZM2G031143_T05	-	-	-	-		3	1181-1197	Y	14.4685	0	5.4344e-06	4.01435e-06	up	-	1188	1	0.166667			4		0.99305
	PC-3p-1219071_2	GRMZM2G031143_T01	-	-	-	-		3	1121-1137	Y	14.4685	0	5.4344e-06	4.01435e-06	up	-	1128	1	0.166667			4		0.99305
	PC-3p-1220119_1	GRMZM2G046098_T02	like COV 2	-	-	-	LCV2	3.5	1433-1456	Y	86.8111	0	8.1049e-29	2.90487e-34	up	-	1447	3	1			2		0.418687
	PC-3p-1220119_1	GRMZM2G046098_T03	like COV 2	-	-	-	LCV2	3.5	1244-1267	Y	86.8111	0	8.1049e-29	2.90487e-34	up	-	1258	3	1			0		0.0081591
	PC-3p-1220119_1	GRMZM2G046098_T04	like COV 2	-	-	-	LCV2	3.5	2450-2473	Y	86.8111	0	8.1049e-29	2.90487e-34	up	-	2464	3	1			0		0.0081591
	PC-3p-1220999_1	GRMZM2G181251_T01	SEUSS transcriptional co-regulator	-	-	[K] LIM domain binding protein LDB1/NLI/CLIM	SEU	3.5	3433-3448	Y	86.8111	0	8.1049e-29	2.90487e-34	up	-	3439	1	1			4		0.568855
	PC-3p-1276949_1	GRMZM2G076394_T01	O-acetyltransferase family protein	-	-	[R] O-acetyltransferase		4	995-1017	Y	0	50.9764	2.3354e-09	2.11083e-12	down	-	1008			5	0.714286		3		0.036843
	PC-3p-1288916_1	GRMZM2G003963_T01	-	-	-	-		4	3281-3298	Y	86.8111	0	8.1049e-29	2.90487e-34	up	-	3289	2	1			2		0.992589
	PC-3p-1288916_1	GRMZM2G003963_T02	-	-	-	-		4	2954-2971	Y	86.8111	0	8.1049e-29	2.90487e-34	up	-	2962	2	1			2		0.992589
	PC-3p-129038_14	GRMZM2G052178_T02	-	-	-	[W] Cell adhesion complex protein bystin		4	1455-1471	Y	0	142.734	1.6102e-23	1.23482e-33	down	-	1463			2	2		2		0.968772
	PC-3p-129038_14	GRMZM2G067462_T01	vesicle-associated membrane protein 725	-	-	[U] Synaptobrevin/VAMP-like protein	ATVAMP725,VAMP725	4	358-374	Y	86.8111	71.367	0.00045618	0.000478002	up	0.282622	366	4	1	4	1	2	2	0.950519	0.968772
	PC-3p-129038_14	GRMZM2G054193_T01	vesicle-associated membrane protein 726	GO:0016192(vesicle-mediated transport);GO:0016021(integral to membrane)	-	[U] Synaptobrevin/VAMP-like protein	ATVAMP726,VAMP726	4	384-400	Y	86.8111	71.367	0.00045618	0.000478002	up	0.282622	392	4	1	4	1	2	2	0.950519	0.968772
	PC-3p-1314524_1	GRMZM2G031280_T01	RING/U-box superfamily protein	GO:0046872(metal ion binding)	-	[O] Anaphase-promoting complex (APC), subunit 11		3.5	451-467	Y	217.028	0	1.9381e-69	2.19042e-84	up	-	458	5	2.5			2		0.595097
	PC-3p-1343022_2	AC199782.5_FGT001	P-loop containing nucleoside triphosphate hydrolases superfamily protein	-	-	[P] Putative arsenite-translocating ATPase		4	189-207	Y	86.8111	0	8.1049e-29	2.90487e-34	up	-	198	1	1			4		0.982557
	PC-3p-1343022_2	GRMZM2G001454_T01	-	-	-	-		3.5	1913-1931	Y	10.8514	0	8.2146e-05	5.75444e-05	up	-	1922	1	0.125			4		0.981615
	PC-3p-1343022_2	GRMZM5G860302_T01	-	-	-	-		3.5	354-372	Y	10.8514	0	8.2146e-05	5.75444e-05	up	-	363	1	0.125			4		0.981615
	PC-3p-1349075_1	GRMZM2G061447_T01	Protein kinase superfamily protein	GO:0004672(protein kinase activity);GO:0006468(protein phosphorylation)	-	[T] Serine/threonine protein kinase		2	3411-3434	Y	0	57.0936	2.6022e-10	1.09631e-13	down	-	3425			8	0.8		3		0.298082
	PC-3p-1349075_1	GRMZM2G061447_T03	Protein kinase superfamily protein	GO:0004672(protein kinase activity);GO:0006468(protein phosphorylation)	-	[T] Serine/threonine protein kinase		2	3365-3388	Y	0	42.8202	4.4017e-08	1.38702e-10	down	-	3379			6	0.6		3		0.298082
	PC-3p-1349075_1	GRMZM2G061447_T04	Protein kinase superfamily protein	GO:0004672(protein kinase activity);GO:0006468(protein phosphorylation)	-	[T] Serine/threonine protein kinase		2	3290-3313	Y	0	42.8202	4.4017e-08	1.38702e-10	down	-	3304			6	0.6		3		0.298082
	PC-3p-13494_231	GRMZM2G036169_T01	LEUNIG_homolog	GO:0005515(protein binding)	-	[R] WD40 repeat-containing protein	LUH	4	1726-1743	Y	0	285.468	2.2923e-45	3.96032e-66	down	-	1734			4	4		2		0.999979
	PC-3p-13494_231	GRMZM2G095540_T01	heteroglycan glucosidase 1	-	-	-	HGL1	4	210-227	Y	86.8111	0	8.1049e-29	2.90487e-34	up	-	218	2	1			2		0.999912
	PC-3p-13494_231	GRMZM2G132633_T02	Transcription factor IIA, alpha/beta subunit	GO:0006367(transcription initiation from RNA polymerase II promoter);GO:0005672(transcription factor TFIIA complex)	ko03022(Basal transcription factors)	[K] RNA polymerase II transcription initiation factor TFIIA, large chain		3.5	1072-1089	Y	43.4055	0	3.3736e-15	2.6604e-17	up	-	1080	1	0.5			4		0.998527
	PC-3p-13494_231	GRMZM2G132633_T01	Transcription factor IIA, alpha/beta subunit	GO:0006367(transcription initiation from RNA polymerase II promoter);GO:0005672(transcription factor TFIIA complex)	ko03022(Basal transcription factors)	[K] RNA polymerase II transcription initiation factor TFIIA, large chain		3.5	1081-1098	Y	43.4055	0	3.3736e-15	2.6604e-17	up	-	1089	1	0.5			4		0.998527
	PC-3p-13494_231	GRMZM2G019361_T03	Guanylate-binding family protein	GO:0003924(GTPase activity);GO:0005525(GTP binding)	-	-		3.5	601-618	Y	28.937	0	1.2687e-10	6.63194e-12	up	-	609	3	0.333333			2		0.996322
	PC-3p-13494_231	GRMZM2G019361_T02	Guanylate-binding family protein	GO:0003924(GTPase activity);GO:0005525(GTP binding)	-	-		3.5	601-618	Y	28.937	0	1.2687e-10	6.63194e-12	up	-	609	3	0.333333			2		0.996322
	PC-3p-13494_231	GRMZM2G019361_T01	Guanylate-binding family protein	GO:0003924(GTPase activity);GO:0005525(GTP binding)	-	-		3.5	601-618	Y	28.937	0	1.2687e-10	6.63194e-12	up	-	609	3	0.333333			2		0.996322
	PC-3p-13494_231	GRMZM2G021033_T01	Ribosomal protein S4 (RPS4A) family protein	-	-	-		3.5	682-699	Y	8.68111	0	0.00042783	0.000339561	up	-	690	1	0.1			4		0.998527
	PC-3p-1351719_1	GRMZM2G010884_T02	photosystem I light harvesting complex gene 3	-	ko00196(Photosynthesis - antenna proteins)	-	LHCA3	4	160-177	Y	0	249.784	6.519e-40	3.04533e-58	down	-	168			7	3.5		3		0.675726
	PC-3p-1351719_1	GRMZM2G010884_T01	photosystem I light harvesting complex gene 3	-	ko00196(Photosynthesis - antenna proteins)	-	LHCA3	4	233-250	Y	0	249.784	6.519e-40	3.04533e-58	down	-	241			7	3.5		3		0.675726
	PC-3p-1351719_1	GRMZM2G084286_T01	-	-	-	-		4	20-38	Y	0	142.734	1.6102e-23	1.23482e-33	down	-	29			4	2		2		0.995803
	PC-3p-1351719_1	GRMZM2G092311_T01	photosystem I light harvesting complex gene 1	-	ko00196(Photosynthesis - antenna proteins)	-	LHCA1	4	481-499	Y	43.4055	124.892	5.0434e-05	2.89147e-05	down	-1.52473	490	2	0.5	7	1.75	3	3	0.527394	0.675726
	PC-3p-1351719_1	GRMZM2G092311_T02	photosystem I light harvesting complex gene 1	-	ko00196(Photosynthesis - antenna proteins)	-	LHCA1	4	481-499	Y	43.4055	124.892	5.0434e-05	2.89147e-05	down	-1.52473	490	2	0.5	7	1.75	3	3	0.527394	0.675726
	PC-3p-1351719_1	GRMZM2G092311_T03	photosystem I light harvesting complex gene 1	-	-	-	LHCA1	4	511-529	Y	43.4055	124.892	5.0434e-05	2.89147e-05	down	-1.52473	520	2	0.5	7	1.75	3	3	0.527394	0.675726
	PC-3p-1381526_1	GRMZM2G162529_T01	phosphoribulokinase	GO:0005524(ATP binding);GO:0016301(kinase activity);GO:0008152(metabolic process)	ko00710(Carbon fixation in photosynthetic organisms)	[Z] Armadillo/beta-Catenin/plakoglobin	PRK	3.5	698-714	Y	0	214.101	1.8708e-34	9.7283e-50	down	-	706			3	3		2		0.565705
	PC-3p-1381526_1	GRMZM2G136344_T02	zeaxanthin epoxidase (ZEP) (ABA1)	GO:0005515(protein binding)	-	-	ABA1,ATABA1,ATZEP,IBS3,LOS6,NPQ2,ZEP	4	186-203	Y	28.937	23.789	0.043008	0.0506753	up	0.282622	194	1	0.333333	1	0.333333	4	4	0.936743	0.88101
	PC-3p-142606_12	GRMZM2G061447_T01	Protein kinase superfamily protein	GO:0004672(protein kinase activity);GO:0006468(protein phosphorylation)	-	[T] Serine/threonine protein kinase		4	3411-3434	Y	0	57.0936	2.6022e-10	1.09631e-13	down	-	3425			8	0.8		3		0.20167
	PC-3p-142606_12	GRMZM2G061447_T03	Protein kinase superfamily protein	GO:0004672(protein kinase activity);GO:0006468(protein phosphorylation)	-	[T] Serine/threonine protein kinase		4	3365-3388	Y	0	42.8202	4.4017e-08	1.38702e-10	down	-	3379			6	0.6		3		0.20167
	PC-3p-142606_12	GRMZM2G061447_T04	Protein kinase superfamily protein	GO:0004672(protein kinase activity);GO:0006468(protein phosphorylation)	-	[T] Serine/threonine protein kinase		4	3290-3313	Y	0	42.8202	4.4017e-08	1.38702e-10	down	-	3304			6	0.6		3		0.20167
	PC-3p-143621_12	GRMZM2G037265_T02	seed imbibition 1	-	-	-	AtSIP1,SIP1	4	1858-1875	Y	96.4567	31.7187	4.4295e-15	9.26517e-15	up	1.60455	1866	10	1.11111	4	0.444444	2	3	0.824551	0.33829
	PC-3p-1437072_1	GRMZM2G022792_T01	-	-	-	-		4	2139-2162	Y	0	142.734	1.6102e-23	1.23482e-33	down	-	2153			2	2		0		0.00775682
	PC-3p-1441408_1	GRMZM2G060522_T01	NSP-interacting kinase 1	GO:0005515(protein binding)	-	-	NIK1	4	323-340	Y	0	142.734	1.6102e-23	1.23482e-33	down	-	331			2	2		2		0.865594
	PC-3p-1441408_1	GRMZM2G011928_T01	Tetratricopeptide repeat (TPR)-like superfamily protein	-	-	-		4	1185-1202	Y	0	28.5468	7.8437e-06	2.84915e-07	down	-	1193			2	0.4		2		0.865594
	PC-3p-1441408_1	GRMZM2G007914_T01	-	-	-	-		3.5	958-975	Y	0	23.789	4.504e-05	3.2928e-06	down	-	966			1	0.333333		4		0.385265
	PC-3p-1441408_1	GRMZM2G349988_T01	-	-	-	-		3.5	731-748	Y	0	23.789	4.504e-05	3.2928e-06	down	-	739			1	0.333333		4		0.385265
	PC-3p-1441408_1	GRMZM2G007914_T02	-	-	-	-		3.5	958-975	Y	0	23.789	4.504e-05	3.2928e-06	down	-	966			1	0.333333		4		0.385265
	PC-3p-1441408_1	GRMZM2G155357_T02	phosphorylethanolamine cytidylyltransferase 1	GO:0003824(catalytic activity);GO:0009058(biosynthetic process)	-	[I] Choline phosphate cytidylyltransferase/Predicted CDP-ethanolamine synthase	PECT1	4	2376-2393	Y	86.8111	71.367	0.00045618	0.000478002	up	0.282622	2384	1	1	1	1	4	4	0.867927	0.790086
	PC-3p-1443773_1	GRMZM2G127844_T01	Peptidyl-tRNA hydrolase II (PTH2) family protein	GO:0004045(aminoacyl-tRNA hydrolase activity)	-	[S] Uncharacterized conserved protein		1.5	916-939	Y	17.3622	0	6.3158e-07	2.80046e-07	up	-	930	1	0.2			4		0.94154
	PC-3p-1443773_1	GRMZM2G127844_T03	Peptidyl-tRNA hydrolase II (PTH2) family protein	GO:0004045(aminoacyl-tRNA hydrolase activity)	-	[S] Uncharacterized conserved protein		1.5	916-939	Y	17.3622	0	6.3158e-07	2.80046e-07	up	-	930	1	0.2			4		0.94154
	PC-3p-1443773_1	GRMZM2G052562_T01	GDSL-like Lipase/Acylhydrolase superfamily protein	GO:0016788(hydrolase activity, acting on ester bonds);GO:0006629(lipid metabolic process)	-	-		1.5	1518-1541	Y	14.4685	0	5.4344e-06	4.01435e-06	up	-	1532	1	0.166667			4		0.94154
	PC-3p-1443773_1	GRMZM2G052562_T02	GDSL-like Lipase/Acylhydrolase superfamily protein	GO:0016788(hydrolase activity, acting on ester bonds);GO:0006629(lipid metabolic process)	-	-		1.5	1412-1435	Y	14.4685	0	5.4344e-06	4.01435e-06	up	-	1426	1	0.166667			4		0.94154
	PC-3p-1460413_1	GRMZM2G022792_T01	-	-	-	-		4	2139-2162	Y	0	142.734	1.6102e-23	1.23482e-33	down	-	2153			2	2		0		0.010329
	PC-3p-1475589_1	GRMZM2G541193_T03	proteolysis 6	-	-	[O] Predicted ubiquitin-protein ligase of the N-recognin family	PRT6	4	1312-1328	Y	43.4055	0	3.3736e-15	2.6604e-17	up	-	1319	1	0.5			4		0.999977
	PC-3p-1475589_1	GRMZM2G541193_T02	proteolysis 6	-	-	[O] Predicted ubiquitin-protein ligase of the N-recognin family	PRT6	4	1312-1328	Y	43.4055	0	3.3736e-15	2.6604e-17	up	-	1319	1	0.5			4		0.999977
	PC-3p-1476426_1	GRMZM2G061447_T01	Protein kinase superfamily protein	GO:0004672(protein kinase activity);GO:0006468(protein phosphorylation)	-	[T] Serine/threonine protein kinase		3	3411-3434	Y	0	57.0936	2.6022e-10	1.09631e-13	down	-	3425			8	0.8		3		0.251426
	PC-3p-1476426_1	GRMZM2G061447_T03	Protein kinase superfamily protein	GO:0004672(protein kinase activity);GO:0006468(protein phosphorylation)	-	[T] Serine/threonine protein kinase		3	3365-3388	Y	0	42.8202	4.4017e-08	1.38702e-10	down	-	3379			6	0.6		3		0.251426
	PC-3p-1476426_1	GRMZM2G061447_T04	Protein kinase superfamily protein	GO:0004672(protein kinase activity);GO:0006468(protein phosphorylation)	-	[T] Serine/threonine protein kinase		3	3290-3313	Y	0	42.8202	4.4017e-08	1.38702e-10	down	-	3304			6	0.6		3		0.251426
	PC-3p-1480442_1	GRMZM2G065154_T01	MATE efflux family protein	GO:0015238(drug transmembrane transporter activity);GO:0015297(antiporter activity);GO:0006855(drug transmembrane transport);GO:0055085(transmembrane transport);GO:0016020(membrane)	-	[R] Uncharacterized membrane protein, predicted efflux pump		4	1624-1640	Y	0	142.734	1.6102e-23	1.23482e-33	down	-	1632			2	2		2		0.955021
	PC-3p-1480442_1	GRMZM2G051289_T01	-	-	-	-		4	203-220	Y	43.4055	0	3.3736e-15	2.6604e-17	up	-	211	1	0.5			4		0.956222
	PC-3p-151724_12	GRMZM2G009335_T03	-	-	-	-		3	1282-1302	Y	260.433	0	5.8954e-83	5.73699e-101	up	-	1293	3	3			2		0.456798
	PC-3p-155058_11	GRMZM2G012140_T01	O-Glycosyl hydrolases family 17 protein	GO:0004553(hydrolase activity, hydrolyzing O-glycosyl compounds);GO:0005975(carbohydrate metabolic process)	-	-		4	3435-3451	Y	86.8111	71.367	0.00045618	0.000478002	up	0.282622	3442	1	1	1	1	4	4	0.936743	0.88101
	PC-3p-1554929_1	GRMZM5G868273_T02	SufE/NifU family protein	GO:0005506(iron ion binding);GO:0051536(iron-sulfur cluster binding);GO:0016226(iron-sulfur cluster assembly)	-	[C] Iron binding protein involved in Fe-S cluster formation	ATISU1,ISU1	4	559-579	Y	260.433	142.734	1.1604e-21	4.02986e-21	up	0.867584	570	6	3	4	2	2	2	0.546652	0.598369
	PC-3p-1554929_1	GRMZM5G868273_T01	SufE/NifU family protein	GO:0005506(iron ion binding);GO:0051536(iron-sulfur cluster binding);GO:0016226(iron-sulfur cluster assembly)	-	-	ATISU1,ISU1	4	1275-1295	Y	260.433	142.734	1.1604e-21	4.02986e-21	up	0.867584	1286	6	3	4	2	2	2	0.546652	0.598369
	PC-3p-1554929_1	GRMZM2G442195_T02	evolutionarily conserved C-terminal region 5	-	-	[R] Uncharacterized high-glucose-regulated protein	ECT5	4	824-844	Y	0	107.05	4.9138e-18	3.19522e-25	down	-	835			3	1.5		2		0.598369
	PC-3p-1554929_1	GRMZM2G442195_T01	evolutionarily conserved C-terminal region 5	-	-	[R] Uncharacterized high-glucose-regulated protein	ECT5	4	1318-1338	Y	0	107.05	4.9138e-18	3.19522e-25	down	-	1329			3	1.5		2		0.598369
	PC-3p-1561473_1	GRMZM2G000823_T01	P-loop containing nucleoside triphosphate hydrolases superfamily protein	GO:0003676(nucleic acid binding);GO:0005524(ATP binding);GO:0008026(ATP-dependent helicase activity);GO:0004386(helicase activity)	-	[A] ATP-dependent RNA helicase	LOS4	4	1187-1205	Y	0	428.202	3.6954e-67	3.60592e-99	down	-	1196			6	6		2		0.598369
	PC-3p-1577302_1	GRMZM2G063851_T02	Citrate synthase family protein	GO:0046912(transferase activity, transferring acyl groups, acyl groups converted into alkyl on transfer);GO:0044262(cellular carbohydrate metabolic process)	-	-	ATCS,CSY4	4	1128-1146	Y	12.4016	61.1717	2.2617e-05	7.45681e-06	down	-2.30234	1137	1	0.142857	6	0.857143	4	2	0.601554	0.598369
	PC-3p-1577302_1	GRMZM2G063851_T01	Citrate synthase family protein	GO:0046912(transferase activity, transferring acyl groups, acyl groups converted into alkyl on transfer);GO:0044262(cellular carbohydrate metabolic process)	ko00020(Citrate cycle (TCA cycle));ko00630(Glyoxylate and dicarboxylate metabolism)	[C] Citrate synthase	ATCS,CSY4	4	1468-1486	Y	12.4016	61.1717	2.2617e-05	7.45681e-06	down	-2.30234	1477	1	0.142857	6	0.857143	4	2	0.601554	0.598369
	PC-3p-1577302_1	GRMZM2G063851_T04	Citrate synthase family protein	GO:0046912(transferase activity, transferring acyl groups, acyl groups converted into alkyl on transfer);GO:0044262(cellular carbohydrate metabolic process)	ko00020(Citrate cycle (TCA cycle));ko00630(Glyoxylate and dicarboxylate metabolism)	[C] Citrate synthase	ATCS,CSY4	4	1416-1434	Y	12.4016	61.1717	2.2617e-05	7.45681e-06	down	-2.30234	1425	1	0.142857	6	0.857143	4	2	0.601554	0.598369
	PC-3p-1590793_1	GRMZM2G002075_T01	abscisic acid responsive element-binding factor 1	GO:0003700(sequence-specific DNA binding transcription factor activity);GO:0043565(sequence-specific DNA binding);GO:0006355(regulation of transcription, DNA-dependent)	-	-	ABF1	3.5	723-738	Y	86.8111	0	8.1049e-29	2.90487e-34	up	-	730	1	1			4		0.770601
	PC-3p-1590793_1	GRMZM2G132577_T01	Protein of unknown function (DUF3511)	-	-	-		3	487-503	Y	173.622	499.569	5.0806e-16	1.10322e-16	down	-1.52473	494	2	2	7	7	2	2	0.456798	0.505255
	PC-3p-1590793_1	GRMZM2G067176_T01	molybdopterin biosynthesis CNX1 protein / molybdenum cofactor biosynthesis enzyme CNX1 (CNX1)	GO:0006777(Mo-molybdopterin cofactor biosynthetic process);GO:0032324(molybdopterin cofactor biosynthetic process)	-	[H] Molybdopterin biosynthesis protein	B73,CHL6,CNX,CNX1,SIR4	3.5	1510-1525	Y	43.4055	0	3.3736e-15	2.6604e-17	up	-	1517	1	0.5			4		0.770601
	PC-3p-1590793_1	GRMZM2G067176_T02	molybdopterin biosynthesis CNX1 protein / molybdenum cofactor biosynthesis enzyme CNX1 (CNX1)	GO:0006777(Mo-molybdopterin cofactor biosynthetic process);GO:0032324(molybdopterin cofactor biosynthetic process)	-	[H] Molybdopterin biosynthesis protein	B73,CHL6,CNX,CNX1,SIR4	3.5	829-844	Y	43.4055	0	3.3736e-15	2.6604e-17	up	-	836	1	0.5			4		0.770601
	PC-3p-1590793_1	GRMZM2G040803_T02	RING membrane-anchor 1	GO:0046872(metal ion binding)	-	[O] Predicted E3 ubiquitin ligase	ATRMA1,RMA1	4	1436-1452	Y	0	47.578	7.9252e-09	1.22219e-11	down	-	1443			2	0.666667		3		0.759847
	PC-3p-1590793_1	GRMZM2G040803_T01	RING membrane-anchor 1	GO:0046872(metal ion binding)	-	[O] Predicted E3 ubiquitin ligase	ATRMA1,RMA1	4	2624-2640	Y	0	47.578	7.9252e-09	1.22219e-11	down	-	2631			2	0.666667		3		0.759847
	PC-3p-1591461_1	GRMZM2G106061_T01	RAB GTPase homolog E1B	GO:0003924(GTPase activity);GO:0005525(GTP binding)	ko04626(Plant-pathogen interaction)	[J] Mitochondrial translation elongation factor Tu	ATRAB8D,ATRABE1B,RABE1b	4	427-444	Y	0	190.312	8.1943e-31	2.01593e-44	down	-	436			8	2.66667		2		0.906685
	PC-3p-1612383_1	GRMZM2G054481_T01	Methyltransferase-related protein	-	-	-		2	907-930	Y	21.7028	0	2.558e-08	3.3107e-09	up	-	921	1	0.25			4		0.580042
	PC-3p-1612618_1	GRMZM2G048497_T01	homoserine kinase	GO:0005524(ATP binding)	ko00260(Glycine, serine and threonine metabolism)	[E] Homoserine kinase	DMR1,HSK	4	1589-1609	Y	86.8111	142.734	0.30258	0.315475	down	-0.717378	1600	1	1	2	2	4	2	0.66853	0.665349
	PC-3p-1615046_1	GRMZM2G008649_T01	-	-	-	-		4	531-549	Y	43.4055	35.6835	0.013195	0.021631	up	0.282622	540	2	0.5	2	0.5	3	3	0.240287	0.33829
	PC-3p-162722_11	GRMZM2G009335_T03	-	-	-	-		2.5	1282-1302	Y	260.433	0	5.8954e-83	5.73699e-101	up	-	1293	3	3			2		0.49241
	PC-3p-166174_10	GRMZM2G056766_T01	heat shock protein 70 (Hsp 70) family protein	-	-	[O] Molecular chaperones HSP105/HSP110/SSE1, HSP70 superfamily		3.5	2845-2861	Y	43.4055	0	3.3736e-15	2.6604e-17	up	-	2852	1	0.5			4		0.770601
	PC-3p-1662087_1	GRMZM2G091161_T01	-	-	-	-		4	494-514	Y	28.937	0	1.2687e-10	6.63194e-12	up	-	505	1	0.333333			4		0.809162
	PC-3p-166921_9	GRMZM2G098697_T02	NB-ARC domain-containing disease resistance protein	GO:0043531(ADP binding)	-	-		4	680-700	Y	0	71.367	1.5841e-12	5.1369e-17	down	-	691			4	1		2		0.888008
	PC-3p-166921_9	GRMZM2G027019_T01	vesicle-associated membrane protein 713	GO:0016192(vesicle-mediated transport);GO:0016021(integral to membrane)	-	[U] Synaptobrevin/VAMP-like protein	ATVAMP713,VAMP713	3	1419-1439	Y	12.4016	0	2.5542e-05	2.36884e-05	up	-	1430	1	0.142857			4		0.508285
	PC-3p-166921_9	GRMZM2G025243_T01	short-chain dehydrogenase-reductase B	GO:0016491(oxidoreductase activity);GO:0008152(metabolic process)	ko04146(Peroxisome)	[R] Reductases with broad range of substrate specificities	DECR,SDRB	4	1249-1269	Y	37.2047	71.367	0.14404	0.170775	down	-0.939771	1260	3	0.428571	4	1	3	2	0.259031	0.888008
	PC-3p-166921_9	GRMZM2G025243_T02	short-chain dehydrogenase-reductase B	-	-	-	DECR,SDRB	4	8289-8309	Y	37.2047	71.367	0.14404	0.170775	down	-0.939771	8300	3	0.428571	4	1	3	2	0.259031	0.888008
	PC-3p-1671314_1	GRMZM2G055660_T01	-	-	-	-		3	549-572	Y	0	142.734	1.6102e-23	1.23482e-33	down	-	563			2	2		2		0.806407
	PC-3p-169098_11	GRMZM2G095921_T01	-	-	-	-		4	2370-2387	Y	86.8111	0	8.1049e-29	2.90487e-34	up	-	2378	1	1			4		0.989957
	PC-3p-169098_11	GRMZM2G145133_T01	-	-	-	-		4	1248-1265	Y	0	23.789	4.504e-05	3.2928e-06	down	-	1256			1	0.333333		4		0.971214
	PC-3p-169098_11	GRMZM2G145133_T04	-	-	-	-		4	674-691	Y	0	23.789	4.504e-05	3.2928e-06	down	-	682			1	0.333333		4		0.971214
	PC-3p-169098_11	GRMZM2G145133_T03	-	-	-	-		4	1254-1271	Y	0	23.789	4.504e-05	3.2928e-06	down	-	1262			1	0.333333		4		0.971214
	PC-3p-1698837_1	GRMZM2G022792_T01	-	-	-	-		3.5	2138-2162	Y	0	142.734	1.6102e-23	1.23482e-33	down	-	2153			2	2		0		0.00886001
	PC-3p-171247_9	GRMZM2G097277_T01	alpha-L-arabinofuranosidase 1	GO:0046556(alpha-N-arabinofuranosidase activity);GO:0046373(L-arabinose metabolic process)	-	-	ARAF,ARAF1,ASD1,ATASD1	4	1695-1711	Y	86.8111	0	8.1049e-29	2.90487e-34	up	-	1702	1	1			4		0.999634
	PC-3p-171247_9	GRMZM2G139977_T01	histone acetyltransferase of the CBP family 1	GO:0008270(zinc ion binding);GO:0003712(transcription cofactor activity);GO:0004402(histone acetyltransferase activity);GO:0006355(regulation of transcription, DNA-dependent);GO:0005634(nucleus)	ko04110(Cell cycle);ko04310(Wnt signaling pathway);ko04330(Notch signaling pathway);ko04350(TGF-beta signaling pathway);ko04520(Adherens junction);ko04630(Jak-STAT signaling pathway);ko04720(Long-term potentiation);ko04916(Melanogenesis);ko05016(Huntington's disease);ko05200(Pathways in cancer);ko05211(Renal cell carcinoma);ko05215(Prostate cancer)	[K] CREB binding protein/P300 and related TAZ Zn-finger proteins	ATHAC1,ATHPCAT2,HAC1,PCAT2	3.5	4288-4303	Y	0	95.156	3.3421e-16	2.23259e-22	down	-	4295			3	1.33333		2		0.99641
	PC-3p-171247_9	GRMZM2G060886_T02	S-adenosyl-L-methionine-dependent methyltransferases superfamily protein	GO:0008168(methyltransferase activity);GO:0008152(metabolic process)	ko00564(Glycerophospholipid metabolism)	[R] SAM-dependent methyltransferases	NMT1,PEAMT,XPL1	3	1338-1354	Y	0	71.367	1.5841e-12	5.1369e-17	down	-	1345			1	1		4		0.598403
	PC-3p-171247_9	GRMZM2G010871_T01	heat shock transcription factor A6B	GO:0003700(sequence-specific DNA binding transcription factor activity);GO:0043565(sequence-specific DNA binding);GO:0006355(regulation of transcription, DNA-dependent);GO:0005634(nucleus)	-	[K] Heat shock transcription factor	AT-HSFA6B,HSFA6B	4	1177-1193	Y	0	14.2734	0.001576	0.000679536	down	-	1184			1	0.2		4		0.997762
	PC-3p-171247_9	GRMZM2G010871_T03	heat shock transcription factor A6B	GO:0003700(sequence-specific DNA binding transcription factor activity);GO:0043565(sequence-specific DNA binding);GO:0006355(regulation of transcription, DNA-dependent);GO:0005634(nucleus)	-	[K] Heat shock transcription factor	AT-HSFA6B,HSFA6B	4	1177-1193	Y	0	14.2734	0.001576	0.000679536	down	-	1184			1	0.2		4		0.997762
	PC-3p-171247_9	GRMZM2G010871_T02	heat shock transcription factor A6B	GO:0003700(sequence-specific DNA binding transcription factor activity);GO:0043565(sequence-specific DNA binding);GO:0006355(regulation of transcription, DNA-dependent);GO:0005634(nucleus)	-	[K] Heat shock transcription factor	AT-HSFA6B,HSFA6B	4	1177-1193	Y	0	14.2734	0.001576	0.000679536	down	-	1184			1	0.2		4		0.997762
	PC-3p-171247_9	GRMZM2G010871_T04	heat shock transcription factor A6B	-	-	-	AT-HSFA6B,HSFA6B	4	2090-2106	Y	0	14.2734	0.001576	0.000679536	down	-	2097			1	0.2		4		0.997762
	PC-3p-171247_9	GRMZM2G010871_T06	heat shock transcription factor A6B	-	-	-	AT-HSFA6B,HSFA6B	4	2025-2041	Y	0	14.2734	0.001576	0.000679536	down	-	2032			1	0.2		4		0.997762
	PC-3p-1736925_2	GRMZM2G166903_T01	plant glycogenin-like starch initiation protein 6	GO:0016757(transferase activity, transferring glycosyl groups)	-	-	PGSIP6	4	1729-1745	Y	86.8111	0	8.1049e-29	2.90487e-34	up	-	1736	1	1			4		0.999236
	PC-3p-1738409_1	GRMZM2G422205_T01	floral homeotic protein (HUA1)	GO:0046872(metal ion binding)	-	[R] CCCH-type Zn-finger protein	HUA1	2.5	964-986	Y	0	35.6835	5.8239e-07	8.64318e-09	down	-	977			2	0.5		3		0.0522144
	PC-3p-1745073_1	GRMZM2G108125_T02	Pyridoxal phosphate (PLP)-dependent transferases superfamily protein	GO:0008483(transaminase activity);GO:0030170(pyridoxal phosphate binding)	-	[E] Alanine-glyoxylate aminotransferase AGT2	GABA-T,HER1,POP2	3	1567-1591	Y	0	89.2087	2.7636e-15	3.96989e-21	down	-	1582			4	1.25		2		0.505255
	PC-3p-1745073_1	GRMZM2G108125_T03	-	-	-	-		3	681-705	Y	0	89.2087	2.7636e-15	3.96989e-21	down	-	696			4	1.25		2		0.505255
	PC-3p-1745073_1	GRMZM2G060918_T01	WRKY family transcription factor	GO:0003700(sequence-specific DNA binding transcription factor activity);GO:0043565(sequence-specific DNA binding);GO:0006355(regulation of transcription, DNA-dependent)	-	-	AtWRKY41,WRKY41	3	886-910	Y	0	17.8417	0.00041032	0.000110416	down	-	901			1	0.25		4		0.421539
	PC-3p-1763297_1	GRMZM2G091316_T01	transferases;folic acid binding	-	-	[S] Uncharacterized conserved protein		3	1166-1189	Y	0	71.367	1.5841e-12	5.1369e-17	down	-	1180			2	1		2		0.970358
	PC-3p-1793829_1	GRMZM5G872141_T05	-	-	-	-		2.5	1389-1412	Y	0	42.8202	4.4017e-08	1.38702e-10	down	-	1403			3	0.6		2		0.728332
	PC-3p-1793829_1	GRMZM5G872141_T06	-	-	-	-		2.5	1768-1791	Y	0	42.8202	4.4017e-08	1.38702e-10	down	-	1782			3	0.6		2		0.728332
	PC-3p-1793829_1	GRMZM5G872141_T04	Nodulin MtN3 family protein	GO:0016021(integral to membrane)	-	[R] Multitransmembrane protein		2.5	1352-1375	Y	0	42.8202	4.4017e-08	1.38702e-10	down	-	1366			3	0.6		2		0.728332
	PC-3p-1824469_1	GRMZM2G111411_T01	RAN binding protein 1	GO:0046907(intracellular transport)	-	[U] Ran-binding protein RANBP1 and related RanBD domain proteins	RANBP1	4	722-741	Y	217.028	71.367	5.9632e-32	6.37358e-32	up	1.60455	732	5	2.5	2	1	2	3	0.717973	0.259412
	PC-3p-1833879_1	GRMZM2G073077_T01	regulatory particle non-ATPase 12A	-	-	[O] 26S proteasome regulatory complex, subunit RPN12/PSMD8	RPN12a	3	1261-1279	Y	0	23.789	4.504e-05	3.2928e-06	down	-	1270			1	0.333333		4		0.421539
	PC-3p-1833879_1	GRMZM2G073077_T02	regulatory particle non-ATPase 12A	-	ko03050(Proteasome)	[O] 26S proteasome regulatory complex, subunit RPN12/PSMD8	RPN12a	3	717-735	Y	0	23.789	4.504e-05	3.2928e-06	down	-	726			1	0.333333		4		0.421539
	PC-3p-1857611_1	GRMZM2G085246_T03	STRUBBELIG-receptor family 8	GO:0004672(protein kinase activity);GO:0006468(protein phosphorylation)	-	-	SRF8	4	509-528	Y	0	118.945	7.2664e-20	4.82541e-28	down	-	519			5	1.66667		2		0.76766
	PC-3p-1857611_1	GRMZM2G085246_T02	STRUBBELIG-receptor family 1	GO:0005515(protein binding);GO:0004672(protein kinase activity);GO:0006468(protein phosphorylation)	-	[T] Serine/threonine protein kinase	SRF1	4	2269-2288	Y	0	118.945	7.2664e-20	4.82541e-28	down	-	2279			5	1.66667		2		0.76766
	PC-3p-1857611_1	GRMZM2G085246_T01	STRUBBELIG-receptor family 8	GO:0004672(protein kinase activity);GO:0006468(protein phosphorylation)	-	-	SRF8	4	509-528	Y	0	118.945	7.2664e-20	4.82541e-28	down	-	519			5	1.66667		2		0.76766
	PC-3p-1869232_1	GRMZM2G086281_T01	-	-	-	-		1	101-124	Y	24.8032	0	2.6196e-09	2.3095e-10	up	-	115	2	0.285714			3		0.169385
	PC-3p-1873849_2	GRMZM2G161506_T01	RNA-binding CRS1 / YhbY (CRM) domain protein	GO:0003723(RNA binding)	-	-		4	769-786	Y	0	71.367	1.5841e-12	5.1369e-17	down	-	777			1	1		4		0.896753
	PC-3p-188551_8	GRMZM2G140612_T01	Protein kinase superfamily protein	GO:0004672(protein kinase activity);GO:0006468(protein phosphorylation)	-	[T] Tyrosine kinase specific for activated (GTP-bound) p21cdc42Hs		4	1685-1702	Y	21.7028	0	2.558e-08	3.3107e-09	up	-	1693	2	0.25			2		0.977568
	PC-3p-188551_8	GRMZM2G140612_T02	Protein kinase superfamily protein	GO:0004672(protein kinase activity);GO:0006468(protein phosphorylation)	-	[T] Tyrosine kinase specific for activated (GTP-bound) p21cdc42Hs		4	1985-2002	Y	21.7028	0	2.558e-08	3.3107e-09	up	-	1993	2	0.25			2		0.977568
	PC-3p-188551_8	GRMZM2G140612_T04	Protein kinase superfamily protein	GO:0004672(protein kinase activity);GO:0006468(protein phosphorylation)	-	-		4	1985-2002	Y	21.7028	0	2.558e-08	3.3107e-09	up	-	1993	2	0.25			2		0.977568
	PC-3p-188551_8	GRMZM2G140612_T03	Protein kinase superfamily protein	GO:0004672(protein kinase activity);GO:0006468(protein phosphorylation)	-	[T] Tyrosine kinase specific for activated (GTP-bound) p21cdc42Hs		4	1983-2000	Y	21.7028	0	2.558e-08	3.3107e-09	up	-	1991	2	0.25			2		0.977568
	PC-3p-1936475_1	GRMZM2G110881_T02	NAD(P)-binding Rossmann-fold superfamily protein	GO:0003854(3-beta-hydroxy-delta5-steroid dehydrogenase activity);GO:0016616(oxidoreductase activity, acting on the CH-OH group of donors, NAD or NADP as acceptor);GO:0006694(steroid biosynthetic process);GO:0055114(oxidation-reduction process)	-	-		3	993-1014	Y	0	35.6835	5.8239e-07	8.64318e-09	down	-	1005			2	0.5		2		0.20909
	PC-3p-1936475_1	GRMZM2G026910_T01	Plant protein 1589 of unknown function	-	-	-		3.5	578-600	Y	0	35.6835	5.8239e-07	8.64318e-09	down	-	591			2	0.5		3		0.120767
	PC-3p-1969745_1	GRMZM2G116520_T01	-	-	-	-		3.5	87-104	Y	0	279.521	1.858e-44	3.74851e-65	down	-	94			12	3.91667		2		0.875703
	PC-3p-1969745_1	GRMZM2G075315_T01	-	-	-	-		3.5	167-184	Y	0	279.521	1.858e-44	3.74851e-65	down	-	174			12	3.91667		2		0.875703
	PC-3p-1969745_1	GRMZM2G075315_T02	-	-	-	-		3.5	167-184	Y	0	279.521	1.858e-44	3.74851e-65	down	-	174			12	3.91667		2		0.875703
	PC-3p-1969745_1	GRMZM2G106647_T03	-	-	-	-		3	157-173	Y	86.8111	0	8.1049e-29	2.90487e-34	up	-	164	1	1			4		0.94154
	PC-3p-1969745_1	GRMZM2G017249_T01	-	-	-	-		4	548-564	Y	86.8111	0	8.1049e-29	2.90487e-34	up	-	555	1	1			4		0.999999
	PC-3p-1969745_1	GRMZM2G046418_T02	BCL-2-associated athanogene 4	GO:0005515(protein binding);GO:0051087(chaperone binding)	-	-	ATBAG4,BAG4	3.5	1070-1086	Y	0	71.367	1.5841e-12	5.1369e-17	down	-	1077			2	1		2		0.875703
	PC-3p-1969745_1	GRMZM2G046418_T01	BCL-2-associated athanogene 4	GO:0005515(protein binding);GO:0051087(chaperone binding)	-	-	ATBAG4,BAG4	3.5	1070-1086	Y	0	71.367	1.5841e-12	5.1369e-17	down	-	1077			2	1		2		0.875703
	PC-3p-1969745_1	GRMZM2G024196_T01	YELLOW STRIPE like 7	GO:0055085(transmembrane transport)	-	-	YSL7	4	2047-2062	Y	86.8111	285.468	2.5781e-12	6.41751e-13	down	-1.71738	2054	1	1	4	4	4	2	0.999999	0.999999
	PC-3p-1969745_1	GRMZM2G000739_T01	urophorphyrin methylase 1	GO:0008168(methyltransferase activity);GO:0008152(metabolic process)	-	-	UPM1	4	1434-1449	Y	43.4055	35.6835	0.013195	0.021631	up	0.282622	1440	1	0.5	1	0.5	4	4	0.999999	0.999976
	PC-3p-1969745_1	GRMZM2G000739_T02	urophorphyrin methylase 1	-	-	-	UPM1	4	2297-2312	Y	43.4055	35.6835	0.013195	0.021631	up	0.282622	2303	1	0.5	1	0.5	4	4	0.999999	0.999976
	PC-3p-1969745_1	GRMZM2G101271_T03	presequence protease 1	-	-	-	ATPREP1,ATZNMP,PREP1	3.5	834-849	Y	86.8111	142.734	0.30258	0.315475	down	-0.717378	840	3	1	6	2	2	2	0.836054	0.875703
	PC-3p-1969745_1	GRMZM2G101271_T01	presequence protease 1	GO:0006508(proteolysis)	-	-	ATPREP1,ATZNMP,PREP1	3.5	1591-1606	Y	86.8111	142.734	0.30258	0.315475	down	-0.717378	1597	3	1	6	2	2	2	0.836054	0.875703
	PC-3p-1969745_1	GRMZM2G101271_T02	presequence protease 1	GO:0006508(proteolysis)	-	-	ATPREP1,ATZNMP,PREP1	3.5	1250-1265	Y	86.8111	142.734	0.30258	0.315475	down	-0.717378	1256	3	1	6	2	2	2	0.836054	0.875703
	PC-3p-1969745_1	GRMZM2G040369_T01	Ribosomal protein S5/Elongation factor G/III/V family protein	GO:0003924(GTPase activity);GO:0005525(GTP binding)	-	[J] Elongation factor 2	LOS1	4	3214-3230	Y	12.4016	20.3906	0.69683	0.722863	down	-0.717378	3221	1	0.142857	2	0.285714	4	2	0.999999	0.999999
	PC-3p-1969745_1	GRMZM2G040369_T02	Ribosomal protein S5/Elongation factor G/III/V family protein	GO:0003924(GTPase activity);GO:0005525(GTP binding)	-	[J] Elongation factor 2	LOS1	4	3214-3230	Y	12.4016	20.3906	0.69683	0.722863	down	-0.717378	3221	1	0.142857	2	0.285714	4	2	0.999999	0.999999
	PC-3p-1970624_1	GRMZM2G016890_T01	beta glucosidase 15	GO:0004553(hydrolase activity, hydrolyzing O-glycosyl compounds);GO:0005975(carbohydrate metabolic process)	-	[G] Beta-glucosidase, lactase phlorizinhydrolase, and related proteins	BGLU15	4	1508-1525	Y	231.496	0	6.0408e-74	8.74639e-90	up	-	1517	8	2.66667			3		0.240287
	PC-3p-1970624_1	GRMZM2G016890_T03	beta glucosidase 15	GO:0004553(hydrolase activity, hydrolyzing O-glycosyl compounds);GO:0005975(carbohydrate metabolic process)	-	-	BGLU15	4	180-197	Y	231.496	0	6.0408e-74	8.74639e-90	up	-	189	8	2.66667			3		0.240287
	PC-3p-1970624_1	GRMZM2G016890_T04	beta glucosidase 15	GO:0004553(hydrolase activity, hydrolyzing O-glycosyl compounds);GO:0005975(carbohydrate metabolic process)	-	-	BGLU15	4	1067-1084	Y	231.496	0	6.0408e-74	8.74639e-90	up	-	1076	8	2.66667			3		0.240287
	PC-3p-1970624_1	GRMZM2G008247_T01	beta glucosidase 13	GO:0004553(hydrolase activity, hydrolyzing O-glycosyl compounds);GO:0005975(carbohydrate metabolic process)	ko00460(Cyanoamino acid metabolism);ko00500(Starch and sucrose metabolism);ko00940(Phenylpropanoid biosynthesis)	[G] Beta-glucosidase, lactase phlorizinhydrolase, and related proteins	BGLU13	4	1492-1509	Y	43.4055	0	3.3736e-15	2.6604e-17	up	-	1501	1	0.5			4		0.867927
	PC-3p-1970624_1	GRMZM2G008247_T02	beta glucosidase 15	GO:0004553(hydrolase activity, hydrolyzing O-glycosyl compounds);GO:0005975(carbohydrate metabolic process)	-	[G] Beta-glucosidase, lactase phlorizinhydrolase, and related proteins	BGLU15	4	1146-1163	Y	43.4055	0	3.3736e-15	2.6604e-17	up	-	1155	1	0.5			4		0.867927
	PC-3p-1978404_1	GRMZM2G027392_T01	B12D protein	-	-	-		4	547-563	Y	86.8111	428.202	3.4886e-29	2.74078e-32	down	-2.30234	554	1	1	6	6	4	2	0.997696	0.997572
	PC-3p-1978404_1	GRMZM2G095392_T01	2A phosphatase associated protein of 46 kD	GO:0009966(regulation of signal transduction)	-	[T] Protein phosphatase 2A-associated protein	TAP46	4	1119-1135	Y	86.8111	35.6835	2.3849e-11	4.10367e-11	up	1.28262	1126	2	1	1	0.5	2	4	0.994599	0.99075
	PC-3p-1978404_1	GRMZM2G095392_T02	2A phosphatase associated protein of 46 kD	GO:0009966(regulation of signal transduction)	-	[T] Protein phosphatase 2A-associated protein	TAP46	4	1210-1226	Y	86.8111	35.6835	2.3849e-11	4.10367e-11	up	1.28262	1217	2	1	1	0.5	2	4	0.994599	0.99075
	PC-3p-1978404_1	GRMZM2G009443_T01	CLPC homologue 1	GO:0005524(ATP binding);GO:0005515(protein binding);GO:0019538(protein metabolic process)	-	[O] Chaperone HSP104 and related ATP-dependent Clp proteases	ATHSP93-V,CLPC,CLPC1,DCA1,HSP93-V	2.5	1886-1901	Y	781.3	999.138	0.019775	0.02065	down	-0.354808	1893	9	9	14	14	2	2	0.49241	0.542466
	PC-3p-1994578_1	GRMZM2G060210_T01	HXXXD-type acyl-transferase family protein	GO:0016747(transferase activity, transferring acyl groups other than amino-acyl groups)	-	-		4	1703-1719	Y	0	356.835	2.8873e-56	8.66265e-83	down	-	1711			5	5		0		0.238562
	PC-3p-1994578_1	GRMZM2G032852_T03	Calcium-dependent protein kinase family protein	GO:0004672(protein kinase activity);GO:0005524(ATP binding);GO:0006468(protein phosphorylation)	-	[T] Ca2+/calmodulin-dependent protein kinase, EF-Hand protein superfamily	ATCDPK3,ATCPK6,CPK6	4	2204-2220	Y	43.4055	0	3.3736e-15	2.6604e-17	up	-	2212	1	0.5			4		1
	PC-3p-1994578_1	GRMZM2G045178_T05	dehydration-induced protein (ERD15)	-	-	-	CID1,ERD15,LSR1	4	81-99	Y	10.8514	0	8.2146e-05	5.75444e-05	up	-	90	1	0.125			4		1
	PC-3p-1994578_1	GRMZM2G045178_T04	dehydration-induced protein (ERD15)	-	-	-	CID1,ERD15,LSR1	4	95-113	Y	10.8514	0	8.2146e-05	5.75444e-05	up	-	104	1	0.125			4		1
	PC-3p-1994578_1	GRMZM2G045178_T02	dehydration-induced protein (ERD15)	-	-	-	CID1,ERD15,LSR1	4	95-113	Y	10.8514	0	8.2146e-05	5.75444e-05	up	-	104	1	0.125			4		1
	PC-3p-1994578_1	GRMZM2G045178_T01	dehydration-induced protein (ERD15)	-	-	-	CID1,ERD15,LSR1	4	95-113	Y	10.8514	0	8.2146e-05	5.75444e-05	up	-	104	1	0.125			4		1
	PC-3p-1994578_1	GRMZM2G045178_T03	dehydration-induced protein (ERD15)	-	-	-	CID1,ERD15,LSR1	4	95-113	Y	10.8514	0	8.2146e-05	5.75444e-05	up	-	104	1	0.125			4		1
	PC-3p-2001839_1	GRMZM2G037875_T01	Molybdenum cofactor sulfurase family protein	GO:0003824(catalytic activity);GO:0030151(molybdenum ion binding);GO:0030170(pyridoxal phosphate binding)	-	[R] Uncharacterized Fe-S protein		3.5	1062-1085	Y	0	7.1367	0.025439	0.0464459	down	-	1076			1	0.1		4		0.477302
	PC-3p-2001839_1	GRMZM2G035928_T01	metacaspase 1	GO:0004197(cysteine-type endopeptidase activity);GO:0006508(proteolysis)	-	[O] Metacaspase involved in regulation of apoptosis	AMC1,ATMC1,ATMCPB1,LOL3,MCP1B	2	1392-1415	Y	0	7.1367	0.025439	0.0464459	down	-	1406			1	0.1		4		0.737643
	PC-3p-2001839_1	GRMZM2G013465_T01	Protein phosphatase 2A regulatory B subunit family protein	GO:0008601(protein phosphatase type 2A regulator activity);GO:0007165(signal transduction);GO:0000159(protein phosphatase type 2A complex)	ko04113(Meiosis - yeast);ko04114(Oocyte meiosis);ko04310(Wnt signaling pathway)	[T] Serine/threonine protein phosphatase 2A, regulatory subunit		2	2429-2452	Y	0	7.1367	0.025439	0.0464459	down	-	2443			1	0.1		4		0.737643
	PC-3p-2001839_1	GRMZM2G037875_T03	Molybdenum cofactor sulfurase family protein	-	-	-		3.5	691-714	Y	0	7.1367	0.025439	0.0464459	down	-	705			1	0.1		4		0.477302
	PC-3p-2001839_1	GRMZM2G037875_T02	Molybdenum cofactor sulfurase family protein	GO:0003824(catalytic activity);GO:0030151(molybdenum ion binding);GO:0030170(pyridoxal phosphate binding)	-	-		3.5	948-971	Y	0	7.1367	0.025439	0.0464459	down	-	962			1	0.1		4		0.477302
	PC-3p-2029462_1	GRMZM2G024150_T01	photosystem I subunit D-2	GO:0015979(photosynthesis);GO:0009522(photosystem I);GO:0009538(photosystem I reaction center)	ko00195(Photosynthesis)	-	PSAD-2	3.5	512-528	Y	1866.44	1213.24	0	1.1934e-104	up	0.621424	519	43	21.5	34	17	2	2	0.999497	0.999843
	PC-3p-2029462_1	GRMZM2G013342_T01	photosystem I subunit D-1	GO:0015979(photosynthesis);GO:0009522(photosystem I);GO:0009538(photosystem I reaction center)	ko00195(Photosynthesis)	-	PSAD-1	3.5	565-581	Y	2213.68	1213.24	0	1.93602e-168	up	0.867584	572	47	25.5	34	17	2	2	0.999497	0.999843
	PC-3p-2029462_1	GRMZM5G890190_T01	Adenine nucleotide alpha hydrolases-like superfamily protein	GO:0006950(response to stress)	-	-		3.5	796-812	Y	173.622	0	6.4809e-56	8.33436e-68	up	-	803	6	2			2		0.999497
	PC-3p-2029462_1	GRMZM2G045732_T02	Adenine nucleotide alpha hydrolases-like superfamily protein	GO:0006950(response to stress)	-	-		3.5	680-696	Y	173.622	0	6.4809e-56	8.33436e-68	up	-	687	6	2			2		0.999497
	PC-3p-2029462_1	GRMZM5G890190_T02	Adenine nucleotide alpha hydrolases-like superfamily protein	GO:0006950(response to stress)	-	-		3.5	796-812	Y	173.622	0	6.4809e-56	8.33436e-68	up	-	803	6	2			2		0.999497
	PC-3p-2029462_1	GRMZM5G818186_T01	6-phosphogluconate dehydrogenase family protein	GO:0004616(phosphogluconate dehydrogenase (decarboxylating) activity);GO:0006098(pentose-phosphate shunt);GO:0055114(oxidation-reduction process)	-	[R] Predicted dehydrogenase		4	617-633	Y	0	285.468	2.2923e-45	3.96032e-66	down	-	624			4	4		2		0.999999
	PC-3p-2029462_1	GRMZM2G004352_T01	-	-	-	-		4	209-224	Y	86.8111	0	8.1049e-29	2.90487e-34	up	-	215	2	1			2		0.999995
	PC-3p-2029462_1	GRMZM2G004352_T02	-	-	-	-		4	209-224	Y	86.8111	0	8.1049e-29	2.90487e-34	up	-	215	2	1			2		0.999995
	PC-3p-2029462_1	GRMZM2G030606_T01	-	-	-	-		4	568-584	Y	0	71.367	1.5841e-12	5.1369e-17	down	-	575			1	1		4		0.999982
	PC-3p-2029462_1	GRMZM2G007276_T04	ubiquitin carrier protein 7	GO:0016881(acid-amino acid ligase activity)	ko04120(Ubiquitin mediated proteolysis);ko05012(Parkinson's disease)	[O] Ubiquitin-protein ligase	ATUBC7,UBC7	4	388-403	Y	34.7244	0	1.8587e-12	3.22702e-14	up	-	394	2	0.4			2		0.999995
	PC-3p-2029462_1	GRMZM2G007276_T03	ubiquitin carrier protein 7	GO:0016881(acid-amino acid ligase activity)	-	-	ATUBC7,UBC7	4	388-403	Y	34.7244	0	1.8587e-12	3.22702e-14	up	-	394	2	0.4			2		0.999995
	PC-3p-2029462_1	GRMZM2G007276_T01	ubiquitin carrier protein 7	GO:0016881(acid-amino acid ligase activity)	-	-	ATUBC7,UBC7	4	3073-3088	Y	34.7244	0	1.8587e-12	3.22702e-14	up	-	3079	2	0.4			2		0.999995
	PC-3p-2029462_1	GRMZM2G007276_T02	ubiquitin-conjugating enzyme 13	GO:0016881(acid-amino acid ligase activity)	-	-	UBC13	4	3073-3088	Y	34.7244	0	1.8587e-12	3.22702e-14	up	-	3079	2	0.4			2		0.999995
	PC-3p-2029462_1	GRMZM2G037939_T01	Protein phosphatase 2C family protein	-	-	-		3.5	84-100	Y	28.937	0	1.2687e-10	6.63194e-12	up	-	91	1	0.333333			4		0.999854
	PC-3p-2029462_1	GRMZM2G031991_T01	-	-	-	-		4	831-847	Y	173.622	142.734	7.1361e-07	1.05451e-06	up	0.282622	838	2	2	2	2	2	2	0.999995	0.999999
	PC-3p-2029462_1	GRMZM2G028432_T01	vacuolar H+-pumping ATPase 16 kDa proteolipid subunit 4	GO:0015078(hydrogen ion transmembrane transporter activity);GO:0015991(ATP hydrolysis coupled proton transport);GO:0033177(proton-transporting two-sector ATPase complex, proton-transporting domain)	-	[C] Vacuolar H+-ATPase V0 sector, subunits c/c'	AVA-P4	4	151-167	Y	43.4055	124.892	5.0434e-05	2.89147e-05	down	-1.52473	158	2	0.5	7	1.75	3	2	0.853934	0.999999
	PC-3p-2029462_1	GRMZM5G813470_T01	ZIP metal ion transporter family	GO:0046873(metal ion transmembrane transporter activity);GO:0030001(metal ion transport);GO:0055085(transmembrane transport);GO:0016020(membrane)	-	[P] Zinc transporter and related ZIP domain-containing proteins		3.5	2119-2135	Y	43.4055	35.6835	0.013195	0.021631	up	0.282622	2126	1	0.5	1	0.5	4	4	0.999854	0.998899
	PC-3p-2029462_1	GRMZM5G813470_T02	ZIP metal ion transporter family	GO:0046873(metal ion transmembrane transporter activity);GO:0030001(metal ion transport);GO:0055085(transmembrane transport);GO:0016020(membrane)	-	[P] Zinc transporter and related ZIP domain-containing proteins		3.5	2040-2056	Y	43.4055	35.6835	0.013195	0.021631	up	0.282622	2047	1	0.5	1	0.5	4	4	0.999854	0.998899
	PC-3p-2029462_1	GRMZM2G081689_T01	damaged DNA binding;DNA-directed DNA polymerases	-	-	[L] Protein involved in establishing cohesion between sister chromatids during DNA replication	CTF7	4	372-387	Y	10.8514	8.92087	0.21527	0.256806	up	0.282622	378	1	0.125	1	0.125	4	4	0.999999	0.999982
	PC-3p-2029462_1	GRMZM2G081689_T02	damaged DNA binding;DNA-directed DNA polymerases	-	-	[L] Protein involved in establishing cohesion between sister chromatids during DNA replication	CTF7	4	372-387	Y	10.8514	8.92087	0.21527	0.256806	up	0.282622	378	1	0.125	1	0.125	4	4	0.999999	0.999982
	PC-3p-2029462_1	GRMZM2G075145_T02	damaged DNA binding;DNA-directed DNA polymerases	-	-	[L] Protein involved in establishing cohesion between sister chromatids during DNA replication	CTF7	4	372-387	Y	10.8514	8.92087	0.21527	0.256806	up	0.282622	378	1	0.125	1	0.125	4	4	0.999999	0.999982
	PC-3p-2029462_1	GRMZM2G075145_T01	damaged DNA binding;DNA-directed DNA polymerases	-	-	[L] Protein involved in establishing cohesion between sister chromatids during DNA replication	CTF7	4	378-393	Y	10.8514	8.92087	0.21527	0.256806	up	0.282622	384	1	0.125	1	0.125	4	4	0.999999	0.999982
	PC-3p-2035969_1	GRMZM2G148539_T01	BRI1 suppressor 1 (BSU1)-like 3	GO:0016787(hydrolase activity)	-	[R] Serine/threonine specific protein phosphatase PP1, catalytic subunit	BSL3	4	848-864	Y	0	95.156	3.3421e-16	2.23259e-22	down	-	855			4	1.33333		2		0.98955
	PC-3p-2035969_1	GRMZM2G148539_T02	BRI1 suppressor 1 (BSU1)-like 3	GO:0016787(hydrolase activity)	-	[R] Serine/threonine specific protein phosphatase PP1, catalytic subunit	BSL3	4	848-864	Y	0	95.156	3.3421e-16	2.23259e-22	down	-	855			4	1.33333		2		0.98955
	PC-3p-2042643_3	GRMZM5G832848_T01	-	-	-	-		4	318-334	Y	86.8111	0	8.1049e-29	2.90487e-34	up	-	325	8	1			2		0.999992
	PC-3p-2042643_3	GRMZM2G057230_T01	-	-	-	-		4	326-342	Y	86.8111	0	8.1049e-29	2.90487e-34	up	-	333	8	1			2		0.999992
	PC-3p-2042643_3	GRMZM5G808143_T01	-	-	-	-		4	318-334	Y	86.8111	0	8.1049e-29	2.90487e-34	up	-	325	8	1			2		0.999992
	PC-3p-2042643_3	AC211212.4_FGT002	copper-exporting ATPase / responsive-to-antagonist 1 / copper-transporting ATPase (RAN1)	-	-	-	HMA7,RAN1	4	499-515	Y	43.4055	0	3.3736e-15	2.6604e-17	up	-	506	2	0.5			2		0.999992
	PC-3p-2042643_3	GRMZM2G115579_T01	Transducin/WD40 repeat-like superfamily protein	-	-	-		4	1101-1117	Y	0	47.578	7.9252e-09	1.22219e-11	down	-	1108			2	0.666667		2		0.999999
	PC-3p-2042643_3	GRMZM2G115579_T03	Transducin/WD40 repeat-like superfamily protein	-	-	-		4	1101-1117	Y	0	47.578	7.9252e-09	1.22219e-11	down	-	1108			2	0.666667		2		0.999999
	PC-3p-2042643_3	GRMZM2G115579_T02	Transducin/WD40 repeat-like superfamily protein	-	-	-		4	1131-1147	Y	0	47.578	7.9252e-09	1.22219e-11	down	-	1138			2	0.666667		2		0.999999
	PC-3p-2042643_3	GRMZM2G025906_T01	Tryptophan RNA-binding attenuator protein-like	-	-	-		4	677-693	Y	17.3622	0	6.3158e-07	2.80046e-07	up	-	684	1	0.2			4		0.999999
	PC-3p-2042643_3	GRMZM2G025906_T03	Tryptophan RNA-binding attenuator protein-like	-	-	-		4	754-770	Y	17.3622	0	6.3158e-07	2.80046e-07	up	-	761	1	0.2			4		0.999999
	PC-3p-2042643_3	GRMZM2G025906_T05	Tryptophan RNA-binding attenuator protein-like	-	-	-		4	615-631	Y	17.3622	0	6.3158e-07	2.80046e-07	up	-	622	1	0.2			4		0.999999
	PC-3p-2042643_3	GRMZM2G025906_T04	Tryptophan RNA-binding attenuator protein-like	-	-	-		4	796-812	Y	17.3622	0	6.3158e-07	2.80046e-07	up	-	803	1	0.2			4		0.999999
	PC-3p-2042643_3	GRMZM2G025906_T02	Tryptophan RNA-binding attenuator protein-like	-	-	-		4	677-693	Y	17.3622	0	6.3158e-07	2.80046e-07	up	-	684	1	0.2			4		0.999999
	PC-3p-2070583_1	GRMZM2G074857_T02	chloroplast sulfur E	-	-	[T] Stress-induced protein UVI31+	ATSUFE,CPSUFE,EMB1374,SUFE1	2.5	1236-1256	Y	86.8111	0	8.1049e-29	2.90487e-34	up	-	1247	2	1			2		0.794475
	PC-3p-2070583_1	GRMZM2G074857_T01	chloroplast sulfur E	-	-	[T] Stress-induced protein UVI31+	ATSUFE,CPSUFE,EMB1374,SUFE1	2.5	1298-1318	Y	86.8111	0	8.1049e-29	2.90487e-34	up	-	1309	2	1			2		0.794475
	PC-3p-208390_6	GRMZM2G076563_T01	-	-	-	-		3.5	1091-1108	Y	477.461	89.2087	0	2.01088e-99	up	2.42013	1099	22	5.5	5	1.25	2	2	0.595097	0.647441
	PC-3p-208390_6	GRMZM2G033926_T04	Phospholipid/glycerol acyltransferase family protein	GO:0016746(transferase activity, transferring acyl groups);GO:0008152(metabolic process)	ko00561(Glycerolipid metabolism);ko00564(Glycerophospholipid metabolism)	[I] 1-acyl-sn-glycerol-3-phosphate acyltransferase	ATS2,EMB1995,LPAT1	4	395-411	Y	86.8111	0	8.1049e-29	2.90487e-34	up	-	402	3	1			2		0.998216
	PC-3p-208390_6	GRMZM2G033926_T01	Phospholipid/glycerol acyltransferase family protein	GO:0016746(transferase activity, transferring acyl groups);GO:0008152(metabolic process)	ko00561(Glycerolipid metabolism);ko00564(Glycerophospholipid metabolism)	[I] 1-acyl-sn-glycerol-3-phosphate acyltransferase	ATS2,EMB1995,LPAT1	4	395-411	Y	86.8111	0	8.1049e-29	2.90487e-34	up	-	402	3	1			2		0.998216
	PC-3p-208390_6	GRMZM2G033926_T02	Phospholipid/glycerol acyltransferase family protein	GO:0016746(transferase activity, transferring acyl groups);GO:0008152(metabolic process)	-	[I] 1-acyl-sn-glycerol-3-phosphate acyltransferase	ATS2,EMB1995,LPAT1	4	395-411	Y	86.8111	0	8.1049e-29	2.90487e-34	up	-	402	3	1			2		0.998216
	PC-3p-208390_6	GRMZM2G031169_T01	NAD(P)-binding Rossmann-fold superfamily protein	-	-	-		4	298-314	Y	0	35.6835	5.8239e-07	8.64318e-09	down	-	305			1	0.5		4		0.996575
	PC-3p-208390_6	GRMZM2G031169_T02	NAD(P)-binding Rossmann-fold superfamily protein	-	-	-		4	298-314	Y	0	35.6835	5.8239e-07	8.64318e-09	down	-	305			1	0.5		4		0.996575
	PC-3p-2089850_1	GRMZM2G054765_T01	DNA polymerase V family	GO:0003677(DNA binding);GO:0003887(DNA-directed DNA polymerase activity);GO:0006351(transcription, DNA-dependent)	-	[K] Predicted regulator of rRNA gene transcription (MYB-binding protein)		4	3829-3849	Y	0	142.734	1.6102e-23	1.23482e-33	down	-	3840			2	2		2		0.305726
	PC-3p-2098001_1	GRMZM2G021816_T01	Aha1 domain-containing protein	GO:0006950(response to stress);GO:0001671(ATPase activator activity);GO:0051087(chaperone binding)	-	[S] Uncharacterized conserved protein		4	926-944	Y	0	356.835	2.8873e-56	8.66265e-83	down	-	935			5	5		2		0.598369
	PC-3p-2098001_1	GRMZM2G008862_T01	DDT domain superfamily	-	-	-		4	1033-1052	Y	43.4055	0	3.3736e-15	2.6604e-17	up	-	1043	1	0.5			4		0.601554
	PC-3p-2098001_1	GRMZM2G098697_T02	NB-ARC domain-containing disease resistance protein	GO:0043531(ADP binding)	-	-		3	682-700	Y	0	71.367	1.5841e-12	5.1369e-17	down	-	691			4	1		2		0.690518
	PC-3p-2098001_1	GRMZM2G025243_T01	short-chain dehydrogenase-reductase B	GO:0016491(oxidoreductase activity);GO:0008152(metabolic process)	ko04146(Peroxisome)	[R] Reductases with broad range of substrate specificities	DECR,SDRB	3	1251-1269	Y	37.2047	71.367	0.14404	0.170775	down	-0.939771	1260	3	0.428571	4	1	3	2	0.148372	0.690518
	PC-3p-2098001_1	GRMZM2G025243_T02	short-chain dehydrogenase-reductase B	-	-	-	DECR,SDRB	3	8291-8309	Y	37.2047	71.367	0.14404	0.170775	down	-0.939771	8300	3	0.428571	4	1	3	2	0.148372	0.690518
	PC-3p-2110290_1	GRMZM2G022792_T01	-	-	-	-		4	2139-2162	Y	0	142.734	1.6102e-23	1.23482e-33	down	-	2153			2	2		0		0.0230904
	PC-3p-2110290_1	GRMZM2G422205_T01	floral homeotic protein (HUA1)	GO:0046872(metal ion binding)	-	[R] CCCH-type Zn-finger protein	HUA1	2.5	963-986	Y	0	35.6835	5.8239e-07	8.64318e-09	down	-	977			2	0.5		3		0.0522144
	PC-3p-2120904_1	GRMZM2G027138_T01	-	-	-	-		2.5	971-994	Y	0	71.367	1.5841e-12	5.1369e-17	down	-	985			3	1		1		0.00538924
	PC-3p-212503_6	GRMZM2G109070_T01	pheophytinase	-	-	[R] Predicted hydrolase/acyltransferase (alpha/beta hydrolase superfamily)	CRN1,PPH	4	1560-1577	Y	130.217	0	2.2303e-42	7.67983e-51	up	-	1568	3	1.5			2		0.999633
	PC-3p-212503_6	GRMZM2G109070_T02	pheophytinase	-	-	[R] Predicted hydrolase/acyltransferase (alpha/beta hydrolase superfamily)	CRN1,PPH	4	1590-1607	Y	130.217	0	2.2303e-42	7.67983e-51	up	-	1598	3	1.5			2		0.999633
	PC-3p-212503_6	GRMZM2G042438_T02	-	-	-	-		4	248-264	Y	43.4055	0	3.3736e-15	2.6604e-17	up	-	255	1	0.5			4		0.999899
	PC-3p-212503_6	GRMZM2G042438_T01	-	-	-	-		4	248-264	Y	43.4055	0	3.3736e-15	2.6604e-17	up	-	255	1	0.5			4		0.999899
	PC-3p-212503_6	GRMZM2G126207_T02	-	-	-	-		4	3287-3303	Y	202.559	178.417	1.9271e-06	1.97334e-06	up	0.183086	3294	5	2.33333	5	2.5	2	2	0.999633	0.999891
	PC-3p-212503_6	GRMZM2G461566_T01	-	-	-	-		4	3506-3522	Y	202.559	178.417	1.9271e-06	1.97334e-06	up	0.183086	3513	5	2.33333	5	2.5	2	2	0.999633	0.999891
	PC-3p-212503_6	GRMZM2G455413_T01	photosystem II reaction center protein A	GO:0045156(electron transporter, transferring electrons within the cyclic electron transport pathway of photosynthesis activity);GO:0009772(photosynthetic electron transport in photosystem II);GO:0019684(photosynthesis, light reaction)	-	-		3.5	183-199	Y	0	17.8417	0.00041032	0.000110416	down	-	190			1	0.25		4		0.678679
	PC-3p-2130187_1	GRMZM2G091316_T01	transferases;folic acid binding	-	-	[S] Uncharacterized conserved protein		2	1166-1189	Y	0	71.367	1.5841e-12	5.1369e-17	down	-	1180			2	1		2		0.820968
	PC-3p-216000_6	GRMZM2G074735_T02	Calcium-dependent lipid-binding (CaLB domain) family protein	-	-	-		3.5	1588-1608	Y	86.8111	0	8.1049e-29	2.90487e-34	up	-	1599	2	1			2		0.418687
	PC-3p-216000_6	GRMZM2G074735_T01	Calcium-dependent lipid-binding (CaLB domain) family protein	GO:0005515(protein binding)	-	[R] Predicted Ca2+-dependent phospholipid-binding protein		3.5	680-700	Y	86.8111	0	8.1049e-29	2.90487e-34	up	-	691	2	1			2		0.418687
	PC-3p-2161411_1	GRMZM2G075260_T01	NHL domain-containing protein	GO:0005515(protein binding)	-	-		4	954-970	Y	21.7028	0	2.558e-08	3.3107e-09	up	-	961	1	0.25			4		0.999082
	PC-3p-2161411_1	GRMZM2G075260_T02	NHL domain-containing protein	GO:0005515(protein binding)	-	-		4	1051-1067	Y	21.7028	0	2.558e-08	3.3107e-09	up	-	1058	1	0.25			4		0.999082
	PC-3p-2169942_1	GRMZM2G020514_T01	-	-	-	-		3.5	443-465	Y	65.1083	0	5.0856e-22	8.79476e-26	up	-	456	3	0.75			2		0.514845
	PC-3p-2169942_1	GRMZM2G020556_T01	-	-	-	-		3.5	443-465	Y	65.1083	0	5.0856e-22	8.79476e-26	up	-	456	3	0.75			2		0.514845
	PC-3p-2169942_1	GRMZM2G090176_T01	-	-	-	-		3.5	542-564	Y	65.1083	0	5.0856e-22	8.79476e-26	up	-	555	3	0.75			3		0.107928
	PC-3p-2219086_1	GRMZM2G029107_T02	calmodulin 5	GO:0005509(calcium ion binding)	-	[T] Calmodulin and related proteins (EF-Hand superfamily)	ACAM-2,CAM5	4	411-434	Y	0	57.0936	2.6022e-10	1.09631e-13	down	-	425			8	0.8		2		0.806407
	PC-3p-2219086_1	GRMZM2G061447_T01	Protein kinase superfamily protein	GO:0004672(protein kinase activity);GO:0006468(protein phosphorylation)	-	[T] Serine/threonine protein kinase		3	3411-3434	Y	0	57.0936	2.6022e-10	1.09631e-13	down	-	3425			8	0.8		3		0.251426
	PC-3p-2219086_1	GRMZM2G061447_T04	Protein kinase superfamily protein	GO:0004672(protein kinase activity);GO:0006468(protein phosphorylation)	-	[T] Serine/threonine protein kinase		3	3290-3313	Y	0	42.8202	4.4017e-08	1.38702e-10	down	-	3304			6	0.6		3		0.251426
	PC-3p-2219086_1	GRMZM2G061447_T03	Protein kinase superfamily protein	GO:0004672(protein kinase activity);GO:0006468(protein phosphorylation)	-	[T] Serine/threonine protein kinase		3	3365-3388	Y	0	42.8202	4.4017e-08	1.38702e-10	down	-	3379			6	0.6		3		0.251426
	PC-3p-2229722_1	GRMZM2G010801_T02	methyltransferases	GO:0008168(methyltransferase activity);GO:0031167(rRNA methylation)	-	-		4	585-601	Y	86.8111	0	8.1049e-29	2.90487e-34	up	-	593	2	1			2		0.95776
	PC-3p-2229722_1	GRMZM2G010801_T01	methyltransferases	GO:0008168(methyltransferase activity);GO:0031167(rRNA methylation)	-	-		4	585-601	Y	86.8111	0	8.1049e-29	2.90487e-34	up	-	593	2	1			2		0.95776
	PC-3p-2260251_1	GRMZM2G084062_T01	eukaryotic translation initiation factor 3C	GO:0005515(protein binding);GO:0003743(translation initiation factor activity);GO:0031369(translation initiation factor binding);GO:0006413(translational initiation);GO:0005852(eukaryotic translation initiation factor 3 complex)	-	[J] Translation initiation factor 3, subunit c (eIF-3c)	ATEIF3C-1,ATTIF3C1,EIF3C,EIF3C-1,TIF3C1	3.5	1645-1663	Y	65.1083	0	5.0856e-22	8.79476e-26	up	-	1654	3	0.75			2		0.514845
	PC-3p-2261965_1	GRMZM2G171236_T03	NADH-ubiquinone oxidoreductase-related	-	-	-		2	458-480	Y	17.3622	0	6.3158e-07	2.80046e-07	up	-	471	1	0.2			4		0.251138
	PC-3p-2265405_1	GRMZM2G043338_T01	Dormancy/auxin associated family protein	-	-	-		4	744-759	Y	86.8111	428.202	3.4886e-29	2.74078e-32	down	-2.30234	751	3	1	18	6	3	2	0.658454	0.999608
	PC-3p-2265405_1	GRMZM2G043338_T02	Dormancy/auxin associated family protein	-	-	-		4	549-564	Y	86.8111	428.202	3.4886e-29	2.74078e-32	down	-2.30234	556	3	1	18	6	3	2	0.658454	0.999608
	PC-3p-2265405_1	GRMZM2G043338_T03	Dormancy/auxin associated family protein	-	-	-		4	731-746	Y	86.8111	428.202	3.4886e-29	2.74078e-32	down	-2.30234	738	3	1	18	6	3	2	0.658454	0.999608
	PC-3p-2265405_1	GRMZM2G173040_T02	electron transfer flavoprotein beta	-	-	-	ETFBETA	4	14-30	Y	86.8111	0	8.1049e-29	2.90487e-34	up	-	21	2	1			2		0.99889
	PC-3p-2265405_1	GRMZM2G173040_T01	electron transfer flavoprotein beta	-	-	[C] Electron transfer flavoprotein, beta subunit	ETFBETA	4	29-45	Y	86.8111	0	8.1049e-29	2.90487e-34	up	-	36	2	1			3		0.658454
	PC-3p-2265405_1	GRMZM2G063676_T01	Heat shock protein 70 (Hsp 70) family protein	-	-	[O] Molecular chaperones HSP105/HSP110/SSE1, HSP70 superfamily		4	1228-1243	Y	0	53.5252	9.3532e-10	7.3017e-13	down	-	1235			3	0.75		3		0.800945
	PC-3p-2265405_1	GRMZM2G063676_T02	heat shock protein 91	-	-	[O] Molecular chaperones HSP105/HSP110/SSE1, HSP70 superfamily	HSP91	4	1228-1243	Y	0	53.5252	9.3532e-10	7.3017e-13	down	-	1235			3	0.75		2		0.999608
	PC-3p-2265405_1	GRMZM2G074567_T01	transducin family protein / WD-40 repeat family protein	GO:0005515(protein binding)	-	[U] Vesicle coat complex COPII, subunit SEC13		4	2687-2702	Y	43.4055	71.367	0.46605	0.505625	down	-0.717378	2693	1	0.5	2	1	4	3	0.999634	0.800945
	PC-3p-2265405_1	GRMZM6G700127_T01	transducin family protein / WD-40 repeat family protein	GO:0005515(protein binding)	-	[U] Vesicle coat complex COPII, subunit SEC13		4	2138-2154	Y	43.4055	71.367	0.46605	0.505625	down	-0.717378	2145	1	0.5	2	1	4	3	0.999634	0.800945
	PC-3p-2265405_1	GRMZM2G055768_T02	Ribosomal protein L14	GO:0003735(structural constituent of ribosome);GO:0006412(translation);GO:0005622(intracellular);GO:0005840(ribosome)	-	-		4	1180-1195	Y	43.4055	53.5252	0.46979	0.537188	down	-0.302341	1187	4	0.5	6	0.75	2	2	0.99889	0.999608
	PC-3p-2265405_1	GRMZM5G890162_T01	SH3 domain-containing protein	GO:0000287(magnesium ion binding);GO:0004634(phosphopyruvate hydratase activity);GO:0006096(glycolysis);GO:0000015(phosphopyruvate hydratase complex)	-	-		4	1009-1024	Y	43.4055	53.5252	0.46979	0.537188	down	-0.302341	1016	4	0.5	6	0.75	2	2	0.99889	0.999608
	PC-3p-2265405_1	GRMZM2G055768_T01	Stabilizer of iron transporter SufD / Polynucleotidyl transferase	GO:0003735(structural constituent of ribosome);GO:0006412(translation);GO:0005622(intracellular);GO:0005840(ribosome);GO:0005515(protein binding)	-	-	AGO10,PNH,ZLL	4	1548-1563	Y	43.4055	53.5252	0.46979	0.537188	down	-0.302341	1555	4	0.5	6	0.75	2	2	0.99889	0.999608
	PC-3p-2288988_1	GRMZM2G079873_T04	-	-	-	-		3	1464-1486	Y	14.4685	0	5.4344e-06	4.01435e-06	up	-	1477	1	0.166667			4		0.963581
	PC-3p-2288988_1	GRMZM2G079873_T02	-	-	-	-		3	1464-1486	Y	14.4685	0	5.4344e-06	4.01435e-06	up	-	1477	1	0.166667			4		0.963581
	PC-3p-2288988_1	GRMZM2G079873_T05	-	-	-	-		3	1464-1486	Y	14.4685	0	5.4344e-06	4.01435e-06	up	-	1477	1	0.166667			4		0.963581
	PC-3p-2288988_1	GRMZM2G079873_T03	-	-	-	-		3	1464-1486	Y	14.4685	0	5.4344e-06	4.01435e-06	up	-	1477	1	0.166667			4		0.963581
	PC-3p-2288988_1	GRMZM2G022551_T01	-	-	-	-		4	142-165	Y	14.4685	0	5.4344e-06	4.01435e-06	up	-	156	1	0.166667			4		0.908597
	PC-3p-2288988_1	GRMZM2G079873_T01	-	-	-	-		3	1464-1486	Y	14.4685	0	5.4344e-06	4.01435e-06	up	-	1477	1	0.166667			4		0.963581
	PC-3p-2288988_1	AC199541.4_FGT007	UDP-Glycosyltransferase superfamily protein	GO:0016758(transferase activity, transferring hexosyl groups);GO:0008152(metabolic process)	-	[C] UDP-glucuronosyl and UDP-glucosyl transferase		4	1454-1477	Y	8.68111	0	0.00042783	0.000339561	up	-	1468	1	0.1			4		0.908597
	PC-3p-2288988_1	GRMZM2G048800_T01	Transducin/WD40 repeat-like superfamily protein	GO:0005515(protein binding)	-	[S] WD40 repeat-containing protein		2	1487-1509	Y	8.68111	0	0.00042783	0.000339561	up	-	1500	1	0.1			4		0.685509
	PC-3p-2294262_1	AC199541.4_FGT007	UDP-Glycosyltransferase superfamily protein	GO:0016758(transferase activity, transferring hexosyl groups);GO:0008152(metabolic process)	-	[C] UDP-glucuronosyl and UDP-glucosyl transferase		3.5	1559-1578	Y	54.2569	0	1.2973e-18	1.5297e-21	up	-	1569	2	0.625			3		0.181158
	PC-3p-2294262_1	GRMZM2G017290_T01	photosystem I subunit F	GO:0015979(photosynthesis);GO:0009522(photosystem I);GO:0009538(photosystem I reaction center)	ko00195(Photosynthesis)	-	PSAF	3.5	1415-1434	Y	10.8514	0	8.2146e-05	5.75444e-05	up	-	1425	1	0.125			4		0.770601
	PC-3p-2294262_1	GRMZM2G040088_T01	-	-	-	-		3.5	166-185	Y	10.8514	0	8.2146e-05	5.75444e-05	up	-	176	1	0.125			4		0.770601
	PC-3p-2357672_1	GRMZM5G876621_T01	IBR domain-containing protein	GO:0008270(zinc ion binding)	-	[O] Predicted E3 ubiquitin ligase	ARI8,ATARI8	4	11223-11241	Y	0	17.8417	0.00041032	0.000110416	down	-	11232			1	0.25		4		0.88101
	PC-3p-2357672_1	GRMZM5G876621_T02	IBR domain-containing protein	GO:0008270(zinc ion binding)	-	[O] Predicted E3 ubiquitin ligase	ARI7,ATARI7	4	1241-1259	Y	0	17.8417	0.00041032	0.000110416	down	-	1250			1	0.25		4		0.88101
	PC-3p-2357672_1	GRMZM2G006428_T01	IBR domain-containing protein	GO:0008270(zinc ion binding)	-	[O] Predicted E3 ubiquitin ligase	ARI7,ATARI7	4	1220-1238	Y	0	17.8417	0.00041032	0.000110416	down	-	1229			1	0.25		4		0.88101
	PC-3p-2357672_1	GRMZM2G006428_T02	IBR domain-containing protein	GO:0008270(zinc ion binding)	-	[O] Predicted E3 ubiquitin ligase	ARI7,ATARI7	4	1220-1238	Y	0	17.8417	0.00041032	0.000110416	down	-	1229			1	0.25		4		0.88101
	PC-3p-2364694_1	GRMZM2G054481_T01	Methyltransferase-related protein	-	-	-		3	907-930	Y	21.7028	0	2.558e-08	3.3107e-09	up	-	921	1	0.25			4		0.849373
	PC-3p-2369156_1	GRMZM2G054481_T01	Methyltransferase-related protein	-	-	-		3	907-930	Y	21.7028	0	2.558e-08	3.3107e-09	up	-	921	1	0.25			4		0.377017
	PC-3p-2369156_1	GRMZM2G059013_T02	Protein of unknown function (DUF604)	-	-	[G] Galactosyltransferases		3.5	4556-4580	Y	0	8.92087	0.012474	0.0131517	down	-	4570			1	0.125		4		0.277021
	PC-3p-238626_5	GRMZM2G091316_T01	transferases;folic acid binding	-	-	[S] Uncharacterized conserved protein		3	1166-1189	Y	0	71.367	1.5841e-12	5.1369e-17	down	-	1180			2	1		2		0.970358
	PC-3p-2401644_1	GRMZM2G061447_T01	Protein kinase superfamily protein	GO:0004672(protein kinase activity);GO:0006468(protein phosphorylation)	-	[T] Serine/threonine protein kinase		4	3411-3434	Y	0	57.0936	2.6022e-10	1.09631e-13	down	-	3425			8	0.8		3		0.171132
	PC-3p-2401644_1	GRMZM2G061447_T04	Protein kinase superfamily protein	GO:0004672(protein kinase activity);GO:0006468(protein phosphorylation)	-	[T] Serine/threonine protein kinase		4	3290-3313	Y	0	42.8202	4.4017e-08	1.38702e-10	down	-	3304			6	0.6		3		0.171132
	PC-3p-2401644_1	GRMZM2G061447_T03	Protein kinase superfamily protein	GO:0004672(protein kinase activity);GO:0006468(protein phosphorylation)	-	[T] Serine/threonine protein kinase		4	3365-3388	Y	0	42.8202	4.4017e-08	1.38702e-10	down	-	3379			6	0.6		3		0.171132
	PC-3p-2410002_1	GRMZM2G079873_T02	-	-	-	-		4	1462-1486	Y	14.4685	0	5.4344e-06	4.01435e-06	up	-	1477	1	0.166667			4		0.969703
	PC-3p-2410002_1	GRMZM2G079873_T04	-	-	-	-		4	1462-1486	Y	14.4685	0	5.4344e-06	4.01435e-06	up	-	1477	1	0.166667			4		0.969703
	PC-3p-2410002_1	GRMZM2G079873_T03	-	-	-	-		4	1462-1486	Y	14.4685	0	5.4344e-06	4.01435e-06	up	-	1477	1	0.166667			4		0.969703
	PC-3p-2410002_1	GRMZM2G079873_T05	-	-	-	-		4	1462-1486	Y	14.4685	0	5.4344e-06	4.01435e-06	up	-	1477	1	0.166667			4		0.969703
	PC-3p-2410002_1	GRMZM2G079873_T01	-	-	-	-		4	1462-1486	Y	14.4685	0	5.4344e-06	4.01435e-06	up	-	1477	1	0.166667			4		0.969703
	PC-3p-2410002_1	GRMZM2G048800_T01	Transducin/WD40 repeat-like superfamily protein	GO:0005515(protein binding)	-	[S] WD40 repeat-containing protein		2	1486-1509	Y	8.68111	0	0.00042783	0.000339561	up	-	1500	1	0.1			4		0.580042
	PC-3p-2413438_1	AC199541.4_FGT007	UDP-Glycosyltransferase superfamily protein	GO:0016758(transferase activity, transferring hexosyl groups);GO:0008152(metabolic process)	-	[C] UDP-glucuronosyl and UDP-glucosyl transferase		3	1559-1578	Y	54.2569	0	1.2973e-18	1.5297e-21	up	-	1569	2	0.625			3		0.226608
	PC-3p-2413438_1	GRMZM2G017290_T01	photosystem I subunit F	GO:0015979(photosynthesis);GO:0009522(photosystem I);GO:0009538(photosystem I reaction center)	ko00195(Photosynthesis)	-	PSAF	3	1415-1434	Y	10.8514	0	8.2146e-05	5.75444e-05	up	-	1425	1	0.125			4		0.849373
	PC-3p-2413438_1	GRMZM2G040088_T01	-	-	-	-		3	166-185	Y	10.8514	0	8.2146e-05	5.75444e-05	up	-	176	1	0.125			4		0.849373
	PC-3p-2433740_1	AC206968.3_FGT003	non-ATPase subunit 9	GO:0005515(protein binding)	ko03050(Proteasome)	[O] 26S proteasome regulatory complex, subunit RPN6/PSMD11	ATS9,RPN6	4	29-47	Y	0	214.101	1.8708e-34	9.7283e-50	down	-	38			3	3		2		0.888008
	PC-3p-243559_5	GRMZM2G052200_T02	Protein of unknown function (DUF502)	-	-	-	COV1	3.5	473-494	Y	86.8111	0	8.1049e-29	2.90487e-34	up	-	485	3	1			2		0.303469
	PC-3p-243559_5	GRMZM2G052200_T01	Protein of unknown function (DUF502)	-	-	-	COV1	3.5	473-494	Y	86.8111	0	8.1049e-29	2.90487e-34	up	-	485	3	1			2		0.303469
	PC-3p-2443536_1	GRMZM2G009335_T03	-	-	-	-		3.5	1280-1302	Y	260.433	0	5.8954e-83	5.73699e-101	up	-	1293	3	3			2		0.836054
	PC-3p-2448812_1	GRMZM2G041055_T01	-	-	-	-		4	1327-1350	Y	0	95.156	3.3421e-16	2.23259e-22	down	-	1341			4	1.33333		2		0.598369
	PC-3p-2448812_1	GRMZM2G046558_T01	S-formylglutathione hydrolase	-	-	[R] Esterase D	ATSFGH,SFGH	4	1974-1997	Y	0	7.1367	0.025439	0.0464459	down	-	1988			1	0.1		4		0.508145
	PC-3p-246107_6	GRMZM2G097768_T02	Major facilitator superfamily protein	GO:0022857(transmembrane transporter activity);GO:0055085(transmembrane transport);GO:0016021(integral to membrane)	-	[R] Predicted transporter (major facilitator superfamily)		4	718-735	Y	28.937	0	1.2687e-10	6.63194e-12	up	-	726	1	0.333333			4		0.963581
	PC-3p-246107_6	GRMZM2G097768_T03	Major facilitator superfamily protein	GO:0022857(transmembrane transporter activity);GO:0055085(transmembrane transport);GO:0016021(integral to membrane)	-	[R] Predicted transporter (major facilitator superfamily)		4	718-735	Y	28.937	0	1.2687e-10	6.63194e-12	up	-	726	1	0.333333			4		0.963581
	PC-3p-246107_6	GRMZM2G097768_T01	Major facilitator superfamily protein	GO:0022857(transmembrane transporter activity);GO:0055085(transmembrane transport);GO:0016021(integral to membrane)	-	[R] Predicted transporter (major facilitator superfamily)		4	718-735	Y	28.937	0	1.2687e-10	6.63194e-12	up	-	726	1	0.333333			4		0.963581
	PC-3p-246107_6	GRMZM2G028821_T01	Glutathione S-transferase family protein	GO:0005515(protein binding)	-	[O] Glutathione S-transferase	ATGSTU17,ERD9,GST30,GST30B	2.5	639-655	Y	260.433	356.835	0.60497	0.623663	down	-0.454344	647	3	3	5	5	2	2	0.202304	0.229438
	PC-3p-246107_6	GRMZM2G079954_T01	RNA-binding (RRM/RBD/RNP motifs) family protein	GO:0003676(nucleic acid binding)	-	[A] Splicing factor 3b, subunit 4	ATRBP45B,RBP45B	4	1230-1247	Y	14.4685	23.789	0.67388	0.625074	down	-0.717378	1238	1	0.166667	2	0.333333	4	2	0.963581	0.962522
	PC-3p-246107_6	GRMZM2G146142_T01	spindle pole body component 98	GO:0016881(acid-amino acid ligase activity)	-	-	ATGCP3,ATSPC98,GCP3,SPC98	4	924-941	Y	14.4685	23.789	0.67388	0.625074	down	-0.717378	932	1	0.166667	2	0.333333	4	2	0.963581	0.962522
	PC-3p-2461110_1	GRMZM2G091316_T01	transferases;folic acid binding	-	-	[S] Uncharacterized conserved protein		3	1166-1189	Y	0	71.367	1.5841e-12	5.1369e-17	down	-	1180			2	1		2		0.970358
	PC-3p-2487482_1	GRMZM2G007486_T02	plant U-box 49	GO:0003755(peptidyl-prolyl cis-trans isomerase activity);GO:0006457(protein folding)	ko04120(Ubiquitin mediated proteolysis)	[O] Cyclophilin type, U box-containing peptidyl-prolyl cis-trans isomerase	ATPUB49,PUB49	4	1807-1822	Y	0	71.367	1.5841e-12	5.1369e-17	down	-	1814			1	1		4		0.922266
	PC-3p-2487482_1	GRMZM2G001272_T02	tubby like protein 10	GO:0005515(protein binding)	-	[R] Tub family proteins	AtTLP10,TLP10	4	1965-1980	Y	28.937	0	1.2687e-10	6.63194e-12	up	-	1971	1	0.333333			4		0.963581
	PC-3p-2487482_1	GRMZM2G001272_T01	tubby like protein 10	GO:0005515(protein binding)	-	[R] Tub family proteins	AtTLP10,TLP10	4	1969-1984	Y	28.937	0	1.2687e-10	6.63194e-12	up	-	1975	1	0.333333			4		0.963581
	PC-3p-2487482_1	GRMZM2G001272_T03	tubby like protein 1	GO:0005515(protein binding)	-	-	AtTLP1,TLP1	4	1969-1984	Y	28.937	0	1.2687e-10	6.63194e-12	up	-	1975	1	0.333333			4		0.963581
	PC-3p-2487482_1	GRMZM2G088088_T01	importin alpha isoform 1	GO:0005515(protein binding);GO:0008565(protein transporter activity);GO:0006606(protein import into nucleus);GO:0005634(nucleus);GO:0005737(cytoplasm)	-	[U] Karyopherin (importin) alpha	AIMP ALPHA,AT-IMP,ATKAP ALPHA,IMPA-1,IMPA1	4	1324-1340	Y	17.3622	28.5468	0.64481	0.653858	down	-0.717378	1331	1	0.2	2	0.4	4	3	0.963581	0.4912
	PC-3p-2487482_1	GRMZM2G088088_T02	importin alpha isoform 1	GO:0005515(protein binding);GO:0008565(protein transporter activity);GO:0006606(protein import into nucleus);GO:0005634(nucleus);GO:0005737(cytoplasm)	-	[U] Karyopherin (importin) alpha	AIMP ALPHA,AT-IMP,ATKAP ALPHA,IMPA-1,IMPA1	4	1315-1331	Y	17.3622	28.5468	0.64481	0.653858	down	-0.717378	1322	1	0.2	2	0.4	4	2	0.963581	0.962522
	PC-3p-248836_5	GRMZM2G108125_T02	Pyridoxal phosphate (PLP)-dependent transferases superfamily protein	GO:0008483(transaminase activity);GO:0030170(pyridoxal phosphate binding)	-	[E] Alanine-glyoxylate aminotransferase AGT2	GABA-T,HER1,POP2	2	1567-1591	Y	0	89.2087	2.7636e-15	3.96989e-21	down	-	1582			4	1.25		2		0.682346
	PC-3p-248836_5	GRMZM2G108125_T03	-	-	-	-		2	681-705	Y	0	89.2087	2.7636e-15	3.96989e-21	down	-	696			4	1.25		2		0.682346
	PC-3p-248836_5	GRMZM2G060918_T01	WRKY family transcription factor	GO:0003700(sequence-specific DNA binding transcription factor activity);GO:0043565(sequence-specific DNA binding);GO:0006355(regulation of transcription, DNA-dependent)	-	-	AtWRKY41,WRKY41	2	886-910	Y	0	17.8417	0.00041032	0.000110416	down	-	901			1	0.25		4		0.590178
	PC-3p-249036_5	GRMZM2G098697_T02	NB-ARC domain-containing disease resistance protein	GO:0043531(ADP binding)	-	-		4	660-683	Y	14.4685	14.2734	0.31768	0.344576	up	0.0195874	674	1	0.166667	1	0.2	4	4	0.867927	0.790086
	PC-3p-2509943_1	GRMZM2G061447_T01	Protein kinase superfamily protein	GO:0004672(protein kinase activity);GO:0006468(protein phosphorylation)	-	[T] Serine/threonine protein kinase		2.5	3411-3434	Y	0	57.0936	2.6022e-10	1.09631e-13	down	-	3425			8	0.8		3		0.312978
	PC-3p-2509943_1	GRMZM2G061447_T04	Protein kinase superfamily protein	GO:0004672(protein kinase activity);GO:0006468(protein phosphorylation)	-	[T] Serine/threonine protein kinase		2.5	3290-3313	Y	0	42.8202	4.4017e-08	1.38702e-10	down	-	3304			6	0.6		3		0.312978
	PC-3p-2509943_1	GRMZM2G061447_T03	Protein kinase superfamily protein	GO:0004672(protein kinase activity);GO:0006468(protein phosphorylation)	-	[T] Serine/threonine protein kinase		2.5	3365-3388	Y	0	42.8202	4.4017e-08	1.38702e-10	down	-	3379			6	0.6		3		0.312978
	PC-3p-2544266_1	GRMZM5G872141_T06	-	-	-	-		1.5	1768-1791	Y	0	42.8202	4.4017e-08	1.38702e-10	down	-	1782			3	0.6		2		0.846886
	PC-3p-2544266_1	GRMZM5G872141_T05	-	-	-	-		1.5	1389-1412	Y	0	42.8202	4.4017e-08	1.38702e-10	down	-	1403			3	0.6		2		0.846886
	PC-3p-2544266_1	GRMZM5G872141_T04	Nodulin MtN3 family protein	GO:0016021(integral to membrane)	-	[R] Multitransmembrane protein		1.5	1352-1375	Y	0	42.8202	4.4017e-08	1.38702e-10	down	-	1366			3	0.6		2		0.846886
	PC-3p-2546402_1	GRMZM2G041050_T04	Xanthine/uracil permease family protein	GO:0005215(transporter activity);GO:0006810(transport);GO:0055085(transmembrane transport);GO:0016020(membrane)	-	[F] Xanthine/uracil transporters	PDE135	4	3083-3099	Y	12.4016	0	2.5542e-05	2.36884e-05	up	-	3090	1	0.142857			4		0.999999
	PC-3p-2546402_1	GRMZM2G041050_T01	Xanthine/uracil permease family protein	GO:0005215(transporter activity);GO:0006810(transport);GO:0055085(transmembrane transport);GO:0016020(membrane)	-	[F] Xanthine/uracil transporters	PDE135	4	3083-3099	Y	12.4016	0	2.5542e-05	2.36884e-05	up	-	3090	1	0.142857			4		0.999999
	PC-3p-2546402_1	GRMZM2G041050_T06	Xanthine/uracil permease family protein	GO:0005215(transporter activity);GO:0006810(transport);GO:0055085(transmembrane transport);GO:0016020(membrane)	-	[F] Xanthine/uracil transporters	PDE135	4	2304-2320	Y	12.4016	0	2.5542e-05	2.36884e-05	up	-	2311	1	0.142857			4		0.999999
	PC-3p-2546402_1	GRMZM2G041050_T02	Xanthine/uracil permease family protein	GO:0005215(transporter activity);GO:0006810(transport);GO:0055085(transmembrane transport);GO:0016020(membrane)	-	[F] Xanthine/uracil transporters	PDE135	4	2045-2061	Y	12.4016	0	2.5542e-05	2.36884e-05	up	-	2052	1	0.142857			4		0.999999
	PC-3p-2546402_1	GRMZM2G041050_T03	Xanthine/uracil permease family protein	GO:0005215(transporter activity);GO:0006810(transport);GO:0055085(transmembrane transport);GO:0016020(membrane)	-	[F] Xanthine/uracil transporters	PDE135	4	2045-2061	Y	12.4016	0	2.5542e-05	2.36884e-05	up	-	2052	1	0.142857			4		0.999999
	PC-3p-2546402_1	GRMZM2G041050_T05	Xanthine/uracil permease family protein	GO:0005215(transporter activity);GO:0006810(transport);GO:0055085(transmembrane transport);GO:0016020(membrane)	-	[F] Xanthine/uracil transporters	PDE135	4	2534-2550	Y	12.4016	0	2.5542e-05	2.36884e-05	up	-	2541	1	0.142857			4		0.999999
	PC-3p-2546402_1	GRMZM2G041050_T07	Xanthine/uracil permease family protein	GO:0005215(transporter activity);GO:0006810(transport);GO:0055085(transmembrane transport);GO:0016020(membrane)	-	[F] Xanthine/uracil transporters	PDE135	4	1781-1797	Y	12.4016	0	2.5542e-05	2.36884e-05	up	-	1788	1	0.142857			4		0.999999
	PC-3p-2546402_1	GRMZM2G078882_T01	LETM1-like protein	-	-	-		4	323-339	Y	0	23.789	4.504e-05	3.2928e-06	down	-	330			1	0.333333		4		0.999973
	PC-3p-2546402_1	GRMZM2G024607_T02	plastid transcriptionally active 4	-	-	-	PTAC4,VIPP1	4	451-466	Y	0	23.789	4.504e-05	3.2928e-06	down	-	458			1	0.333333		4		0.999973
	PC-3p-2546402_1	GRMZM2G024607_T01	plastid transcriptionally active 4	-	-	-	PTAC4,VIPP1	4	486-501	Y	0	23.789	4.504e-05	3.2928e-06	down	-	493			1	0.333333		4		0.999973
	PC-3p-2546402_1	GRMZM5G844628_T01	Ribosomal protein S7p/S5e family protein	-	-	[J] Ribosomal protein S7		4	1180-1195	Y	0	7.1367	0.025439	0.0464459	down	-	1187			1	0.1		4		0.999973
	PC-3p-2546402_1	GRMZM2G473774_T01	Ribosomal protein S7p/S5e family protein	-	-	-		4	343-358	Y	0	7.1367	0.025439	0.0464459	down	-	350			1	0.1		4		0.999973
	PC-3p-2546402_1	GRMZM5G800101_T01	NADH-Ubiquinone/plastoquinone (complex I) protein	GO:0008137(NADH dehydrogenase (ubiquinone) activity);GO:0055114(oxidation-reduction process)	ko00190(Oxidative phosphorylation)	[C] NADH dehydrogenase subunits 2, 5, and related proteins		4	1992-2007	Y	0	7.1367	0.025439	0.0464459	down	-	1999			1	0.1		4		0.999973
	PC-3p-2550616_1	GRMZM2G020216_T01	MAP kinase 6	GO:0004672(protein kinase activity);GO:0005524(ATP binding);GO:0006468(protein phosphorylation)	-	[T] Mitogen-activated protein kinase	ATMAPK6,ATMPK6,MAPK6,MPK6	4	627-643	Y	28.937	0	1.2687e-10	6.63194e-12	up	-	634	1	0.333333			4		0.999967
	PC-3p-2596624_1	GRMZM2G006704_T01	Cytochrome c oxidase subunit Vc family protein	-	-	-		4	332-349	Y	0	71.367	1.5841e-12	5.1369e-17	down	-	341			1	1		4		0.983682
	PC-3p-2596624_1	GRMZM2G083812_T01	glucuronidase 3	GO:0016798(hydrolase activity, acting on glycosyl bonds);GO:0016020(membrane)	-	-	AtGUS3,GUS3	3	2048-2065	Y	0	42.8202	4.4017e-08	1.38702e-10	down	-	2057			3	0.6		2		0.846886
	PC-3p-2596624_1	GRMZM2G701362_T01	Zinc finger C-x8-C-x5-C-x3-H type family protein	-	-	-		3	821-839	Y	0	35.6835	5.8239e-07	8.64318e-09	down	-	830			1	0.5		4		0.767692
	PC-3p-2618277_1	GRMZM2G047684_T01	Cytochrome P450 superfamily protein	GO:0005506(iron ion binding);GO:0016705(oxidoreductase activity, acting on paired donors, with incorporation or reduction of molecular oxygen);GO:0020037(heme binding);GO:0055114(oxidation-reduction process)	-	[I] Cytochrome P450 CYP4/CYP19/CYP26 subfamilies	BAS1,CYP72B1,CYP734A1	3.5	1617-1634	Y	43.4055	0	3.3736e-15	2.6604e-17	up	-	1625	2	0.5			2		0.303469
	PC-3p-2622761_1	GRMZM2G126665_T01	RNA-binding (RRM/RBD/RNP motifs) family protein	-	-	-		4	640-656	Y	0	23.789	4.504e-05	3.2928e-06	down	-	648			2	0.333333		3		0.902452
	PC-3p-2622761_1	GRMZM2G126665_T02	RNA-binding (RRM/RBD/RNP motifs) family protein	-	-	-		4	640-656	Y	0	23.789	4.504e-05	3.2928e-06	down	-	648			2	0.333333		3		0.902452
	PC-3p-265446_4	GRMZM2G077632_T01	GTP1/OBG family protein	GO:0005525(GTP binding);GO:0000166(nucleotide binding)	-	[R] Predicted GTP-binding protein (ODN superfamily)	ATOBGC,CPSAR1,EMB269	3	2440-2456	Y	217.028	820.72	3.6712e-40	1.94721e-43	down	-1.91901	2447	5	2.5	23	11.5	2	2	0.759244	0.806407
	PC-3p-265446_4	GRMZM2G077632_T02	GTP1/OBG family protein	GO:0005525(GTP binding);GO:0000166(nucleotide binding)	-	[R] Predicted GTP-binding protein (ODN superfamily)	ATOBGC,CPSAR1,EMB269	3	2440-2456	Y	217.028	820.72	3.6712e-40	1.94721e-43	down	-1.91901	2447	5	2.5	23	11.5	2	2	0.759244	0.806407
	PC-3p-265446_4	GRMZM2G056252_T03	fatty acid desaturase 2	GO:0006629(lipid metabolic process);GO:0016717(oxidoreductase activity, acting on paired donors, with oxidation of a pair of donors resulting in the reduction of molecular oxygen to two molecules of water);GO:0055114(oxidation-reduction process)	-	-	FAD2	4	3943-3960	Y	34.7244	285.468	2.8297e-28	7.54203e-33	down	-3.03931	3950	2	0.4	20	4	3	2	0.746925	0.999956
	PC-3p-265446_4	GRMZM2G056252_T01	fatty acid desaturase 2	GO:0006629(lipid metabolic process);GO:0016717(oxidoreductase activity, acting on paired donors, with oxidation of a pair of donors resulting in the reduction of molecular oxygen to two molecules of water);GO:0055114(oxidation-reduction process)	ko01040(Biosynthesis of unsaturated fatty acids)	-	FAD2	4	4370-4387	Y	34.7244	285.468	2.8297e-28	7.54203e-33	down	-3.03931	4377	2	0.4	20	4	2	2	0.999834	0.999956
	PC-3p-265446_4	GRMZM2G056252_T04	fatty acid desaturase 2	GO:0006629(lipid metabolic process);GO:0016717(oxidoreductase activity, acting on paired donors, with oxidation of a pair of donors resulting in the reduction of molecular oxygen to two molecules of water);GO:0055114(oxidation-reduction process)	-	-	FAD2	4	4375-4392	Y	34.7244	285.468	2.8297e-28	7.54203e-33	down	-3.03931	4382	2	0.4	20	4	3	2	0.746925	0.999956
	PC-3p-265446_4	GRMZM2G056252_T02	fatty acid desaturase 2	GO:0006629(lipid metabolic process);GO:0016717(oxidoreductase activity, acting on paired donors, with oxidation of a pair of donors resulting in the reduction of molecular oxygen to two molecules of water);GO:0055114(oxidation-reduction process)	-	-	FAD2	4	1443-1460	Y	34.7244	285.468	2.8297e-28	7.54203e-33	down	-3.03931	1450	2	0.4	20	4	3	2	0.746925	0.999956
	PC-3p-265446_4	GRMZM2G056252_T05	fatty acid desaturase 2	GO:0006629(lipid metabolic process);GO:0016717(oxidoreductase activity, acting on paired donors, with oxidation of a pair of donors resulting in the reduction of molecular oxygen to two molecules of water);GO:0055114(oxidation-reduction process)	-	-	FAD2	4	4371-4388	Y	34.7244	285.468	2.8297e-28	7.54203e-33	down	-3.03931	4378	2	0.4	20	4	3	2	0.746925	0.999956
	PC-3p-265446_4	AC203955.3_FGT005	-	-	-	-		3.5	244-259	Y	14.4685	0	5.4344e-06	4.01435e-06	up	-	251	1	0.166667			4		0.568855
	PC-3p-265446_4	GRMZM2G011588_T02	BEL1-like homeodomain 7	-	-	-	BLH7	4	487-503	Y	0	23.789	4.504e-05	3.2928e-06	down	-	494			1	0.333333		4		0.999592
	PC-3p-265446_4	GRMZM2G011588_T03	BEL1-like homeodomain 6	GO:0003700(sequence-specific DNA binding transcription factor activity);GO:0043565(sequence-specific DNA binding);GO:0006355(regulation of transcription, DNA-dependent)	-	[K] Transcription factor MEIS1 and related HOX domain proteins	BLH6	4	387-403	Y	0	23.789	4.504e-05	3.2928e-06	down	-	394			1	0.333333		4		0.999592
	PC-3p-265446_4	GRMZM2G011588_T01	BEL1-like homeodomain 6	GO:0003700(sequence-specific DNA binding transcription factor activity);GO:0043565(sequence-specific DNA binding);GO:0006355(regulation of transcription, DNA-dependent)	-	[K] Transcription factor MEIS1 and related HOX domain proteins	BLH6	4	487-503	Y	0	23.789	4.504e-05	3.2928e-06	down	-	494			1	0.333333		4		0.999592
	PC-3p-267285_4	GRMZM2G091316_T01	transferases;folic acid binding	-	-	[S] Uncharacterized conserved protein		3.5	1166-1189	Y	0	71.367	1.5841e-12	5.1369e-17	down	-	1180			2	1		2		0.713795
	PC-3p-2682427_1	GRMZM2G047018_T02	PHF5-like protein	-	ko03040(Spliceosome)	[S] Uncharacterized conserved protein, contains CXXC motifs		3.5	1082-1104	Y	23.253	20.3906	0.10396	0.120751	up	0.189512	1095	2	0.267857	2	0.285714	3	3	0.204207	0.290513
	PC-3p-2682427_1	GRMZM2G047018_T03	PHF5-like protein	-	ko03040(Spliceosome)	[S] Uncharacterized conserved protein, contains CXXC motifs		3.5	1036-1058	Y	23.253	20.3906	0.10396	0.120751	up	0.189512	1049	2	0.267857	2	0.285714	3	3	0.204207	0.290513
	PC-3p-2684416_1	GRMZM2G086281_T01	-	-	-	-		3	104-124	Y	24.8032	0	2.6196e-09	2.3095e-10	up	-	115	2	0.285714			3		0.120573
	PC-3p-2689696_1	GRMZM2G098857_T03	HSP20-like chaperones superfamily protein	-	-	-		4	217-232	Y	0	71.367	1.5841e-12	5.1369e-17	down	-	224			3	1		2		0.991292
	PC-3p-2689696_1	GRMZM2G098857_T01	HSP20-like chaperones superfamily protein	-	-	[T] Nuclear distribution protein NUDC		4	217-232	Y	0	71.367	1.5841e-12	5.1369e-17	down	-	224			3	1		2		0.991292
	PC-3p-2690715_1	GRMZM2G045706_T01	senescence-associated gene 12	GO:0008234(cysteine-type peptidase activity);GO:0006508(proteolysis)	-	[O] Cysteine proteinase Cathepsin F	SAG12	4	1215-1230	Y	43.4055	0	3.3736e-15	2.6604e-17	up	-	1221	2	0.5			3		0.631872
	PC-3p-2690715_1	GRMZM2G023798_T02	cycloartenol synthase 1	GO:0003824(catalytic activity)	-	[I] Oxidosqualene-lanosterol cyclase and related proteins	CAS1	3.5	597-612	Y	28.937	0	1.2687e-10	6.63194e-12	up	-	603	1	0.333333			4		0.849373
	PC-3p-2690715_1	GRMZM2G023798_T01	cycloartenol synthase 1	GO:0003824(catalytic activity)	ko00100(Steroid biosynthesis)	[I] Oxidosqualene-lanosterol cyclase and related proteins	CAS1	3.5	991-1006	Y	28.937	0	1.2687e-10	6.63194e-12	up	-	997	1	0.333333			4		0.849373
	PC-3p-2690715_1	GRMZM2G144407_T01	P450 reductase 2	GO:0016491(oxidoreductase activity);GO:0055114(oxidation-reduction process);GO:0010181(FMN binding)	-	[C] NADP/FAD dependent oxidoreductase	AR2,ATR2	4	2170-2187	Y	86.8111	142.734	0.30258	0.315475	down	-0.717378	2178	2	1	4	2	2	2	0.998216	0.999323
	PC-3p-2704994_1	GRMZM2G040088_T01	-	-	-	-		4	105-125	Y	28.937	0	1.2687e-10	6.63194e-12	up	-	116	2	0.333333			2		0.717973
	PC-3p-276747_4	GRMZM2G091316_T01	transferases;folic acid binding	-	-	[S] Uncharacterized conserved protein		2	1166-1189	Y	0	71.367	1.5841e-12	5.1369e-17	down	-	1180			2	1		2		0.820968
	PC-3p-2815266_1	GRMZM2G108125_T03	-	-	-	-		3	682-705	Y	0	89.2087	2.7636e-15	3.96989e-21	down	-	696			4	1.25		2		0.505255
	PC-3p-2815266_1	GRMZM2G108125_T02	Pyridoxal phosphate (PLP)-dependent transferases superfamily protein	GO:0008483(transaminase activity);GO:0030170(pyridoxal phosphate binding)	-	[E] Alanine-glyoxylate aminotransferase AGT2	GABA-T,HER1,POP2	3	1568-1591	Y	0	89.2087	2.7636e-15	3.96989e-21	down	-	1582			4	1.25		2		0.505255
	PC-3p-2815266_1	GRMZM2G060918_T01	WRKY family transcription factor	GO:0003700(sequence-specific DNA binding transcription factor activity);GO:0043565(sequence-specific DNA binding);GO:0006355(regulation of transcription, DNA-dependent)	-	-	AtWRKY41,WRKY41	3	887-910	Y	0	17.8417	0.00041032	0.000110416	down	-	901			1	0.25		4		0.421539
	PC-3p-2858378_1	GRMZM2G091316_T01	transferases;folic acid binding	-	-	[S] Uncharacterized conserved protein		2	1166-1189	Y	0	71.367	1.5841e-12	5.1369e-17	down	-	1180			2	1		2		0.761525
	PC-3p-290520_4	GRMZM2G061447_T01	Protein kinase superfamily protein	GO:0004672(protein kinase activity);GO:0006468(protein phosphorylation)	-	[T] Serine/threonine protein kinase		1.5	3411-3434	Y	0	57.0936	2.6022e-10	1.09631e-13	down	-	3425			8	0.8		3		0.226948
	PC-3p-290520_4	GRMZM2G061447_T03	Protein kinase superfamily protein	GO:0004672(protein kinase activity);GO:0006468(protein phosphorylation)	-	[T] Serine/threonine protein kinase		1.5	3365-3388	Y	0	42.8202	4.4017e-08	1.38702e-10	down	-	3379			6	0.6		3		0.226948
	PC-3p-290520_4	GRMZM2G061447_T04	Protein kinase superfamily protein	GO:0004672(protein kinase activity);GO:0006468(protein phosphorylation)	-	[T] Serine/threonine protein kinase		1.5	3290-3313	Y	0	42.8202	4.4017e-08	1.38702e-10	down	-	3304			6	0.6		3		0.226948
	PC-3p-305326_4	GRMZM2G091316_T01	transferases;folic acid binding	-	-	[S] Uncharacterized conserved protein		3	1166-1189	Y	0	71.367	1.5841e-12	5.1369e-17	down	-	1180			2	1		2		0.8789
	PC-3p-308778_4	GRMZM2G061447_T01	Protein kinase superfamily protein	GO:0004672(protein kinase activity);GO:0006468(protein phosphorylation)	-	[T] Serine/threonine protein kinase		3	3411-3434	Y	0	57.0936	2.6022e-10	1.09631e-13	down	-	3425			8	0.8		3		0.214411
	PC-3p-308778_4	GRMZM2G061447_T04	Protein kinase superfamily protein	GO:0004672(protein kinase activity);GO:0006468(protein phosphorylation)	-	[T] Serine/threonine protein kinase		3	3290-3313	Y	0	42.8202	4.4017e-08	1.38702e-10	down	-	3304			6	0.6		3		0.214411
	PC-3p-308778_4	GRMZM2G061447_T03	Protein kinase superfamily protein	GO:0004672(protein kinase activity);GO:0006468(protein phosphorylation)	-	[T] Serine/threonine protein kinase		3	3365-3388	Y	0	42.8202	4.4017e-08	1.38702e-10	down	-	3379			6	0.6		3		0.214411
	PC-3p-322246_3	GRMZM2G108125_T02	Pyridoxal phosphate (PLP)-dependent transferases superfamily protein	GO:0008483(transaminase activity);GO:0030170(pyridoxal phosphate binding)	-	[E] Alanine-glyoxylate aminotransferase AGT2	GABA-T,HER1,POP2	4	1568-1591	Y	0	89.2087	2.7636e-15	3.96989e-21	down	-	1582			4	1.25		2		0.598369
	PC-3p-322246_3	GRMZM2G108125_T03	-	-	-	-		4	682-705	Y	0	89.2087	2.7636e-15	3.96989e-21	down	-	696			4	1.25		2		0.598369
	PC-3p-322246_3	GRMZM2G060918_T01	WRKY family transcription factor	GO:0003700(sequence-specific DNA binding transcription factor activity);GO:0043565(sequence-specific DNA binding);GO:0006355(regulation of transcription, DNA-dependent)	-	-	AtWRKY41,WRKY41	4	887-910	Y	0	17.8417	0.00041032	0.000110416	down	-	901			1	0.25		4		0.508145
	PC-3p-324565_3	GRMZM2G108125_T02	Pyridoxal phosphate (PLP)-dependent transferases superfamily protein	GO:0008483(transaminase activity);GO:0030170(pyridoxal phosphate binding)	-	[E] Alanine-glyoxylate aminotransferase AGT2	GABA-T,HER1,POP2	2	1568-1591	Y	0	89.2087	2.7636e-15	3.96989e-21	down	-	1582			4	1.25		2		0.576878
	PC-3p-324565_3	GRMZM2G108125_T03	-	-	-	-		2	682-705	Y	0	89.2087	2.7636e-15	3.96989e-21	down	-	696			4	1.25		2		0.576878
	PC-3p-324565_3	GRMZM2G060918_T01	WRKY family transcription factor	GO:0003700(sequence-specific DNA binding transcription factor activity);GO:0043565(sequence-specific DNA binding);GO:0006355(regulation of transcription, DNA-dependent)	-	-	AtWRKY41,WRKY41	2	887-910	Y	0	17.8417	0.00041032	0.000110416	down	-	901			1	0.25		4		0.487792
	PC-3p-326556_3	AC199765.4_FGT008	Six-hairpin glycosidases superfamily protein	GO:0004553(hydrolase activity, hydrolyzing O-glycosyl compounds);GO:0005975(carbohydrate metabolic process)	-	-	ATGH9A2,KOR2	4	259-277	Y	0	142.734	1.6102e-23	1.23482e-33	down	-	268			4	2		2		0.993954
	PC-3p-338551_3	GRMZM2G049549_T02	cryptochrome 1	GO:0003913(DNA photolyase activity);GO:0006281(DNA repair)	ko04712(Circadian rhythm - plant)	[T] Deoxyribodipyrimidine photolyase/cryptochrome	ATCRY1,BLU1,CRY1,HY4,OOP2	3.5	964-982	Y	0	71.367	1.5841e-12	5.1369e-17	down	-	973			2	1		2		0.76766
	PC-3p-338551_3	GRMZM5G806488_T01	Ribosomal protein S7p/S5e family protein	-	-	[J] Ribosomal protein S7		2	29346-29364	Y	0	71.367	1.5841e-12	5.1369e-17	down	-	29355			1	1		4		0.199892
	PC-3p-338551_3	GRMZM2G049549_T01	cryptochrome 1	GO:0003913(DNA photolyase activity);GO:0006281(DNA repair)	ko04712(Circadian rhythm - plant)	[T] Deoxyribodipyrimidine photolyase/cryptochrome	ATCRY1,BLU1,CRY1,HY4,OOP2	3.5	1073-1091	Y	0	71.367	1.5841e-12	5.1369e-17	down	-	1082			2	1		2		0.76766
	PC-3p-338551_3	GRMZM2G073351_T01	protochlorophyllide oxidoreductase A	GO:0016491(oxidoreductase activity);GO:0008152(metabolic process)	ko00860(Porphyrin and chlorophyll metabolism)	[Q] Dehydrogenases with different specificities (related to short-chain alcohol dehydrogenases)	PORA	4	2602-2619	Y	0	28.5468	7.8437e-06	2.84915e-07	down	-	2610			2	0.4		2		0.995803
	PC-3p-338551_3	GRMZM2G073351_T02	protochlorophyllide oxidoreductase A	GO:0016491(oxidoreductase activity);GO:0008152(metabolic process)	ko00860(Porphyrin and chlorophyll metabolism)	[Q] Dehydrogenases with different specificities (related to short-chain alcohol dehydrogenases)	PORA	4	1174-1191	Y	0	28.5468	7.8437e-06	2.84915e-07	down	-	1182			2	0.4		2		0.995803
	PC-3p-338551_3	GRMZM2G073351_T04	protochlorophyllide oxidoreductase A	GO:0016491(oxidoreductase activity);GO:0008152(metabolic process)	ko00860(Porphyrin and chlorophyll metabolism)	[Q] Dehydrogenases with different specificities (related to short-chain alcohol dehydrogenases)	PORA	4	1081-1098	Y	0	28.5468	7.8437e-06	2.84915e-07	down	-	1089			2	0.4		2		0.995803
	PC-3p-338551_3	GRMZM2G073351_T03	protochlorophyllide oxidoreductase A	GO:0016491(oxidoreductase activity);GO:0008152(metabolic process)	ko00860(Porphyrin and chlorophyll metabolism)	[Q] Dehydrogenases with different specificities (related to short-chain alcohol dehydrogenases)	PORA	4	2129-2146	Y	0	28.5468	7.8437e-06	2.84915e-07	down	-	2137			2	0.4		2		0.995803
	PC-3p-338551_3	GRMZM2G019246_T01	Polyketide cyclase/dehydrase and lipid transport superfamily protein	-	-	-	CP5	1.5	1481-1499	Y	43.4055	35.6835	0.013195	0.021631	up	0.282622	1490	1	0.5	1	0.5	4	4	0.27057	0.215949
	PC-3p-338551_3	GRMZM2G069773_T01	Polyketide cyclase/dehydrase and lipid transport superfamily protein	-	-	[I] START domain-containing proteins involved in steroidogenesis/phosphatidylcholine transfer	CP5	2.5	1444-1462	Y	43.4055	35.6835	0.013195	0.021631	up	0.282622	1453	1	0.5	1	0.5	4	4	0.408929	0.333336
	PC-3p-343153_3	GRMZM5G818186_T01	6-phosphogluconate dehydrogenase family protein	GO:0004616(phosphogluconate dehydrogenase (decarboxylating) activity);GO:0006098(pentose-phosphate shunt);GO:0055114(oxidation-reduction process)	-	[R] Predicted dehydrogenase		2.5	680-697	Y	0	499.569	4.7762e-78	8.17402e-116	down	-	688			7	7		2		0.542466
	PC-3p-343153_3	GRMZM2G326066_T01	Ribosomal L27e protein family	GO:0003735(structural constituent of ribosome);GO:0006412(translation);GO:0005622(intracellular);GO:0005840(ribosome)	ko03010(Ribosome)	[J] 60S ribosomal protein L27		4	405-422	Y	57.874	0	9.4776e-20	4.39221e-23	up	-	413	2	0.666667			2		0.999966
	PC-3p-343153_3	GRMZM2G076771_T01	Pentatricopeptide repeat (PPR-like) superfamily protein	-	-	-		3	1637-1653	Y	0	71.367	1.5841e-12	5.1369e-17	down	-	1645			1	1		4		0.83872
	PC-3p-357949_3	GRMZM2G445057_T02	Ribonuclease III family protein	-	-	-		4	529-545	Y	0	35.6835	5.8239e-07	8.64318e-09	down	-	536			1	0.5		4		0.998732
	PC-3p-357949_3	GRMZM2G445057_T01	Ribonuclease III family protein	-	-	-		4	529-545	Y	0	35.6835	5.8239e-07	8.64318e-09	down	-	536			1	0.5		4		0.998732
	PC-3p-360932_3	GRMZM5G872141_T04	Nodulin MtN3 family protein	GO:0016021(integral to membrane)	-	[R] Multitransmembrane protein		3	1352-1375	Y	0	42.8202	4.4017e-08	1.38702e-10	down	-	1366			3	0.6		2		0.755228
	PC-3p-360932_3	GRMZM5G872141_T05	-	-	-	-		3	1389-1412	Y	0	42.8202	4.4017e-08	1.38702e-10	down	-	1403			3	0.6		2		0.755228
	PC-3p-360932_3	GRMZM5G872141_T06	-	-	-	-		3	1768-1791	Y	0	42.8202	4.4017e-08	1.38702e-10	down	-	1782			3	0.6		2		0.755228
	PC-3p-361412_3	GRMZM5G856653_T01	hexokinase 1	GO:0005524(ATP binding);GO:0016773(phosphotransferase activity, alcohol group as acceptor);GO:0005975(carbohydrate metabolic process)	-	[G] Hexokinase	ATHXK1,GIN2,HXK1	3.5	683-701	Y	0	71.367	1.5841e-12	5.1369e-17	down	-	691			1	1		4		0.832046
	PC-3p-380176_3	GRMZM2G091316_T01	transferases;folic acid binding	-	-	[S] Uncharacterized conserved protein		2	1166-1189	Y	0	71.367	1.5841e-12	5.1369e-17	down	-	1180			2	1		2		0.249262
	PC-3p-386868_3	AC233887.1_FGT006	UDP-Glycosyltransferase superfamily protein	GO:0009058(biosynthetic process)	-	-	DGD1	3	2484-2501	Y	86.8111	0	8.1049e-29	2.90487e-34	up	-	2492	1	1			4		0.809162
	PC-3p-386868_3	GRMZM2G001777_T02	sequence-specific DNA binding;sequence-specific DNA binding transcription factors	-	-	-		3.5	2387-2404	Y	0	95.156	3.3421e-16	2.23259e-22	down	-	2395			4	1.33333		1		0.0256048
	PC-3p-386868_3	GRMZM2G001777_T01	sequence-specific DNA binding;sequence-specific DNA binding transcription factors	-	-	[K] Transcription factor tinman/NKX2-3, contains HOX domain		3.5	2210-2227	Y	0	95.156	3.3421e-16	2.23259e-22	down	-	2218			4	1.33333		2		0.918087
	PC-3p-386868_3	GRMZM2G471529_T01	histidine kinase 3	GO:0000156(two-component response regulator activity);GO:0000160(two-component signal transduction system (phosphorelay));GO:0006355(regulation of transcription, DNA-dependent);GO:0000155(two-component sensor activity);GO:0007165(signal transduction);GO:0016020(membrane);GO:0005524(ATP binding)	-	[T] Sensory transduction histidine kinase	AHK3,HK3	4	3192-3209	Y	28.937	0	1.2687e-10	6.63194e-12	up	-	3200	1	0.333333			4		0.995999
	PC-3p-390977_4	GRMZM2G030144_T03	Adaptor protein complex AP-1, gamma subunit	GO:0006886(intracellular protein transport);GO:0016192(vesicle-mediated transport);GO:0030117(membrane coat);GO:0030131(clathrin adaptor complex)	-	[U] Vesicle coat complex AP-1, gamma subunit		3	2331-2351	Y	34.7244	0	1.8587e-12	3.22702e-14	up	-	2342	2	0.4			2		0.456798
	PC-3p-390977_4	GRMZM2G030144_T01	Adaptor protein complex AP-1, gamma subunit	GO:0006886(intracellular protein transport);GO:0016192(vesicle-mediated transport);GO:0030117(membrane coat);GO:0030131(clathrin adaptor complex)	ko04142(Lysosome)	[U] Vesicle coat complex AP-1, gamma subunit		3	2760-2780	Y	34.7244	0	1.8587e-12	3.22702e-14	up	-	2771	2	0.4			2		0.456798
	PC-3p-390977_4	GRMZM2G030144_T02	Adaptor protein complex AP-1, gamma subunit	GO:0006886(intracellular protein transport);GO:0016192(vesicle-mediated transport);GO:0030117(membrane coat);GO:0030131(clathrin adaptor complex)	-	[U] Vesicle coat complex AP-1, gamma subunit		3	2478-2498	Y	34.7244	0	1.8587e-12	3.22702e-14	up	-	2489	2	0.4			2		0.456798
	PC-3p-397364_3	GRMZM2G092341_T01	calmodulin-domain protein kinase cdpk isoform 2	GO:0004672(protein kinase activity);GO:0005524(ATP binding);GO:0006468(protein phosphorylation)	-	-	ATCPK2,CPK2	4	203-220	Y	43.4055	0	3.3736e-15	2.6604e-17	up	-	211	1	0.5			4		0.999996
	PC-3p-397364_3	AC191325.3_FGT005	calmodulin-domain protein kinase cdpk isoform 2	GO:0004672(protein kinase activity);GO:0005524(ATP binding);GO:0006468(protein phosphorylation)	-	-	ATCPK2,CPK2	4	203-220	Y	43.4055	0	3.3736e-15	2.6604e-17	up	-	211	1	0.5			4		0.999996
	PC-3p-397364_3	GRMZM2G061876_T01	elongation factor family protein	GO:0003924(GTPase activity);GO:0005525(GTP binding)	-	[J] Elongation factor-type GTP-binding protein		4	2597-2614	Y	0	35.6835	5.8239e-07	8.64318e-09	down	-	2605			1	0.5		4		0.999926
	PC-3p-397364_3	GRMZM2G111596_T01	-	-	-	-		4	628-645	Y	0	35.6835	5.8239e-07	8.64318e-09	down	-	636			2	0.5		3		0.919146
	PC-3p-397364_3	GRMZM2G061876_T02	elongation factor family protein	GO:0003924(GTPase activity);GO:0005525(GTP binding)	-	[J] Elongation factor-type GTP-binding protein		4	2600-2617	Y	0	35.6835	5.8239e-07	8.64318e-09	down	-	2608			1	0.5		4		0.999926
	PC-3p-398358_3	GRMZM2G039622_T01	Target SNARE coiled-coil domain protein	-	ko04130(SNARE interactions in vesicular transport)	-		4	807-827	Y	86.8111	0	8.1049e-29	2.90487e-34	up	-	818	2	1			2		0.824551
	PC-3p-403713_3	GRMZM2G083788_T01	Transmembrane amino acid transporter family protein	-	-	[E] Amino acid transporters		4	1565-1581	Y	0	47.578	7.9252e-09	1.22219e-11	down	-	1572			2	0.666667		3		0.45153
	PC-3p-403713_3	GRMZM2G005493_T01	xylose isomerase family protein	-	ko00040(Pentose and glucuronate interconversions);ko00051(Fructose and mannose metabolism)	-		4	1117-1135	Y	14.4685	0	5.4344e-06	4.01435e-06	up	-	1126	1	0.166667			4		0.947376
	PC-3p-415411_3	GRMZM2G025243_T02	short-chain dehydrogenase-reductase B	-	-	-	DECR,SDRB	2	8288-8311	Y	0	53.5252	9.3532e-10	7.3017e-13	down	-	8302			3	0.75		3		0.25543
	PC-3p-415411_3	GRMZM2G025243_T01	short-chain dehydrogenase-reductase B	GO:0016491(oxidoreductase activity);GO:0008152(metabolic process)	ko04146(Peroxisome)	[R] Reductases with broad range of substrate specificities	DECR,SDRB	2	1248-1271	Y	0	53.5252	9.3532e-10	7.3017e-13	down	-	1262			3	0.75		3		0.25543
	PC-3p-422212_2	GRMZM2G095727_T03	pseudo-response regulator 7	-	-	-	APRR7,PRR7	2.5	1264-1284	Y	34.7244	0	1.8587e-12	3.22702e-14	up	-	1275	2	0.4			2		0.677011
	PC-3p-422212_2	GRMZM2G095727_T05	pseudo-response regulator 7	GO:0000156(two-component response regulator activity);GO:0000160(two-component signal transduction system (phosphorelay));GO:0006355(regulation of transcription, DNA-dependent);GO:0005515(protein binding)	ko04712(Circadian rhythm - plant)	-	APRR7,PRR7	2.5	1737-1757	Y	34.7244	0	1.8587e-12	3.22702e-14	up	-	1748	2	0.4			2		0.677011
	PC-3p-422212_2	GRMZM2G095727_T01	pseudo-response regulator 7	GO:0005515(protein binding)	-	-	APRR7,PRR7	2.5	1264-1284	Y	34.7244	0	1.8587e-12	3.22702e-14	up	-	1275	2	0.4			2		0.677011
	PC-3p-422212_2	GRMZM2G095727_T04	pseudo-response regulator 7	GO:0000156(two-component response regulator activity);GO:0000160(two-component signal transduction system (phosphorelay));GO:0006355(regulation of transcription, DNA-dependent)	-	-	APRR7,PRR7	2.5	1759-1779	Y	34.7244	0	1.8587e-12	3.22702e-14	up	-	1770	2	0.4			2		0.677011
	PC-3p-422212_2	GRMZM2G095727_T02	pseudo-response regulator 7	-	-	-	APRR7,PRR7	2.5	1264-1284	Y	34.7244	0	1.8587e-12	3.22702e-14	up	-	1275	2	0.4			2		0.677011
	PC-3p-431330_2	GRMZM5G872141_T05	-	-	-	-		3	1383-1406	Y	0	50.9764	2.3354e-09	2.11083e-12	down	-	1397			5	0.714286		0		0.00996198
	PC-3p-431330_2	GRMZM5G872141_T04	Nodulin MtN3 family protein	GO:0016021(integral to membrane)	-	[R] Multitransmembrane protein		3	1346-1369	Y	0	50.9764	2.3354e-09	2.11083e-12	down	-	1360			5	0.714286		0		0.00996198
	PC-3p-431330_2	GRMZM5G872141_T06	-	-	-	-		3	1762-1785	Y	0	50.9764	2.3354e-09	2.11083e-12	down	-	1776			5	0.714286		0		0.00996198
	PC-3p-432193_2	GRMZM2G171236_T03	NADH-ubiquinone oxidoreductase-related	-	-	-		2.5	457-480	Y	17.3622	0	6.3158e-07	2.80046e-07	up	-	471	1	0.2			4		0.231188
	PC-3p-442943_3	GRMZM2G066755_T02	Haloacid dehalogenase-like hydrolase (HAD) superfamily protein	GO:0005515(protein binding)	-	[K] TFIIF-interacting CTD phosphatase, including NLI-interacting factor (involved in RNA polymerase II regulation)		3	1447-1467	Y	43.4055	0	3.3736e-15	2.6604e-17	up	-	1458	1	0.5			4		0.611893
	PC-3p-442943_3	GRMZM2G066755_T01	Haloacid dehalogenase-like hydrolase (HAD) superfamily protein	GO:0005515(protein binding)	-	[K] TFIIF-interacting CTD phosphatase, including NLI-interacting factor (involved in RNA polymerase II regulation)		3	1447-1467	Y	43.4055	0	3.3736e-15	2.6604e-17	up	-	1458	1	0.5			4		0.611893
	PC-3p-442943_3	GRMZM2G098697_T02	NB-ARC domain-containing disease resistance protein	GO:0043531(ADP binding)	-	-		4	680-700	Y	0	71.367	1.5841e-12	5.1369e-17	down	-	691			4	1		2		0.922247
	PC-3p-442943_3	GRMZM2G025243_T02	short-chain dehydrogenase-reductase B	-	-	-	DECR,SDRB	4	8289-8309	Y	37.2047	71.367	0.14404	0.170775	down	-0.939771	8300	3	0.428571	4	1	3	2	0.295145	0.922247
	PC-3p-442943_3	GRMZM2G025243_T01	short-chain dehydrogenase-reductase B	GO:0016491(oxidoreductase activity);GO:0008152(metabolic process)	ko04146(Peroxisome)	[R] Reductases with broad range of substrate specificities	DECR,SDRB	4	1249-1269	Y	37.2047	71.367	0.14404	0.170775	down	-0.939771	1260	3	0.428571	4	1	3	2	0.295145	0.922247
	PC-3p-447881_2	GRMZM5G813470_T02	ZIP metal ion transporter family	GO:0046873(metal ion transmembrane transporter activity);GO:0030001(metal ion transport);GO:0055085(transmembrane transport);GO:0016020(membrane)	-	[P] Zinc transporter and related ZIP domain-containing proteins		3.5	2136-2152	Y	0	35.6835	5.8239e-07	8.64318e-09	down	-	2143			1	0.5		4		0.857192
	PC-3p-447881_2	GRMZM5G813470_T01	ZIP metal ion transporter family	GO:0046873(metal ion transmembrane transporter activity);GO:0030001(metal ion transport);GO:0055085(transmembrane transport);GO:0016020(membrane)	-	[P] Zinc transporter and related ZIP domain-containing proteins		3.5	2215-2231	Y	0	35.6835	5.8239e-07	8.64318e-09	down	-	2222			1	0.5		4		0.857192
	PC-3p-447881_2	GRMZM2G053909_T02	RING/U-box superfamily protein	GO:0046872(metal ion binding)	-	-		4	2275-2291	Y	0	23.789	4.504e-05	3.2928e-06	down	-	2282			1	0.333333		4		0.93255
	PC-3p-447881_2	GRMZM2G053909_T01	RING/U-box superfamily protein	GO:0046872(metal ion binding)	-	-		4	1812-1828	Y	0	23.789	4.504e-05	3.2928e-06	down	-	1819			1	0.333333		4		0.93255
	PC-3p-448014_2	GRMZM2G093320_T01	-	-	-	-		4	580-600	Y	49.6063	83.2615	0.36941	0.428612	down	-0.747126	591	4	0.571429	8	1.16667	2	2	0.146337	0.166769
	PC-3p-449769_2	GRMZM5G803318_T02	saposin B domain-containing protein	GO:0006629(lipid metabolic process)	-	-		4	1435-1451	Y	86.8111	47.578	3.3997e-08	5.86693e-08	up	0.867584	1442	3	1	2	0.666667	2	3	0.963941	0.545391
	PC-3p-459265_2	GRMZM2G050553_T02	Calcium-binding EF hand family protein	-	-	[U] Reticulocalbin, calumenin, DNA supercoiling factor, and related Ca2+-binding proteins of the CREC family (EF-Hand protein superfamily)		4	839-856	Y	0	71.367	1.5841e-12	5.1369e-17	down	-	847			2	1		2		0.865594
	PC-3p-459265_2	GRMZM2G050553_T01	Calcium-binding EF hand family protein	-	-	[U] Reticulocalbin, calumenin, DNA supercoiling factor, and related Ca2+-binding proteins of the CREC family (EF-Hand protein superfamily)		4	839-856	Y	0	71.367	1.5841e-12	5.1369e-17	down	-	847			2	1		2		0.865594
	PC-3p-459265_2	GRMZM2G117198_T02	S-adenosylmethionine synthetase family protein	GO:0004478(methionine adenosyltransferase activity);GO:0006556(S-adenosylmethionine biosynthetic process)	ko00270(Cysteine and methionine metabolism);ko00450(Selenoamino acid metabolism)	[H] S-adenosylmethionine synthetase	MAT4,MTO3,SAMS3	3.5	851-868	Y	8.68111	0	0.00042783	0.000339561	up	-	859	1	0.1			4		0.770601
	PC-3p-459265_2	GRMZM2G117198_T01	S-adenosylmethionine synthetase family protein	GO:0004478(methionine adenosyltransferase activity);GO:0006556(S-adenosylmethionine biosynthetic process)	ko00270(Cysteine and methionine metabolism);ko00450(Selenoamino acid metabolism)	[H] S-adenosylmethionine synthetase	MAT4,MTO3,SAMS3	3.5	2717-2734	Y	8.68111	0	0.00042783	0.000339561	up	-	2725	1	0.1			4		0.770601
	PC-3p-462050_2	GRMZM2G071907_T03	WRKY DNA-binding protein 11	GO:0003700(sequence-specific DNA binding transcription factor activity);GO:0043565(sequence-specific DNA binding);GO:0006355(regulation of transcription, DNA-dependent)	-	-	ATWRKY11,WRKY11	4	449-467	Y	12.4016	20.3906	0.69683	0.722863	down	-0.717378	458	1	0.142857	2	0.285714	4	3	0.999236	0.768695
	PC-3p-462050_2	GRMZM2G071907_T02	WRKY DNA-binding protein 11	-	-	-	ATWRKY11,WRKY11	4	587-605	Y	12.4016	20.3906	0.69683	0.722863	down	-0.717378	596	1	0.142857	2	0.285714	4	3	0.999236	0.768695
	PC-3p-462050_2	GRMZM2G071907_T01	WRKY DNA-binding protein 11	GO:0003700(sequence-specific DNA binding transcription factor activity);GO:0043565(sequence-specific DNA binding);GO:0006355(regulation of transcription, DNA-dependent)	-	-	ATWRKY11,WRKY11	4	587-605	Y	12.4016	20.3906	0.69683	0.722863	down	-0.717378	596	1	0.142857	2	0.285714	4	3	0.999236	0.768695
	PC-3p-463203_2	GRMZM2G146374_T02	ubiquitin-conjugating enzyme 5	GO:0016881(acid-amino acid ligase activity)	ko04120(Ubiquitin mediated proteolysis)	[O] Ubiquitin-protein ligase	UBC5	4	577-601	Y	21.7028	8.92087	0.0008379	0.00143575	up	1.28262	592	2	0.25	1	0.125	3	4	0.0487384	0.247104
	PC-3p-463203_2	GRMZM2G146374_T01	ubiquitin-conjugating enzyme 5	GO:0016881(acid-amino acid ligase activity)	-	[O] Ubiquitin-protein ligase	UBC5	4	956-980	Y	21.7028	8.92087	0.0008379	0.00143575	up	1.28262	971	2	0.25	1	0.125	3	4	0.0487384	0.247104
	PC-3p-474875_2	GRMZM2G104310_T02	glycine decarboxylase P-protein 2	GO:0004375(glycine dehydrogenase (decarboxylating) activity);GO:0006546(glycine catabolic process);GO:0055114(oxidation-reduction process)	-	-	AtGLDP2,GLDP2	4	1303-1325	Y	21.7028	124.892	8.7978e-11	1.01355e-11	down	-2.52473	1316	1	0.25	7	1.75	4	2	0.424266	0.421509
	PC-3p-474875_2	GRMZM2G104310_T01	glycine decarboxylase P-protein 2	GO:0004375(glycine dehydrogenase (decarboxylating) activity);GO:0006546(glycine catabolic process);GO:0055114(oxidation-reduction process)	ko00260(Glycine, serine and threonine metabolism)	[E] Glycine dehydrogenase (decarboxylating)	AtGLDP2,GLDP2	4	2852-2874	Y	21.7028	124.892	8.7978e-11	1.01355e-11	down	-2.52473	2865	1	0.25	7	1.75	4	2	0.424266	0.421509
	PC-3p-474875_2	GRMZM2G104310_T03	glycine decarboxylase P-protein 1	GO:0004375(glycine dehydrogenase (decarboxylating) activity);GO:0006546(glycine catabolic process);GO:0055114(oxidation-reduction process)	ko00260(Glycine, serine and threonine metabolism)	[E] Glycine dehydrogenase (decarboxylating)	AtGLDP1,GLDP1	4	2793-2815	Y	21.7028	124.892	8.7978e-11	1.01355e-11	down	-2.52473	2806	1	0.25	7	1.75	4	2	0.424266	0.421509
	PC-3p-475516_2	GRMZM2G101080_T03	Plant calmodulin-binding protein-related	GO:0005516(calmodulin binding)	-	-		3.5	1579-1595	Y	86.8111	0	8.1049e-29	2.90487e-34	up	-	1586	2	1			2		0.836054
	PC-3p-475516_2	GRMZM2G101080_T02	Plant calmodulin-binding protein-related	GO:0005516(calmodulin binding)	-	-		3.5	542-558	Y	86.8111	0	8.1049e-29	2.90487e-34	up	-	549	2	1			2		0.836054
	PC-3p-483727_2	GRMZM2G062156_T02	polyol/monosaccharide transporter 5	GO:0022857(transmembrane transporter activity);GO:0055085(transmembrane transport);GO:0016021(integral to membrane)	-	[R] Predicted transporter (major facilitator superfamily)	ATPLT5,ATPMT5,PMT5	4	1759-1777	Y	0	71.367	1.5841e-12	5.1369e-17	down	-	1768			2	1		2		0.598369
	PC-3p-483727_2	GRMZM2G062156_T01	polyol/monosaccharide transporter 5	GO:0022857(transmembrane transporter activity);GO:0055085(transmembrane transport);GO:0016021(integral to membrane)	-	[R] Predicted transporter (major facilitator superfamily)	ATPLT5,ATPMT5,PMT5	4	1869-1887	Y	0	71.367	1.5841e-12	5.1369e-17	down	-	1878			2	1		2		0.598369
	PC-3p-485098_2	GRMZM5G843302_T02	phosphate starvation-induced gene 3	GO:0055085(transmembrane transport);GO:0016021(integral to membrane)	-	[G] Permease of the major facilitator superfamily	ATPS3,PS3	4	1486-1502	Y	0	71.367	1.5841e-12	5.1369e-17	down	-	1493			1	1		4		0.999968
	PC-3p-485098_2	GRMZM2G471529_T01	histidine kinase 3	GO:0000156(two-component response regulator activity);GO:0000160(two-component signal transduction system (phosphorelay));GO:0006355(regulation of transcription, DNA-dependent);GO:0000155(two-component sensor activity);GO:0007165(signal transduction);GO:0016020(membrane);GO:0005524(ATP binding)	-	[T] Sensory transduction histidine kinase	AHK3,HK3	4	3215-3231	Y	0	71.367	1.5841e-12	5.1369e-17	down	-	3222			3	1		2		0.999998
	PC-3p-485098_2	GRMZM2G038598_T03	UDP-D-glucose/UDP-D-galactose 4-epimerase 2	GO:0003824(catalytic activity);GO:0050662(coenzyme binding);GO:0044237(cellular metabolic process)	-	[M] UDP-glucose 4-epimerase/UDP-sulfoquinovose synthase	ATUGE2,UGE2	4	1065-1080	Y	0	17.8417	0.00041032	0.000110416	down	-	1071			1	0.25		4		0.999968
	PC-3p-485098_2	GRMZM2G038598_T02	UDP-D-glucose/UDP-D-galactose 4-epimerase 2	GO:0003824(catalytic activity);GO:0050662(coenzyme binding);GO:0044237(cellular metabolic process)	-	-	ATUGE2,UGE2	4	1295-1310	Y	0	17.8417	0.00041032	0.000110416	down	-	1301			1	0.25		4		0.999968
	PC-3p-485098_2	GRMZM2G038598_T04	UDP-D-glucose/UDP-D-galactose 4-epimerase 5	GO:0003824(catalytic activity);GO:0050662(coenzyme binding);GO:0044237(cellular metabolic process)	-	-	UGE5	4	1028-1043	Y	0	17.8417	0.00041032	0.000110416	down	-	1034			1	0.25		4		0.999968
	PC-3p-485098_2	GRMZM2G038598_T01	UDP-D-glucose/UDP-D-galactose 4-epimerase 2	GO:0003824(catalytic activity);GO:0050662(coenzyme binding);GO:0044237(cellular metabolic process)	ko00052(Galactose metabolism);ko00520(Amino sugar and nucleotide sugar metabolism)	[M] UDP-glucose 4-epimerase/UDP-sulfoquinovose synthase	ATUGE2,UGE2	4	1546-1561	Y	0	17.8417	0.00041032	0.000110416	down	-	1552			1	0.25		4		0.999968
	PC-3p-485098_2	GRMZM2G156013_T02	Protein kinase superfamily protein	GO:0004672(protein kinase activity);GO:0006468(protein phosphorylation)	-	[T] Tyrosine kinase specific for activated (GTP-bound) p21cdc42Hs		3	1462-1478	Y	86.8111	142.734	0.30258	0.315475	down	-0.717378	1469	2	1	4	2	2	2	0.704931	0.755228
	PC-3p-485098_2	GRMZM2G156013_T01	Protein kinase superfamily protein	GO:0004672(protein kinase activity);GO:0006468(protein phosphorylation)	-	[T] Tyrosine kinase specific for activated (GTP-bound) p21cdc42Hs		3	1403-1419	Y	86.8111	142.734	0.30258	0.315475	down	-0.717378	1410	2	1	4	2	2	2	0.704931	0.755228
	PC-3p-485296_3	GRMZM2G100311_T01	Peptidase M50 family protein	GO:0004222(metalloendopeptidase activity);GO:0006508(proteolysis)	-	-		4	24-40	Y	43.4055	0	3.3736e-15	2.6604e-17	up	-	32	1	0.5			4		0.999999
	PC-3p-485296_3	GRMZM2G062470_T01	ARABIDOPSIS SERIN PROTEASE	GO:0005515(protein binding);GO:0004222(metalloendopeptidase activity);GO:0006508(proteolysis)	-	-	ARASP	4	139-155	Y	43.4055	0	3.3736e-15	2.6604e-17	up	-	147	1	0.5			4		0.999999
	PC-3p-485296_3	GRMZM2G456547_T01	protein kinase C-like zinc finger protein	GO:0016209(antioxidant activity);GO:0016491(oxidoreductase activity);GO:0055114(oxidation-reduction process);GO:0047134(protein-disulfide reductase activity)	-	[R] Thioredoxin, nucleoredoxin and related proteins		4	232-248	Y	43.4055	0	3.3736e-15	2.6604e-17	up	-	240	1	0.5			4		0.999999
	PC-3p-485296_3	GRMZM2G445616_T01	-	-	-	-		3	408-425	Y	260.433	570.936	7.9965e-09	4.35089e-09	down	-1.13242	416	3	3	8	8	3	2	0.201362	0.806407
	PC-3p-485296_3	GRMZM2G055883_T01	DYNAMIN-like 1E	GO:0003924(GTPase activity);GO:0005525(GTP binding)	-	[R] Vacuolar sorting protein VPS1, dynamin, and related proteins	ADL1E,ADL4,ADLP2,DL1E,DRP1E,EDR3	4	1456-1473	Y	21.7028	0	2.558e-08	3.3107e-09	up	-	1464	1	0.25			4		0.999999
	PC-3p-485296_3	GRMZM2G055883_T02	DYNAMIN-like 1C	GO:0003924(GTPase activity);GO:0005525(GTP binding)	-	[R] Vacuolar sorting protein VPS1, dynamin, and related proteins	ADL1C,ADL5,DL1C,DRP1C	4	1283-1300	Y	21.7028	0	2.558e-08	3.3107e-09	up	-	1291	1	0.25			4		0.999999
	PC-3p-485296_3	GRMZM2G055883_T03	DYNAMIN-like 1C	GO:0003924(GTPase activity);GO:0005525(GTP binding)	-	[R] Vacuolar sorting protein VPS1, dynamin, and related proteins	ADL1C,ADL5,DL1C,DRP1C	4	1046-1063	Y	21.7028	0	2.558e-08	3.3107e-09	up	-	1054	1	0.25			4		0.999999
	PC-3p-485296_3	GRMZM2G055883_T04	DYNAMIN-like 1E	GO:0003924(GTPase activity);GO:0005525(GTP binding)	-	[R] Vacuolar sorting protein VPS1, dynamin, and related proteins	ADL1E,ADL4,ADLP2,DL1E,DRP1E,EDR3	4	1120-1137	Y	21.7028	0	2.558e-08	3.3107e-09	up	-	1128	1	0.25			4		0.999999
	PC-3p-485296_3	GRMZM2G020840_T02	-	-	-	-		3	17-35	Y	43.4055	35.6835	0.013195	0.021631	up	0.282622	26	1	0.5	1	0.5	4	4	0.809162	0.721191
	PC-3p-485296_3	GRMZM2G020840_T01	serine-rich protein-related	-	-	-		3	9-27	Y	43.4055	35.6835	0.013195	0.021631	up	0.282622	18	1	0.5	1	0.5	4	4	0.809162	0.721191
	PC-3p-488344_2	GRMZM2G055660_T01	-	-	-	-		3.5	550-572	Y	0	142.734	1.6102e-23	1.23482e-33	down	-	563			2	2		2		0.465019
	PC-3p-490213_2	GRMZM2G420334_T01	SWAP (Suppressor-of-White-APricot)/surp domain-containing protein	-	-	-		4	1049-1072	Y	0	14.2734	0.001576	0.000679536	down	-	1063			1	0.2		4		0.132304
	PC-3p-491599_2	GRMZM2G061447_T01	Protein kinase superfamily protein	GO:0004672(protein kinase activity);GO:0006468(protein phosphorylation)	-	[T] Serine/threonine protein kinase		3.5	3411-3434	Y	0	57.0936	2.6022e-10	1.09631e-13	down	-	3425			8	0.8		3		0.157689
	PC-3p-491599_2	GRMZM2G061447_T03	Protein kinase superfamily protein	GO:0004672(protein kinase activity);GO:0006468(protein phosphorylation)	-	[T] Serine/threonine protein kinase		3.5	3365-3388	Y	0	42.8202	4.4017e-08	1.38702e-10	down	-	3379			6	0.6		3		0.157689
	PC-3p-491599_2	GRMZM2G061447_T04	Protein kinase superfamily protein	GO:0004672(protein kinase activity);GO:0006468(protein phosphorylation)	-	[T] Serine/threonine protein kinase		3.5	3290-3313	Y	0	42.8202	4.4017e-08	1.38702e-10	down	-	3304			6	0.6		3		0.157689
	PC-3p-493708_2	GRMZM2G055660_T01	-	-	-	-		3.5	548-572	Y	0	142.734	1.6102e-23	1.23482e-33	down	-	563			2	2		2		0.340989
	PC-3p-493708_2	GRMZM2G014116_T03	26S proteasome regulatory subunit, putative (RPN5)	-	-	-	EMB2107,MSA,RPN5A	4	1038-1060	Y	0	17.8417	0.00041032	0.000110416	down	-	1052			1	0.25		4		0.629685
	PC-3p-517494_2	GRMZM2G007060_T01	interferon-related developmental regulator family protein / IFRD protein family	-	-	[Z] Interferon-related protein PC4 like	ATSAT32,SAT32	3	1415-1430	Y	86.8111	285.468	2.5781e-12	6.41751e-13	down	-1.71738	1422	2	1	8	4	2	2	0.704931	0.755228
	PC-3p-518460_2	GRMZM2G008550_T01	Ribosomal protein L14p/L23e family protein	GO:0003735(structural constituent of ribosome);GO:0006412(translation);GO:0005840(ribosome)	-	-		4	230-247	Y	37.2047	10.1953	1.7738e-07	2.62385e-07	up	1.86758	238	3	0.428571	1	0.142857	2	4	0.906826	0.88101
	PC-3p-518460_2	GRMZM2G117875_T01	Ribosomal protein L14p/L23e family protein	GO:0003735(structural constituent of ribosome);GO:0006412(translation);GO:0005840(ribosome)	-	-		4	390-407	Y	37.2047	10.1953	1.7738e-07	2.62385e-07	up	1.86758	398	3	0.428571	1	0.142857	2	4	0.906826	0.88101
	PC-3p-519376_2	GRMZM2G017959_T02	Tyrosine transaminase family protein	GO:0030170(pyridoxal phosphate binding);GO:0009058(biosynthetic process)	-	-		4	474-490	Y	57.874	0	9.4776e-20	4.39221e-23	up	-	482	2	0.666667			2		0.98085
	PC-3p-519376_2	GRMZM2G151041_T02	2-oxoglutarate dehydrogenase, E1 component	GO:0016624(oxidoreductase activity, acting on the aldehyde or oxo group of donors, disulfide as acceptor);GO:0008152(metabolic process)	ko00020(Citrate cycle (TCA cycle));ko00310(Lysine degradation);ko00380(Tryptophan metabolism)	[G] 2-oxoglutarate dehydrogenase, E1 subunit		3.5	3612-3628	Y	0	17.8417	0.00041032	0.000110416	down	-	3620			1	0.25		4		0.954113
	PC-3p-519376_2	GRMZM2G151041_T01	2-oxoglutarate dehydrogenase, E1 component	GO:0016624(oxidoreductase activity, acting on the aldehyde or oxo group of donors, disulfide as acceptor);GO:0008152(metabolic process)	ko00020(Citrate cycle (TCA cycle));ko00310(Lysine degradation);ko00380(Tryptophan metabolism)	[G] 2-oxoglutarate dehydrogenase, E1 subunit		3.5	3644-3660	Y	0	17.8417	0.00041032	0.000110416	down	-	3652			1	0.25		4		0.954113
	PC-3p-525591_2	GRMZM2G055660_T01	-	-	-	-		4	549-572	Y	0	142.734	1.6102e-23	1.23482e-33	down	-	563			2	2		2		0.517984
	PC-3p-525591_2	GRMZM2G422205_T01	floral homeotic protein (HUA1)	GO:0046872(metal ion binding)	-	[R] CCCH-type Zn-finger protein	HUA1	1	964-987	Y	0	142.734	1.6102e-23	1.23482e-33	down	-	978			4	2		2		0.287393
	PC-3p-527283_2	GRMZM2G419085_T03	modifier of snc1,4	GO:0006397(mRNA processing)	-	-	MOS4	3.5	877-897	Y	0	71.367	1.5841e-12	5.1369e-17	down	-	888			2	1		2		0.875703
	PC-3p-537025_2	GRMZM2G009808_T01	aconitase 3	GO:0008152(metabolic process)	-	[J] RNA-binding translational regulator IRP (aconitase superfamily)	ACO3	4	1994-2014	Y	57.874	0	9.4776e-20	4.39221e-23	up	-	2005	2	0.666667			2		0.146337
	PC-3p-537229_2	GRMZM2G001265_T01	DHHC-type zinc finger family protein	GO:0008270(zinc ion binding)	-	[R] Predicted DHHC-type Zn-finger protein		3.5	1249-1268	Y	173.622	0	6.4809e-56	8.33436e-68	up	-	1259	4	2			2		0.885806
	PC-3p-541208_2	GRMZM2G022413_T01	peptidemethionine sulfoxide reductase 1	GO:0008113(peptide-methionine-(S)-S-oxide reductase activity);GO:0055114(oxidation-reduction process)	-	[O] Peptide methionine sulfoxide reductase	ATMSRA1,PMSR1	4	653-674	Y	173.622	0	6.4809e-56	8.33436e-68	up	-	665	2	2			2		0.27126
	PC-3p-546935_2	AC199541.4_FGT007	UDP-Glycosyltransferase superfamily protein	GO:0016758(transferase activity, transferring hexosyl groups);GO:0008152(metabolic process)	-	[C] UDP-glucuronosyl and UDP-glucosyl transferase		3	1553-1576	Y	32.5541	14.2734	8.0658e-05	7.69338e-05	up	1.18951	1567	3	0.375	1	0.2	3	4	0.120573	0.518016
	PC-3p-547004_2	GRMZM2G081541_T01	ABC transporter family protein	GO:0005524(ATP binding);GO:0016887(ATPase activity)	-	[R] Predicted transporter (ABC superfamily)	ATGCN1,GCN1	3	2212-2232	Y	0	142.734	1.6102e-23	1.23482e-33	down	-	2223			2	2		2		0.505255
	PC-3p-548700_2	GRMZM2G086281_T01	-	-	-	-		2	101-124	Y	24.8032	0	2.6196e-09	2.3095e-10	up	-	115	2	0.285714			3		0.0384985
	PC-3p-567961_2	GRMZM2G086841_T03	-	-	-	-		4	925-941	Y	43.4055	71.367	0.46605	0.505625	down	-0.717378	932	1	0.5	2	1	4	3	0.995999	0.675726
	PC-3p-567961_2	GRMZM2G086841_T01	Chaperone DnaJ-domain superfamily protein	-	-	-	J8	4	572-588	Y	43.4055	71.367	0.46605	0.505625	down	-0.717378	579	1	0.5	2	1	4	3	0.995999	0.675726
	PC-3p-572153_2	GRMZM2G091316_T01	transferases;folic acid binding	-	-	[S] Uncharacterized conserved protein		4	1165-1189	Y	0	71.367	1.5841e-12	5.1369e-17	down	-	1180			2	1		2		0.305726
	PC-3p-578738_2	GRMZM2G026910_T01	Plant protein 1589 of unknown function	-	-	-		2.5	584-606	Y	0	71.367	1.5841e-12	5.1369e-17	down	-	597			3	1		3		0.193062
	PC-3p-578738_2	GRMZM2G110881_T02	NAD(P)-binding Rossmann-fold superfamily protein	GO:0003854(3-beta-hydroxy-delta5-steroid dehydrogenase activity);GO:0016616(oxidoreductase activity, acting on the CH-OH group of donors, NAD or NADP as acceptor);GO:0006694(steroid biosynthetic process);GO:0055114(oxidation-reduction process)	-	-		2.5	998-1020	Y	0	71.367	1.5841e-12	5.1369e-17	down	-	1011			3	1		2		0.647441
	PC-3p-594438_2	GRMZM2G061447_T01	Protein kinase superfamily protein	GO:0004672(protein kinase activity);GO:0006468(protein phosphorylation)	-	[T] Serine/threonine protein kinase		3	3411-3434	Y	0	57.0936	2.6022e-10	1.09631e-13	down	-	3425			8	0.8		3		0.320307
	PC-3p-594438_2	GRMZM2G061447_T04	Protein kinase superfamily protein	GO:0004672(protein kinase activity);GO:0006468(protein phosphorylation)	-	[T] Serine/threonine protein kinase		3	3290-3313	Y	0	42.8202	4.4017e-08	1.38702e-10	down	-	3304			6	0.6		3		0.320307
	PC-3p-594438_2	GRMZM2G061447_T03	Protein kinase superfamily protein	GO:0004672(protein kinase activity);GO:0006468(protein phosphorylation)	-	[T] Serine/threonine protein kinase		3	3365-3388	Y	0	42.8202	4.4017e-08	1.38702e-10	down	-	3379			6	0.6		3		0.320307
	PC-3p-596574_2	GRMZM2G012319_T01	SH3 domain-containing protein	GO:0005515(protein binding)	-	-		3.5	2959-2979	Y	43.4055	35.6835	0.013195	0.021631	up	0.282622	2970	1	0.5	1	0.5	4	4	0.650635	0.555559
	PC-3p-596574_2	GRMZM2G012319_T02	SH3 domain-containing protein	GO:0005515(protein binding)	-	-		3.5	2797-2817	Y	43.4055	35.6835	0.013195	0.021631	up	0.282622	2808	1	0.5	1	0.5	4	4	0.650635	0.555559
	PC-3p-599757_2	GRMZM2G108125_T03	-	-	-	-		3	682-705	Y	0	89.2087	2.7636e-15	3.96989e-21	down	-	696			4	1.25		2		0.690518
	PC-3p-599757_2	GRMZM2G108125_T02	Pyridoxal phosphate (PLP)-dependent transferases superfamily protein	GO:0008483(transaminase activity);GO:0030170(pyridoxal phosphate binding)	-	[E] Alanine-glyoxylate aminotransferase AGT2	GABA-T,HER1,POP2	3	1568-1591	Y	0	89.2087	2.7636e-15	3.96989e-21	down	-	1582			4	1.25		2		0.690518
	PC-3p-599757_2	GRMZM2G060918_T01	WRKY family transcription factor	GO:0003700(sequence-specific DNA binding transcription factor activity);GO:0043565(sequence-specific DNA binding);GO:0006355(regulation of transcription, DNA-dependent)	-	-	AtWRKY41,WRKY41	3	887-910	Y	0	17.8417	0.00041032	0.000110416	down	-	901			1	0.25		4		0.598403
	PC-3p-600603_2	GRMZM2G102475_T01	protein-protein interaction regulator family protein	-	-	-		4	1079-1099	Y	86.8111	71.367	0.00045618	0.000478002	up	0.282622	1090	4	1	4	1	2	2	0.717973	0.76766
	PC-3p-600603_2	GRMZM2G102475_T03	protein-protein interaction regulator family protein	-	-	[Z] Pinin (desmosome-associated protein)		4	898-918	Y	86.8111	71.367	0.00045618	0.000478002	up	0.282622	909	4	1	4	1	2	2	0.717973	0.76766
	PC-3p-606281_2	GRMZM2G051782_T01	tubulin alpha-5	GO:0003924(GTPase activity);GO:0005525(GTP binding);GO:0006184(GTP catabolic process);GO:0051258(protein polymerization);GO:0043234(protein complex)	ko04145(Phagosome);ko04540(Gap junction);ko05130(Pathogenic Escherichia coli infection)	[Z] Alpha tubulin	TUA5	4	1335-1355	Y	0	142.734	1.6102e-23	1.23482e-33	down	-	1346			2	2		3		0.139426
	PC-3p-607140_2	GRMZM2G066755_T01	Haloacid dehalogenase-like hydrolase (HAD) superfamily protein	GO:0005515(protein binding)	-	[K] TFIIF-interacting CTD phosphatase, including NLI-interacting factor (involved in RNA polymerase II regulation)		2	1443-1462	Y	0	35.6835	5.8239e-07	8.64318e-09	down	-	1453			1	0.5		4		0.790086
	PC-3p-607140_2	GRMZM2G040088_T01	-	-	-	-		4	94-114	Y	0	35.6835	5.8239e-07	8.64318e-09	down	-	105			2	0.5		2		0.721158
	PC-3p-607140_2	GRMZM2G066755_T02	Haloacid dehalogenase-like hydrolase (HAD) superfamily protein	GO:0005515(protein binding)	-	[K] TFIIF-interacting CTD phosphatase, including NLI-interacting factor (involved in RNA polymerase II regulation)		2	1443-1462	Y	0	35.6835	5.8239e-07	8.64318e-09	down	-	1453			1	0.5		4		0.790086
	PC-3p-612650_2	GRMZM2G061447_T01	Protein kinase superfamily protein	GO:0004672(protein kinase activity);GO:0006468(protein phosphorylation)	-	[T] Serine/threonine protein kinase		1.5	3411-3434	Y	0	57.0936	2.6022e-10	1.09631e-13	down	-	3425			8	0.8		3		0.226948
	PC-3p-612650_2	GRMZM2G029107_T02	calmodulin 5	GO:0005509(calcium ion binding)	-	[T] Calmodulin and related proteins (EF-Hand superfamily)	ACAM-2,CAM5	4	410-434	Y	0	57.0936	2.6022e-10	1.09631e-13	down	-	425			8	0.8		2		0.166769
	PC-3p-612650_2	GRMZM2G061447_T04	Protein kinase superfamily protein	GO:0004672(protein kinase activity);GO:0006468(protein phosphorylation)	-	[T] Serine/threonine protein kinase		1.5	3290-3313	Y	0	42.8202	4.4017e-08	1.38702e-10	down	-	3304			6	0.6		3		0.226948
	PC-3p-612650_2	GRMZM2G061447_T03	Protein kinase superfamily protein	GO:0004672(protein kinase activity);GO:0006468(protein phosphorylation)	-	[T] Serine/threonine protein kinase		1.5	3365-3388	Y	0	42.8202	4.4017e-08	1.38702e-10	down	-	3379			6	0.6		3		0.226948
	PC-3p-616450_2	GRMZM2G148539_T01	BRI1 suppressor 1 (BSU1)-like 3	GO:0016787(hydrolase activity)	-	[R] Serine/threonine specific protein phosphatase PP1, catalytic subunit	BSL3	4	1020-1037	Y	86.8111	0	8.1049e-29	2.90487e-34	up	-	1028	2	1			2		0.986045
	PC-3p-616450_2	GRMZM2G148539_T02	BRI1 suppressor 1 (BSU1)-like 3	GO:0016787(hydrolase activity)	-	[R] Serine/threonine specific protein phosphatase PP1, catalytic subunit	BSL3	4	1020-1037	Y	86.8111	0	8.1049e-29	2.90487e-34	up	-	1028	2	1			2		0.986045
	PC-3p-616450_2	GRMZM2G035395_T01	binding	-	-	-		4	1108-1125	Y	43.4055	0	3.3736e-15	2.6604e-17	up	-	1117	1	0.5			4		0.99305
	PC-3p-619614_2	GRMZM2G093913_T01	-	-	-	-		4	1035-1052	Y	43.4055	0	3.3736e-15	2.6604e-17	up	-	1043	1	0.5			4		0.974795
	PC-3p-629294_2	GRMZM2G061314_T01	Outer arm dynein light chain 1 protein	-	-	-		3.5	2234-2254	Y	57.874	0	9.4776e-20	4.39221e-23	up	-	2245	2	0.666667			2		0.303469
	PC-3p-629294_2	GRMZM2G127844_T03	Peptidyl-tRNA hydrolase II (PTH2) family protein	GO:0004045(aminoacyl-tRNA hydrolase activity)	-	[S] Uncharacterized conserved protein		2.5	913-933	Y	34.7244	0	1.8587e-12	3.22702e-14	up	-	924	4	0.4			2		0.836054
	PC-3p-629294_2	GRMZM2G127844_T01	Peptidyl-tRNA hydrolase II (PTH2) family protein	GO:0004045(aminoacyl-tRNA hydrolase activity)	-	[S] Uncharacterized conserved protein		2.5	913-933	Y	34.7244	0	1.8587e-12	3.22702e-14	up	-	924	4	0.4			2		0.836054
	PC-3p-629294_2	GRMZM2G052562_T01	GDSL-like Lipase/Acylhydrolase superfamily protein	GO:0016788(hydrolase activity, acting on ester bonds);GO:0006629(lipid metabolic process)	-	-		2.5	1515-1535	Y	34.7244	0	1.8587e-12	3.22702e-14	up	-	1526	4	0.4			2		0.836054
	PC-3p-629294_2	GRMZM2G052562_T02	GDSL-like Lipase/Acylhydrolase superfamily protein	GO:0016788(hydrolase activity, acting on ester bonds);GO:0006629(lipid metabolic process)	-	-		2.5	1409-1429	Y	34.7244	0	1.8587e-12	3.22702e-14	up	-	1420	4	0.4			2		0.836054
	PC-3p-629294_2	GRMZM5G898887_T02	Leucine-rich repeat transmembrane protein kinase protein	GO:0004672(protein kinase activity);GO:0006468(protein phosphorylation)	-	-		2.5	18585-18605	Y	26.0433	0	1.055e-09	9.50714e-11	up	-	18596	3	0.3			2		0.836054
	PC-3p-629294_2	GRMZM2G007810_T01	cationic amino acid transporter 2	GO:0006810(transport);GO:0055085(transmembrane transport);GO:0016020(membrane)	-	[E] Amino acid transporters	CAT2	2.5	2672-2692	Y	17.3622	0	6.3158e-07	2.80046e-07	up	-	2683	2	0.2			3		0.248377
	PC-3p-629294_2	GRMZM5G898887_T01	Leucine-rich repeat transmembrane protein kinase protein	GO:0005515(protein binding);GO:0004672(protein kinase activity);GO:0006468(protein phosphorylation)	-	-		2.5	18585-18605	Y	17.3622	0	6.3158e-07	2.80046e-07	up	-	18596	2	0.2			3		0.248377
	PC-3p-629294_2	GRMZM2G098697_T02	NB-ARC domain-containing disease resistance protein	GO:0043531(ADP binding)	-	-		4	665-685	Y	34.7244	14.2734	2.3915e-05	2.79967e-05	up	1.28262	676	2	0.4	1	0.2	3	4	0.139205	0.57322
	PC-3p-637808_2	GRMZM2G108125_T03	-	-	-	-		2	682-705	Y	0	89.2087	2.7636e-15	3.96989e-21	down	-	696			4	1.25		2		0.576878
	PC-3p-637808_2	GRMZM2G108125_T02	Pyridoxal phosphate (PLP)-dependent transferases superfamily protein	GO:0008483(transaminase activity);GO:0030170(pyridoxal phosphate binding)	-	[E] Alanine-glyoxylate aminotransferase AGT2	GABA-T,HER1,POP2	2	1568-1591	Y	0	89.2087	2.7636e-15	3.96989e-21	down	-	1582			4	1.25		2		0.576878
	PC-3p-637808_2	GRMZM2G060918_T01	WRKY family transcription factor	GO:0003700(sequence-specific DNA binding transcription factor activity);GO:0043565(sequence-specific DNA binding);GO:0006355(regulation of transcription, DNA-dependent)	-	-	AtWRKY41,WRKY41	2	887-910	Y	0	17.8417	0.00041032	0.000110416	down	-	901			1	0.25		4		0.487792
	PC-3p-639087_2	GRMZM2G127844_T03	Peptidyl-tRNA hydrolase II (PTH2) family protein	GO:0004045(aminoacyl-tRNA hydrolase activity)	-	[S] Uncharacterized conserved protein		3.5	907-929	Y	17.3622	0	6.3158e-07	2.80046e-07	up	-	920	2	0.2			3		0.157442
	PC-3p-639087_2	GRMZM2G052562_T01	GDSL-like Lipase/Acylhydrolase superfamily protein	GO:0016788(hydrolase activity, acting on ester bonds);GO:0006629(lipid metabolic process)	-	-		2.5	1508-1531	Y	17.3622	0	6.3158e-07	2.80046e-07	up	-	1522	2	0.2			3		0.27473
	PC-3p-639087_2	GRMZM2G052562_T02	GDSL-like Lipase/Acylhydrolase superfamily protein	GO:0016788(hydrolase activity, acting on ester bonds);GO:0006629(lipid metabolic process)	-	-		2.5	1402-1425	Y	17.3622	0	6.3158e-07	2.80046e-07	up	-	1416	2	0.2			3		0.27473
	PC-3p-639087_2	GRMZM2G007810_T01	cationic amino acid transporter 2	GO:0006810(transport);GO:0055085(transmembrane transport);GO:0016020(membrane)	-	[E] Amino acid transporters	CAT2	3.5	2665-2688	Y	8.68111	0	0.00042783	0.000339561	up	-	2679	1	0.1			4		0.716903
	PC-3p-639087_2	GRMZM2G127844_T01	Peptidyl-tRNA hydrolase II (PTH2) family protein	GO:0004045(aminoacyl-tRNA hydrolase activity)	-	[S] Uncharacterized conserved protein		3.5	907-929	Y	8.68111	0	0.00042783	0.000339561	up	-	920	1	0.1			4		0.716903
	PC-3p-640409_2	GRMZM2G061314_T01	Outer arm dynein light chain 1 protein	-	-	-		4	2231-2254	Y	57.874	0	9.4776e-20	4.39221e-23	up	-	2245	2	0.666667			2		0.377902
	PC-3p-640409_2	GRMZM2G127844_T01	Peptidyl-tRNA hydrolase II (PTH2) family protein	GO:0004045(aminoacyl-tRNA hydrolase activity)	-	[S] Uncharacterized conserved protein		3	910-933	Y	34.7244	0	1.8587e-12	3.22702e-14	up	-	924	4	0.4			2		0.92896
	PC-3p-640409_2	GRMZM2G052562_T02	GDSL-like Lipase/Acylhydrolase superfamily protein	GO:0016788(hydrolase activity, acting on ester bonds);GO:0006629(lipid metabolic process)	-	-		3	1406-1429	Y	34.7244	0	1.8587e-12	3.22702e-14	up	-	1420	4	0.4			2		0.92896
	PC-3p-640409_2	GRMZM2G127844_T03	Peptidyl-tRNA hydrolase II (PTH2) family protein	GO:0004045(aminoacyl-tRNA hydrolase activity)	-	[S] Uncharacterized conserved protein		3	910-933	Y	34.7244	0	1.8587e-12	3.22702e-14	up	-	924	4	0.4			2		0.92896
	PC-3p-640409_2	GRMZM2G052562_T01	GDSL-like Lipase/Acylhydrolase superfamily protein	GO:0016788(hydrolase activity, acting on ester bonds);GO:0006629(lipid metabolic process)	-	-		3	1512-1535	Y	34.7244	0	1.8587e-12	3.22702e-14	up	-	1526	4	0.4			2		0.92896
	PC-3p-640409_2	GRMZM5G898887_T02	Leucine-rich repeat transmembrane protein kinase protein	GO:0004672(protein kinase activity);GO:0006468(protein phosphorylation)	-	-		3	18582-18605	Y	26.0433	0	1.055e-09	9.50714e-11	up	-	18596	3	0.3			2		0.92896
	PC-3p-640409_2	GRMZM2G007810_T01	cationic amino acid transporter 2	GO:0006810(transport);GO:0055085(transmembrane transport);GO:0016020(membrane)	-	[E] Amino acid transporters	CAT2	3	2669-2692	Y	17.3622	0	6.3158e-07	2.80046e-07	up	-	2683	2	0.2			3		0.341358
	PC-3p-640409_2	GRMZM5G898887_T01	Leucine-rich repeat transmembrane protein kinase protein	GO:0005515(protein binding);GO:0004672(protein kinase activity);GO:0006468(protein phosphorylation)	-	-		3	18582-18605	Y	17.3622	0	6.3158e-07	2.80046e-07	up	-	18596	2	0.2			3		0.341358
	PC-3p-640409_2	GRMZM2G098697_T02	NB-ARC domain-containing disease resistance protein	GO:0043531(ADP binding)	-	-		3	662-685	Y	34.7244	14.2734	2.3915e-05	2.79967e-05	up	1.28262	676	2	0.4	1	0.2	3	4	0.341358	0.906706
	PC-3p-642497_2	GRMZM2G044495_T01	Rho GTPase activating protein with PAK-box/P21-Rho-binding domain	GO:0007165(signal transduction)	-	-		3.5	1445-1461	Y	0	214.101	1.8708e-34	9.7283e-50	down	-	1452			3	3		2		0.918087
	PC-3p-642497_2	GRMZM2G062354_T01	Ubiquitin-like superfamily protein	GO:0005515(protein binding)	-	[O] Ubiquitin-like protein		4	1430-1445	Y	86.8111	0	8.1049e-29	2.90487e-34	up	-	1437	1	1			4		0.982557
	PC-3p-642497_2	AF546187.1_FGT011	Cytochrome P450 superfamily protein	GO:0005506(iron ion binding);GO:0016705(oxidoreductase activity, acting on paired donors, with incorporation or reduction of molecular oxygen);GO:0020037(heme binding);GO:0055114(oxidation-reduction process)	-	[Q] Cytochrome P450 CYP2 subfamily	CYP81D1	3.5	1221-1236	Y	86.8111	0	8.1049e-29	2.90487e-34	up	-	1228	1	1			4		0.919856
	PC-3p-642497_2	GRMZM2G047316_T02	alfin-like 2	GO:0005515(protein binding);GO:0042393(histone binding);GO:0006355(regulation of transcription, DNA-dependent)	-	-	AL2	3.5	2205-2221	Y	0	107.05	4.9138e-18	3.19522e-25	down	-	2212			3	1.5		2		0.918087
	PC-3p-642497_2	GRMZM2G047316_T01	alfin-like 1	GO:0005515(protein binding);GO:0042393(histone binding);GO:0006355(regulation of transcription, DNA-dependent)	-	[R] Uncharacterized PHD Zn-finger protein	AL1	3.5	685-701	Y	0	107.05	4.9138e-18	3.19522e-25	down	-	692			3	1.5		2		0.918087
	PC-3p-642497_2	GRMZM2G133764_T02	eukaryotic initiation factor 4A-III	GO:0003676(nucleic acid binding);GO:0005524(ATP binding);GO:0008026(ATP-dependent helicase activity);GO:0004386(helicase activity)	ko03040(Spliceosome)	[J] Predicted ATP-dependent RNA helicase FAL1, involved in rRNA maturation, DEAD-box superfamily	EIF4A-III	4	1604-1621	Y	0	23.789	4.504e-05	3.2928e-06	down	-	1612			1	0.333333		4		0.955936
	PC-3p-642497_2	GRMZM5G898735_T02	Bacterial sec-independent translocation protein mttA/Hcf106	GO:0008565(protein transporter activity);GO:0015031(protein transport)	-	-	HCF106	3.5	412-427	Y	0	23.789	4.504e-05	3.2928e-06	down	-	419			1	0.333333		4		0.857192
	PC-3p-642497_2	GRMZM2G151529_T02	Bacterial sec-independent translocation protein mttA/Hcf106	GO:0008565(protein transporter activity);GO:0015031(protein transport)	-	-	HCF106	3.5	431-446	Y	0	23.789	4.504e-05	3.2928e-06	down	-	438			1	0.333333		4		0.857192
	PC-3p-642497_2	GRMZM2G133764_T01	eukaryotic initiation factor 4A-III	GO:0003676(nucleic acid binding);GO:0005524(ATP binding);GO:0008026(ATP-dependent helicase activity);GO:0004386(helicase activity)	ko03040(Spliceosome)	[J] Predicted ATP-dependent RNA helicase FAL1, involved in rRNA maturation, DEAD-box superfamily	EIF4A-III	4	2279-2296	Y	0	23.789	4.504e-05	3.2928e-06	down	-	2287			1	0.333333		4		0.955936
	PC-3p-642497_2	GRMZM2G151529_T01	Bacterial sec-independent translocation protein mttA/Hcf106	GO:0008565(protein transporter activity);GO:0015031(protein transport)	-	-	HCF106	3.5	431-446	Y	0	23.789	4.504e-05	3.2928e-06	down	-	438			1	0.333333		4		0.857192
	PC-3p-642497_2	GRMZM2G014323_T01	cell division control 2	GO:0004672(protein kinase activity);GO:0005524(ATP binding);GO:0006468(protein phosphorylation)	-	-	CDC2,CDC2A,CDC2AAT,CDK2,CDKA1,CDKA;1	4	3376-3391	Y	10.8514	0	8.2146e-05	5.75444e-05	up	-	3383	1	0.125			4		0.982557
	PC-3p-642497_2	AC207309.3_FGT005	protein serine/threonine kinases;ATP binding;catalytics	GO:0003824(catalytic activity);GO:0005524(ATP binding)	-	-		4	415-430	Y	10.8514	0	8.2146e-05	5.75444e-05	up	-	422	1	0.125			4		0.982557
	PC-3p-650429_2	GRMZM2G173669_T01	Nodulin MtN3 family protein	GO:0016021(integral to membrane)	-	[R] Multitransmembrane protein		4	471-489	Y	28.937	214.101	1.8555e-20	1.609e-23	down	-2.8873	480	1	0.333333	9	3	4	2	0.424266	0.421509
	PC-3p-650429_2	GRMZM2G021706_T01	Nodulin MtN3 family protein	GO:0016021(integral to membrane)	-	[R] Multitransmembrane protein		4	378-396	Y	28.937	214.101	1.8555e-20	1.609e-23	down	-2.8873	387	1	0.333333	9	3	4	2	0.424266	0.421509
	PC-3p-660074_2	GRMZM2G022275_T02	Transducin/WD40 repeat-like superfamily protein	GO:0005515(protein binding)	-	[I] Serine/threonine kinase receptor-associated protein		3.5	914-934	Y	0	47.578	7.9252e-09	1.22219e-11	down	-	925			2	0.666667		2		0.340989
	PC-3p-660074_2	GRMZM2G022275_T01	Transducin/WD40 repeat-like superfamily protein	GO:0005515(protein binding)	-	[I] Serine/threonine kinase receptor-associated protein		3.5	1023-1043	Y	0	47.578	7.9252e-09	1.22219e-11	down	-	1034			2	0.666667		2		0.340989
	PC-3p-666333_2	GRMZM2G055957_T01	calmodulin-binding receptor-like cytoplasmic kinase 3	GO:0004672(protein kinase activity);GO:0006468(protein phosphorylation)	-	[T] Serine/threonine protein kinase	CRCK3	1	2315-2338	Y	0	10.1953	0.0075636	0.00710569	down	-	2329			1	0.142857		4		0.73227
	PC-3p-666333_2	GRMZM2G054537_T01	plastid developmental protein DAG, putative	-	-	-		2.5	1014-1037	Y	0	10.1953	0.0075636	0.00710569	down	-	1028			1	0.142857		4		0.183505
	PC-3p-669455_2	GRMZM2G134980_T02	DNAJ homologue 2	GO:0031072(heat shock protein binding);GO:0051082(unfolded protein binding)	-	[O] Molecular chaperone (DnaJ superfamily)	ATJ2,J2	4	1151-1169	Y	17.3622	26.1679	0.86359	0.877938	down	-0.591847	1160	1	0.2	2	0.366667	4	3	0.979032	0.545391
	PC-3p-669455_2	GRMZM2G134980_T01	DNAJ homologue 2	GO:0031072(heat shock protein binding);GO:0051082(unfolded protein binding)	-	[O] Molecular chaperone (DnaJ superfamily)	ATJ2,J2	4	936-954	Y	17.3622	26.1679	0.86359	0.877938	down	-0.591847	945	1	0.2	2	0.366667	4	3	0.979032	0.545391
	PC-3p-669455_2	GRMZM2G134980_T03	DNAJ homologue 2	GO:0031072(heat shock protein binding);GO:0051082(unfolded protein binding)	-	[O] Molecular chaperone (DnaJ superfamily)	ATJ2,J2	4	731-749	Y	17.3622	26.1679	0.86359	0.877938	down	-0.591847	740	1	0.2	2	0.366667	4	3	0.979032	0.545391
	PC-3p-670219_2	GRMZM2G419085_T03	modifier of snc1,4	GO:0006397(mRNA processing)	-	-	MOS4	2.5	867-890	Y	0	35.6835	5.8239e-07	8.64318e-09	down	-	881			1	0.5		4		0.703708
	PC-3p-691275_2	GRMZM2G096107_T01	SIT4 phosphatase-associated family protein	-	-	[D] SAP family cell cycle dependent phosphatase-associated protein		4	3911-3929	Y	86.8111	0	8.1049e-29	2.90487e-34	up	-	3920	1	1			4		0.999236
	PC-3p-691275_2	GRMZM2G125635_T01	Adenosylmethionine decarboxylase family protein	GO:0004014(adenosylmethionine decarboxylase activity);GO:0006597(spermine biosynthetic process);GO:0008295(spermidine biosynthetic process)	ko00270(Cysteine and methionine metabolism);ko00330(Arginine and proline metabolism)	[T] S-adenosylmethionine decarboxylase		4	1625-1642	Y	0	142.734	1.6102e-23	1.23482e-33	down	-	1633			6	2		2		0.999187
	PC-3p-691275_2	GRMZM2G125785_T01	-	-	-	-		4	323-339	Y	0	8.92087	0.012474	0.0131517	down	-	330			1	0.125		4		0.996052
	PC-3p-691275_2	GRMZM2G049892_T01	anthranilate synthase beta subunit 1	-	-	-	ASB1,TRP4,WEI7	4	381-397	Y	0	8.92087	0.012474	0.0131517	down	-	388			1	0.125		4		0.996052
	PC-3p-691275_2	GRMZM2G119881_T01	anthranilate synthase beta subunit 1	-	-	-	ASB1,TRP4,WEI7	4	368-384	Y	0	8.92087	0.012474	0.0131517	down	-	375			1	0.125		4		0.996052
	PC-3p-691275_2	GRMZM2G148508_T01	anthranilate synthase beta subunit 1	-	-	-	ASB1,TRP4,WEI7	4	368-384	Y	0	8.92087	0.012474	0.0131517	down	-	375			1	0.125		4		0.996052
	PC-3p-691275_2	GRMZM2G110324_T01	lysine-ketoglutarate reductase/saccharopine dehydrogenase bifunctional enzyme	GO:0016491(oxidoreductase activity);GO:0055114(oxidation-reduction process)	-	-	LKR,LKR/SDH,SDH	3.5	407-423	Y	21.7028	17.8417	0.079687	0.0791814	up	0.282622	414	2	0.25	2	0.25	3	3	0.329499	0.45153
	PC-3p-694886_2	GRMZM2G055660_T01	-	-	-	-		4	549-572	Y	0	142.734	1.6102e-23	1.23482e-33	down	-	563			2	2		2		0.517984
	PC-3p-703932_2	GRMZM2G008649_T01	-	-	-	-		3	817-834	Y	173.622	356.835	7.8365e-05	8.34005e-05	down	-1.03931	825	2	2	5	5	2	2	0.456798	0.505255
	PC-3p-703932_2	GRMZM2G092160_T03	-	-	-	-		3	1200-1217	Y	202.559	309.257	0.46457	0.500684	down	-0.610463	1208	7	2.33333	13	4.33333	2	2	0.456798	0.505255
	PC-3p-703932_2	GRMZM2G092160_T02	-	-	-	-		3	1200-1217	Y	202.559	309.257	0.46457	0.500684	down	-0.610463	1208	7	2.33333	13	4.33333	2	2	0.456798	0.505255
	PC-3p-704298_2	GRMZM2G022792_T01	-	-	-	-		3	2139-2162	Y	0	142.734	1.6102e-23	1.23482e-33	down	-	2153			2	2		0		0.0132605
	PC-3p-704298_2	GRMZM2G422205_T01	floral homeotic protein (HUA1)	GO:0046872(metal ion binding)	-	[R] CCCH-type Zn-finger protein	HUA1	4	963-986	Y	0	35.6835	5.8239e-07	8.64318e-09	down	-	977			2	0.5		3		0.0723287
	PC-3p-704728_2	GRMZM2G086281_T01	-	-	-	-		0.5	101-124	Y	24.8032	0	2.6196e-09	2.3095e-10	up	-	115	2	0.285714			3		0.0487384
	PC-3p-708317_2	GRMZM2G036534_T01	2-oxoacid dehydrogenases acyltransferase family protein	GO:0016746(transferase activity, transferring acyl groups);GO:0008152(metabolic process)	-	[C] Dihydrolipoamide acetyltransferase	EMB3003	4	1073-1093	Y	0	47.578	7.9252e-09	1.22219e-11	down	-	1084			2	0.666667		2		0.305726
	PC-3p-708317_2	GRMZM2G036534_T02	2-oxoacid dehydrogenases acyltransferase family protein	GO:0016746(transferase activity, transferring acyl groups);GO:0008152(metabolic process)	-	-	EMB3003	4	555-575	Y	0	47.578	7.9252e-09	1.22219e-11	down	-	566			2	0.666667		2		0.305726
	PC-3p-708565_2	GRMZM2G157310_T01	5\'-nucleotidases;magnesium ion binding	GO:0000287(magnesium ion binding);GO:0008253(5'-nucleotidase activity);GO:0005737(cytoplasm)	-	-		4	806-822	Y	43.4055	71.367	0.46605	0.505625	down	-0.717378	813	1	0.5	2	1	4	2	0.809162	0.806407
[truncated: 999 more rows]
