# Supplementary material for: Integrated High-Throughput Sequencing, Microarray Hybridization and Degradome Analysis Uncovers MicroRNA-Mediated Resistance Responses of Maize to Pathogen Curvularia lunata
Source: Int J Mol Sci. 2022 Nov 14;23(22):14038. doi: 10.3390/ijms232214038 (PMC9697682; doi:10.3390/ijms232214038)
Supplement: Supplementary file 1 [file ijms-23-14038-s001.zip › supplementary files/Supplementary Table 13.xlsx]

## Sheet: Sheet1
Table S13 miRNAs relative to disease resistance identified in this study
Time	miRNA	CKHZ	THZ	Log2 (THZ/CKHZ)	CKLY	TLY	Log2 (TLY/CKLY)	Transcript	Transcript Annotation	Degradome
		signal	signal		signal	signal
3 hpi	PC-3p-957238_1	1771.11	3936.59	1.15	613.3	360.02	-0.77	GRMZM2G061876_T02	elongation factor family protein（EF）	Y
								GRMZM2G061876_T01	elongation factor family protein（EF）	Y
	gma-MIR4995-p3_1ss7CT	3231.09	4682.36	0.54				GRMZM2G012942_T01	Sec1/munc18-like proteins superfamily (SM)	Y
	gma-MIR4995-p5	3012.65	4517.71	0.58				GRMZM2G010871_T02	heat shock transcription factor A6B（HSFA6B）	Y
								GRMZM2G010871_T04	heat shock transcription factor A6B（HSFA6B）	Y
								GRMZM2G067320_T01	F-box/RNI-like superfamily protein（F-box）	Y
	gma-MIR5368-p5_2ss16TG18GC	624.15	416.9	-0.58				GRMZM2G041881_T01	basic transcription factor 3（BTF3）	Y
	PC-3p-338551_3	5728.58	8628.76	0.59				GRMZM2G019246_T01	Polyketide cyclase/dehydrase and lipid transport superfamily protein（PKS）	Y
	PC-5p-381751_3	1744.24	1030.8	-0.76				AC177936.6_FGT008	cullin4（CUL4）	Y
	PC-5p-528067_2	284.12	654.86	1.2				GRMZM2G007721_T01	UDP-Glycosyltransferase superfamily protein（UGT）	Y
								GRMZM2G007721_T02	UDP-Glycosyltransferase superfamily protein（UGT）	Y
	zma-MIR159e-p3_1ss17CA	778.06	521.73	-0.58				GRMZM2G068967_T01	ethylene response factor 7（ERF7）	Y
								GRMZM2G061941_T01	VQ motif-containing protein（VQ）	Y
	PC-3p-73272_34	7375.25	1020.88	-2.85				GRMZM2G035928_T01	metacaspase 1（AMC1）	N
	smo-MIR1103-p3_1ss12CT	4220.31	2440.65	-0.79				GRMZM2G057386_T01	ethylene responsive element binding factor 5（ERF5）	Y
	PC-3p-169098_11	947	566	-0.74				GRMZM2G008647_T03	thioredoxin family protein（Trx）	N
	PC-3p-459265_2				861.26	1708.69	0.99	GRMZM2G117198_T01	S-adenosylmethionine synthetase family protein（SAMDC）	Y
	bdi-miR5054_1ss10TA				2460.66	1140.3	-1.11	GRMZM2G029087_T03	BAX inhibitor 1（BI1）	Y
								GRMZM2G029087_T02	BAX inhibitor 1（BI1）	Y
								GRMZM2G029087_T04	BAX inhibitor 1（BI1）	Y
	gma-MIR5368-p5_1ss12CA				684.75	306.02	-1.16	AC217401.3_FGT003	leucine-rich repeat transmembrane protein kinase family protein（LRR）	Y
	gma-MIR5368-p5_1ss17CT				2221.01	1334.81	-0.73	GRMZM2G057116_T01	WRKY DNA-binding protein 50（WRKY 50）	Y
	gma-MIR5368-p5_2				1962.81	1013.33	-0.95	GRMZM2G099045_T01	ATP binding cassette protein 1（ABC1）	Y
								GRMZM2G019744_T01	Cysteine proteinases superfamily protein（CPs）	Y
								GRMZM2G092497_T02	Stress responsive alpha-beta barrel domain protein（HS1）	Y
	ppt-MIR894-p5_1ss17CA				3328.29	2019.19	-0.72	GRMZM2G044963_T01	calmodulin 5（CAM5）	Y
	smo-MIR1103-p3_1ss13CT				2349.59	1059.32	-1.15	GRMZM2G033375_T02	ubiquitin C-terminal hydrolase 3（UCH3）	Y
9 hpi	ath-miR159b	288.11	550.05	0.93				GRMZM2G028054_T01	myb domain protein 65（myb 65）	Y
								GRMZM2G028054_T02	myb domain protein 65（myb 65）	Y
								GRMZM2G028054_T03	myb domain protein 65（myb 65）	Y
	sof-miR168b_1ss8GT	662.8	343.2	-0.95				GRMZM2G139300_T01	cell wall invertase 2（CWINV2）	Y
	gma-miR6300_R-1	392.2	692.93	0.82	744.64	213.34	-1.8	GRMZM2G111566_T01	20S proteasome beta subunit D1（PBD1）	Y
	gma-MIR4995-p3_1ss6CT	353.81	748.34	1.08	1359.8	256.39	-2.41	GRMZM2G012942_T01	Sec1/munc18-like proteins superfamily (SM)	Y
	zma-miR159a-3p	292.82	532.57	0.86				GRMZM2G028054_T03	myb domain protein 65（myb 65）	Y
								GRMZM2G028054_T02	myb domain protein 65（myb 65）	Y
								GRMZM2G028054_T01	myb domain protein 65（myb 65）	Y
	ath-miR159b_1ss21TC	283.82	624.54	1.14				GRMZM2G028054_T02	myb domain protein 65（myb 65）	Y
								GRMZM2G028054_T03	myb domain protein 65（myb 65）	Y
								GRMZM2G028054_T01	myb domain protein 65（myb 65）	Y
	gma-MIR166b-p3_1ss20TG	259.24	753.36	1.54				GRMZM2G127379_T01	NAC domain containing protein 47（NAC 47）	Y
	gma-MIR1524-p3_2ss16CG17GT	7750.33	4787.66	-0.69				GRMZM2G031087_T02	UDP-glucosyl transferase 85A7（UGT85A7）	Y
	bdi-miR5054_L-1_1ss10TA	1616.87	801.32	-1.01				GRMZM2G099239_T01	Remorin family protein（REM）	Y
								GRMZM2G099239_T02	20S proteasome beta subunit D1（PBD1）	Y
	bdi-MIR5054-p5_1ss11TA	1870.11	446.26	-2.07				GRMZM2G029087_T03	BAX inhibitor 1（BI1）	Y
								GRMZM2G029087_T04	BAX inhibitor 1（BI1）	Y
								GRMZM2G029087_T02	BAX inhibitor 1（BI1）	Y
	ppt-miR894_L-1R-2	729.44	205.81	-1.83				GRMZM2G008247_T01	beta glucosidase 13（BGLU13）	Y
								GRMZM2G008247_T02	beta glucosidase 15（BGLU15）	Y
								GRMZM2G005126_T01	Zinc finger C-x8-C-x5-C-x3-H type family protein（Zinc finger）	Y
	PC-3p-169098_11	686	377	-0.86	2475	186	-3.73	GRMZM2G008647_T03	thioredoxin family protei（Trx）	N
	ppt-miR894_R-3	987.29	183.54	-2.43				GRMZM2G079759_T02	rubredoxin family protein（RUB）	Y
								GRMZM2G079759_T01	rubredoxin family protein（RUB）	Y
								GRMZM2G005126_T01	Zinc finger C-x8-C-x5-C-x3-H type family protein（Zinc finger）	Y
	smo-MIR1103-p3_1ss12CT	3739.45	1339.22	-1.48				GRMZM2G057386_T01	ethylene responsive element binding factor 5（ERF5）	Y
								GRMZM2G033375_T02	ubiquitin C-terminal hydrolase 3（UCH3）	Y
	mes-miR159c_R+1_1ss7GT				232.97	467.75	1.01	GRMZM2G028054_T03	myb domain protein 65（myb 65）	Y
								GRMZM2G028054_T02	myb domain protein 65（myb 65）	Y
								GRMZM2G028054_T01	myb domain protein 65（myb 65）	Y
	osa-miR159f_R-1				262.59	493.95	0.91	GRMZM2G028054_T01	myb domain protein 65（myb 65）	Y
								GRMZM2G028054_T03	myb domain protein 65（myb 65）	Y
								GRMZM2G028054_T02	myb domain protein 65（myb 65）	Y
	osa-miR164c				128.51	556.21	2.11	GRMZM2G028054_T01	myb domain protein 65（myb 65）	Y
								GRMZM2G028054_T03	myb domain protein 65（myb 65）	Y
								GRMZM2G028054_T02	myb domain protein 65（myb 65）	Y
	osa-miR166a-3p_1ss1TG				566.37	1056.62	0.9	GRMZM2G028054_T01	myb domain protein 65（myb 65）	Y
								GRMZM2G028054_T03	myb domain protein 65（myb 65）	Y
								GRMZM2G028054_T02	myb domain protein 65（myb 65）	Y
	PC-3p-73272_34				6222.61	66	-6.57	GRMZM2G035928_T01	metacaspase 1（AMC1）	N
	hbr-MIR6173-p5				1807.87	659.14	-1.46	GRMZM2G021074_T01	RELA/SPOT homolog 3（RSH3）	Y
	PC-5p-381751_3				472.71	37.02	-3.67	AC177936.6_FGT008	cullin4（CUL4）	Y
	PC-3p-265446_4				608.09	101.05	-2.59	GRMZM2G056252_T03	fatty acid desaturase 2（FAD2）	Y
								GRMZM2G056252_T01	fatty acid desaturase 2（FAD2）	Y
								GRMZM2G056252_T04	fatty acid desaturase 2（FAD2）	Y
								GRMZM2G056252_T02	fatty acid desaturase 2（FAD2）	Y
								GRMZM2G056252_T05	fatty acid desaturase 2（FAD2）	Y
								GRMZM2G011588_T02	BEL1-like homeodomain 7（BEL7）	Y
								GRMZM2G011588_T03	BEL1-like homeodomain 6（BEL6）	Y
								GRMZM2G011588_T01	BEL1-like homeodomain 6（BEL6）	Y
15 hpi	zma-miR164e-5p	552.64	238.94	-1.21	388.51	574.71	0.56	GRMZM2G146380_T01	NAC domain containing protein 46（NAC46）	Y
								GRMZM2G009892_T01	NAC domain containing protein 100（NAC100）	Y
								GRMZM2G009892_T03	NAC domain containing protein 100（NAC100）	Y
								GRMZM2G009892_T02	NAC domain containing protein 100（NAC100）	Y
	ppe-MIR169b-p5_1ss3CA	626.24	1344.42	1.1	1150.36	324.08	-1.83	GRMZM2G086484_T01	Pleckstrin homology domain superfamily protein (PH)	Y
								GRMZM2G086484_T03	Pleckstrin homology domain superfamily protein (PH)	Y
								GRMZM2G086484_T04	Pleckstrin homology domain superfamily protein (PH)	Y
								GRMZM2G086484_T02	Pleckstrin homology domain superfamily protein (PH)	Y
	hbr-MIR6173-p5	1232.83	1883.13	0.61				GRMZM2G021074_T01	RELA/SPOT homolog 3（RSH3）	Y
	bdi-miR5054_1ss10TA	1361.15	688.46	-0.98				GRMZM2G029087_T03	BAX inhibitor 1（BI1）	Y
								GRMZM2G029087_T02	BAX inhibitor 1 （BI1）	Y
								GRMZM2G029087_T04	BAX inhibitor 1 （BI1）	Y
	bdi-miR5054_L-1_1ss10TA	1351.02	690.04	-0.97				GRMZM2G099239_T01	Remorin family protein （REM）	Y
								GRMZM2G099239_T02	Remorin family protein（REM）	Y
	bdi-miR5054_R-1_1ss10TA	1665.64	972.39	-0.78				GRMZM2G029087_T04	BAX inhibitor 1（BI1）	Y
								GRMZM2G029087_T03	BAX inhibitor 1（BI1）	Y
								GRMZM2G029087_T02	BAX inhibitor 1（BI1）	Y
	bdi-MIR5054-p5_1ss11TA	1623.69	820.83	-0.98				GRMZM2G029087_T03	BAX inhibitor 1（BI1）	Y
								GRMZM2G029087_T04	BAX inhibitor 1（BI1）	Y
								GRMZM2G029087_T02	BAX inhibitor 1（BI1）	Y
	lus-miR159b_R+2_1ss21CG	560.29	316.98	-0.82				GRMZM2G028054_T02	myb domain protein 65（myb 65）	Y
								GRMZM2G028054_T01	myb domain protein 65（myb 65）	Y
								GRMZM2G028054_T03	myb domain protein 65（myb 65）	Y
	lus-miR159c_R+4	506.75	247.33	-1.03				GRMZM2G028054_T02	myb domain protein 65（myb 65）	Y
								GRMZM2G028054_T03	myb domain protein 65（myb 65）	Y
								GRMZM2G028054_T01	myb domain protein 65（myb 65）	Y
	gma-MIR166b-p3_1ss20TG	919.81	1758.26	0.93				GRMZM2G127379_T01	NAC domain containing protein 47 （NAC 47）	Y
	gma-MIR5368-p5_1ss12CA	390.4	797.32	1.03				AC217401.3_FGT003	leucine-rich repeat transmembrane protein kinase family protein（LRR）	Y
	gma-MIR5368-p5_2	1223.46	1982.66	0.7				GRMZM2G099045_T01	ATP binding cassette protein 1（ABC1）	Y
								GRMZM2G019744_T01	Cysteine proteinases superfamily protein（CPs）	Y
								GRMZM2G092497_T02	Stress responsive alpha-beta barrel domain protein（HS1）	Y
	PC-3p-957238_1	668.68	2749.68	2.04				GRMZM2G061876_T02	elongation factor family protein（EF）	Y
								GRMZM2G061876_T01	elongation factor family protein（EF）	Y
	gma-MIR5368-p5_1ss17CT	1219.3	1952.08	0.68				GRMZM2G057116_T01	WRKY DNA-binding protein 50（WRKY 50）	Y
	PC-3p-265446_4	279.13	590.45	1.08				GRMZM2G056252_T03	fatty acid desaturase 2（FAD2）	Y
								GRMZM2G056252_T01	fatty acid desaturase 2（FAD2）	Y
								GRMZM2G056252_T04	fatty acid desaturase 2（FAD2）	Y
								GRMZM2G056252_T02	fatty acid desaturase 2（FAD2）	Y
								GRMZM2G056252_T05	fatty acid desaturase 2（FAD2）	Y
								GRMZM2G011588_T02	BEL1-like homeodomain 7（BEL7）	Y
								GRMZM2G011588_T03	BEL1-like homeodomain 6（BEL6）	Y
								GRMZM2G011588_T01	BEL1-like homeodomain 6（BEL6）	Y
	PC-5p-528067_2	424.74	838.17	0.98				GRMZM2G007721_T01	UDP-Glycosyltransferase superfamily protein（UGT）	Y
								GRMZM2G007721_T02	UDP-Glycosyltransferase superfamily protein（UGT）	Y
	ath-miR159c_1ss20CA				981.88	499.12	-0.98	GRMZM2G028054_T01	myb domain protein 65（myb 65）	Y
								GRMZM2G028054_T02	myb domain protein 65（myb 65）	Y
								GRMZM2G028054_T03	myb domain protein 65（myb 65）	Y
	PC-3p-73272_34				5286.7	55	-6.58	GRMZM2G035928_T01	metacaspase 1（AMC1）	N
	zma-miR164h-5p_R-4	522.63	307.82	-0.76				GRMZM2G063522_T01	NAC domain containing protein 1 （NAC 1）	Y
								GRMZM2G010468_T01	cinnamate-4-hydroxylase（C4H）	Y
								GRMZM2G101958_T01	lipid transfer protein 1（LTP1）	Y
								GRMZM2G085086_T01	Heavy metal transport/detoxification superfamily protein（HMP1）	Y
								GRMZM2G146380_T01	NAC domain containing protein 46（NAC 46）	Y
								GRMZM2G020982_T01	Ankyrin repeat family protein（ANK）	Y
								GRMZM2G096358_T01	myb domain protein 62（myb 62）	Y
								GRMZM2G009892_T03	NAC domain containing protein 100（NAC 100）	Y
								GRMZM2G009892_T01	NAC domain containing protein 100（NAC 100）	Y
								GRMZM2G009892_T02	NAC domain containing protein 100（NAC 100）	Y
	gma-MIR164g-p3_1ss2GT				2432.08	3485.99	0.52	GRMZM2G031360_T01	Clathrin adaptor complexes medium subunit family protein（CAC）	Y
								GRMZM2G074634_T01	Cysteine proteinases superfamily protein（CPs）	Y
								GRMZM2G074634_T05	Cysteine proteinases superfamily protein（CPs）	Y
								GRMZM2G074634_T06	Cysteine proteinases superfamily protein（CPs）	Y
								GRMZM2G074634_T03	Cysteine proteinases superfamily protein（CPs）	Y
								GRMZM2G074634_T02	Cysteine proteinases superfamily protein（CPs）	Y
	ppt-miR894_R-3				1196.12	2107.5	0.82	GRMZM2G079759_T02	rubredoxin family protein（RUB）	Y
								GRMZM2G079759_T01	rubredoxin family protein（RUB）	Y
								GRMZM2G005126_T01	Zinc finger C-x8-C-x5-C-x3-H type family protein（Zinc finger）	Y
	zma-miR167h-3p_L+1R+1				205.78	570.75	1.47	GRMZM2G009808_T01	aconitase 3（ACO3）	Y
	ppt-MIR894-p5_1ss17CA				3889.59	9551.73	1.3	GRMZM2G044963_T01	calmodulin 5（CAM5）	Y
	smo-MIR1103-p3_1ss13CT				1816.95	2858.3	0.65	GRMZM2G033375_T02	ubiquitin C-terminal hydrolase 3（UCH3）	Y
	osa-miR171b				234.11	522.41	1.16	GRMZM2G051785_T01	GRAS family transcription factor（GRAS）	Y
								GRMZM2G110579_T01	GRAS family transcription factor（GRAS）	Y
								GRMZM5G825321_T02	GRAS family transcription factor（GRAS）	Y
								GRMZM2G037792_T01	GRAS family transcription factor（GRAS）	Y
								GRMZM5G825321_T01	GRAS family transcription factor（GRAS）	Y
	bdi-MIR7767-p3_1ss17GC				2354.48	3828.52	0.7	GRMZM2G104632_T01	glyceraldehyde-3-phosphate dehydrogenase of plastid 1（GAPCP-1）	Y
								GRMZM2G125635_T01	Adenosylmethionine decarboxylase family protein（SAMDC）	Y
								GRMZM2G078468_T01	homolog of yeast autophagy 18 H (ATG18)	Y
								GRMZM2G078468_T02	homolog of yeast autophagy 18 H (ATG18)	Y
	PC-3p-537229_2				1383.03	268.17	-2.37	GRMZM2G001265_T01	DHHC-type zinc finger family protein（DHHC）	Y
	PC-3p-169098_11				4010	756	-2.41	GRMZM2G008647_T03	thioredoxin family protei（Trx）	N
NOTE: The letter “Y” means that the target gene of miRNAs was identified in degradome library; “N” means that the target gene of miRNAs was not identified in degradome library but was predicted through TargetFinder.
