# Supplementary material for: Integrated High-Throughput Sequencing, Microarray Hybridization and Degradome Analysis Uncovers MicroRNA-Mediated Resistance Responses of Maize to Pathogen Curvularia lunata
Source: Int J Mol Sci. 2022 Nov 14;23(22):14038. doi: 10.3390/ijms232214038 (PMC9697682; doi:10.3390/ijms232214038)
Supplement: Supplementary file 1 [file ijms-23-14038-s001.zip › supplementary files/Supplementary Table 2.xlsx]

## Sheet: Sheet1
Table S2. The primers of miRNA and target genes used in qRT-PCR
Genes	Primer sequence (5'-3')		Objects
PC732-RT	CGCGAGCACAGAATTAATACGACTCACTATACGCGAGGCCTTG		Reverse transcript of PC-732
PC732-A	CGCGAGCACAGAATTAATA		qRT-PCR of PC-732
PC732-S	ATTCGGCACAAACGAACA
PC169-RT	CGCGAGCACAGAATTAATACGACTCACTATACGCGTGGGGCAC		Reverse transcript of PC-169
PC169-A	CGCGAGCACAGAATTAATA		qRT-PCR of PC-169
PC169-S	TTCCCGGCTGGTGCCCCA
zma-miR393-RT	CGCGAGCACAGAATTAATACGACTCACTATACGCGATCAATGC		Reverse transcript of zma-miR393
zma-miR393-A	CGCGAGCACAGAATTAATA		qRT-PCR of zma-miR393
zma-miR393-S	GTGCCAACTCCAAAGGG
zma-MIR408-RT	CGCGAGCACAGAATTAATACGACTCACTATACGCGTGCTCTGT		Reverse transcript of zma-MIR408
zma-MIR408-A	CGCGAGCACAGAATTAATA		qRT-PCR of zma-MIR408
zma-MIR408-S	CGGCAGGGAGAGACAG
zma-miR164-RT	CGCGAGCACAGAATTAATACGACTCACTATACGCGCTCACGTG		Reverse transcript of zma-miR164
zma-miR164-A	CGCGAGCACAGAATTAATA		qRT-PCR of zma-miR164
zma-miR164-S	TGGAGAAGCAGGACACG
zma-miR169-RT	CGCGAGCACAGAATTAATACGACTCACTATACGCGCCGGCAAG		Reverse transcript of zma-miR169
zma-miR169-A	CGCGAGCACAGAATTAATA		qRT-PCR of zma-miR169
zma-miR169-S	CGAACAGCCAAGGATGACT
AMC1-A	CCACTTCCTCATGGAGTTA		qRT-PCR of AMC1
AMC1-S	CCCACTCCTGTTCATTCT
Trx-A	TGACAAGCACACTGACT		qRT-PCR of Trx
Trx-S	GGCCACCATCATAATCTTC
AFB2-A	ATGTATATCAGAATGTATGC		qRT-PCR of AFB2
AFB2-S	ACTGTCTCTAATCTCAAG
DG1-A	ATCCTCTACTGTCCTCTT		qRT-PCR of DG1
DG1-S	CTGCTCTATGTTATCACTTC
NAC-A	AACTGGATTAGATTAGCC		qRT-PCR of NAC
NAC-S	ACTCTAAACCCAAATCAA
NY-A	AAGATAATCAGGACACAA		qRT-PCR of NY
NY-S	CAACCGCACTATAATAAG
miR172-RT	CGCGAGCACAGAATTAATACGACTCACTATACGCGATCATCAA		Reverse transcript of miR172
miR172-A	CGCGAGCACAGAATTAATA		Internal reference of miRNA
miR172-S	GCCGCAGAATCTTGATGAT
ZmGAPDH-A	CCCTTCATCACCACGGACTAC		Internal reference of target
ZmGAPDH-S	AACCTTCTTGGCACCACCCT
PC732-RT-F	ATTCGGCACAAACGAACAAGGCCT		qRT-PCR of PC-732 for transgenic plants
PC732-RT-R	AATACCTCGGACCCTGCACT
Zm-U6-F	GGAGACATCCGATAAAATTGG		Internal reference of qRT-PCR for transgenic plants
Zm-U6-R	GGACCATTTCTCGATTTGTG
Note：The underlined sequences were the reverse complementary sequences of miRNAs.
