# Supplementary material for: Integrated High-Throughput Sequencing, Microarray Hybridization and Degradome Analysis Uncovers MicroRNA-Mediated Resistance Responses of Maize to Pathogen Curvularia lunata
Source: Int J Mol Sci. 2022 Nov 14;23(22):14038. doi: 10.3390/ijms232214038 (PMC9697682; doi:10.3390/ijms232214038)
Supplement: Supplementary file 1 [file ijms-23-14038-s001.zip › supplementary files/Supplementary Table 3.xlsx]

## Sheet: All_Expressed_miRNA
Table S3.Summary of known and predicted miRNA in this study.
Pre-miRNA Index	miRNA_Index	miR_name	miR_seq	len	genomeID	strand	start	end	genome_seq	#mir	mirIDs,	rep_mirID	rep_mirSeq	rep_miRID	rep_miRSeq	type	Sequence in miRbase	group	SS	hairpinLen	CG%	dG	MFEI	ltR1(raw)	ltR2(raw)	ltR3(raw)	ltR4(raw)	ltR1(norm)	ltR2(norm)	ltR3(norm)	ltR4(norm)	Expression level
1	1	zma-MIR171j-p3	TGATTGAGCCGTGCCAATATC	21	gi408831491	+	59878128	59878256	aatggccgcgagctagacggggtattgacgcggttcaattcgagagctcgagccctagcagaggccagggggggtggggctctgctctcTGATTGAGCCGTGCCAATATCacgtcccactcgccctcgc	1	zma-MIR171j,	zma-MIR171j	aatggccgcgagctagacggggTATTGACGCGGTTCAATTCGAgagctcgagccctagcagaggccagggggggtggggctctgctctctgaTTGAGCCGTGCCAATATCACgtcccactcgccctcgc	zma-MIR171j-p3	tgaTTGAGCCGTGCCAATATC	3'	New	gp1a	...((..(((((...((((.(((((((.(((((((((((..((((((..(((((((.......(((......)))))))))).))))))..))))))))))).))))))).))))...)))))))....	122	62.8	-66.9	0.8	4.09524	6.97619	8.64286	24.3155	3.88539	6.87743	10.7368	20.6883	middle
2	2	zma-MIR2275c-p5_1ss13AG	GCTTGTTCGGTTGTGTC	17	gi408831491	+	71458040	71458276	agagagatgttgatatgtgtcatttgaagtgaggattagagggacttgaaccattcataGCTTGTTCGGTTATGTCtggatcgaagagggttggaaggtcctttctagttaaaattaaatagaaagagattgaatccctttaacctcctatccagatgtgaccaaacaaactctcattgggagtaaaaggggttcagtttcctctaatatctcatcttaaatggcccatcatctcct	1	zma-MIR2275c,	zma-MIR2275c	agagagatgttgatatgtgtcatttgaagtgAGGATTAGAGGGACTTGAACCattcatagcttgttcggttatgtctggatcgaagagggttggaaggtcctttctagttaaaattaaatagaaagagattgaatccctttaacctcctatccagatgtgaccaaacaaactctcattgggagtaaaaggggTTCAGTTTCCTCTAATATCTCAtcttaaatggcccatcatctcct	zma-MIR2275c-p5	gcttgttcggttatgtc	5'	New	gp1a	((.((((((.....(((.(((((((((..(((((((((((((((..((((((.........(((((.(((((..(((((((...((..(((((.(((((((((((((.(((....))).))))))).)).......)))))))))..)))))))))..))))).)))))(((((.....)))))......))))))..)))))))))).)))))..))))))))).)))))))))))	108	39.2	-93.5	1	1	0	0	0	0.948759	0	0	0	low
3	3	zma-MIR171b-p5	ATTGGCGCGGTTCAATCAGAAAGC	24	gi408831491	+	142971154	142971241	acgggatATTGGCGCGGTTCAATCAGAAAGCttgcgctccaggcccgaggggctccactcttTGATTGAGCCGTGCCAATATCacgtc	3	zma-MIR171b,osa-MIR171b,bdi-MIR171c,	zma-MIR171b	cggGATATTGGCGCGGTTCAATCagaaagcttgcgctccaggcccgaggggctccactctttgaTTGAGCCGTGCCAATATCACg	zma-MIR171b-p5	ATTGGCGCGGTTCAATCagaaagc	5'	New	gp1a	(((.(((((((((((((((((((((((.((.....(((((........)))))....)).))))))))))))))))))))))).))).	87	56.8	-48.7	1	2	2	0	1	1.89752	1.97169	0	0.850827	low
3	4	osa-miR171b	TGATTGAGCCGTGCCAATATC	21	gi408831491	+	142971154	142971241	acgggatATTGGCGCGGTTCAATCAGAAAGCttgcgctccaggcccgaggggctccactcttTGATTGAGCCGTGCCAATATCacgtc	3	zma-MIR171b,osa-MIR171b,bdi-MIR171c,	osa-MIR171b	gcgacgacgggatattggggcggttcaatcagaaagcttgtgctccggaagcgaggagctctactctttTGATTGAGCCGTGCCAATATCacgtcgcatc	osa-miR171b	TGATTGAGCCGTGCCAATATC	3'	Yes	gp1a	(((.(((((((((((((((((((((((.((.....(((((........)))))....)).))))))))))))))))))))))).))).	87	56.8	-48.7	1	4.09524	6.97619	8.64286	24.3155	3.88539	6.87743	10.7368	20.6883	middle
4	5	zma-miR395n-5p_L+1R-1	AGTTCTCTACAAGCACTTCACG	22	gi408831491	+	144744354	144744457	ttaggtttggtgtccctaggAGTTCTCTACAAGCACTTCACGaggcttcgtactgagagcttttgTGAAGTGTTTGGGGGAACTCttggtgtcacaaatcattt	4	zma-MIR395n,sbi-MIR395b,sbi-MIR395d,bdi-MIR395h,	zma-MIR395n	aGTTCTCTACAAGCACTTCACGAggcttcgtactgagagcttttGTGAAGTGTTTGGGGGAACTCt	zma-miR395n-5p	GTTCTCTACAAGCACTTCACGA	5'	Diff	gp1a	...(((((.(((...(((((((((((((.(((((((((((((((((((........)))).))))))))))))))))))))))))))))...))))))))....	97	45.2	-50	1.1	0	2	1	1	0	1.97169	1.24228	0.850827	low
4	6	zma-miR395a-3p_L-1	TGAAGTGTTTGGGGGAACTC	20	gi408831491	+	144744354	144744457	ttaggtttggtgtccctaggAGTTCTCTACAAGCACTTCACGaggcttcgtactgagagcttttgTGAAGTGTTTGGGGGAACTCttggtgtcacaaatcattt	4	zma-MIR395n,sbi-MIR395b,sbi-MIR395d,bdi-MIR395h,	zma-MIR395n	aGTTCTCTACAAGCACTTCACGAggcttcgtactgagagcttttGTGAAGTGTTTGGGGGAACTCt	zma-miR395a-3p	GTGAAGTGTTTGGGGGAACTC	3'	Diff	gp1a	...(((((.(((...(((((((((((((.(((((((((((((((((((........)))).))))))))))))))))))))))))))))...))))))))....	97	45.2	-50	1.1	12.5833	10.7917	8.44444	21.1111	11.9385	10.6389	10.4903	17.9619	middle
5	7	zma-miR395a-3p_L-1	TGAAGTGTTTGGGGGAACTC	20	gi408831491	+	144744531	144744772	gtttggtgtcttcaggagttctcttcaagcacttcacgaggcatcacactgagagcttttgTGAAGTGTTTGGGGGAACTCttggtgtcacaaatcatttgcatttgcttgatgttagtcatgcaccatgtgatatgagataaaggacatggcaacgttttgtgttactaggaGTTCCCTACAAGCACTTCATGAgaccttgacttaataaagggccattgtgaagtgtttgggtgaactct	2	zma-MIR395o,bdi-MIR395f,	zma-MIR395o	agttctcttcaagcacttcacgaggcatcacactgagagcttttGTGAAGTGTTTGGGGGAACTCttggtgtcacaaatcatttgcatttgcttgatgttagtcatgcaccatgtgatatgagataaaggacatggcaacgttttgtgttactaggagttccctacaagcacttcatgagaccttgacttaataaagggccattGTGAAGTGTTTGGGTGAACTCt	zma-miR395a-3p	GTGAAGTGTTTGGGGGAACTC	5'	Diff	gp1a	..............(((((((.(.((((((((((((((((((.......((((((.(((..(((((((((((((((((((((((((..(((((.(((((..(((.(((.((((....)))).)))..)))..).))))..........(((....))).)))))..)))))))))))))).)))))))))))..))).))...)))).......))).)))))))))))))))).)))))))	158	43	-101.4	1	12.5833	10.7917	8.44444	21.1111	11.9385	10.6389	10.4903	17.9619	middle
5	8	zma-MIR395o-p3	GTTCCCTACAAGCACTTCATGA	22	gi408831491	+	144744531	144744772	gtttggtgtcttcaggagttctcttcaagcacttcacgaggcatcacactgagagcttttgTGAAGTGTTTGGGGGAACTCttggtgtcacaaatcatttgcatttgcttgatgttagtcatgcaccatgtgatatgagataaaggacatggcaacgttttgtgttactaggaGTTCCCTACAAGCACTTCATGAgaccttgacttaataaagggccattgtgaagtgtttgggtgaactct	2	zma-MIR395o,bdi-MIR395f,	zma-MIR395o	agttctcttcaagcacttcacgaggcatcacactgagagcttttGTGAAGTGTTTGGGGGAACTCttggtgtcacaaatcatttgcatttgcttgatgttagtcatgcaccatgtgatatgagataaaggacatggcaacgttttgtgttactaggagttccctacaagcacttcatgagaccttgacttaataaagggccattGTGAAGTGTTTGGGTGAACTCt	zma-MIR395o-p3	gttccctacaagcacttcatga	3'	New	gp1a	..............(((((((.(.((((((((((((((((((.......((((((.(((..(((((((((((((((((((((((((..(((((.(((((..(((.(((.((((....)))).)))..)))..).))))..........(((....))).)))))..)))))))))))))).)))))))))))..))).))...)))).......))).)))))))))))))))).)))))))	158	43	-101.4	1	1	0	0	2	0.948759	0	0	1.70165	low
6	9	zma-miR395e-5p_R-1	GTTCCCTTCAAGCACTTCACA	21	gi408831491	+	144744844	144744970	acaatgtttggtgttaccatgaGTTCCCTTCAAGCACTTCACAtgaggcaccattcaaatgacaactccatttaagattatgtgtaatgTGAAGTGTTTGGGGGAACTCttggtggtactcaacatc	2	zma-MIR395p,sbi-MIR395f,	zma-MIR395p	aGTTCCCTTCAAGCACTTCACATgaggcaccattcaaatgacaactccatttaagattatgtgtaatGTGAAGTGTTTGGGGGAACTCt	zma-miR395e-5p	GTTCCCTTCAAGCACTTCACAT	5'	Diff	gp1a	...(((((..(((..((((.((((((((.(((((((((((((((...((((...(((((((.......)))))..))....)))).))))))))))))))))))))))).))))..)))..))))).	123	40.9	-56.5	1.1	1	2	0.5	0.5	0.948759	1.97169	0.621139	0.425413	low
6	10	zma-miR395a-3p_L-1	TGAAGTGTTTGGGGGAACTC	20	gi408831491	+	144744844	144744970	acaatgtttggtgttaccatgaGTTCCCTTCAAGCACTTCACAtgaggcaccattcaaatgacaactccatttaagattatgtgtaatgTGAAGTGTTTGGGGGAACTCttggtggtactcaacatc	2	zma-MIR395p,sbi-MIR395f,	zma-MIR395p	aGTTCCCTTCAAGCACTTCACATgaggcaccattcaaatgacaactccatttaagattatgtgtaatGTGAAGTGTTTGGGGGAACTCt	zma-miR395a-3p	GTGAAGTGTTTGGGGGAACTC	3'	Diff	gp1a	...(((((..(((..((((.((((((((.(((((((((((((((...((((...(((((((.......)))))..))....)))).))))))))))))))))))))))).))))..)))..))))).	123	40.9	-56.5	1.1	12.5833	10.7917	8.44444	21.1111	11.9385	10.6389	10.4903	17.9619	middle
7	11	zma-miR396c_L-1	TCCACAGGCTTTCTTGAACTG	21	gi408831491	+	147902552	147902625	cgggcatgcttTCCACAGGCTTTCTTGAACTGtgaactcgtgggcgtggtggtggtggtgctggtgctgggtgt	1	zma-MIR396d,	zma-MIR396d	cgggcatgctTTCCACAGGCTTTCTTGAACTGtgaactcgtgggcgtggtggtggtggtgctggtgctgggtgt	zma-miR396c	TTCCACAGGCTTTCTTGAACTG	5'	Diff	gp1a	..(((((.....((((..(((..((....(..((....))..)....)).))).)))).....)))))......	66	59.5	-17.3	0.4	1095	780.5	572	1086.5	1038.89	769.451	710.583	924.424	high
8	12	zma-miR395k-3p_L-1	TGAAGTGTTTGAGGAAACTC	20	gi408831491	-	79171225	79171308	agtttccttcaagcacttcacatggagcattctgtcttagagaaagcttaatttattgcattgTGAAGTGTTTGAGGAAACTCt	1	zma-MIR395k,	zma-MIR395k	aGTTTCCTTCAAGCACTTCACATggagcattctgtcttagagaaagcttaatttattgcattGTGAAGTGTTTGAGGAAACTCt	zma-miR395k-3p	GTGAAGTGTTTGAGGAAACTC	3'	Diff	gp1a	(((((((.((((((((((((((..((((.((((.......)))).))))............)))))))))))))))))))))..	82	36.9	-34.7	1.1	0	0	0	2	0	0	0	1.70165	low
9	13	zma-miR395c-3p_L-1	TGAAGTGTTTGGAGGAACTC	20	gi408831491	-	79171396	79171476	agttccttccaaacacttcaccagctaggccatgcacaagatgaacccacattaggctagTGAAGTGTTTGGAGGAACTCt	1	zma-MIR395l,	zma-MIR395l	aGTTCCTTCCAAACACTTCACCAgctaggccatgcacaagatgaacccacattaggctaGTGAAGTGTTTGGAGGAACTCt	zma-miR395c-3p	GTGAAGTGTTTGGAGGAACTC	3'	Diff	gp1a	((((((.((((((((((((((.((((..((...))....((((......)))).)))).))))))))))))))))))))..	79	46.9	-36.8	1	2	1.33333	0	3	1.89752	1.31446	0	2.55248	low
10	14	zma-miR395c-3p_L-1	TGAAGTGTTTGGAGGAACTC	20	gi408831491	-	79171525	79171606	agttcctttcaaacacttcacatggagcttctcattggtggatatattcttgagacccgtgTGAAGTGTTTGGAGGAACTCt	1	zma-MIR395m,	zma-MIR395m	aGTTCCTTTCAAACACTTCACATggagcttctcattggtggatatattcttgagacccgtGTGAAGTGTTTGGAGGAACTCt	zma-miR395c-3p	GTGAAGTGTTTGGAGGAACTC	3'	Diff	gp1a	((((((.((((((((((((((((((....(((((.....(((.....)))))))).))))))))))))))))))))))))..	80	42.7	-39.9	1.1	2	1.33333	0	3	1.89752	1.31446	0	2.55248	low
11	15	zma-miR395c-3p_L-1	TGAAGTGTTTGGAGGAACTC	20	gi408831491	-	79171671	79171808	tcttggttggttctcccttggagttccctgcaaacacttcaccagctaggccatagtgccggcccttgcacaatgttgtatctgatcacctagctagtgTGAAGTGTTTGGAGGAACTCtaggtgttatccagcaatg	1	zma-MIR395c,	zma-MIR395c	tcttggttggttctcccttggaGTTCCCTGCAAACACTTCACCAgctaggccatagtgccggcccttgcacaatgttgtatctgatcacctagctagtGTGAAGTGTTTGGAGGAACTCtaggtgttatccagcaatg	zma-miR395c-3p	GTGAAGTGTTTGGAGGAACTC	3'	Diff	gp1a	.....(((((......(((((((((.(((.((((((((((((.(((((((.(((.((((........)))).))).............)))))))...)))))))))))).))))))))))))......)))))....	129	49.3	-56.7	0.8	2	1.33333	0	3	1.89752	1.31446	0	2.55248	low
12	16	zma-MIR2118f-p3_1ss14TA	GGAGAACTGGAGAATAGT	18	gi408831491	-	117678415	117678534	taagagcagtgggcatgggaacataggggaaagccaaactttctttacctgtacaactaagggtGGAGAACTGGAGATTAGTttagtgtttcccaatgccttccatgcctattgttctta	1	zma-MIR2118f,	zma-MIR2118f	taagagcagtgggcatgggaacataggggaaagccaaactttctttacctgtacaactaagggtggagaactggagattagtttagtgtTTCCCAATGCCTTCCATGCCTAttgttctta	zma-MIR2118f-p3	ggagaactggagattagt	3'	New	gp1a	((((((((((((((((((((.(((.((((((..(.(((((((((..((((..........))))..)))).........))))).)..)))))).)))..))))))))))))))))))))	120	43.3	-53.1	1	0	0	2	0	0	0	2.48455	0	low
13	17	zma-miR2118c_1ss5TC	TTCCCAATGCCTCCCATTCCTA	22	gi408831491	-	117752102	117752234	ggaagaggaagtaaagatgatctaagagcagtgggcatgggaacatggaggaaggcctatgaggttgaaacctcattttgtgtcTTCCTAATGCCTCCCATTCCTAtcgttcttaggtgatccttcctcttgc	1	zma-MIR2118c,	zma-MIR2118c	ggaagaggaagtaaagatgatctaagagcagtgggcatgggaacatggaggaaggcctatgaggttgaaacctcattttgtgtcTTCCTAATGCCTCCCATTCCTAtcgttcttaggtgatccttcctcttgc	zma-miR2118c	TTCCTAATGCCTCCCATTCCTA	3'	Diff	gp1a	..(((((((((....(((.((((((((((..((((.((((((.(((..((((((((..(((((((....))))))).....)))))))).)))..)))))).))))..)))))))))).))))))))))))..	129	46.6	-67.3	1.1	0	0	0	0.5	0	0	0	0.425413	low
14	18	zma-miR156a-5p	TGACAGAAGAGAGTGAGCAC	20	gi408831491	-	128528004	128528118	cgggctcgcgcgcgcgcggTGACAGAAGAGAGTGAGCACacggccgggcgtgacggcacgtgccgtcgcggccgcgtGCTCACTGCTCTTTCTGTCATCcgctggtccgggcctc	1	zma-MIR156h,	zma-MIR156h	cgggctcgcgcgcgcgcggTGACAGAAGAGAGTGAGCACacggccgggcgtgacggcacgtgccgtcgcggccgcgtGCTCACTGCTCTTTCTGTCATCcgctggtccgggcctc	zma-miR156a-5p	TGACAGAAGAGAGTGAGCAC	5'	Yes	gp1a	.(((((((..(.((.((((((((((((((((((((((((.(((((....((((((((....))))))))))))).))))))))).))))).)))))).)))))))..))))))).	113	72.2	-79.7	1	429.475	747.525	287.458	264.65	407.468	736.943	357.103	225.171	high
14	19	zma-miR156h-3p	GCTCACTGCTCTTTCTGTCATC	22	gi408831491	-	128528004	128528118	cgggctcgcgcgcgcgcggTGACAGAAGAGAGTGAGCACacggccgggcgtgacggcacgtgccgtcgcggccgcgtGCTCACTGCTCTTTCTGTCATCcgctggtccgggcctc	1	zma-MIR156h,	zma-MIR156h	cgggctcgcgcgcgcgcggTGACAGAAGAGAGTGAGCACacggccgggcgtgacggcacgtgccgtcgcggccgcgtGCTCACTGCTCTTTCTGTCATCcgctggtccgggcctc	zma-miR156h-3p	GCTCACTGCTCTTTCTGTCATC	3'	Yes	gp1a	.(((((((..(.((.((((((((((((((((((((((((.(((((....((((((((....))))))))))))).))))))))).))))).)))))).)))))))..))))))).	113	72.2	-79.7	1	0	0	0.5	0	0	0	0.621139	0	low
15	20	zma-miR171h-3p_L-1R+1	TGAGCCGAACCAATATCACTC	21	gi408831491	-	137316379	137316482	gggaggaagaagacgacatggcgtggtattgtttcggctcatgtccttcttgactggatgtgatgTGAGCCGAACCAATATCACTCatgtattcttcattctga	1	zma-MIR171k,	zma-MIR171k	gggaggaagaagacgacatggcgTGGTATTGTTTCGGCTCATGTccttcttgactggatgtgatGTGAGCCGAACCAATATCACTcatgtattcttcattctga	zma-miR171h-3p	GTGAGCCGAACCAATATCACT	3'	Diff	gp1a	...((((.(((((..((((((.(((((((((.(((((((((..((..(((.....)))...))..))))))))).)))))))))))))))..))))).))))..	99	46.2	-49.6	1	9.5	16.5	12	22	9.01321	16.2664	14.9073	18.7182	middle
16	21	zma-miR393a-5p_L+1R-2	CTCCAAAGGGATCGCATTGAT	21	gi408831491	-	148715141	148715237	CTCCAAAGGGATCGCATTGATctaacctgccgatcgacgccgacgtacgtacgtgcccgaggacaagcagatcagTCAGTGCAATCCCTTTGGAATT	1	zma-MIR393c,	zma-MIR393c	cTCCAAAGGGATCGCATTGATCTaacctgccgatcgacgccgacgtacgtacgtgcccgaggacaagcagatcaGTCAGTGCAATCCCTTTGGAATt	zma-miR393a-5p	TCCAAAGGGATCGCATTGATCT	5'	Diff	gp1a	.(((((((((((.((((((((.....((((...(((..((((((....)).)).)).)))......))))....)))))))).)))))))))))...	93	53.6	-40.2	0.8	6	9	3.5	22.5	5.69255	8.87259	4.34797	19.1436	middle
16	22	zma-miR393c-3p_L-1R+1_1ss19GC	TCAGTGCAATCCCTTTGCAATT	22	gi408831491	-	148715141	148715237	CTCCAAAGGGATCGCATTGATctaacctgccgatcgacgccgacgtacgtacgtgcccgaggacaagcagatcagTCAGTGCAATCCCTTTGGAATT	1	zma-MIR393c,	zma-MIR393c	cTCCAAAGGGATCGCATTGATCTaacctgccgatcgacgccgacgtacgtacgtgcccgaggacaagcagatcaGTCAGTGCAATCCCTTTGGAATt	zma-miR393c-3p	GTCAGTGCAATCCCTTTGGAAT	3'	Diff	gp1a	.(((((((((((.((((((((.....((((...(((..((((((....)).)).)).)))......))))....)))))))).)))))))))))...	93	53.6	-40.2	0.8	0	1	1.5	0.5	0	0.985844	1.86342	0.425413	low
17	23	zma-miR396g-5p_1ss2CT	TTCCACAGCTTTATTGAACTG	21	gi408831499	+	15361306	15361429	tTCCCACAGCTTTATTGAACTGcatgcacctgctgatgcgggtggaggagttgaagctgccgctcctctgagagatgcagttcaagaaagctgtggaagatcacaaagaaggccatctgattac	1	zma-MIR396h,	zma-MIR396h	tTCCCACAGCTTTATTGAACTGcatgcacctgctgatgcgggtggaggagttgaagctgccgctcctctgagagatgcaGTTCAAGAAAGCTGTGGAAGAtcacaaagaaggccatctgattac	zma-miR396g-5p	TCCCACAGCTTTATTGAACTG	5'	Diff	gp1a	...((((((((((.(((((((((((.(((((((....)))))))(((((((..........)))))))......))))))))))).))))))))))..(((((..............)))))..	93	50	-55.5	0.9	0	0	0	0.25	0	0	0	0.212707	low
18	24	zma-miR167e-5p_R+1	TGAAGCTGCCAGCATGATCTGG	22	gi408831499	+	110542137	110542266	acttcgctggtgtgagagctTGAAGCTGCCAGCATGATCTGGctgctcaaacgccgccggcctcccaagtgctcgatcggtggcgcttcaccAGATCATGTTGCAGCTTCACTctctcgcaaccagcgaa	1	zma-MIR167i,	zma-MIR167i	acttcgctggtgtgagagctTGAAGCTGCCAGCATGATCTGgctrctcaaacgccgccggcctcccaagtgctcgatcggtggcgcttcaccaGATCATGTTGCAGCTTCACtctctcgcaaccagcgaa	zma-miR167e-5p	TGAAGCTGCCAGCATGATCTG	5'	Diff	gp1a	..((((((((((((((((..((((((((.(((((((((((((.((...((.((((((((((((....)).)).....)))))))).)))))))))))))))))))))))))..)))))))).))))))))	128	58.5	-77.5	1	75.9667	99.7	41.8	171.9	72.074	98.2886	51.9272	146.257	middle
18	25	zma-miR167h-3p_L+1R+1	AGATCATGTTGCAGCTTCACT	21	gi408831499	+	110542137	110542266	acttcgctggtgtgagagctTGAAGCTGCCAGCATGATCTGGctgctcaaacgccgccggcctcccaagtgctcgatcggtggcgcttcaccAGATCATGTTGCAGCTTCACTctctcgcaaccagcgaa	1	zma-MIR167i,	zma-MIR167i	acttcgctggtgtgagagctTGAAGCTGCCAGCATGATCTGgctrctcaaacgccgccggcctcccaagtgctcgatcggtggcgcttcaccaGATCATGTTGCAGCTTCACtctctcgcaaccagcgaa	zma-miR167h-3p	GATCATGTTGCAGCTTCAC	3'	Diff	gp1a	..((((((((((((((((..((((((((.(((((((((((((.((...((.((((((((((((....)).)).....)))))))).)))))))))))))))))))))))))..)))))))).))))))))	128	58.5	-77.5	1	60.5	74	49	152	57.3999	72.9524	60.8716	129.326	middle
19	26	zma-miR396a-5p	TTCCACAGCTTTCTTGAACTG	21	gi408831499	-	15361288	15361423	agatggccttctttgtgatcTTCCACAGCTTTCTTGAACTGcatctctcagaggagcggcagcttcaactcctccacccgcatcagcaggtgcatgcaGTTCAATAAAGCTGTGGGAAActgcagagagaggccag	2	zma-MIR396b,sbi-MIR396b,	zma-MIR396b	agatggccttctttgtgatcTTCCACAGCTTTCTTGAACTGcatctctcagaggagcggcagcttcaactcctccacccgcatcagcaggtgcatgcaGTTCAATAAAGCTGTGGGAAActgcagagagaggccag	zma-miR396a-5p	TTCCACAGCTTTCTTGAACTG	5'	Yes	gp1a	...(((((((((((((....((((((((((((.(((((((((((........(((((....)))))........((((.((....)).)))).))))))))))).))))))))))))....))))))).)))))).	132	52.2	-67.3	0.9	59	58.75	63.5	72.25	55.9768	57.9183	78.8846	61.4722	middle
19	27	zma-miR396a-3p	GTTCAATAAAGCTGTGGGAAA	21	gi408831499	-	15361288	15361423	agatggccttctttgtgatcTTCCACAGCTTTCTTGAACTGcatctctcagaggagcggcagcttcaactcctccacccgcatcagcaggtgcatgcaGTTCAATAAAGCTGTGGGAAActgcagagagaggccag	2	zma-MIR396b,sbi-MIR396b,	zma-MIR396b	agatggccttctttgtgatcTTCCACAGCTTTCTTGAACTGcatctctcagaggagcggcagcttcaactcctccacccgcatcagcaggtgcatgcaGTTCAATAAAGCTGTGGGAAActgcagagagaggccag	zma-miR396a-3p	GTTCAATAAAGCTGTGGGAAA	3'	Yes	gp1a	...(((((((((((((....((((((((((((.(((((((((((........(((((....)))))........((((.((....)).)))).))))))))))).))))))))))))....))))))).)))))).	132	52.2	-67.3	0.9	71.5	87	14	32.5	67.8362	85.7684	17.3919	27.6519	middle
20	28	zma-miR399j-5p_L-1	GGCAGCTCTCCTCTGGCAGG	20	gi408831499	-	24367084	24367258	aGGCAGCTCTCCTCTGGCAGGcaggcgcgcggtcatcgtcgccatcgacgacggttgcttggctctgctatgctgtgttcgttcgtccatggtgtgctagctagccgtgcatgcattgcagtgtaacatgcgtgcatgcacgcgcgtacgtccTGCCAAAGGAGAGTTGCCCTGc	1	zma-MIR399j,	zma-MIR399j	AGGCAGCTCTCCTCTGGCAGGcaggcgcgcggtcatcgtcgccatcgacgacggttgcttggctctgctatgctgtgttcgttcgtccatggtgtgctagctagccgtgcatgcattgcagtgtaacatgcgtgcatgcacgcgcgtacgtccTGCCAAAGGAGAGTTGCCCTGc	zma-miR399j-5p	AGGCAGCTCTCCTCTGGCAGG	5'	Diff	gp1a	.((((((((((((.((((((((..((((((.......((((((((.((((((((..((.((((...)))).)).....))).))))).)))))).)).........((((((((((.(((........)))))))))))))))))))..).))))))).))))))))))))....	170	60.6	-92.9	0.9	7	5	3	4	6.64131	4.92922	3.72683	3.40331	low
20	29	zma-miR399e-3p	TGCCAAAGGAGAGTTGCCCTG	21	gi408831499	-	24367084	24367258	aGGCAGCTCTCCTCTGGCAGGcaggcgcgcggtcatcgtcgccatcgacgacggttgcttggctctgctatgctgtgttcgttcgtccatggtgtgctagctagccgtgcatgcattgcagtgtaacatgcgtgcatgcacgcgcgtacgtccTGCCAAAGGAGAGTTGCCCTGc	1	zma-MIR399j,	zma-MIR399j	AGGCAGCTCTCCTCTGGCAGGcaggcgcgcggtcatcgtcgccatcgacgacggttgcttggctctgctatgctgtgttcgttcgtccatggtgtgctagctagccgtgcatgcattgcagtgtaacatgcgtgcatgcacgcgcgtacgtccTGCCAAAGGAGAGTTGCCCTGc	zma-miR399e-3p	TGCCAAAGGAGAGTTGCCCTG	3'	Yes	gp1a	.((((((((((((.((((((((..((((((.......((((((((.((((((((..((.((((...)))).)).....))).))))).)))))).)).........((((((((((.(((........)))))))))))))))))))..).))))))).))))))))))))....	170	60.6	-92.9	0.9	26.3333	23.6667	7.66667	33.3333	24.984	23.3316	9.52413	28.3609	middle
21	30	osa-MIR171a-p3	TTGAGCCGCGCCAATATCTCT	21	gi408831499	-	96668324	96668418	ggaaagagcgatattggtgaggttcaatccgatgttaggttttacaaaagctgtaaaatcagtatctgaTTGAGCCGCGCCAATATCTCTtcctc	3	zma-MIR171n,osa-MIR171a,sbi-MIR171g,	osa-MIR171a	ggaaagagcgatattggtgaggttcaatccgatgattggttttacagcagtggtaaaatcagtatcTGATTGAGCCGCGCCAATATCtcttcctct	osa-MIR171a-p3	TTGAGCCGCGCCAATATCtct	3'	New	gp1a	((.((((..((((((((((.(((((((((.(((..(.(((((((((.....))))))))))..))).))))))))).))))))))))))))))..	93	42.1	-44.4	1.1	7	0	2	2.625	6.64131	0	2.48455	2.23342	low
22	31	zma-miR169c-5p	CAGCCAAGGATGACTTGCCGG	21	gi408831499	-	109138534	109138659	gCAGCCAAGGATGACTTGCCGGgtattttgagcatgcatgttacaggggagcatatgcaatctgtttggaattttgagcccataccgtgcggtgcctgtcttcCGGCAAGTTGTCCTTGGCTACat	1	zma-MIR169r,	zma-MIR169r	gCAGCCAAGGATGACTTGCCGGgtattttgagcatgcatgttacaggggagcatatgcaatctgtttggaattttgagcccataccgtgcggtgcctgtcttccGGCAAGTTGTCCTTGGCTACAt	zma-miR169c-5p	CAGCCAAGGATGACTTGCCGG	5'	Yes	gp1a	..(((((((((..((((((((((.....(..(((((((((......(((..((.((.(((.....)))..))..))..)))....))))).))))..)...))))))))))..)))))))))....	120	50.8	-55.6	0.9	0.5	1	3.33333	19.5833	0.474379	0.985844	4.14092	16.662	middle
22	32	zma-miR169r-3p_L+1R-1	CGGCAAGTTGTCCTTGGCTAC	21	gi408831499	-	109138534	109138659	gCAGCCAAGGATGACTTGCCGGgtattttgagcatgcatgttacaggggagcatatgcaatctgtttggaattttgagcccataccgtgcggtgcctgtcttcCGGCAAGTTGTCCTTGGCTACat	1	zma-MIR169r,	zma-MIR169r	gCAGCCAAGGATGACTTGCCGGgtattttgagcatgcatgttacaggggagcatatgcaatctgtttggaattttgagcccataccgtgcggtgcctgtcttccGGCAAGTTGTCCTTGGCTACAt	zma-miR169r-3p	GGCAAGTTGTCCTTGGCTACA	3'	Diff	gp1a	..(((((((((..((((((((((.....(..(((((((((......(((..((.((.(((.....)))..))..))..)))....))))).))))..)...))))))))))..)))))))))....	120	50.8	-55.6	0.9	2	1	4	1	1.89752	0.985844	4.96911	0.850827	low
23	33	zma-miR171d-5p	TGTTGGCTCGGCTCACTCAGA	21	gi408831499	-	126244364	126244484	agaaatggaagtgtaactatggTGTTGGCTCGGCTCACTCAGAagttgaagccgaatccaaatggtagctgccggcgtttcTGATTGAGCCGTGCCAATATCtcagtactctttcatgctg	1	zma-MIR171d,	zma-MIR171d	agaaatggaagtgtaactatggTGTTGGCTCGGCTCACTCAGAagttgaagccgaatccaaatggtagctgccggcgtttcTGATTGAGCCGTGCCAATATCtcagtactctttcatgctg	zma-miR171d-5p	TGTTGGCTCGGCTCACTCAGA	5'	Yes	gp1a	....(((((((.((.(((..(((((((((.(((((((.((((((......((((...((....)).......))))..)))))).))))))).)))))))))..))))).)))))))....	113	47.9	-52.8	0.9	3	1	0	0.5	2.84628	0.985844	0	0.425413	low
23	34	zma-miR171d-3p	TGATTGAGCCGTGCCAATATC	21	gi408831499	-	126244364	126244484	agaaatggaagtgtaactatggTGTTGGCTCGGCTCACTCAGAagttgaagccgaatccaaatggtagctgccggcgtttcTGATTGAGCCGTGCCAATATCtcagtactctttcatgctg	1	zma-MIR171d,	zma-MIR171d	agaaatggaagtgtaactatggTGTTGGCTCGGCTCACTCAGAagttgaagccgaatccaaatggtagctgccggcgtttcTGATTGAGCCGTGCCAATATCtcagtactctttcatgctg	zma-miR171d-3p	TGATTGAGCCGTGCCAATATC	3'	Yes	gp1a	....(((((((.((.(((..(((((((((.(((((((.((((((......((((...((....)).......))))..)))))).))))))).)))))))))..))))).)))))))....	113	47.9	-52.8	0.9	3.42857	6.30952	8.30952	24.8155	3.25289	6.2202	10.3227	21.1137	middle
24	35	zma-miR528a-5p	TGGAAGGGGCATGCAGAGGAG	21	gi408831499	-	153482414	153482491	gTGGAAGGGGCATGCAGAGGAGcacgaacgaggtgtggttggcccctcgttagctcTCCTGTGCCTGCCTCTTCCATt	1	zma-MIR528b,	zma-MIR528b	gTGGAAGGGGCATGCAGAGGAGcacgaacgaggtgtggttggcccctcgttagctctCCTGTGCCTGCCTCTTCCATT	zma-miR528a-5p	TGGAAGGGGCATGCAGAGGAG	5'	Yes	gp1a	((((((((((((.(((.(((((....(((((((.((.....)).)))))))....))))).))).)))))))))))).	77	60.3	-47	1	950	1251.5	2091.5	1588.5	901.321	1233.78	2598.22	1351.54	high
24	36	zma-miR528a-3p_L+1R-1	TCCTGTGCCTGCCTCTTCCAT	21	gi408831499	-	153482414	153482491	gTGGAAGGGGCATGCAGAGGAGcacgaacgaggtgtggttggcccctcgttagctcTCCTGTGCCTGCCTCTTCCATt	1	zma-MIR528b,	zma-MIR528b	gTGGAAGGGGCATGCAGAGGAGcacgaacgaggtgtggttggcccctcgttagctctCCTGTGCCTGCCTCTTCCATT	zma-miR528a-3p	CCTGTGCCTGCCTCTTCCATT	3'	Diff	gp1a	((((((((((((.(((.(((((....(((((((.((.....)).)))))))....))))).))).)))))))))))).	77	60.3	-47	1	63	82.5	26	33.5	59.7718	81.3321	32.2992	28.5027	middle
25	37	zma-miR169a-5p_L+2R-2	TGCAGCCAAGGATGACTTGCC	21	gi408831849	+	4791975	4792130	taggctcggggactacggTGCAGCCAAGGATGACTTGCCgatctatcgtcgatcaacgagcgacgcctctgatgtctgatctcgacatctatcgtcgtcagaccatcatcatctATCGGCAAGTTGTTCTTGGCTacaccgtggctcctgctcctg	1	zma-MIR169b,	zma-MIR169b	taggctcggggactacggtgCAGCCAAGGATGACTTGCCGAtctatcgtcgatcaacgagcgacgcctctgatgtctgatctcgacatctatcgtcgtcagaccatcatcatctatcGGCAAGTTGTTCTTGGCTACAccgtggctcctgctcctg	zma-miR169a-5p	CAGCCAAGGATGACTTGCCGA	5'	Diff	gp1a	((((..((((..((((((((.(((((((((..((((((((((....(((((.((...)).)))))....(((((((((((..(((......)))..)))))).)))))......))))))))))..))))))))).))))))))..))))..))))	156	54.5	-82.5	1	2	3.66667	5	11.4167	1.89752	3.61476	6.21139	9.71361	low
25	38	zma-MIR169b-p3	ATCGGCAAGTTGTTCTTGGCT	21	gi408831849	+	4791975	4792130	taggctcggggactacggTGCAGCCAAGGATGACTTGCCgatctatcgtcgatcaacgagcgacgcctctgatgtctgatctcgacatctatcgtcgtcagaccatcatcatctATCGGCAAGTTGTTCTTGGCTacaccgtggctcctgctcctg	1	zma-MIR169b,	zma-MIR169b	taggctcggggactacggtgCAGCCAAGGATGACTTGCCGAtctatcgtcgatcaacgagcgacgcctctgatgtctgatctcgacatctatcgtcgtcagaccatcatcatctatcGGCAAGTTGTTCTTGGCTACAccgtggctcctgctcctg	zma-MIR169b-p3	atcGGCAAGTTGTTCTTGGCT	3'	New	gp1a	((((..((((..((((((((.(((((((((..((((((((((....(((((.((...)).)))))....(((((((((((..(((......)))..)))))).)))))......))))))))))..))))))))).))))))))..))))..))))	156	54.5	-82.5	1	6.5	11.5	1.5	4	6.16693	11.3372	1.86342	3.40331	middle
26	39	zma-miR159a-5p	GAGCTCCTATCATTCCAATGA	21	gi408831849	+	10392580	10392825	tcgatgctttgggtttgaagcgGAGCTCCTATCATTCCAATGAagggtcgttccgaagggctggttccgctgctcgttcatggttcccactatcctatctcatcatgtgtatatatgtaatccatgggggagggtttctctcgtctttgagataggcttgtggtttgcatgaccgaggagctgcaccgcccccttgctggccgctcTTTGGATTGAAGGGAGCTCTGcatcctgatccacccctcc	1	zma-MIR159a,	zma-MIR159a	tcgatgctttgggtttgaagcgGAGCTCCTATCATTCCAATGAagggtcgttccgaagggctggttccgctgctcgttcatggttcccactatcctatctcatcatgtgtatatatgtaatccatgggggagggtttctctcgtctttgagataggcttgtggtttgcatgaccgaggagctgcaccgcccccttgctggccgctcTTTGGATTGAAGGGAGCTCTGcatcctgatccacccctcc	zma-miR159a-5p	GAGCTCCTATCATTCCAATGA	5'	Yes	gp1a	.........((((((.((.((((((((((..(((.(((((.((..(((((...(((.((((.(((...(((.((((.(((((....((((...(((((((((.(((((....)))))......(((((((((...)))))))))...)))))))))...))))....))))).)))).)))...)))))))..))).)))))..)).))))).)))..)))))))))).))..)))))).......	230	53.3	-104.1	0.8	1	4	3	6	0.948759	3.94337	3.72683	5.10496	low
26	40	zma-miR159a-3p	TTTGGATTGAAGGGAGCTCTG	21	gi408831849	+	10392580	10392825	tcgatgctttgggtttgaagcgGAGCTCCTATCATTCCAATGAagggtcgttccgaagggctggttccgctgctcgttcatggttcccactatcctatctcatcatgtgtatatatgtaatccatgggggagggtttctctcgtctttgagataggcttgtggtttgcatgaccgaggagctgcaccgcccccttgctggccgctcTTTGGATTGAAGGGAGCTCTGcatcctgatccacccctcc	1	zma-MIR159a,	zma-MIR159a	tcgatgctttgggtttgaagcgGAGCTCCTATCATTCCAATGAagggtcgttccgaagggctggttccgctgctcgttcatggttcccactatcctatctcatcatgtgtatatatgtaatccatgggggagggtttctctcgtctttgagataggcttgtggtttgcatgaccgaggagctgcaccgcccccttgctggccgctcTTTGGATTGAAGGGAGCTCTGcatcctgatccacccctcc	zma-miR159a-3p	TTTGGATTGAAGGGAGCTCTG	3'	Yes	gp1a	.........((((((.((.((((((((((..(((.(((((.((..(((((...(((.((((.(((...(((.((((.(((((....((((...(((((((((.(((((....)))))......(((((((((...)))))))))...)))))))))...))))....))))).)))).)))...)))))))..))).)))))..)).))))).)))..)))))))))).))..)))))).......	230	53.3	-104.1	0.8	1227.2	1452.88	1493.7	769.55	1164.32	1432.31	1855.59	654.754	high
27	41	zma-MIR159h-p3	TTTGCATGACCGAGGAGCTGC	21	gi408831849	+	10528867	10529066	ggtgctcccttcacaccaataaacggtcgatctgatgggtggtacagctgctcgttcatggttcccactgtcccatctcatcagagagagagaagatcgtgagagagcgagagatgcttgagatgggcttgtggTTTGCATGACCGAGGAGCTGCctcgtccccttcgttgaccgctgtttggagtgaagggagctctgc	1	zma-MIR159h,	zma-MIR159h	gGTGCTCCCTTCACACCAATAAacggtcgatctgatgggtggtacagctgctcgttcatggttcccactgtcccatctcatcagagagagagaagatcgtgagagagcgagagatgcttgagatgggcttgtggtttgcatgaccgaggagctgcctcgtccccttcgttgaccgctgTTTGGAGTGAAGGGAGCTCTGc	zma-MIR159h-p3	tttgcatgaccgaggagctgc	3'	New	gp1a	((.(((((((((((.((((....((((((((..((.((((((..(((((.((((.(((((....((((...((((((((.................((....)).((((.....)))).))))))))...))))....))))).)))).)))))..))).)))..))))))))))....)))).))))))))))).))..	198	55	-94.2	0.9	1.5	1	0.75	2.25	1.42314	0.985844	0.931708	1.91436	low
28	42	zma-MIR159i-p3	TTTGCATGACCGAGGAGCTGC	21	gi408831849	+	10532710	10532961	agtttgattcactagacctgatcccctagactagacggtctggtcttaaggcggtgctcccttcacaccaataaacggtcgatctgatgggtggtacagctgctcgttcatggttcccactgtcccatctcatcagagagagagaagatcatgagagagcgagagatgcttgagatgggcttgtggTTTGCATGACCGAGGAGCTGCctcgtccccttcgttgaccgctgtttggagtgaagggagctctgc	1	zma-MIR159i,	zma-MIR159i	agtttgattcactagacctgatcccctagactagacggtctggtcttaaggcgGTGCTCCCTTCACACCAATAAacggtcgatctgatgggtggtacagctgctcgttcatggttcccactgtcccatctcatcagagagagagaagatcatgagagagcgagagatgcttgagatgggcttgtggtttgcatgaccgaggagctgcctcgtccccttcgttgaccgctgTTTGGAGTGAAGGGAGCTCTGc	zma-MIR159i-p3	tttgcatgaccgaggagctgc	3'	New	gp1a	.............(((((.((((..(((...)))..)))).)))))....((((.(((((((((((.((((....((((((((..((.((((((..(((((.((((.(((((....((((...((((((((.(((..((.........)).)))..(((((.....)))))))))))))...))))....))))).)))).)))))..))).)))..))))))))))....)))).))))))))))).))))	202	53.2	-107.5	0.8	1.5	1	0.75	2.25	1.42314	0.985844	0.931708	1.91436	low
29	43	zma-miR159a-3p	TTTGGATTGAAGGGAGCTCTG	21	gi408831849	+	10544675	10544926	agtttgattcactagacctgatcccctagactagacggtctggtcttaaggcggtgctcccttcaaaccaataaacggtcgatctgatgggtggtacagctgctcgttcatggttcccactgtcccatctcatcagagagagagaagatcgtgagagagcgagagatgcttgagatgggcttgtggtttgcatgaccgaggagctgcctcgtccccttcgttgaccgctgTTTGGATTGAAGGGAGCTCTGc	1	zma-MIR159j,	zma-MIR159j	agtttgattcactagacctgatcccctagactagacggtctggtcttaaggcgGTGCTCCCTTCAAACCAATAAacggtcgatctgatgggtggtacagctgctcgttcatggttcccactgtcccatctcatcagagagagagaagatcgtgagagagcgagagatgcttgagatgggcttgtggtttgcatgaccgaggagctgcctcgtccccttcgttgaccgctgTTTGGATTGAAGGGAGCTCTGc	zma-miR159a-3p	TTTGGATTGAAGGGAGCTCTG	3'	Yes	gp1a	.............(((((.((((..(((...)))..)))).)))))....((((.(((((((((((.((((....((((((((..((.((((((..(((((.((((.(((((....((((...((((((((.................((....)).((((.....)))).))))))))...))))....))))).)))).)))))..))).)))..))))))))))....)))).))))))))))).))))	202	52.8	-107	0.8	1227.2	1452.88	1493.7	769.55	1164.32	1432.31	1855.59	654.754	high
30	44	zma-miR159a-3p	TTTGGATTGAAGGGAGCTCTG	21	gi408831849	+	10585048	10585247	ggtgctcccttcaaaccaataaacggtcgatctgatgggtggtacaactgctcgttcatggttcccactgtcccatctcatcagagagagagaagatcgtgagagagcgagagatgcttgagatgggcttgtggtttgcatgaccgaggagctgcatcgtccccttcgttgaccgctgTTTGGATTGAAGGGAGCTCTGc	1	zma-MIR159k,	zma-MIR159k	gGTGCTCCCTTCAAACCAATAAacggtcgatctgatgggtggtacaactgctcgttcatggttcccactgtcccatctcatcagagagagagaagatcgtgagagagcgagagatgcttgagatgggcttgtggtttgcatgaccgaggagctgcatcgtccccttcgttgaccgctgTTTGGATTGAAGGGAGCTCTGc	zma-miR159a-3p	TTTGGATTGAAGGGAGCTCTG	3'	Yes	gp1a	((.(((((((((((.((((....((((((((..((.(((((((.((.((.((((.(((((....((((...((((((((.................((....)).((((.....)))).))))))))...))))....))))).)))).)).)).)))).)))..))))))))))....)))).))))))))))).))..	198	53	-87.5	0.8	1227.2	1452.88	1493.7	769.55	1164.32	1432.31	1855.59	654.754	high
31	45	zma-miR159a-3p	TTTGGATTGAAGGGAGCTCTG	21	gi408831849	+	10588923	10589143	tagacggtctggtcttaaggcggtgctcccttcaaaccaataaacggtcgatctgatgggtggtacagctgctcgttcatggttcccactgtcccatctcatcagagagagagagagatgcttgagatgggcttgtggtttgcatgaccgaggagctgcacgtccccttcgttgaccgctgTTTGGATTGAAGGGAGCTCTGcatcttggtcccaagactt	1	zma-MIR159b,	zma-MIR159b	tagacggtctggtcttaaggcgGTGCTCCCTTCAAACCAATAAacggtcgatctgatgggtggtacagctgctcgttcatggttcccactgtcccatctcatcagagagagagagagatgcttgagatgggcttgtggtttgcatgaccgaggagctgcacgtccccttcgttgaccgctgTTTGGATTGAAGGGAGCTCTGcatcttggtcccaagactt	zma-miR159a-3p	TTTGGATTGAAGGGAGCTCTG	3'	Yes	gp1a	.....(((((((.((....((((.(((((((((((.((((....((((((((..((.(((..((.(((((.((((.(((((....((((...(((((((((.((..............))..)))))))))...))))....))))).)))).))))).))..)))..))))))))))....)))).))))))))))).)))).....)).))..))))).	215	52.9	-102.1	0.9	1227.2	1452.88	1493.7	769.55	1164.32	1432.31	1855.59	654.754	high
32	46	zma-miR159c-5p_L-1	AGCTCCCTTCGATCCAATCC	20	gi408831849	+	26822638	26822854	aagaagatgccgatcgatcgaagAGCTCCCTTCGATCCAATCCaggagggaaagtggtcggctgcagctgccggttcatggatacctctctggtgcagcaatggccgagatgctcacctgcacttgcatgggtgtgcatgacccgggagacgaaccgaccatcatctttccctcgtgcTTGGATTGAAGGGAGCTCCtctctctctctctctcttat	1	zma-MIR159d,	zma-MIR159d	aagaagatgccgatcgatcgaaGAGCTCCCTTCGATCCAATCCaggagggaaagtggtcggctgcagctgccggttcatggatacctctctggtgcagcaatggccgagatgctcacctgcacttgcatgggtgtgcatgacccgggagacgaaccgaccatcatctttccctcgtgCTTGGATTGAAGGGAGCTCCTctctctctctctctcttat	zma-miR159c-5p	GAGCTCCCTTCGATCCAATCC	5'	Diff	gp1a	(((((((....((..((..((.((((((((((((((((((..((.((((((((((((((((......((.((((.(((((.((((((....(((((((....(((......)))...))))))).....)))))).))))).)))).)).....)))))))....))))))))).)).)))))))))))))))))).))..))..))))).))))..	215	55.3	-107.5	0.9	0.5	0	0.5	0	0.474379	0	0.621139	0	low
32	47	zma-miR159c-3p_L-1R-1	TTGGATTGAAGGGAGCTCC	19	gi408831849	+	26822638	26822854	aagaagatgccgatcgatcgaagAGCTCCCTTCGATCCAATCCaggagggaaagtggtcggctgcagctgccggttcatggatacctctctggtgcagcaatggccgagatgctcacctgcacttgcatgggtgtgcatgacccgggagacgaaccgaccatcatctttccctcgtgcTTGGATTGAAGGGAGCTCCtctctctctctctctcttat	1	zma-MIR159d,	zma-MIR159d	aagaagatgccgatcgatcgaaGAGCTCCCTTCGATCCAATCCaggagggaaagtggtcggctgcagctgccggttcatggatacctctctggtgcagcaatggccgagatgctcacctgcacttgcatgggtgtgcatgacccgggagacgaaccgaccatcatctttccctcgtgCTTGGATTGAAGGGAGCTCCTctctctctctctctcttat	zma-miR159c-3p	CTTGGATTGAAGGGAGCTCCT	3'	Diff	gp1a	(((((((....((..((..((.((((((((((((((((((..((.((((((((((((((((......((.((((.(((((.((((((....(((((((....(((......)))...))))))).....)))))).))))).)))).)).....)))))))....))))))))).)).)))))))))))))))))).))..))..))))).))))..	215	55.3	-107.5	0.9	4.28571	5.71429	16.7857	2.5	4.06611	5.63339	20.8525	2.12707	middle
33	48	zma-miR164h-5p_R-4	TGGAGAAGCAGGGCACG	17	gi408831849	+	118806902	118807120	gTGGAGAAGCAGGGCACGtgtgaattcattcgttccatcgacggtctggcgccgactcacgcatcgccggcgcggcgagctgagcgcgtgacacggaaagcaggtccgccgcgccggcgcccgcgctggccgatcgaccggctaactgtagctccacgaagcaaagccaggccagccggccgatcgatgcgtgcgtgCATGTGCCCTTCTTCTCCATCg	1	zma-MIR164h,	zma-MIR164h	gTGGAGAAGCAGGGCACGTGTGaattcattcgttccatcgacggtctggcgccgactcacgcatcgccggcgcggcgagctgagcgcgtgacacggaaagcaggtccgccgcgccggcgcccgcgctggccgatcgaccggctaactgtagctccacgaagcaaagccaggccagccggccgatcgatgcgtgcgtgCATGTGCCCTTCTTCTCCATCg	zma-miR164h-5p	TGGAGAAGCAGGGCACGTGTG	5'	Diff	gp1a	(((((((((.(((((((((((....................((((.....))))((.((((((((((((((((((...((((.(((((.....((((.......)))).)))))))))..)))))))))).(((((.((((((..(((..(((......))).....)))...)))))).))))))))))))).))))))))))))).)))))))))..	217	66.7	-113.1	0.8	2.42857	0.857143	4.57143	5.21429	2.30413	0.845009	5.67898	4.43645	low
33	49	zma-miR164c-3p	CATGTGCCCTTCTTCTCCATC	21	gi408831849	+	118806902	118807120	gTGGAGAAGCAGGGCACGtgtgaattcattcgttccatcgacggtctggcgccgactcacgcatcgccggcgcggcgagctgagcgcgtgacacggaaagcaggtccgccgcgccggcgcccgcgctggccgatcgaccggctaactgtagctccacgaagcaaagccaggccagccggccgatcgatgcgtgcgtgCATGTGCCCTTCTTCTCCATCg	1	zma-MIR164h,	zma-MIR164h	gTGGAGAAGCAGGGCACGTGTGaattcattcgttccatcgacggtctggcgccgactcacgcatcgccggcgcggcgagctgagcgcgtgacacggaaagcaggtccgccgcgccggcgcccgcgctggccgatcgaccggctaactgtagctccacgaagcaaagccaggccagccggccgatcgatgcgtgcgtgCATGTGCCCTTCTTCTCCATCg	zma-miR164c-3p	CATGTGCCCTTCTTCTCCATC	3'	Yes	gp1a	(((((((((.(((((((((((....................((((.....))))((.((((((((((((((((((...((((.(((((.....((((.......)))).)))))))))..)))))))))).(((((.((((((..(((..(((......))).....)))...)))))).))))))))))))).))))))))))))).)))))))))..	217	66.7	-113.1	0.8	0	0	0.5	0.5	0	0	0.621139	0.425413	low
34	50	zma-miR169m-5p_R+2	TAGCCAAGAATGGCTTGCCTATC	23	gi408831849	+	126521604	126521709	tTAGCCAAGAATGGCTTGCCTATCtccattatttggtccatcttcttgggagacctccctcatggtgtggatggaatgtgGATGGTGGCAGGCCTTCTGGCTAAGt	1	zma-MIR169q,	zma-MIR169q	tTAGCCAAGAATGGCTTGCCTAtctccattatttggtccatcttcttgggagacctccctcatggtgtggatggaatgtggatggtGGCAGGCCTTCTGGCTAAGt	zma-miR169m-5p	TAGCCAAGAATGGCTTGCCTA	5'	Diff	gp1a	((((((.((((.((((((((.((((((((.(((..((((((((....((((....))))....)).))))))..)))))))).)))))))))))))))))))))..	104	50	-52.5	1	0.333333	1	0	1.66667	0.316253	0.985844	0	1.41804	low
34	51	zma-miR169q-3p_L+6	GATGGTGGCAGGCCTTCTGGCTAAG	25	gi408831849	+	126521604	126521709	tTAGCCAAGAATGGCTTGCCTATCtccattatttggtccatcttcttgggagacctccctcatggtgtggatggaatgtgGATGGTGGCAGGCCTTCTGGCTAAGt	1	zma-MIR169q,	zma-MIR169q	tTAGCCAAGAATGGCTTGCCTAtctccattatttggtccatcttcttgggagacctccctcatggtgtggatggaatgtggatggtGGCAGGCCTTCTGGCTAAGt	zma-miR169q-3p	GGCAGGCCTTCTGGCTAAG	3'	Diff	gp1a	((((((.((((.((((((((.((((((((.(((..((((((((....((((....))))....)).))))))..)))))))).)))))))))))))))))))))..	104	50	-52.5	1	0	0	0	1	0	0	0	0.850827	low
35	52	zma-MIR319d-p5	AGCTGCCGACTCATTCACCCA	21	gi408831849	-	26767944	26768167	tggtcgccggccggatggaagagagcgtccttcagtccactcaggggcggtgctagggtcggattAGCTGCCGACTCATTCACCCAcatgccaagcaaacggccatggaaacgagcttcgcagatgagtgaatgaagcgggaggtaaaagcttcgatctcgcaccgtctttgcTTGGACTGAAGGGTGCTCCCTccgatcctttccttgtttactttacccatg	2	zma-MIR319d,sbi-MIR319a,	zma-MIR319d	tggtcgccggccggatggaagAGAGCGTCCTTCAGTCCACTCaggggcggtgctagggtcggattagctgccgactcattcacccacatgccaagcaaacggccatggaaacgagcttcgcagatgagtgaatgaagcgggaggtaaaagcttcgatctcgcaccgtctttgcTTGGACTGAAGGGTGCTCCCtccgatcctttccttgttt	zma-MIR319d-p5	agctgccgactcattcaccca	5'	New	gp1a	.(((.....)))((((((.((.((((..(((((((((((..((..((((((((..(((((((((((.((.(((..((((((((.((..(((.((((...((..........)).)))).)))..)).))))))))..))).)).)))....)))))))).))))))))..))..)))))))))))..)))).)))).)))).......................	189	55.8	-101.3	0.8	1.5	0	1.5	0	1.42314	0	1.86342	0	low
35	53	zma-miR319a-3p_R+1	TTGGACTGAAGGGTGCTCCCT	21	gi408831849	-	26767944	26768167	tggtcgccggccggatggaagagagcgtccttcagtccactcaggggcggtgctagggtcggattAGCTGCCGACTCATTCACCCAcatgccaagcaaacggccatggaaacgagcttcgcagatgagtgaatgaagcgggaggtaaaagcttcgatctcgcaccgtctttgcTTGGACTGAAGGGTGCTCCCTccgatcctttccttgtttactttacccatg	2	zma-MIR319d,sbi-MIR319a,	zma-MIR319d	tggtcgccggccggatggaagAGAGCGTCCTTCAGTCCACTCaggggcggtgctagggtcggattagctgccgactcattcacccacatgccaagcaaacggccatggaaacgagcttcgcagatgagtgaatgaagcgggaggtaaaagcttcgatctcgcaccgtctttgcTTGGACTGAAGGGTGCTCCCtccgatcctttccttgttt	zma-miR319a-3p	TTGGACTGAAGGGTGCTCCC	3'	Diff	gp1a	.(((.....)))((((((.((.((((..(((((((((((..((..((((((((..(((((((((((.((.(((..((((((((.((..(((.((((...((..........)).)))).)))..)).))))))))..))).)).)))....)))))))).))))))))..))..)))))))))))..)))).)))).)))).......................	189	55.8	-101.3	0.8	58.25	22.75	25	4.75	55.2652	22.4279	31.0569	4.04143	middle
36	54	zma-miR408b-5p_R-1	CAGGGACGAGGCAGAGCATG	20	gi408831849	-	38488497	38488643	gaCAGGGACGAGGCAGAGCATGggtagggggccatcaacagaattccaaatttgatttctgtttgctcgctcacaaaatggagggactcaccacaaacacactcaggcgttgttgctccctcccCTGCACTGCCTCTTCCCTGGCtc	1	zma-MIR408b,	zma-MIR408b	gaCAGGGACGAGGCAGAGCATGGgtagggggccatcaacagaattccaaatttgatttctgtttgctcgctcacaaaatggagggactcaccacaaacacactcaggcgttgttgctccctcccCTGCACTGCCTCTTCCCTGGCtc	zma-miR408b-5p	CAGGGACGAGGCAGAGCATGG	5'	Diff	gp1a	..((((((.(((((((.(((.(((.(((((((....(((((((.((.......)).)))))))...((.(((........))).))............................)))))))))).))).))))))).))))))....	141	54.4	-61.6	0.8	5	5	4	7	4.74379	4.92922	4.96911	5.95579	low
36	55	zma-miR408a	CTGCACTGCCTCTTCCCTGGC	21	gi408831849	-	38488497	38488643	gaCAGGGACGAGGCAGAGCATGggtagggggccatcaacagaattccaaatttgatttctgtttgctcgctcacaaaatggagggactcaccacaaacacactcaggcgttgttgctccctcccCTGCACTGCCTCTTCCCTGGCtc	1	zma-MIR408b,	zma-MIR408b	gaCAGGGACGAGGCAGAGCATGGgtagggggccatcaacagaattccaaatttgatttctgtttgctcgctcacaaaatggagggactcaccacaaacacactcaggcgttgttgctccctcccCTGCACTGCCTCTTCCCTGGCtc	zma-miR408a	CTGCACTGCCTCTTCCCTGGC	3'	Yes	gp1a	..((((((.(((((((.(((.(((.(((((((....(((((((.((.......)).)))))))...((.(((........))).))............................)))))))))).))).))))))).))))))....	141	54.4	-61.6	0.8	111	209	389	407	105.312	206.041	483.246	346.287	high
37	56	zma-MIR319c-p5	AGCTGCCGACTCATCCATTCA	21	gi408831849	-	148277363	148277578	ggtttatggcttctgtggaagagagctctcttcagtccactctaaaatggctgtagggtttcattAGCTGCCGACTCATCCATTCAcctgccaagaaccatgggcaagcggtaggtctggtcttggtagccgagtgggtggcgcgggagctaaaatcaaactctacgctgtttacggTTGGACTGAAGGGTGCTCCCTtcaatttgcccaaacact	2	zma-MIR319c,sbi-MIR319b,	zma-MIR319c	ggtttatggcttctgtggaagaGAGCTCTCTTCAGTCCACTCtaaaatggctgtagggtttcattagctgccgactcatccattcacctgccaagaaccatgggcaagcggtaggtctggtcttggtagccgagtgggtggcgcgggagctaaaatcaaactctacgctgtttacggTTGGACTGAAGGGTGCTCCCttcaatttgcccaaacact	zma-MIR319c-p5	agctgccgactcatccattca	5'	New	gp1a	.((((..(((.......((((.((((.((((((((((((..(..(((..((.(((((((((..((((((.(((..((((((((((..(((((((((.(((..(((.........)))))))))))))))..))))))))))..))).))))))....)))))))))))..)))..)..)))))))))))).)))).)))).....))).))))...	212	51.4	-102.7	0.9	0.5	1.5	1.5	0.5	0.474379	1.47877	1.86342	0.425413	low
37	57	zma-miR319a-3p_R+1	TTGGACTGAAGGGTGCTCCCT	21	gi408831849	-	148277363	148277578	ggtttatggcttctgtggaagagagctctcttcagtccactctaaaatggctgtagggtttcattAGCTGCCGACTCATCCATTCAcctgccaagaaccatgggcaagcggtaggtctggtcttggtagccgagtgggtggcgcgggagctaaaatcaaactctacgctgtttacggTTGGACTGAAGGGTGCTCCCTtcaatttgcccaaacact	2	zma-MIR319c,sbi-MIR319b,	zma-MIR319c	ggtttatggcttctgtggaagaGAGCTCTCTTCAGTCCACTCtaaaatggctgtagggtttcattagctgccgactcatccattcacctgccaagaaccatgggcaagcggtaggtctggtcttggtagccgagtgggtggcgcgggagctaaaatcaaactctacgctgtttacggTTGGACTGAAGGGTGCTCCCttcaatttgcccaaacact	zma-miR319a-3p	TTGGACTGAAGGGTGCTCCC	3'	Diff	gp1a	.((((..(((.......((((.((((.((((((((((((..(..(((..((.(((((((((..((((((.(((..((((((((((..(((((((((.(((..(((.........)))))))))))))))..))))))))))..))).))))))....)))))))))))..)))..)..)))))))))))).)))).)))).....))).))))...	212	51.4	-102.7	0.9	58.25	22.75	25	4.75	55.2652	22.4279	31.0569	4.04143	middle
38	58	zma-miR160a-5p	TGCCTGGCTCCCTGTATGCCA	21	gi408831909	+	9144627	9144726	aggatgTGCCTGGCTCCCTGTATGCCActcatctagagcaacgacagcttggtagggttgcctataagatggatggcgtgcatggtgccaagcatatctc	3	zma-MIR160c,osa-MIR160c,sbi-MIR160c,	zma-MIR160c	aggatgTGCCTGGCTCCCTGTATGCCActcatctagagcaacgacagcttggtagggttgcctataagatggatgGCGTGCATGGTGCCAAGCATAtctc	zma-miR160a-5p	TGCCTGGCTCCCTGTATGCCA	5'	Yes	gp1a	.((((((((.((((.((.(((((((((..(((((.((((.......)))).(((((....))))).)))))..))))))))).)).)))).)))))))).	98	53	-52	1	11.8333	20.3333	42.3333	27.1667	11.227	20.0455	52.5897	23.1141	middle
39	59	zma-miR160a-5p	TGCCTGGCTCCCTGTATGCCA	21	gi408831909	+	91449745	91449830	aTGCCTGGCTCCCTGTATGCCAcacatgtagcccaacccgtgatgtgattggatgctgtgggtggcgtgcaaggagccaagcatgt	1	zma-MIR160g,	zma-MIR160g	aTGCCTGGCTCCCTGTATGCCAcacatgtagcccaacccgtgatgtgattggatgctgtgggtgGCGTGCAAGGAGCCAAGCATGt	zma-miR160a-5p	TGCCTGGCTCCCTGTATGCCA	5'	Yes	gp1a	((((.(((((((.((((((((((.((((((..((((..((.....)).)))).))).))).)))))))))).))))))).))))..	84	57	-43.4	0.9	11.8333	20.3333	42.3333	27.1667	11.227	20.0455	52.5897	23.1141	middle
40	60	zma-miR164a-5p	TGGAGAAGCAGGGCACGTGCA	21	gi408831909	+	141610040	141610167	tagacggtggctgtgcgtggTGGAGAAGCAGGGCACGTGCAttaccatccaatgccgccgggtgggtgggtggaatggatggatggttctTGATGTGCCCATCTTCTCCACCgagcacgaactgtctt	1	zma-MIR164b,	zma-MIR164b	tagacggtggctgtgcgtggTGGAGAAGCAGGGCACGTGCAttaccatccaatgccgccgggtgggtgggtggaatggatggatggttcttgATGTGCCCATCTTCTCCACCgagcacgaactgtctt	zma-miR164a-5p	TGGAGAAGCAGGGCACGTGCA	5'	Yes	gp1a	.(((((((....((((..((((((((((..((((((((.((..((((((((...(((((.........)))))......))))))))...))))))))))..))))))))))..))))..))))))).	126	57.8	-69.8	0.9	84.1119	72.2738	133.005	207.348	79.8019	71.2507	165.229	176.417	middle
40	61	zma-miR164b-3p_L+2	TCATGTGCCCATCTTCTCCACC	22	gi408831909	+	141610040	141610167	tagacggtggctgtgcgtggTGGAGAAGCAGGGCACGTGCAttaccatccaatgccgccgggtgggtgggtggaatggatggatggttctTGATGTGCCCATCTTCTCCACCgagcacgaactgtctt	1	zma-MIR164b,	zma-MIR164b	tagacggtggctgtgcgtggTGGAGAAGCAGGGCACGTGCAttaccatccaatgccgccgggtgggtgggtggaatggatggatggttcttgATGTGCCCATCTTCTCCACCgagcacgaactgtctt	zma-miR164b-3p	ATGTGCCCATCTTCTCCACC	3'	Diff	gp1a	.(((((((....((((..((((((((((..((((((((.((..((((((((...(((((.........)))))......))))))))...))))))))))..))))))))))..))))..))))))).	126	57.8	-69.8	0.9	6	8	0	3	5.69255	7.88675	0	2.55248	low
41	62	zma-miR399c-5p	GGGTACGTCTCCTTTGGCACA	21	gi408831909	+	159694634	159694840	tgcttgctgagcatgaattacaGGGTACGTCTCCTTTGGCACAgcagaatgcacacatcatcagtcgagagagtaagctcgctgcgtgctcgccggcctgggagcggaagtcgcaggccaaatggcggcggtgcagatgcatgaacagcagctgccgtatatatgcgTGCCAAAGGAGAATTGCCCTGcgattctaggctcagcgat	1	zma-MIR399c,	zma-MIR399c	tgcttgctgagcatgaattacaGGGTACGTCTCCTTTGGCACAgcagaatgcacacatcatcagtcgagagagtaagctcgctgcgtgctcgccggcctgggagcggaagtcgcaggccaaatggcggcggtgcagatgcatgaacagcagctgccgtatatatgcgTGCCAAAGGAGAATTGCCCTGcgattctaggctcagcgat	zma-miR399c-5p	GGGTACGTCTCCTTTGGCACA	5'	Yes	gp1a	...(((((((((..((((..(((((((..(((((((((((((.(((..((((............((....))....((..(((((..((.((((((((((.((.(....))).))))))....)))))).((((....)))).....))))).)).))))...))))))))))))))))..)))))))..))))...))))))))).	203	56	-107.6	0.9	45	21	1	12	42.6941	20.7027	1.24228	10.2099	middle
41	63	zma-miR399a-3p	TGCCAAAGGAGAATTGCCCTG	21	gi408831909	+	159694634	159694840	tgcttgctgagcatgaattacaGGGTACGTCTCCTTTGGCACAgcagaatgcacacatcatcagtcgagagagtaagctcgctgcgtgctcgccggcctgggagcggaagtcgcaggccaaatggcggcggtgcagatgcatgaacagcagctgccgtatatatgcgTGCCAAAGGAGAATTGCCCTGcgattctaggctcagcgat	1	zma-MIR399c,	zma-MIR399c	tgcttgctgagcatgaattacaGGGTACGTCTCCTTTGGCACAgcagaatgcacacatcatcagtcgagagagtaagctcgctgcgtgctcgccggcctgggagcggaagtcgcaggccaaatggcggcggtgcagatgcatgaacagcagctgccgtatatatgcgTGCCAAAGGAGAATTGCCCTGcgattctaggctcagcgat	zma-miR399a-3p	TGCCAAAGGAGAATTGCCCTG	3'	Yes	gp1a	...(((((((((..((((..(((((((..(((((((((((((.(((..((((............((....))....((..(((((..((.((((((((((.((.(....))).))))))....)))))).((((....)))).....))))).)).))))...))))))))))))))))..)))))))..))))...))))))))).	203	56	-107.6	0.9	20.6667	12.6667	6.66667	12.6667	19.6077	12.4874	8.28185	10.7771	middle
42	64	zma-miR172b-5p_L+1	GCAGCACCATCAAGATTCACA	21	gi408831909	+	167813975	167814048	gtGCAGCACCATCAAGATTCACAtccccagctcgatctgtgcatgatgagatgAGAATCTTGATGATGCTGCAT	1	zma-MIR172d,	zma-MIR172d	gtgCAGCACCATCAAGATTCACAtccccagctcgatctgtgcatgatgagatgAGAATCTTGATGATGCTGCAt	zma-miR172b-5p	CAGCACCATCAAGATTCACA	5'	Diff	gp1a	((((((((.(((((((((((.((((..((((.(.....).)).))....)))).))))))))))).))))))))	74	47.3	-34.3	1	2.5	0.5	1	0	2.3719	0.492922	1.24228	0	low
42	65	zma-miR172a_R+1	AGAATCTTGATGATGCTGCAT	21	gi408831909	+	167813975	167814048	gtGCAGCACCATCAAGATTCACAtccccagctcgatctgtgcatgatgagatgAGAATCTTGATGATGCTGCAT	1	zma-MIR172d,	zma-MIR172d	gtgCAGCACCATCAAGATTCACAtccccagctcgatctgtgcatgatgagatgAGAATCTTGATGATGCTGCAt	zma-miR172a	AGAATCTTGATGATGCTGCA	3'	Diff	gp1a	((((((((.(((((((((((.((((..((((.(.....).)).))....)))).))))))))))).))))))))	74	47.3	-34.3	1	4.66667	3.66667	2.33333	16	4.42754	3.61476	2.89865	13.6132	middle
43	66	zma-miR166a-5p_L-1R+1	GAATGTTGTCTGGCTCGGGGC	21	gi408831909	-	84226489	84226701	tgagggGAATGTTGTCTGGCTCGGGGCcgccgccgccgctccttccttctctagtctctcttctctcctagcagctactcttcgcttcctactcctatctcgatccctctcttcttcttcttcttcttcttcctcttcccccctctcttggatcgagaccgagcggacggagacgagtggtgtagatcTCGGACCAGGCTTCATTCCCCccaa	1	zma-MIR166a,	zma-MIR166a	tgaggGGAATGTTGTCTGGCTCGGGGccgccgccgccgctccttccttctctagtctctcttctctcctagcagctactcttcgcttcctactcctatctcgatccctctcttcttcttcttcttcttcttcctcttcccccctctcttggatcgagaccgagcggacggagacgagtggtgtagatcTCGGACCAGGCTTCATTCCCCccaa	zma-miR166a-5p	GGAATGTTGTCTGGCTCGGGG	5'	Diff	gp1a	((.((((((((..((((((..(((((....((((((((((((.(((..(((.................(((.(((........)))..)))......(((((((((...........................................)))))))))..))).))).)))).)).))))))....)))))..))))))..)))))))).)).	212	56.8	-73.012	0.6	15.5	18	22	26	14.7058	17.7452	27.3301	22.1215	middle
43	67	zma-miR166a-3p	TCGGACCAGGCTTCATTCCCC	21	gi408831909	-	84226489	84226701	tgagggGAATGTTGTCTGGCTCGGGGCcgccgccgccgctccttccttctctagtctctcttctctcctagcagctactcttcgcttcctactcctatctcgatccctctcttcttcttcttcttcttcttcctcttcccccctctcttggatcgagaccgagcggacggagacgagtggtgtagatcTCGGACCAGGCTTCATTCCCCccaa	1	zma-MIR166a,	zma-MIR166a	tgaggGGAATGTTGTCTGGCTCGGGGccgccgccgccgctccttccttctctagtctctcttctctcctagcagctactcttcgcttcctactcctatctcgatccctctcttcttcttcttcttcttcttcctcttcccccctctcttggatcgagaccgagcggacggagacgagtggtgtagatcTCGGACCAGGCTTCATTCCCCccaa	zma-miR166a-3p	TCGGACCAGGCTTCATTCCCC	3'	Yes	gp1a	((.((((((((..((((((..(((((....((((((((((((.(((..(((.................(((.(((........)))..)))......(((((((((...........................................)))))))))..))).))).)))).)).))))))....)))))..))))))..)))))))).)).	212	56.8	-73.012	0.6	2719.15	2393.98	1066.06	2256.16	2579.82	2360.09	1324.34	1919.6	high
44	68	zma-miR167e-5p_R+1	TGAAGCTGCCAGCATGATCTGG	22	gi408831909	-	93326220	93326362	actttgctgctgtgagaggtTGAAGCTGCCAGCATGATCTGGctgctcagacgccggcgggcgtctcgagtgctcgctcgatcgtcggtgacgcttggattcaccAGATCATGTTGCAGCTTCACTctctcgcagccagcaaa	1	zma-MIR167h,	zma-MIR167h	actttgctgctgtgagaggtTGAAGCTGCCAGCATGATCTGgctgctcagacgccggcgggcgtctcgagtgctcgctcgatcgtcggtgacgcttggattcaccaGATCATGTTGCAGCTTCACtctctcgcagccagcaaa	zma-miR167e-5p	TGAAGCTGCCAGCATGATCTG	5'	Diff	gp1a	..((((((((((((((((..((((((((.(((((((((((((......(((((((....)))))))((((((.((((.((.....))))))))))))......)))))))))))))))))))))..)))))))))).))))))	141	58	-87.5	1.1	75.9667	99.7	41.8	171.9	72.074	98.2886	51.9272	146.257	middle
44	69	zma-miR167h-3p_L+1R+1	AGATCATGTTGCAGCTTCACT	21	gi408831909	-	93326220	93326362	actttgctgctgtgagaggtTGAAGCTGCCAGCATGATCTGGctgctcagacgccggcgggcgtctcgagtgctcgctcgatcgtcggtgacgcttggattcaccAGATCATGTTGCAGCTTCACTctctcgcagccagcaaa	1	zma-MIR167h,	zma-MIR167h	actttgctgctgtgagaggtTGAAGCTGCCAGCATGATCTGgctgctcagacgccggcgggcgtctcgagtgctcgctcgatcgtcggtgacgcttggattcaccaGATCATGTTGCAGCTTCACtctctcgcagccagcaaa	zma-miR167h-3p	GATCATGTTGCAGCTTCAC	3'	Diff	gp1a	..((((((((((((((((..((((((((.(((((((((((((......(((((((....)))))))((((((.((((.((.....))))))))))))......)))))))))))))))))))))..)))))))))).))))))	141	58	-87.5	1.1	60.5	74	49	152	57.3999	72.9524	60.8716	129.326	middle
45	70	zma-miR156k-5p	TGACAGAAGAGAGCGAGCAC	20	gi408831909	-	96127864	96127986	ggcttaggccccgaagagatTGACAGAAGAGAGCGAGCACctggcgcggcgaccggcatggaacgcatgccgtccccgccgcgTGCTCGCTTCTCTTTCTGTCAGCctctccctcgtcctgag	2	zma-MIR156k,sbi-MIR156e,	zma-MIR156k	ggcttaggccccgaagagatTGACAGAAGAGAGCGAGCACctggcgcggcgaccggcatggaacgcatgccgtccccgccgcgtGCTCGCTTCTCTTTCTGTCAGCctctccctcgtcctgag	zma-miR156k-5p	TGACAGAAGAGAGCGAGCAC	5'	Yes	gp1a	..((((((...(((((((..((((((((((((((((((((..((((.((.(((.((((((.....)))))))))))))))..))))))))).))))).))))))..))))...))).))))))	121	65	-70.9	0.9	322	492.5	169	282	305.5	485.528	209.945	239.933	high
45	71	zma-miR156k-3p_L+1	TGCTCGCTTCTCTTTCTGTCAGC	23	gi408831909	-	96127864	96127986	ggcttaggccccgaagagatTGACAGAAGAGAGCGAGCACctggcgcggcgaccggcatggaacgcatgccgtccccgccgcgTGCTCGCTTCTCTTTCTGTCAGCctctccctcgtcctgag	2	zma-MIR156k,sbi-MIR156e,	zma-MIR156k	ggcttaggccccgaagagatTGACAGAAGAGAGCGAGCACctggcgcggcgaccggcatggaacgcatgccgtccccgccgcgtGCTCGCTTCTCTTTCTGTCAGCctctccctcgtcctgag	zma-miR156k-3p	GCTCGCTTCTCTTTCTGTCAGC	3'	Diff	gp1a	..((((((...(((((((..((((((((((((((((((((..((((.((.(((.((((((.....)))))))))))))))..))))))))).))))).))))))..))))...))).))))))	121	65	-70.9	0.9	5	14	5	17	4.74379	13.8018	6.21139	14.4641	middle
46	72	zma-miR164a-5p	TGGAGAAGCAGGGCACGTGCA	21	gi408831909	-	138306590	138306760	tTGGAGAAGCAGGGCACGTGCAgagacacgccggagcacggccgccgccgatctaccgacctcccaaacctgccttatggtgtgggggtggaggtcgtcggtggaagcgatagctgtcgttgttgcttcgatgttgttagctcctcctgCACGTGCTCCCCTTCTCCACCa	1	zma-MIR164g,	zma-MIR164g	tTGGAGAAGCAGGGCACGTGCAgagacacgccggagcacggccgccgccgatctaccgacctcccaaacctgccttatggtgtgggggtggaggtcgtcggtggaagcgatagctgtcgttgttgcttcgatgttgttagctcctcctgCACGTGCTCCCCTTCTCCACCa	zma-miR164a-5p	TGGAGAAGCAGGGCACGTGCA	5'	Yes	gp1a	.((((((((..((((((((((((.((......(((((.....(((((.((((((.((.(((.((((.(((........))).))))))))))))))).)))))(((((((((((....)))))))))))..........)))))))))))))))))))..))))))))...	167	61.4	-93.3	0.9	84.1119	72.2738	133.005	207.348	79.8019	71.2507	165.229	176.417	middle
46	73	zma-miR164g-3p	CACGTGCTCCCCTTCTCCACC	21	gi408831909	-	138306590	138306760	tTGGAGAAGCAGGGCACGTGCAgagacacgccggagcacggccgccgccgatctaccgacctcccaaacctgccttatggtgtgggggtggaggtcgtcggtggaagcgatagctgtcgttgttgcttcgatgttgttagctcctcctgCACGTGCTCCCCTTCTCCACCa	1	zma-MIR164g,	zma-MIR164g	tTGGAGAAGCAGGGCACGTGCAgagacacgccggagcacggccgccgccgatctaccgacctcccaaacctgccttatggtgtgggggtggaggtcgtcggtggaagcgatagctgtcgttgttgcttcgatgttgttagctcctcctgCACGTGCTCCCCTTCTCCACCa	zma-miR164g-3p	CACGTGCTCCCCTTCTCCACC	3'	Yes	gp1a	.((((((((..((((((((((((.((......(((((.....(((((.((((((.((.(((.((((.(((........))).))))))))))))))).)))))(((((((((((....)))))))))))..........)))))))))))))))))))..))))))))...	167	61.4	-93.3	0.9	0	1	0	0	0	0.985844	0	0	low
47	74	zma-miR164a-5p	TGGAGAAGCAGGGCACGTGCA	21	gi408831909	-	153356824	153357093	tggcgaggtgcgcgcggTGGAGAAGCAGGGCACGTGCAttctttccgtcgccggccggcttggcagcggccggcggcccggctctcgcagtcacgcgtacgtcgcctgagcggcgcgcgcgagagagagagacacggcaggtcgtcgccggcgcggctaactggtgcaggtgcagcagctagcttctgaaacccagccagccagccagccggccggccggccgatcgatgcgtgCATGTGCCCTTCTTCTCCATCgggcacgcctcgcct	1	zma-MIR164c,	zma-MIR164c	tggcgaggtgcgcgcggTGGAGAAGCAGGGCACGTGCAttctttccgtcgccggccggcttggcagcggccggcggcccggctctcgcagtcacgcgtacgtcgcctgagcggcgcgcgcgagagagagagacacggcaggtcgtcgccggcgcggctaactggtgcaggtgcagcagctagcttctgaaacccagccagccagccagccggccggccggccgatcgatgcgtgCATGTGCCCTTCTTCTCCATCgggcacgcctcgcct	zma-miR164a-5p	TGGAGAAGCAGGGCACGTGCA	5'	Yes	gp1a	.(((((((((.((.(((((((((((.(((((((((((((....((..(((((((((((((.(((.(((.(((((((((((..((((....((.((((..((((((....))))))..)))).))....))))..)))......)))))))))))((((..(((((...(((.(((.((....)).)))..)))..)))))..)))).))))))))))))).)))..))...))))))))))))).))))))))))).)).))))))))).	268	70.7	-177.2	0.9	84.1119	72.2738	133.005	207.348	79.8019	71.2507	165.229	176.417	middle
47	75	zma-miR164c-3p	CATGTGCCCTTCTTCTCCATC	21	gi408831909	-	153356824	153357093	tggcgaggtgcgcgcggTGGAGAAGCAGGGCACGTGCAttctttccgtcgccggccggcttggcagcggccggcggcccggctctcgcagtcacgcgtacgtcgcctgagcggcgcgcgcgagagagagagacacggcaggtcgtcgccggcgcggctaactggtgcaggtgcagcagctagcttctgaaacccagccagccagccagccggccggccggccgatcgatgcgtgCATGTGCCCTTCTTCTCCATCgggcacgcctcgcct	1	zma-MIR164c,	zma-MIR164c	tggcgaggtgcgcgcggTGGAGAAGCAGGGCACGTGCAttctttccgtcgccggccggcttggcagcggccggcggcccggctctcgcagtcacgcgtacgtcgcctgagcggcgcgcgcgagagagagagacacggcaggtcgtcgccggcgcggctaactggtgcaggtgcagcagctagcttctgaaacccagccagccagccagccggccggccggccgatcgatgcgtgCATGTGCCCTTCTTCTCCATCgggcacgcctcgcct	zma-miR164c-3p	CATGTGCCCTTCTTCTCCATC	3'	Yes	gp1a	.(((((((((.((.(((((((((((.(((((((((((((....((..(((((((((((((.(((.(((.(((((((((((..((((....((.((((..((((((....))))))..)))).))....))))..)))......)))))))))))((((..(((((...(((.(((.((....)).)))..)))..)))))..)))).))))))))))))).)))..))...))))))))))))).))))))))))).)).))))))))).	268	70.7	-177.2	0.9	0	0	0.5	0.5	0	0	0.621139	0.425413	low
48	76	zma-miR399f-5p	GGGCAACTTCTCCTTTGGCAGA	22	gi408831909	-	159686859	159686963	caggatgtgcacctgcatttctGGGCAACTTCTCCTTTGGCAGAtgcgcgagaatgtgccactgcTGCCAAAGGAAATTTGCCCCGgaattcatctgcacaagca	1	zma-MIR399f,	zma-MIR399f	caggatgtgcacctgcatttctGGGCAACTTCTCCTTTGGCAGAtgcgcgagaatgtgccactgcTGCCAAAGGAAATTTGCCCCGgaattcatctgcacaagca	zma-miR399f-5p	GGGCAACTTCTCCTTTGGCAGA	5'	Yes	gp1a	.....((((((..((.(((((.((((((.((.(((((((((((..((((......)))).....))))))))))))).)))))).))))).))..))))))....	96	52.4	-47.7	0.9	0	0	0	2	0	0	0	1.70165	low
48	77	zma-miR399f-3p	TGCCAAAGGAAATTTGCCCCG	21	gi408831909	-	159686859	159686963	caggatgtgcacctgcatttctGGGCAACTTCTCCTTTGGCAGAtgcgcgagaatgtgccactgcTGCCAAAGGAAATTTGCCCCGgaattcatctgcacaagca	1	zma-MIR399f,	zma-MIR399f	caggatgtgcacctgcatttctGGGCAACTTCTCCTTTGGCAGAtgcgcgagaatgtgccactgcTGCCAAAGGAAATTTGCCCCGgaattcatctgcacaagca	zma-miR399f-3p	TGCCAAAGGAAATTTGCCCCG	3'	Yes	gp1a	.....((((((..((.(((((.((((((.((.(((((((((((..((((......)))).....))))))))))))).)))))).))))).))..))))))....	96	52.4	-47.7	0.9	12	13	5	16	11.3851	12.816	6.21139	13.6132	middle
49	78	zma-miR390a-5p	AAGCTCAGGAGGGATAGCGCC	21	gi408832077	+	2763821	2764012	gAAGCTCAGGAGGGATAGCGCCtaggaaatcacacatagattggagccacgaagaggaagggagaatgagagagagagagacagagcagctatgctgctctgtctctctctctcactttctcttggatccatctcaaggttctgtctatatatgatgaatcgatccGAAGCGCTATCTATCCTGAGCtccac	1	zma-MIR390b,	zma-MIR390b	gAAGCTCAGGAGGGATAGCGCCtaggaaatcacacatagattggagccacgaagaggaagggagaatgagagagagagagacagagcagctatgctgctctgtctctctctctcactttctcttggatccatctcaaggttctgtctatatatgatgaatcgatccgaagCGCTATCTATCCTGAGCTCCAc	zma-miR390a-5p	AAGCTCAGGAGGGATAGCGCC	5'	Yes	gp1a	..(((((((((..((((((((...(((..........(((.((((.(((...((((((((.........(((((((((((((((((((((...))))))))))))))))))))).))))))))))).)))))))...(((((.(((.......))))))))..)))...))))))))..)))))))))....	186	48.4	-99.9	1.1	161	199.5	80	146.5	152.75	196.676	99.3822	124.646	middle
49	79	zma-MIR390b-p3	GAAGCGCTATCTATCCTGAGC	21	gi408832077	+	2763821	2764012	gAAGCTCAGGAGGGATAGCGCCtaggaaatcacacatagattggagccacgaagaggaagggagaatgagagagagagagacagagcagctatgctgctctgtctctctctctcactttctcttggatccatctcaaggttctgtctatatatgatgaatcgatccGAAGCGCTATCTATCCTGAGCtccac	1	zma-MIR390b,	zma-MIR390b	gAAGCTCAGGAGGGATAGCGCCtaggaaatcacacatagattggagccacgaagaggaagggagaatgagagagagagagacagagcagctatgctgctctgtctctctctctcactttctcttggatccatctcaaggttctgtctatatatgatgaatcgatccgaagCGCTATCTATCCTGAGCTCCAc	zma-MIR390b-p3	gaagCGCTATCTATCCTGAGC	3'	New	gp1a	..(((((((((..((((((((...(((..........(((.((((.(((...((((((((.........(((((((((((((((((((((...))))))))))))))))))))).))))))))))).)))))))...(((((.(((.......))))))))..)))...))))))))..)))))))))....	186	48.4	-99.9	1.1	1.5	2.5	1	2	1.42314	2.46461	1.24228	1.70165	low
50	80	zma-miR167a-5p	TGAAGCTGCCAGCATGATCTA	21	gi408832077	+	4303816	4303947	tgcccaagggaacgagTGAAGCTGCCAGCATGATCTAgctcggagtgatcacgcgaggagaacaatagctcgaggtggtcatgccttgctaGATCATGCTGTGGCAGCCTCACTtcttcccgtccttgggca	1	zma-MIR167c,	zma-MIR167c	tgcccaagggaacgagTGAAGCTGCCAGCATGATCTAgctcggagtgatcacgcgaggagaacaatagctcgaggtggtcatgccttgctaGATCATGCTGTGGCAGCCTCACTtcttcccgtccttgggca	zma-miR167a-5p	TGAAGCTGCCAGCATGATCTA	5'	Yes	gp1a	.(((((((((((..(((((.(((((((((((((((((((..((..(((((((.((((...........))))..)))))))..))..)))))))))))))..)))))).)))))..)))))....)))))).	130	56.1	-79.4	1.1	7.8	18.1167	14.3	12.15	7.40032	17.8602	17.7646	10.3375	middle
50	81	zma-miR167c-3p	GATCATGCTGTGGCAGCCTCACT	23	gi408832077	+	4303816	4303947	tgcccaagggaacgagTGAAGCTGCCAGCATGATCTAgctcggagtgatcacgcgaggagaacaatagctcgaggtggtcatgccttgctaGATCATGCTGTGGCAGCCTCACTtcttcccgtccttgggca	1	zma-MIR167c,	zma-MIR167c	tgcccaagggaacgagTGAAGCTGCCAGCATGATCTAgctcggagtgatcacgcgaggagaacaatagctcgaggtggtcatgccttgctaGATCATGCTGTGGCAGCCTCACTtcttcccgtccttgggca	zma-miR167c-3p	GATCATGCTGTGGCAGCCTCACT	3'	Yes	gp1a	.(((((((((((..(((((.(((((((((((((((((((..((..(((((((.((((...........))))..)))))))..))..)))))))))))))..)))))).)))))..)))))....)))))).	130	56.1	-79.4	1.1	19	38	15	31	18.0264	37.4621	18.6342	26.3756	middle
51	82	zma-miR167a-5p	TGAAGCTGCCAGCATGATCTA	21	gi408832077	+	7688809	7688935	agtgcccaagataaagggTGAAGCTGCCAGCATGATCTAacgacggcattgctctgctgctgcagtgaggcttgcgagtgatggttagATCATGCTGTGACAGTTTCACTctttccctttgggcaca	1	zma-MIR167b,	zma-MIR167b	agtgcccaagataaagggTGAAGCTGCCAGCATGATCTAacgacggcattgctctgctgctgcagtgaggcttgcgagtgatggttaGATCATGCTGTGACAGTTTCACTctttccctttgggcaca	zma-miR167a-5p	TGAAGCTGCCAGCATGATCTA	5'	Yes	gp1a	.(((((((((..((((((((((((((.((((((((((((((.....(((..(((.((.(((.......)))..)))))..)))))))))))))))))...))))))))))))))...))))))))).	125	51.2	-69.7	1.1	7.8	18.1167	14.3	12.15	7.40032	17.8602	17.7646	10.3375	middle
51	83	zma-miR167b-3p_L-1	ATCATGCTGTGACAGTTTCACT	22	gi408832077	+	7688809	7688935	agtgcccaagataaagggTGAAGCTGCCAGCATGATCTAacgacggcattgctctgctgctgcagtgaggcttgcgagtgatggttagATCATGCTGTGACAGTTTCACTctttccctttgggcaca	1	zma-MIR167b,	zma-MIR167b	agtgcccaagataaagggTGAAGCTGCCAGCATGATCTAacgacggcattgctctgctgctgcagtgaggcttgcgagtgatggttaGATCATGCTGTGACAGTTTCACTctttccctttgggcaca	zma-miR167b-3p	GATCATGCTGTGACAGTTTCACT	3'	Diff	gp1a	.(((((((((..((((((((((((((.((((((((((((((.....(((..(((.((.(((.......)))..)))))..)))))))))))))))))...))))))))))))))...))))))))).	125	51.2	-69.7	1.1	0	1	0	0	0	0.985844	0	0	low
52	84	zma-miR399a-3p	TGCCAAAGGAGAATTGCCCTG	21	gi408832077	+	146894716	146894809	agtgcagttctcctctggcacgaaccaaggctgagcagcttgccccatggctagcccacgacggcccttcctTGCCAAAGGAGAATTGCCCTGc	1	zma-MIR399h,	zma-MIR399h	aGTGCAGTTCTCCTCTGGCACGaaccaaggctgagcagcttgccccatggctagcccacgacggcccttcctTGCCAAAGGAGAATTGCCCTGc	zma-miR399a-3p	TGCCAAAGGAGAATTGCCCTG	3'	Yes	gp1a	((.(((((((((((.(((((.(((....(((((....(((.(((....))).)))......))))).)))..))))).))))))))))).))..	92	60.6	-41	0.7	20.6667	12.6667	6.66667	12.6667	19.6077	12.4874	8.28185	10.7771	middle
53	85	zma-miR399i-5p	GTGCGGCTCTCCTCTGGCATG	21	gi408832077	+	146903662	146903752	aGTGCGGCTCTCCTCTGGCATGagggcgcgactgagaggcacgaacagtttctggccttctcctgccaaTGCCAAAGGAGAGTTGCCCTGc	1	zma-MIR399i,	zma-MIR399i	aGTGCGGCTCTCCTCTGGCATGagggcgcgactgagaggcacgaacagtttctggccttctcctgccaaTGCCAAAGGAGAGTTGCCCTGc	zma-miR399i-5p	GTGCGGCTCTCCTCTGGCATG	5'	Yes	gp1a	((.((..(((((((.((((((...((((.....(((((((..(((....)))..))).)))).)))).)))))).)))))))..)).))..	89	60.4	-41.4	0.8	53.3333	27	0	0	50.6005	26.6178	0	0	middle
53	86	zma-miR399e-3p	TGCCAAAGGAGAGTTGCCCTG	21	gi408832077	+	146903662	146903752	aGTGCGGCTCTCCTCTGGCATGagggcgcgactgagaggcacgaacagtttctggccttctcctgccaaTGCCAAAGGAGAGTTGCCCTGc	1	zma-MIR399i,	zma-MIR399i	aGTGCGGCTCTCCTCTGGCATGagggcgcgactgagaggcacgaacagtttctggccttctcctgccaaTGCCAAAGGAGAGTTGCCCTGc	zma-miR399e-3p	TGCCAAAGGAGAGTTGCCCTG	3'	Yes	gp1a	((.((..(((((((.((((((...((((.....(((((((..(((....)))..))).)))).)))).)))))).)))))))..)).))..	89	60.4	-41.4	0.8	26.3333	23.6667	7.66667	33.3333	24.984	23.3316	9.52413	28.3609	middle
54	87	zma-miR529-5p	AGAAGAGAGAGAGTACAGCCT	21	gi408832077	+	160574955	160575080	gAGAAGAGAGAGAGTACAGCCTtgttgccatgtacacactcagatatcaacagtctcttatatttgctgttactacctgttattagtgtccagtgatgatgaagGCTGTACCCTCTCTCTTCTTct	1	zma-MIR529,	zma-MIR529	gAGAAGAGAGAGAGTACAGCCTtgttgccatgtacacactcagatatcaacagtctcttatatttgctgttactacctgttattagtgtccagtgatgatgaagGCTGTACCCTCTCTCTTCTTCt	zma-miR529-5p	AGAAGAGAGAGAGTACAGCCT	5'	Yes	gp1a	((((((((((((.(((((((((((((..(((....((((((((.((..((((((...........))))))..)).))).....)))))...)))..))).)))))))))).))))))))))))..	124	42.1	-50.5	1	29	22	12	11	27.514	21.6886	14.9073	9.3591	middle
54	88	zma-miR529-3p_R-1	GCTGTACCCTCTCTCTTCTT	20	gi408832077	+	160574955	160575080	gAGAAGAGAGAGAGTACAGCCTtgttgccatgtacacactcagatatcaacagtctcttatatttgctgttactacctgttattagtgtccagtgatgatgaagGCTGTACCCTCTCTCTTCTTct	1	zma-MIR529,	zma-MIR529	gAGAAGAGAGAGAGTACAGCCTtgttgccatgtacacactcagatatcaacagtctcttatatttgctgttactacctgttattagtgtccagtgatgatgaagGCTGTACCCTCTCTCTTCTTCt	zma-miR529-3p	GCTGTACCCTCTCTCTTCTTC	3'	Diff	gp1a	((((((((((((.(((((((((((((..(((....((((((((.((..((((((...........))))))..)).))).....)))))...)))..))).)))))))))).))))))))))))..	124	42.1	-50.5	1	2	0	0	0	1.89752	0	0	0	low
55	89	zma-miR169f-5p_R-1	TAGCCAAGGATGACTTGCCT	20	gi408832077	+	164711362	164711511	accagagctgattcgttcagTAGCCAAGGATGACTTGCCTaggtatatatgcatgggctatggctacatgcctgagagccagtctcttgtgacgctgagcatgtatagtgtAGGCATGTCTTCCTTGGCTACtcggagcggctctagtca	1	zma-MIR169f,	zma-MIR169f	accagagctgattcgttcagTAGCCAAGGATGACTTGCCTAggtatatatgcatgggctatggctacatgcctgagagccagtctcttgtgacgctgagcatgtatagtgtaGGCATGTCTTCCTTGGCTACTcggagcggctctagtca	zma-miR169f-5p	TAGCCAAGGATGACTTGCCTA	5'	Diff	gp1a	((.(((((((.((((...((((((((((((.(((.((((((..(((((((((...((((..(((.....)))....)))).(((......))).....)))))))))...)))))).))).)))))))))))))))).))))))).))..	148	50.7	-75.1	1	2.8	3.2	0.933333	5.96667	2.65652	3.1547	1.15946	5.0766	low
55	90	zma-miR169f-3p_L+1R-1	AGGCATGTCTTCCTTGGCTAC	21	gi408832077	+	164711362	164711511	accagagctgattcgttcagTAGCCAAGGATGACTTGCCTaggtatatatgcatgggctatggctacatgcctgagagccagtctcttgtgacgctgagcatgtatagtgtAGGCATGTCTTCCTTGGCTACtcggagcggctctagtca	1	zma-MIR169f,	zma-MIR169f	accagagctgattcgttcagTAGCCAAGGATGACTTGCCTAggtatatatgcatgggctatggctacatgcctgagagccagtctcttgtgacgctgagcatgtatagtgtaGGCATGTCTTCCTTGGCTACTcggagcggctctagtca	zma-miR169f-3p	GGCATGTCTTCCTTGGCTACT	3'	Diff	gp1a	((.(((((((.((((...((((((((((((.(((.((((((..(((((((((...((((..(((.....)))....)))).(((......))).....)))))))))...)))))).))).)))))))))))))))).))))))).))..	148	50.7	-75.1	1	0	3	0	0	0	2.95753	0	0	low
56	91	zma-miR394a-5p	TTGGCATTCTGTCCACCTCC	20	gi408832077	+	193819088	193819213	ggcgcttactgaagagttccTTGGCATTCTGTCCACCTCCtctcgccgatcttgcagaaagtttaccagttctgttgcattttttttggaggtgggcatactgccaatggagctgtgtaggcctcc	1	zma-MIR394a,	zma-MIR394a	ggcgcttactgaagagttccTTGGCATTCTGTCCACCTCCtctcgccgatcttgcagaaagtttaccagttctgttgcattttttttggAGGTGGGCATACTGCCAATGgagctgtgtaggcctcc	zma-miR394a-5p	TTGGCATTCTGTCCACCTCC	5'	Yes	gp1a	((.((((((.....((((((((((((...(((((((((((.............((((((..........))))))............)))))))))))...)))))).))))))..))))))))..	124	50.8	-50	0.8	65.5	68	45	71	62.1437	67.0374	55.9025	60.4087	middle
57	92	zma-miR396e-5p	TTCCACAGCTTTCTTGAACTT	21	gi408832077	+	214340396	214340512	tTTCCACAGCTTTCTTGAACTTcttcttcttcttctctcttggaacggcagctttcttcgaatctgtctctctctctctcatctccgaagacgaaGGTCAAGAAAGCTGTGGGAAGa	1	zma-MIR396f,	zma-MIR396f	tTTCCACAGCTTTCTTGAACTTcttcttcttcttctctcttggaacggcagctttcttcgaatctgtctctctctctctcatctccgaagacgaaGGTCAAGAAAGCTGTGGGAAGa	zma-miR396e-5p	TTCCACAGCTTTCTTGAACTT	5'	Yes	gp1a	((((((((((((((((((.((((.(((((.(((........)))..(((((.(((....))).)))))..................))))).)))).))))))))))))))))))..	115	45.3	-46	0.9	17	22.75	15	25.5	16.1289	22.4279	18.6342	21.6961	middle
57	93	zma-miR396f-3p	GGTCAAGAAAGCTGTGGGAAG	21	gi408832077	+	214340396	214340512	tTTCCACAGCTTTCTTGAACTTcttcttcttcttctctcttggaacggcagctttcttcgaatctgtctctctctctctcatctccgaagacgaaGGTCAAGAAAGCTGTGGGAAGa	1	zma-MIR396f,	zma-MIR396f	tTTCCACAGCTTTCTTGAACTTcttcttcttcttctctcttggaacggcagctttcttcgaatctgtctctctctctctcatctccgaagacgaaGGTCAAGAAAGCTGTGGGAAGa	zma-miR396f-3p	GGTCAAGAAAGCTGTGGGAAG	3'	Yes	gp1a	((((((((((((((((((.((((.(((((.(((........)))..(((((.(((....))).)))))..................))))).)))).))))))))))))))))))..	115	45.3	-46	0.9	29	31	22	24	27.514	30.5612	27.3301	20.4198	middle
58	94	zma-miR396g-5p_1ss2CT	TTCCACAGCTTTATTGAACTG	21	gi408832077	+	214350891	214351004	tTCCCACAGCTTTATTGAACTGccctcttgcttgcttggatcaattgaaactcgatcaggtccacagcacagcctgctgcatgcatgatgcagttcaagaaagctgtggaagat	1	zma-MIR396g,	zma-MIR396g	tTCCCACAGCTTTATTGAACTGccctcttgcttgcttggatcaattgaaactcgatcaggtccacagcacagcctgctgcatgcatgatgcaGTTCAAGAAAGCTGTGGAAGAt	zma-miR396g-5p	TCCCACAGCTTTATTGAACTG	5'	Diff	gp1a	...((((((((((.(((((((((..((.(((.(((.((((((.((((.....))))..)))))).((((.....))))))).))).)).))))))))).)))))))))).....	106	47.4	-49.6	0.9	0	0	0	0.25	0	0	0	0.212707	low
59	95	zma-MIR171f-p3	TGATTGAGCCGTGCCAATATC	21	gi408832077	-	8541270	8541424	ttggttgttggctgagagagtgcgatgttggcatggctcaatcaactcgccggccgcgggtggcttatagcttaattctgcgcattcgatcgaggtgcgggcgcagtgtttaatTGATTGAGCCGTGCCAATATCacaaccttctctagcctata	1	zma-MIR171f,	zma-MIR171f	ttggttgttggctgagagagtgCGATGTTGGCATGGCTCAATCaactcgccggccgcgggtggcttatagcttaattctgcgcattcgatcgaggtgcgggcgcagtgtttaattgaTTGAGCCGTGCCAATATCACaaccttctctagcctata	zma-MIR171f-p3	tgaTTGAGCCGTGCCAATATC	3'	New	gp1a	.........(((((((((..((.((((((((((((((((((((((((((((.((((....))))...............((((.(((....))))))).)))).))).......))))))))))))))))))))).))...))))).))))....	142	51.6	-71.4	0.9	3.42857	6.30952	8.30952	24.3155	3.25289	6.2202	10.3227	20.6883	middle
60	96	zma-miR171m-5p_L-2R+3	TTGGCGCGCCTCAATCCGAAGG	22	gi408832077	-	20310731	20310812	gtaTTGGCGCGCCTCAATCCGAAGGcgtggctgatagattggcgcggcagccatgttcttggaTTGAGCCGCGTCAATATCT	1	zma-MIR171m,	zma-MIR171m	gTATTGGCGCGCCTCAATCCGAaggcgtggctgatagattggcgcggcagccatgttcttGGATTGAGCCGCGTCAATATCt	zma-miR171m-5p	TATTGGCGCGCCTCAATCCGA	5'	Diff	gp1a	(((((((((((.((((((((((..(((((((((..............)))))))))..)))))))))).)))))))))))..	80	56.1	-48.1	1	0.5	1	0	1.5	0.474379	0.985844	0	1.27624	low
60	97	zma-miR171l-3p_L-3R+1	TTGAGCCGCGTCAATATCT	19	gi408832077	-	20310731	20310812	gtaTTGGCGCGCCTCAATCCGAAGGcgtggctgatagattggcgcggcagccatgttcttggaTTGAGCCGCGTCAATATCT	1	zma-MIR171m,	zma-MIR171m	gTATTGGCGCGCCTCAATCCGAaggcgtggctgatagattggcgcggcagccatgttcttGGATTGAGCCGCGTCAATATCt	zma-miR171l-3p	GGATTGAGCCGCGTCAATATC	3'	Diff	gp1a	(((((((((((.((((((((((..(((((((((..............)))))))))..)))))))))).)))))))))))..	80	56.1	-48.1	1	1	0	1	2	0.948759	0	1.24228	1.70165	low
61	98	zma-miR166b-5p	GGAATGTTGTCTGGTTCAAGG	21	gi408832077	-	21933694	21933797	gtGGAATGTTGTCTGGTTCAAGGtcttttgctttgtgatccatctgtgtagagcttctaagtattccttggatctgcaagatcTCGGACCAGGCTTCATTCCCC	1	zma-MIR166d,	zma-MIR166d	gtGGAATGTTGTCTGGTTCAAGGtcttttgctttgtgatccatctgtgtagagcttctaagtattccttggatctgcaagatcTCGGACCAGGCTTCATTCCCC	zma-miR166b-5p	GGAATGTTGTCTGGTTCAAGG	5'	Yes	gp1a	..((((((..(((((((((.((((((..(((.....((((((...((((((.....)))..)))....)))))).))))))))).)))))))))..))))))..	100	46.2	-39.7	0.8	2.5	3	1	0.5	2.3719	2.95753	1.24228	0.425413	low
61	99	zma-miR166a-3p	TCGGACCAGGCTTCATTCCCC	21	gi408832077	-	21933694	21933797	gtGGAATGTTGTCTGGTTCAAGGtcttttgctttgtgatccatctgtgtagagcttctaagtattccttggatctgcaagatcTCGGACCAGGCTTCATTCCCC	1	zma-MIR166d,	zma-MIR166d	gtGGAATGTTGTCTGGTTCAAGGtcttttgctttgtgatccatctgtgtagagcttctaagtattccttggatctgcaagatcTCGGACCAGGCTTCATTCCCC	zma-miR166a-3p	TCGGACCAGGCTTCATTCCCC	3'	Yes	gp1a	..((((((..(((((((((.((((((..(((.....((((((...((((((.....)))..)))....)))))).))))))))).)))))))))..))))))..	100	46.2	-39.7	0.8	2719.15	2393.98	1066.06	2256.16	2579.82	2360.09	1324.34	1919.6	high
62	100	zma-miR160a-5p	TGCCTGGCTCCCTGTATGCCA	21	gi408832077	-	43021403	43021523	cgatcggctcgtgtcgtgtgTGCCTGGCTCCCTGTATGCCAcacatgtagccaacccgtggcgtgattggatgctgtgggtggcgtgcaaggagccaagcatgcataacaggccatgatca	3	zma-MIR160b,osa-MIR160a,sbi-MIR160b,	zma-MIR160b	cgatcggctcgtgtcgtgtgTGCCTGGCTCCCTGTATGCCAcacatgtagccaacccgtggcgtgattggatgctgtgggtgGCGTGCAAGGAGCCAAGCATGcataacaggccatgatca	zma-miR160a-5p	TGCCTGGCTCCCTGTATGCCA	5'	Yes	gp1a	.((((((((..(((..((..(((.(((((((.((((((((.............(((((..((((......))))..))))))))))))).))))))).)))..))..)))))))..)))).	119	58.7	-63.9	0.9	11.8333	20.3333	42.3333	27.1667	11.227	20.0455	52.5897	23.1141	middle
63	101	zma-miR168a-5p	TCGCTTGGTGCAGATCGGGAC	21	gi408832077	-	74340501	74340604	gaagccgcgccgcctcgggcTCGCTTGGTGCAGATCGGGACccgccgcccggccgacgggacggatCCCGCCTTGCACCAAGTGAATcggagccggcggagcga	3	zma-MIR168a,osa-MIR168a,hvu-MIR168,	zma-MIR168a	gaagccgcgccgcctcgggcTCGCTTGGTGCAGATCGGGACccgccgcccggccgacgggacggatCCCGCCTTGCACCAAGTGAAtcggagccggcggagcga	zma-miR168a-5p	TCGCTTGGTGCAGATCGGGAC	5'	Yes	gp1a	...((..(((((.(((.(..(((((((((((((..(((((.(((...((((.....)))).))).)))))..)))))))))))))..).))).)))))..))..	99	74	-64.4	0.8	3038.5	3840.5	608	2480.5	2882.8	3786.13	755.305	2110.48	high
63	102	zma-miR168a-3p_R+1	CCCGCCTTGCACCAAGTGAAT	21	gi408832077	-	74340501	74340604	gaagccgcgccgcctcgggcTCGCTTGGTGCAGATCGGGACccgccgcccggccgacgggacggatCCCGCCTTGCACCAAGTGAATcggagccggcggagcga	3	zma-MIR168a,osa-MIR168a,hvu-MIR168,	zma-MIR168a	gaagccgcgccgcctcgggcTCGCTTGGTGCAGATCGGGACccgccgcccggccgacgggacggatCCCGCCTTGCACCAAGTGAAtcggagccggcggagcga	zma-miR168a-3p	CCCGCCTTGCACCAAGTGAA	3'	Diff	gp1a	...((..(((((.(((.(..(((((((((((((..(((((.(((...((((.....)))).))).)))))..)))))))))))))..).))).)))))..))..	99	74	-64.4	0.8	137	295.5	50.5	99.5	129.98	291.317	62.735	84.6573	high
64	103	zma-MIR397b-p5	TTGAGCGCAGCGTTGATGAGC	21	gi408832077	-	82423152	82423235	atcaTTGAGCGCAGCGTTGATGAGCcagccgccgtgcctcccctgtcggctgcggcggcTCACCAGCGCTGCACTCAATTacgc	1	zma-MIR397b,	zma-MIR397b	aTCATTGAGCGCAGCGTTGATGagccagccgccgtgcctcccctgtcggctgcggcggctcaCCAGCGCTGCACTCAATTACGc	zma-MIR397b-p5	TTGAGCGCAGCGTTGATGagc	5'	New	gp1a	...((((((.(((((((((.((((((.(((((...(((.........))).))))))))))).))))))))).)))))).....	76	65.5	-50	0.9	705	1125	326.5	558.5	668.875	1109.07	405.604	475.187	high
64	104	zma-MIR397b-p3_1ss2CT	TTACCAGCGCTGCACTCAATT	21	gi408832077	-	82423152	82423235	atcaTTGAGCGCAGCGTTGATGAGCcagccgccgtgcctcccctgtcggctgcggcggcTCACCAGCGCTGCACTCAATTacgc	1	zma-MIR397b,	zma-MIR397b	aTCATTGAGCGCAGCGTTGATGagccagccgccgtgcctcccctgtcggctgcggcggctcaCCAGCGCTGCACTCAATTACGc	zma-MIR397b-p3	tcaCCAGCGCTGCACTCAATT	3'	New	gp1a	...((((((.(((((((((.((((((.(((((...(((.........))).))))))))))).))))))))).)))))).....	76	65.5	-50	0.9	57	61	21	27	54.0792	60.1365	26.0878	22.9723	middle
65	105	zma-miR156a-5p	TGACAGAAGAGAGTGAGCAC	20	gi408832077	-	92369224	92369342	aggctctcgagagatTGACAGAAGAGAGTGAGCACacggcgcgacgaacgacatagcatgtatgccgtcctcgccgcgtGCTCACTTCTCTTTCTGTCAGCctctttctctcgatggct	2	zma-MIR156d,sbi-MIR156a,	zma-MIR156d	aggctctcgagagatTGACAGAAGAGAGTGAGCACacggcgcgacgaacgacatagcatgtatgccgtcctcgccgcgtGCTCACTTCTCTTTCTGTCAGCctctttctctcgatggct	zma-miR156a-5p	TGACAGAAGAGAGTGAGCAC	5'	Yes	gp1a	.(((..(((((((((((((((((((((((((((((.(((((.((((....((((...))))....))))..))))).)))))))).)))).)))))))))......))))))))..)))	118	55.5	-64.9	1	429.475	747.525	287.458	264.65	407.468	736.943	357.103	225.171	high
65	106	zma-miR156d-3p	GCTCACTTCTCTTTCTGTCAGC	22	gi408832077	-	92369224	92369342	aggctctcgagagatTGACAGAAGAGAGTGAGCACacggcgcgacgaacgacatagcatgtatgccgtcctcgccgcgtGCTCACTTCTCTTTCTGTCAGCctctttctctcgatggct	2	zma-MIR156d,sbi-MIR156a,	zma-MIR156d	aggctctcgagagatTGACAGAAGAGAGTGAGCACacggcgcgacgaacgacatagcatgtatgccgtcctcgccgcgtGCTCACTTCTCTTTCTGTCAGCctctttctctcgatggct	zma-miR156d-3p	GCTCACTTCTCTTTCTGTCAGC	3'	Yes	gp1a	.(((..(((((((((((((((((((((((((((((.(((((.((((....((((...))))....))))..))))).)))))))).)))).)))))))))......))))))))..)))	118	55.5	-64.9	1	20.6667	34.3333	7.66667	46.6667	19.6077	33.8473	9.52413	39.7053	middle
66	107	zma-miR827-5p_L+1	TTTTGTTGGTGGTCATTTAACC	22	gi408832077	-	167348212	167348333	gTTTTGTTGGTGGTCATTTAACCatgcatgcttcgatcgatggattggtgcatgcatggattattgcatagtgtgatgcatgtggcgcatcagtgcatggTTAGATGACCATCAGCAAACAt	1	zma-MIR827,	zma-MIR827	gtTTTGTTGGTGGTCATTTAACCatgcatgcttcgatcgatggattggtgcatgcatggattattgcatagtgtgatgcatgtggcgcatcagtgcatggTTAGATGACCATCAGCAAACAt	zma-miR827-5p	TTTGTTGGTGGTCATTTAACC	5'	Diff	gp1a	..(((((((((((((((((((((.(((((((..(((((....)))))..)))))))........(((((....((((((.......))))))))))).)))))))))))))))))))))...	117	44.3	-59.9	1.1	758	839	238	1365	719.159	827.123	295.662	1161.38	high
66	108	zma-miR827-3p	TTAGATGACCATCAGCAAACA	21	gi408832077	-	167348212	167348333	gTTTTGTTGGTGGTCATTTAACCatgcatgcttcgatcgatggattggtgcatgcatggattattgcatagtgtgatgcatgtggcgcatcagtgcatggTTAGATGACCATCAGCAAACAt	1	zma-MIR827,	zma-MIR827	gtTTTGTTGGTGGTCATTTAACCatgcatgcttcgatcgatggattggtgcatgcatggattattgcatagtgtgatgcatgtggcgcatcagtgcatggTTAGATGACCATCAGCAAACAt	zma-miR827-3p	TTAGATGACCATCAGCAAACA	3'	Yes	gp1a	..(((((((((((((((((((((.(((((((..(((((....)))))..)))))))........(((((....((((((.......))))))))))).)))))))))))))))))))))...	117	44.3	-59.9	1.1	3570	5095	314	1075	3387.07	5022.87	390.075	914.639	high
67	109	zma-miR162-3p_R+1	TCGATAAACCTCTGCATCCAG	21	gi408832077	-	182040463	182040592	ctgggcgcagtggtttatcgatctcttccttgccttgtgctggtccggccgggagtggtggttcaagcgttttattgttgcagcagctcgcaaacaacgcgggaatcggTCGATAAACCTCTGCATCCAG	2	zma-MIR162,sbi-MIR162,	zma-MIR162	ctGGGCGCAGTGGTTTATCGATCtcttccttgccttgtgctggtccggccgggagtggtggttcaagcgttttattgttgcagcagctcgcaaacaacgcgggaatcggTCGATAAACCTCTGCATCCAg	zma-miR162-3p	TCGATAAACCTCTGCATCCA	3'	Diff	gp1a	((((..((((.((((((((((((..((((..(((............)))..))))....(((((..(((((...((((.((....))..))))..)))))..))))))))))))))))).))))..))))	130	55.4	-55.2	0.8	31	22	29	105	29.4115	21.6886	36.026	89.3368	middle
68	110	zma-miR156a-5p	TGACAGAAGAGAGTGAGCAC	20	gi408832077	-	183857642	183857731	gTGACAGAAGAGAGTGAGCACacggccgggcggaacggcaccggcggatgtgccgtcgcggccgcgtGCTCACTGCTCTATCTGTCACCc	1	zma-MIR156l,	zma-MIR156l	gTGACAGAAGAGAGTGAGCACacggccgggcggaacggcaccggcggatgtgccgtcgcggccgcgtGCTCACTGCTCTATCTGTCACCc	zma-miR156a-5p	TGACAGAAGAGAGTGAGCAC	5'	Yes	gp1a	(((((((((((((((((((((.(((((..(((..(((((((........))))))))))))))).))))))))).)))).))))))))..	88	67.8	-60.5	1	429.475	747.525	287.458	264.65	407.468	736.943	357.103	225.171	high
68	111	zma-miR156l-3p	GCTCACTGCTCTATCTGTCACC	22	gi408832077	-	183857642	183857731	gTGACAGAAGAGAGTGAGCACacggccgggcggaacggcaccggcggatgtgccgtcgcggccgcgtGCTCACTGCTCTATCTGTCACCc	1	zma-MIR156l,	zma-MIR156l	gTGACAGAAGAGAGTGAGCACacggccgggcggaacggcaccggcggatgtgccgtcgcggccgcgtGCTCACTGCTCTATCTGTCACCc	zma-miR156l-3p	GCTCACTGCTCTATCTGTCACC	3'	Yes	gp1a	(((((((((((((((((((((.(((((..(((..(((((((........))))))))))))))).))))))))).)))).))))))))..	88	67.8	-60.5	1	17	24	7	3	16.1289	23.6602	8.69594	2.55248	middle
69	112	zma-MIR166k-p5_1ss6AT	GGGTTTGGTCAGGGGGAT	18	gi408832077	-	210632198	210632365	gcatgctcGGGTTAGGTCAGGGGGATtgttgtctggctcggggtctccggtcgagatcgattcataacatatacgtacgtgcttctagccttgccggcggagctagtcgttgtcgtcgaccggagattTCGGACCAGGCTTCAATCCCTttgaccatgcggcattagg	1	zma-MIR166k,	zma-MIR166k	gcatgctcgggttaggtcagggGGATTGTTGTCTGGCTCGGGGtctccggtcgagatcgattcataacatatacgtacgtgcttctagccttgccggcggagctagtcgttgtcgtcgaccggagattTCGGACCAGGCTTCAATCCCTttgaccatgcggcattagg	zma-MIR166k-p5	gggttaggtcagggGGAT	5'	New	gp1a	..(((((...((..(((((..(((((((..((((((..((..((((((((((((((((((((....((......))....(((((..(((.....)))))))).)))))..))).))))))))))))..))..))))))..)))))))..)))))..)))))))....	162	56	-84.2	0.9	0	1	0	0	0	0.985844	0	0	low
69	113	zma-miR166j-3p	TCGGACCAGGCTTCAATCCCT	21	gi408832077	-	210632198	210632365	gcatgctcGGGTTAGGTCAGGGGGATtgttgtctggctcggggtctccggtcgagatcgattcataacatatacgtacgtgcttctagccttgccggcggagctagtcgttgtcgtcgaccggagattTCGGACCAGGCTTCAATCCCTttgaccatgcggcattagg	1	zma-MIR166k,	zma-MIR166k	gcatgctcgggttaggtcagggGGATTGTTGTCTGGCTCGGGGtctccggtcgagatcgattcataacatatacgtacgtgcttctagccttgccggcggagctagtcgttgtcgtcgaccggagattTCGGACCAGGCTTCAATCCCTttgaccatgcggcattagg	zma-miR166j-3p	TCGGACCAGGCTTCAATCCCT	3'	Yes	gp1a	..(((((...((..(((((..(((((((..((((((..((..((((((((((((((((((((....((......))....(((((..(((.....)))))))).)))))..))).))))))))))))..))..))))))..)))))))..)))))..)))))))....	162	56	-84.2	0.9	92.0667	68.7333	39.8333	103.6	87.3491	67.7603	49.484	88.1457	middle
70	114	zma-miR166m-5p_L-2R+2	AATGTTGGCTGGCTCGAGGCA	21	gi408832077	-	210632469	210632624	tccttggtctgggggtttgtggggAATGTTGGCTGGCTCGAGGCAtccgcgtcctggctcgcagtcgcagcgcagatcgtgttttgcctgctaccggccggacagatcgagaggcgTCGGACCAGGCTTCATTCCTCgcaaaccggtgcatcccca	1	zma-MIR166m,	zma-MIR166m	tccttggtctgggggtttgtggGGAATGTTGGCTGGCTCGAGGcatccgcgtcctggctcgcagtcgcagcgcagatcgtgttttgcctgctaccggccggacagatcgagaggcgTCGGACCAGGCTTCATTCCTCgcaaaccggtgcatcccca	zma-miR166m-5p	GGAATGTTGGCTGGCTCGAGG	5'	Diff	gp1a	.........(((((((((((((((((((..((((((..(((.((.((((.((((.(((.((..((.((((.(((((......))))))))).)))))))))))....)).)).)).)))..))).))).)))))))))))))))........))))	147	62.8	-71.7	0.7	6	3	2	6	5.69255	2.95753	2.48455	5.10496	low
70	115	zma-miR166l-3p	TCGGACCAGGCTTCATTCCTC	21	gi408832077	-	210632469	210632624	tccttggtctgggggtttgtggggAATGTTGGCTGGCTCGAGGCAtccgcgtcctggctcgcagtcgcagcgcagatcgtgttttgcctgctaccggccggacagatcgagaggcgTCGGACCAGGCTTCATTCCTCgcaaaccggtgcatcccca	1	zma-MIR166m,	zma-MIR166m	tccttggtctgggggtttgtggGGAATGTTGGCTGGCTCGAGGcatccgcgtcctggctcgcagtcgcagcgcagatcgtgttttgcctgctaccggccggacagatcgagaggcgTCGGACCAGGCTTCATTCCTCgcaaaccggtgcatcccca	zma-miR166l-3p	TCGGACCAGGCTTCATTCCTC	3'	Yes	gp1a	.........(((((((((((((((((((..((((((..(((.((.((((.((((.(((.((..((.((((.(((((......))))))))).)))))))))))....)).)).)).)))..))).))).)))))))))))))))........))))	147	62.8	-71.7	0.7	156.556	171	98.5556	284.667	148.533	168.579	122.433	242.202	high
71	116	zma-miR172b-5p_L+1	GCAGCACCATCAAGATTCACA	21	gi408832077	-	215851121	215851246	gtGCAGCACCATCAAGATTCACAtcgtccaactcatgcatcatgcatatatgcatcttcaatgatgcgtgcctcgcatgtgtgtgtatatatatatgatgagatgAGAATCTTGATGATGCTGCAT	1	zma-MIR172b,	zma-MIR172b	gtgCAGCACCATCAAGATTCACAtcgtccaactcatgcatcatgcatatatgcatcttcaatgatgcgtgcctcgcatgtgtgtgtatatatatatgatgagatgAGAATCTTGATGATGCTGCAt	zma-miR172b-5p	CAGCACCATCAAGATTCACA	5'	Diff	gp1a	((((((((.(((((((((((.((((........(((((((((((((....)))).......)))))))))..((((((((((((....))))))))).))))))).))))))))))).))))))))	126	41.3	-55.1	1.1	2.5	0.5	1	0	2.3719	0.492922	1.24228	0	low
71	117	zma-miR172a_R+1	AGAATCTTGATGATGCTGCAT	21	gi408832077	-	215851121	215851246	gtGCAGCACCATCAAGATTCACAtcgtccaactcatgcatcatgcatatatgcatcttcaatgatgcgtgcctcgcatgtgtgtgtatatatatatgatgagatgAGAATCTTGATGATGCTGCAT	1	zma-MIR172b,	zma-MIR172b	gtgCAGCACCATCAAGATTCACAtcgtccaactcatgcatcatgcatatatgcatcttcaatgatgcgtgcctcgcatgtgtgtgtatatatatatgatgagatgAGAATCTTGATGATGCTGCAt	zma-miR172a	AGAATCTTGATGATGCTGCA	3'	Diff	gp1a	((((((((.(((((((((((.((((........(((((((((((((....)))).......)))))))))..((((((((((((....))))))))).))))))).))))))))))).))))))))	126	41.3	-55.1	1.1	4.66667	3.66667	2.33333	16	4.42754	3.61476	2.89865	13.6132	middle
72	118	zma-MIR159g-p3	TTTGCATGACCGAGGAGCTGC	21	gi408832102	+	25719885	25720136	agtttgattcactagacctgatcccctagactagacggtctggtcttaaggcggtgctcccttcacaccaataaacggtcgatctgatgggtggtacagctgctcgttcatggttcccactgtcccatctcatcagagagagagaagatcatgagagagcgagagatgcttgagatgggcttgtggTTTGCATGACCGAGGAGCTGCctcgtccccttcgttgaccgctgtttggagtgaagggagttctgc	1	zma-MIR159g,	zma-MIR159g	agtttgattcactagacctgatcccctagactagacggtctggtcttaaggcgGTGCTCCCTTCACACCAATAAacggtcgatctgatgggtggtacagctgctcgttcatggttcccactgtcccatctcatcagagagagagaagatcatgagagagcgagagatgcttgagatgggcttgtggtttgcatgaccgaggagctgcctcgtccccttcgttgaccgctgTTTGGAGTGAAGGGAGTTCTGc	zma-MIR159g-p3	tttgcatgaccgaggagctgc	3'	New	gp1a	.............(((((.((((..(((...)))..)))).)))))....((((..((((((((((.((((....((((((((..((.((((((..(((((.((((.(((((....((((...((((((((.(((..((.........)).)))..(((((.....)))))))))))))...))))....))))).)))).)))))..))).)))..))))))))))....)))).))))))))))..))))	202	52.8	-104.7	0.8	2.66667	2.66667	1.91667	2.75	2.53002	2.62892	2.38103	2.33977	low
73	119	zma-MIR2275b-p5	ATCTGAAGTGAGGATTAGAGGCAA	24	gi408832102	+	30201689	30201770	ccATCTGAAGTGAGGATTAGAGGCAActgaaccatcatctattgcaaaggttcagtttcctctaatatctcatctcgaatgg	1	zma-MIR2275b,	zma-MIR2275b	ccatctgaagtgAGGATTAGAGGCAACTGAACCatcatctattgcaaaggTTCAGTTTCCTCTAATATCTCAtctcgaatgg	zma-MIR2275b-p5	atctgaagtgAGGATTAGAGGCAA	5'	New	gp1a	((((..((..(((((((((((((.(((((((((...............))))))))).)))))))).)))))..))..))))	82	41.5	-36.7	1.1	1	0	0	0	0.948759	0	0	0	low
74	120	zma-miR169i-5p	TAGCCAAGGATGACTTGCCTG	21	gi408832102	+	47241963	47242153	gatgagagtggtagctctggTAGCCAAGGATGACTTGCCTGtgtgctggccacgctcccctcatgcaaggaccatctcgtgtcgaccgacgagcgagcgagcgatcgatcgatgagaggatgacgaagcttggggtgtacgttggtctctcacgGGCAGTCTCCTTGGCTAGCcctgactcactcttaccg	1	zma-MIR169i,	zma-MIR169i	gatgagagtggtagctctggTAGCCAAGGATGACTTGCCTGtgtgctggccacgctcccctcatgcaaggaccatctcgtgtcgaccgacgagcgagcgagcgatcgatcgatgagaggatgacgaagcttggggtgtacgttggtctctcacgGGCAGTCTCCTTGGCTAGccctgactcactcttaccg	zma-miR169i-5p	TAGCCAAGGATGACTTGCCTG	5'	Yes	gp1a	..((((((((..((.((.((((((((((((.((((.(((((((....(((((((..((((....((......((((((..(((((.(((...((......))..))).)))))..)).)))).....))..))))....)).)))))...))))))))))))))))))))).))..))))))))))))...	186	58.6	-82.8	0.7	4.13333	7.2	3.26667	14.7167	3.92154	7.09807	4.05811	12.5213	middle
74	121	zma-miR169i-3p_R+1	GGCAGTCTCCTTGGCTAGC	19	gi408832102	+	47241963	47242153	gatgagagtggtagctctggTAGCCAAGGATGACTTGCCTGtgtgctggccacgctcccctcatgcaaggaccatctcgtgtcgaccgacgagcgagcgagcgatcgatcgatgagaggatgacgaagcttggggtgtacgttggtctctcacgGGCAGTCTCCTTGGCTAGCcctgactcactcttaccg	1	zma-MIR169i,	zma-MIR169i	gatgagagtggtagctctggTAGCCAAGGATGACTTGCCTGtgtgctggccacgctcccctcatgcaaggaccatctcgtgtcgaccgacgagcgagcgagcgatcgatcgatgagaggatgacgaagcttggggtgtacgttggtctctcacgGGCAGTCTCCTTGGCTAGccctgactcactcttaccg	zma-miR169i-3p	GGCAGTCTCCTTGGCTAG	3'	Diff	gp1a	..((((((((..((.((.((((((((((((.((((.(((((((....(((((((..((((....((......((((((..(((((.(((...((......))..))).)))))..)).)))).....))..))))....)).)))))...))))))))))))))))))))).))..))))))))))))...	186	58.6	-82.8	0.7	15.1667	20.9167	5.66667	22.1667	14.3895	20.6206	7.03957	18.86	middle
75	122	zma-miR169f-5p_R-1	TAGCCAAGGATGACTTGCCT	20	gi408832102	+	47513567	47513694	caataagggcctgcctctgaTAGCCAAGGATGACTTGCCTatgtcctttgtttacaaaggatcagaattgtggacctttgtgttggttcgtaGGCAGTCTCCTTGGCTAGCctgagtggcccctattg	1	zma-MIR169h,	zma-MIR169h	caataagggcctgcctctgaTAGCCAAGGATGACTTGCCTAtgtcctttgtttacaaaggatcagaattgtggacctttgtgttggttcgtaGGCAGTCTCCTTGGCTAGcctgagtggcccctattg	zma-miR169f-5p	TAGCCAAGGATGACTTGCCTA	5'	Diff	gp1a	(((((.(((((...(((...((((((((((.((((.(((((((..((.....((((((((..((......))..))))))))..))..)))))))))))))))))))))....))).))))).)))))	128	49.2	-63.7	1	2.8	3.2	0.933333	5.96667	2.65652	3.1547	1.15946	5.0766	low
75	123	zma-miR169i-3p_R+1	GGCAGTCTCCTTGGCTAGC	19	gi408832102	+	47513567	47513694	caataagggcctgcctctgaTAGCCAAGGATGACTTGCCTatgtcctttgtttacaaaggatcagaattgtggacctttgtgttggttcgtaGGCAGTCTCCTTGGCTAGCctgagtggcccctattg	1	zma-MIR169h,	zma-MIR169h	caataagggcctgcctctgaTAGCCAAGGATGACTTGCCTAtgtcctttgtttacaaaggatcagaattgtggacctttgtgttggttcgtaGGCAGTCTCCTTGGCTAGcctgagtggcccctattg	zma-miR169i-3p	GGCAGTCTCCTTGGCTAG	3'	Diff	gp1a	(((((.(((((...(((...((((((((((.((((.(((((((..((.....((((((((..((......))..))))))))..))..)))))))))))))))))))))....))).))))).)))))	128	49.2	-63.7	1	15.1667	20.9167	5.66667	22.1667	14.3895	20.6206	7.03957	18.86	middle
76	124	zma-miR166c-5p	GGAATGTTGTCTGGCTCGAGG	21	gi408832102	+	150406705	150406796	ggGGAATGTTGTCTGGCTCGAGGtgcagaaacacgcagatctcatcgaggtcgtcttggttgttgttgatcTCGGACCAGGCTTCATTCCCC	3	zma-MIR166c,zma-MIR166e,sbi-MIR166d,	zma-MIR166e	ggGGAATGTTGTCTGGCTCGAGGtgcagaaacatacagatctcatcggtctaggttcttgtcgatcTCGGACCAGGCTTCATTCCCC	zma-miR166c-5p	GGAATGTTGTCTGGCTCGAGG	5'	Yes	gp1a	((((((((..((((((..(((((((((..(((.....((((((...))))))......)))..)))..))))))..))))))..))))))))	92	54.3	-43.6	0.9	68.5	82	21	20	64.99	80.8392	26.0878	17.0165	middle
76	125	zma-miR166a-3p	TCGGACCAGGCTTCATTCCCC	21	gi408832102	+	150406705	150406796	ggGGAATGTTGTCTGGCTCGAGGtgcagaaacacgcagatctcatcgaggtcgtcttggttgttgttgatcTCGGACCAGGCTTCATTCCCC	3	zma-MIR166c,zma-MIR166e,sbi-MIR166d,	zma-MIR166e	ggGGAATGTTGTCTGGCTCGAGGtgcagaaacatacagatctcatcggtctaggttcttgtcgatcTCGGACCAGGCTTCATTCCCC	zma-miR166a-3p	TCGGACCAGGCTTCATTCCCC	3'	Yes	gp1a	((((((((..((((((..(((((((((..(((.....((((((...))))))......)))..)))..))))))..))))))..))))))))	92	54.3	-43.6	0.9	2719.15	2393.98	1066.06	2256.16	2579.82	2360.09	1324.34	1919.6	high
77	126	zma-miR394a-5p	TTGGCATTCTGTCCACCTCC	20	gi408832102	+	154166525	154166646	tggcgcttactgagagttccTTGGCATTCTGTCCACCTCCcttcttgacgatcttgcagaaagtttgctttttttgtttgtttggaggtgggcatactgccaatggagctgcgtaggcctcc	1	zma-MIR394b,	zma-MIR394b	tggcgcttactgagagttccTTGGCATTCTGTCCACCTCCcttcttgacgatcttgcagaaagtttgctttttttgtttgtttggAGGTGGGCATACTGCCAATGgagctgcgtaggcctcc	zma-miR394a-5p	TTGGCATTCTGTCCACCTCC	5'	Yes	gp1a	.((.((((((.(..((((((((((((...(((((((((((......(((((....(((((...))))).....))))).....)))))))))))...)))))).)))))).)))))))))..	119	50	-52.7	0.9	65.5	68	45	71	62.1437	67.0374	55.9025	60.4087	middle
78	127	zma-miR172c-5p_L+1	GCAGCACCACCAAGATTCACA	21	gi408832102	+	171126410	171126532	gtGCAGCACCACCAAGATTCACAtccaactctcacgcatcttcagtgatgcatgcatgctctgtgatgtctcgcagcagctatatgcatatgtgatgagatgAGAATCTTGATGATGCTGCAT	1	zma-MIR172c,	zma-MIR172c	gtgCAGCACCACCAAGATTCACAtccaactctcacgcatcttcagtgatgcatgcatgctctgtgatgtctcgcagcagctatatgcatatgtgatgagatgAGAATCTTGATGATGCTGCAt	zma-miR172c-5p	CAGCACCACCAAGATTCACA	5'	Diff	gp1a	((((((((.((.((((((((.((((((....(((((((((......))))).((((((((((((((....)))))).)))...)))))...)))))).)))).)))))))).)).))))))))	123	46.3	-53.9	0.9	0	2	1	0	0	1.97169	1.24228	0	low
78	128	zma-miR172a_R+1	AGAATCTTGATGATGCTGCAT	21	gi408832102	+	171126410	171126532	gtGCAGCACCACCAAGATTCACAtccaactctcacgcatcttcagtgatgcatgcatgctctgtgatgtctcgcagcagctatatgcatatgtgatgagatgAGAATCTTGATGATGCTGCAT	1	zma-MIR172c,	zma-MIR172c	gtgCAGCACCACCAAGATTCACAtccaactctcacgcatcttcagtgatgcatgcatgctctgtgatgtctcgcagcagctatatgcatatgtgatgagatgAGAATCTTGATGATGCTGCAt	zma-miR172a	AGAATCTTGATGATGCTGCA	3'	Diff	gp1a	((((((((.((.((((((((.((((((....(((((((((......))))).((((((((((((((....)))))).)))...)))))...)))))).)))).)))))))).)).))))))))	123	46.3	-53.9	0.9	4.66667	3.66667	2.33333	16	4.42754	3.61476	2.89865	13.6132	middle
79	129	zma-miR396a-5p	TTCCACAGCTTTCTTGAACTG	21	gi408832102	+	173295127	173295263	acatggccctccttgccgtcTTCCACAGCTTTCTTGAACTGcatgccgccggctggtggatgctgcgcgcttgaattccggtcgatcccaagaggcgcaGTTCAATAAAGCTGTGGGAAActgcagagagaggccac	1	zma-MIR396a,	zma-MIR396a	acatggccctccttgccgtcTTCCACAGCTTTCTTGAACTGcatgccgccggctggtggatgctgcgcgcttgaattccggtcgatcccaagaggcgcaGTTCAATAAAGCTGTGGGAAActgcagagagaggccac	zma-miR396a-5p	TTCCACAGCTTTCTTGAACTG	5'	Yes	gp1a	...((((((((..(((.((.((((((((((((.((((((.((((.(((((....))))))))).((((.((((...((.....))...))))..)))).)))))).)))))))))))).)).)))..))).))))).	133	57.7	-69.9	0.9	59	58.75	63.5	72.25	55.9768	57.9183	78.8846	61.4722	middle
79	130	zma-miR396a-3p	GTTCAATAAAGCTGTGGGAAA	21	gi408832102	+	173295127	173295263	acatggccctccttgccgtcTTCCACAGCTTTCTTGAACTGcatgccgccggctggtggatgctgcgcgcttgaattccggtcgatcccaagaggcgcaGTTCAATAAAGCTGTGGGAAActgcagagagaggccac	1	zma-MIR396a,	zma-MIR396a	acatggccctccttgccgtcTTCCACAGCTTTCTTGAACTGcatgccgccggctggtggatgctgcgcgcttgaattccggtcgatcccaagaggcgcaGTTCAATAAAGCTGTGGGAAActgcagagagaggccac	zma-miR396a-3p	GTTCAATAAAGCTGTGGGAAA	3'	Yes	gp1a	...((((((((..(((.((.((((((((((((.((((((.((((.(((((....))))))))).((((.((((...((.....))...))))..)))).)))))).)))))))))))).)).)))..))).))))).	133	57.7	-69.9	0.9	71.5	87	14	32.5	67.8362	85.7684	17.3919	27.6519	middle
80	131	zma-miR164f-5p_R-1	TGGAGAAGCAGGGCACGTGC	20	gi408832102	+	176498951	176499058	cTGGAGAAGCAGGGCACGTGCtcgccgacaagtcgaagccttagggcagcttggcctgtggctgcacgcgtacgtggtcgtcgcagcacgtgcgctccttctccaaca	1	zma-MIR164f,	zma-MIR164f	cTGGAGAAGCAGGGCACGTGCTcgccgacaagtcgaagccttagggcagcttggcctgtggctgcacgcgtacgtggtcgtcgcagCACGTGCGCTCCTTCTCCAACa	zma-miR164f-5p	TGGAGAAGCAGGGCACGTGCT	5'	Diff	gp1a	.((((((((.((.(((((((((((.((((.......((((...((((......))))..)))).((((....)))))))).)).))))))))).)).))))))))...	104	63.9	-58.3	0.8	2.7619	3.02381	8.40476	12.881	2.62038	2.981	10.441	10.9595	middle
81	132	sbi-MIR166g-p5	GTTAGGGGGATTGTTGTCTGG	21	gi408832102	+	178137993	178138124	tcatgctcggattggGTTAGGGGGATTGTTGTCTGGctcggtgtctccggtcgagacggccttgccggcgccggagctgtcgtcgaccggagatcTCGGACCAGGCTTCAATCCCTttaaccatgcggcatt	2	zma-MIR166n,sbi-MIR166g,	sbi-MIR166g	tcatgctcggattaggttagggggattgttgtctggctcggggtctccggtcgagaatccttggccttgccggagttgtcgttgaccggagattTCGGACCAGGCTTCAATCCCTttaaccatgcggcatttag	sbi-MIR166g-p5	gttagggggattgttgtctgg	5'	New	gp1a	..((((.((.((..(((((..(((((((..((((((..((..((((((((((((((((((....(((....))).)))))).))))))))))))..))..))))))..)))))))..))))))).)))))).	129	60.6	-81.2	1	1	2	0	1	0.948759	1.97169	0	0.850827	low
81	133	zma-miR166j-3p	TCGGACCAGGCTTCAATCCCT	21	gi408832102	+	178137993	178138124	tcatgctcggattggGTTAGGGGGATTGTTGTCTGGctcggtgtctccggtcgagacggccttgccggcgccggagctgtcgtcgaccggagatcTCGGACCAGGCTTCAATCCCTttaaccatgcggcatt	2	zma-MIR166n,sbi-MIR166g,	zma-MIR166n	gGGATTGTTGTCTGGCTCGGTGtctccggtcgagayggccttgccggcgccggagctgtcgtcgaccggagatcTCGGACCAGGCTTCAATCCCTt	zma-miR166j-3p	TCGGACCAGGCTTCAATCCCT	3'	Yes	gp1a	..((((.((.((..(((((..(((((((..((((((..((..((((((((((((((((((....(((....))).)))))).))))))))))))..))..))))))..)))))))..))))))).)))))).	129	60.6	-81.2	1	92.0667	68.7333	39.8333	103.6	87.3491	67.7603	49.484	88.1457	middle
82	134	zma-miR171a-3p_R+1	TGATTGAGCCGCGCCAATATC	21	gi408832102	+	234515128	234515226	gatattggcgaggttcaatcagatgatgtatttttcttatatataaatttgcatgcatgaaggtgtgaatccagtgtcTGATTGAGCCGCGCCAATATC	1	zma-MIR171a,	zma-MIR171a	gaTATTGGCGAGGTTCAATCAGAtgatgtatttttcttatatataaatttgcatgcatgaaggtgtgaatccagtgtcTGATTGAGCCGCGCCAATATc	zma-miR171a-3p	TGATTGAGCCGCGCCAATAT	3'	Diff	gp1a	((((((((((.(((((((((((((.((((((.......))))))..(((..(((........)))..))).....))))))))))))).))))))))))	99	38.4	-42.3	1.1	0	0	0	0.625	0	0	0	0.531767	low
83	135	zma-miR160a-5p	TGCCTGGCTCCCTGTATGCCA	21	gi408832102	+	236407433	236407536	ttgtgtgcgTGCCTGGCTCCCTGTATGCCAcacatgtagcgcccaacccagatgctaaggttgcctgctgtgggtggcgtgcaaggggccaagcatgcatccat	2	zma-MIR160a,sbi-MIR160a,	zma-MIR160a	ttgtgtgcgTGCCTGGCTCCCTGTATGCCAcacatgtagcgcccaacccagatgytaaggttgcctgctgtgggtgGCGTGCAAGGGGCCAAGCATGcatccat	zma-miR160a-5p	TGCCTGGCTCCCTGTATGCCA	5'	Yes	gp1a	.((..(((((((.(((((((.((((((((((.(((..((((..(((((..........)))))..))))))).)))))))))).))))))).)))))))..)).	102	59.6	-57.2	0.9	11.8333	20.3333	42.3333	27.1667	11.227	20.0455	52.5897	23.1141	middle
84	136	zma-miR156a-5p	TGACAGAAGAGAGTGAGCAC	20	gi408832102	-	83887632	83887783	ttcgttccgtggctaacTGACAGAAGAGAGTGAGCACacagcgggcagactgcatcgatcgatctgcatccgagacggcgcacgtacgaatgatgatgcagctgctgctgcgtGCTCACTTCTCTCTCTGTCAGTcctctagctgctacggc	2	zma-MIR156a,sbi-MIR156i,	zma-MIR156a	ttcgttccgtggctaacTGACAGAAGAGAGTGAGCACacagcgggcagactgcatcgatcgatctgcatccgagacggcgcacgtacgaatgatgatgcagctgctgctgcgtGCTCACTTCTCTCTCTGTCAGTcctctagctgctacggc	zma-miR156a-5p	TGACAGAAGAGAGTGAGCAC	5'	Yes	gp1a	.((((...(..((((((((((((((((((((((((((.((((((.(((.((((((((.((((..(((..(((...))).)))..).)))....))))))))))))))))).)))))))).))))).)))))))))....))))..).)))).	150	56.6	-78.5	0.9	429.475	747.525	287.458	264.65	407.468	736.943	357.103	225.171	high
84	137	zma-miR156a-3p	GCTCACTTCTCTCTCTGTCAGT	22	gi408832102	-	83887632	83887783	ttcgttccgtggctaacTGACAGAAGAGAGTGAGCACacagcgggcagactgcatcgatcgatctgcatccgagacggcgcacgtacgaatgatgatgcagctgctgctgcgtGCTCACTTCTCTCTCTGTCAGTcctctagctgctacggc	2	zma-MIR156a,sbi-MIR156i,	zma-MIR156a	ttcgttccgtggctaacTGACAGAAGAGAGTGAGCACacagcgggcagactgcatcgatcgatctgcatccgagacggcgcacgtacgaatgatgatgcagctgctgctgcgtGCTCACTTCTCTCTCTGTCAGTcctctagctgctacggc	zma-miR156a-3p	GCTCACTTCTCTCTCTGTCAGT	3'	Yes	gp1a	.((((...(..((((((((((((((((((((((((((.((((((.(((.((((((((.((((..(((..(((...))).)))..).)))....))))))))))))))))).)))))))).))))).)))))))))....))))..).)))).	150	56.6	-78.5	0.9	0	0	0	4.5	0	0	0	3.82872	low
85	138	zma-miR156a-5p	TGACAGAAGAGAGTGAGCAC	20	gi408832102	-	137179087	137179203	cgcggcgggcggTGACAGAAGAGAGTGAGCACacggccgggcggaacggcaccggcggatggtgccgtcgcggacgcgtGCTCACTGCTCTATCTGTCATCcactctctcccccgct	3	zma-MIR156i,osa-MIR156i,sbi-MIR156g,	zma-MIR156i	cgcggcgggcggTGACAGAAGAGAGTGAGCACacggccgggcggaacggcaccggcggatggtgccgtcgcggacgcgtGCTCACTGCTCTATCTGTCATCcactctctcccccgct	zma-miR156a-5p	TGACAGAAGAGAGTGAGCAC	5'	Yes	gp1a	.((((.(((.((((((((((((((((((((((.((.((..(((..(((((((((.....)))))))))))))).)).))))))))).)))).)))))))))........))))))).	115	69.2	-69.3	0.9	429.475	747.525	287.458	264.65	407.468	736.943	357.103	225.171	high
85	139	zma-miR156i-3p	GCTCACTGCTCTATCTGTCATC	22	gi408832102	-	137179087	137179203	cgcggcgggcggTGACAGAAGAGAGTGAGCACacggccgggcggaacggcaccggcggatggtgccgtcgcggacgcgtGCTCACTGCTCTATCTGTCATCcactctctcccccgct	3	zma-MIR156i,osa-MIR156i,sbi-MIR156g,	zma-MIR156i	cgcggcgggcggTGACAGAAGAGAGTGAGCACacggccgggcggaacggcaccggcggatggtgccgtcgcggacgcgtGCTCACTGCTCTATCTGTCATCcactctctcccccgct	zma-miR156i-3p	GCTCACTGCTCTATCTGTCATC	3'	Yes	gp1a	.((((.(((.((((((((((((((((((((((.((.((..(((..(((((((((.....)))))))))))))).)).))))))))).)))).)))))))))........))))))).	115	69.2	-69.3	0.9	6	7	0	4	5.69255	6.90091	0	3.40331	low
86	140	zma-miR399b-5p_L-1	TGCAGCTCTCCTCTGGCATG	20	gi408832102	-	154715956	154716077	gtagctcagggtgcgaatcacagTGCAGCTCTCCTCTGGCATGaaggctgtgagagaggcatgacaatttctggccttgcccTGCCAAAGGAGAGCTGTCCTGccattcattagccctgcaa	2	zma-MIR399b,sbi-MIR399b,	zma-MIR399b	gtagctcagggtgcgaatcacaGTGCAGCTCTCCTCTGGCATGaaggctgtgagagaggcatgacaatttctggccttgcccTGCCAAAGGAGAGCTGTCCTGccattcattagccctgcaa	zma-miR399b-5p	GTGCAGCTCTCCTCTGGCATG	5'	Diff	gp1a	......((((((..((((..(((..((((((((((.(((((..((((((...(((((..........)))))))))))....))))).))))))))))..)))..))))....))))))...	113	54.9	-55.2	0.8	19.3333	5	0	6	18.3427	4.92922	0	5.10496	middle
86	141	zma-miR399b-3p	TGCCAAAGGAGAGCTGTCCTG	21	gi408832102	-	154715956	154716077	gtagctcagggtgcgaatcacagTGCAGCTCTCCTCTGGCATGaaggctgtgagagaggcatgacaatttctggccttgcccTGCCAAAGGAGAGCTGTCCTGccattcattagccctgcaa	2	zma-MIR399b,sbi-MIR399b,	zma-MIR399b	gtagctcagggtgcgaatcacaGTGCAGCTCTCCTCTGGCATGaaggctgtgagagaggcatgacaatttctggccttgcccTGCCAAAGGAGAGCTGTCCTGccattcattagccctgcaa	zma-miR399b-3p	TGCCAAAGGAGAGCTGTCCTG	3'	Yes	gp1a	......((((((..((((..(((..((((((((((.(((((..((((((...(((((..........)))))))))))....))))).))))))))))..)))..))))....))))))...	113	54.9	-55.2	0.8	28	20	0	3	26.5652	19.7169	0	2.55248	middle
87	142	zma-miR396e-5p	TTCCACAGCTTTCTTGAACTT	21	gi408832102	-	173300108	173300273	tTTCCACAGCTTTCTTGAACTTcttcttcttctctctcttagaagggccgtatagcttctttgaacctctctctctctctctctcaaaagtgtacacgaacactttcttcattctctgcctctcgctctctgatctccgaagaaggtcaagaaagccgtgggaaga	1	zma-MIR396e,	zma-MIR396e	tTTCCACAGCTTTCTTGAACTTcttcttcttctctctcttagaagggccgtatagcttctttgaacctctctctctctctctctcaaaagtgtacacgaacactttcttcattctctgcctctcgctctctgatctccgaagaaGGTCAAGAAAGCCGTGGGAAGa	zma-miR396e-5p	TTCCACAGCTTTCTTGAACTT	5'	Yes	gp1a	(((((((.((((((((((.(((((((............(((((..(((......)))..)))))......................(((((((......)))))))................................))))))).)))))))))).)))))))..	164	45.2	-46.6	0.6	17	22.75	15	25.5	16.1289	22.4279	18.6342	21.6961	middle
88	143	zma-miR399a-5p_L-1	TGCGGTTCTCCTCTGGCACG	20	gi408832102	-	228641917	228642039	tgtgaagagggtgagaatcacagTGCGGTTCTCCTCTGGCACGaaggctggccagagcagcttatattgccaccacccttcctTGCCAAAGGAGAATTGCCCTGccattcacaaccctgcaat	1	zma-MIR399a,	zma-MIR399a	tgtgaagagggtgagaatcacaGTGCGGTTCTCCTCTGGCACGaaggctggccagagcagcttatattgccaccacccttcctTGCCAAAGGAGAATTGCCCTGccattcacaaccctgcaat	zma-miR399a-5p	GTGCGGTTCTCCTCTGGCACG	5'	Diff	gp1a	.......(((((..((((..(((.((..(((((((.(((((.(((((.(((.....((((......))))..))).)))))..))))).)))))))..)).)))..))))...))))).....	111	53.7	-50.4	0.8	0	0	0	2	0	0	0	1.70165	low
88	144	zma-miR399a-3p	TGCCAAAGGAGAATTGCCCTG	21	gi408832102	-	228641917	228642039	tgtgaagagggtgagaatcacagTGCGGTTCTCCTCTGGCACGaaggctggccagagcagcttatattgccaccacccttcctTGCCAAAGGAGAATTGCCCTGccattcacaaccctgcaat	1	zma-MIR399a,	zma-MIR399a	tgtgaagagggtgagaatcacaGTGCGGTTCTCCTCTGGCACGaaggctggccagagcagcttatattgccaccacccttcctTGCCAAAGGAGAATTGCCCTGccattcacaaccctgcaat	zma-miR399a-3p	TGCCAAAGGAGAATTGCCCTG	3'	Yes	gp1a	.......(((((..((((..(((.((..(((((((.(((((.(((((.(((.....((((......))))..))).)))))..))))).)))))))..)).)))..))))...))))).....	111	53.7	-50.4	0.8	20.6667	12.6667	6.66667	12.6667	19.6077	12.4874	8.28185	10.7771	middle
89	145	zma-miR168a-5p	TCGCTTGGTGCAGATCGGGAC	21	gi408832102	-	239095553	239095656	tccgccgcgccgtctcgggcTCGCTTGGTGCAGATCGGGACccgccgcccggccgacgggacggatCCCGCCTTGCATCAAGTGAATcggagccggcgcagcga	5	zma-MIR168b,sbi-MIR168,sof-MIR168a,sof-MIR168b,ssp-MIR168a,	zma-MIR168b	tccgccgcgccgtctcgggcTCGCTTGGTGCAGATCGGGACccgccgcccggccgacgggacggatCCCGCCTTGCATCAAGTGAAtcggagccggcgcagcga	zma-miR168a-5p	TCGCTTGGTGCAGATCGGGAC	5'	Yes	gp1a	..(((.((((((.(((.(..(((((((((((((..(((((.(((...((((.....)))).))).)))))..)))))))))))))..).))).)))))).))).	101	73.1	-67.9	0.9	3038.5	3840.5	608	2480.5	2882.8	3786.13	755.305	2110.48	high
89	146	zma-miR168b-3p_R+1	CCCGCCTTGCATCAAGTGAAT	21	gi408832102	-	239095553	239095656	tccgccgcgccgtctcgggcTCGCTTGGTGCAGATCGGGACccgccgcccggccgacgggacggatCCCGCCTTGCATCAAGTGAATcggagccggcgcagcga	5	zma-MIR168b,sbi-MIR168,sof-MIR168a,sof-MIR168b,ssp-MIR168a,	zma-MIR168b	tccgccgcgccgtctcgggcTCGCTTGGTGCAGATCGGGACccgccgcccggccgacgggacggatCCCGCCTTGCATCAAGTGAAtcggagccggcgcagcga	zma-miR168b-3p	CCCGCCTTGCATCAAGTGAA	3'	Diff	gp1a	..(((.((((((.(((.(..(((((((((((((..(((((.(((...((((.....)))).))).)))))..)))))))))))))..).))).)))))).))).	101	73.1	-67.9	0.9	506	1025.5	272.5	483.5	480.072	1010.98	338.521	411.375	high
90	147	zma-miR393a-5p_L+1R-2	CTCCAAAGGGATCGCATTGAT	21	gi414584696	+	751658	751783	ccaggaagctggtggaggaCTCCAAAGGGATCGCATTGATctattctcacctgccgcctgctgcatgcgatgcgagtcgacgacaaGATCAGTGCAATCCCTTtggaattttccactcgcgccttc	1	zma-MIR393a,	zma-MIR393a	ccaggaagctggtggaggacTCCAAAGGGATCGCATTGATCTattctcacctgccgcctgctgcatgcgatgcgagtcgacgacaagATCAGTGCAATCCCTTTGGAATtttccactcgcgccttc	zma-miR393a-5p	TCCAAAGGGATCGCATTGATCT	5'	Diff	gp1a	..(((..((..(((((..(.(((((((((((.((((((((((..((((..((..(((.(((.....)))..)))))..)).))..)))))))))).))))))))))).)..)))))..)).)))..	122	54.8	-58	0.8	6	9	3.5	22.5	5.69255	8.87259	4.34797	19.1436	middle
90	148	zma-miR393a-3p_L+1R-6	GATCAGTGCAATCCCTT	17	gi414584696	+	751658	751783	ccaggaagctggtggaggaCTCCAAAGGGATCGCATTGATctattctcacctgccgcctgctgcatgcgatgcgagtcgacgacaaGATCAGTGCAATCCCTTtggaattttccactcgcgccttc	1	zma-MIR393a,	zma-MIR393a	ccaggaagctggtggaggacTCCAAAGGGATCGCATTGATCTattctcacctgccgcctgctgcatgcgatgcgagtcgacgacaagATCAGTGCAATCCCTTTGGAATtttccactcgcgccttc	zma-miR393a-3p	ATCAGTGCAATCCCTTTGGAAT	3'	Diff	gp1a	..(((..((..(((((..(.(((((((((((.((((((((((..((((..((..(((.(((.....)))..)))))..)).))..)))))))))).))))))))))).)..)))))..)).)))..	122	54.8	-58	0.8	0	8	2.5	0.5	0	7.88675	3.10569	0.425413	low
91	149	zma-miR171c-5p_L-1R+4_1ss7TC	ATTGGCGCGGTTCAATCAGAAAGC	24	gi414584696	+	8904385	8904502	ggggaatcgaaaacctacgggatATTGGTGCGGTTCAATCAGAAAGCttgcgctccaaagcccaggggctccactcttTGACTGAGCCGTGCCAATATCacgtcctcgctttgcttgc	3	zma-MIR171c,osa-MIR171c,sbi-MIR171k,	zma-MIR171c	ggggaatcgaaaacctacgggaTATTGGTGCGGTTCAATCAGAaagcttgcgctccaaagcccaggggctccactcttTGACTGAGCCGTGCCAATATCacgtcctcgctttgcttgc	zma-miR171c-5p	TATTGGTGCGGTTCAATCAGA	5'	Diff	gp1a	(((((..((........)).((((((((..(((((((.(((((.((.....(((((........)))))....)).))))).)))))))..))))))))...)))))...........	79	54.2	-46.4	0.7	2	2	0	0	1.89752	1.97169	0	0	low
91	150	zma-miR171c-3p_1ss4CT	TGATTGAGCCGTGCCAATATC	21	gi414584696	+	8904385	8904502	ggggaatcgaaaacctacgggatATTGGTGCGGTTCAATCAGAAAGCttgcgctccaaagcccaggggctccactcttTGACTGAGCCGTGCCAATATCacgtcctcgctttgcttgc	3	zma-MIR171c,osa-MIR171c,sbi-MIR171k,	zma-MIR171c	ggggaatcgaaaacctacgggaTATTGGTGCGGTTCAATCAGAaagcttgcgctccaaagcccaggggctccactcttTGACTGAGCCGTGCCAATATCacgtcctcgctttgcttgc	zma-miR171c-3p	TGACTGAGCCGTGCCAATATC	3'	Diff	gp1a	(((((..((........)).((((((((..(((((((.(((((.((.....(((((........)))))....)).))))).)))))))..))))))))...)))))...........	79	54.2	-46.4	0.7	5.09524	9.80952	8.47619	23.8571	4.83415	9.67066	10.5298	20.2983	middle
92	151	zma-MIR169c-p5	AGAACGGGATGCAGCCAAGGA	21	gi414584696	+	11299979	11300112	atgaggtagAGAACGGGATGCAGCCAAGGAtgacttgccggctcctggaacctggaggcgtctcagcttgctgtgctgtggcttagaacttagtcGGCAAGTCTGTCCTTGGCTACacctagttctcttcctct	1	zma-MIR169c,	zma-MIR169c	atgaggtagagaacgggatgCAGCCAAGGATGACTTGCCGGctcctggaacctggaggcgtctcagcttgctgtgctgtggcttagaacttagtcGGCAAGTCTGTCCTTGGCTACAcctagttctcttcctct	zma-MIR169c-p5	agaacgggatgCAGCCAAGGA	5'	New	gp1a	..((((.((((((((((.((.(((((((((((((((((((.((((........))))..(((.((((.......)))).)))............))))))))).)))))))))).))))).))))))).)))).	131	54.5	-71.4	1	37.5	39.6667	343.333	364.25	35.5785	39.1051	426.515	309.914	high
92	152	zma-miR169c-3p_R-1	GGCAAGTCTGTCCTTGGCTAC	21	gi414584696	+	11299979	11300112	atgaggtagAGAACGGGATGCAGCCAAGGAtgacttgccggctcctggaacctggaggcgtctcagcttgctgtgctgtggcttagaacttagtcGGCAAGTCTGTCCTTGGCTACacctagttctcttcctct	1	zma-MIR169c,	zma-MIR169c	atgaggtagagaacgggatgCAGCCAAGGATGACTTGCCGGctcctggaacctggaggcgtctcagcttgctgtgctgtggcttagaacttagtcGGCAAGTCTGTCCTTGGCTACAcctagttctcttcctct	zma-miR169c-3p	GGCAAGTCTGTCCTTGGCTACA	3'	Diff	gp1a	..((((.((((((((((.((.(((((((((((((((((((.((((........))))..(((.((((.......)))).)))............))))))))).)))))))))).))))).))))))).)))).	131	54.5	-71.4	1	30	10	84	227	28.4628	9.85844	104.351	193.138	middle
93	153	zma-miR156a-5p	TGACAGAAGAGAGTGAGCAC	20	gi414584696	+	31493020	31493145	ccggcgggcgcgcgcgcggTGACAGAAGAGAGTGAGCACacggccggtgtgacggcaccggcgcggatgtgccgtcgcggccgcgTGCTCACTGCTCTCTCTGTCATCcgctggcacaccctcacg	3	zma-MIR156e,osa-MIR156e,sbi-MIR156h,	zma-MIR156e	ccggcgggcgcgcgcgcggTGACAGAAGAGAGTGAGCACacggccggtgtgacggcaccggcgcggatgtgccgtcgcggccgcgtGCTCACTGCTCTCTCTGTCATCcgctggcacaccctcacg	zma-miR156a-5p	TGACAGAAGAGAGTGAGCAC	5'	Yes	gp1a	((((((((((....))).(((((((((((((((((((((.(((((...((((((((((..........))))))))))))))).))))))))).)))).)))))))))))))))............	89	72.2	-76.9	0.8	429.475	747.525	287.458	264.65	407.468	736.943	357.103	225.171	high
93	154	zma-miR156e-3p_L+1	TGCTCACTGCTCTCTCTGTCATC	23	gi414584696	+	31493020	31493145	ccggcgggcgcgcgcgcggTGACAGAAGAGAGTGAGCACacggccggtgtgacggcaccggcgcggatgtgccgtcgcggccgcgTGCTCACTGCTCTCTCTGTCATCcgctggcacaccctcacg	3	zma-MIR156e,osa-MIR156e,sbi-MIR156h,	zma-MIR156e	ccggcgggcgcgcgcgcggTGACAGAAGAGAGTGAGCACacggccggtgtgacggcaccggcgcggatgtgccgtcgcggccgcgtGCTCACTGCTCTCTCTGTCATCcgctggcacaccctcacg	zma-miR156e-3p	GCTCACTGCTCTCTCTGTCATC	3'	Diff	gp1a	((((((((((....))).(((((((((((((((((((((.(((((...((((((((((..........))))))))))))))).))))))))).)))).)))))))))))))))............	89	72.2	-76.9	0.8	34	17	7.5	13	32.2578	16.7593	9.31708	11.0608	middle
94	155	zma-miR2118b	TTCCCGATGCCTCCCATTCCTA	22	gi414584696	+	49290033	49290150	taagagcagtgggaatgggaacatggaggaaagcccatcctgttggtttcctcctccagaaaccgaggtggaagcttggttcggtgtTTCCCGATGCCTCCCATTCCTAttgttctta	1	zma-MIR2118b,	zma-MIR2118b	taagagcagtgggaatgggaacatggaggaaagcccatcctgttggtttcctcctccagaaaccgaggtggaagcttggttcggtgtTTCCCGATGCCTCCCATTCCTAttgttctta	zma-miR2118b	TTCCCGATGCCTCCCATTCCTA	3'	Yes	gp1a	((((((((((((((((((((.(((((.((((..((...((....(((((((.((((........)))).))))))).))...))..)))))).)))..))))))))))))))))))))	118	50.8	-57.8	1	7	4	0	0.5	6.64131	3.94337	0	0.425413	low
95	156	zma-miR2118d	TTCCTGATGCCTCCCATGCCTA	22	gi414584696	+	49290225	49290372	gtgagcatggaagaggaagagagggtctaagagcagtgggcatgggaacacggaggaaggcctatgagtggaaagctcattttgggtcTTCCTGATGCCTCCCATGCCTAtcgttgttaggtgctccttcctcttgcttttggctcac	2	zma-MIR2118d,sbi-MIR2118,	zma-MIR2118d	gtgagcatggaagaggaagagagggtctaagagcagtgggcatgggaacacggaggaaggcctatgagtggaaagctcattttgggtcTTCCTGATGCCTCCCATGCCTAtcgttgttaggtgctccttcctcttgcttttggctcac	zma-miR2118d	TTCCTGATGCCTCCCATGCCTA	3'	Yes	gp1a	((((((..(((((((((((.(((..(((((.(((..(((((((((((...((.((((((((((((((((.....))))))...))))))))))..))..)))))))))))..))).)))))..)))))))))))).))....))))))	148	52.7	-81.7	1	0	2	0	1	0	1.97169	0	0.850827	low
96	157	zma-miR398a-5p_R-1	GGGGCGAACTGAGAACACAT	20	gi414584696	+	169527758	169527897	gGGGGCGAACTGAGAACACATgagaataatgagatgagattgctcgcctcgcggtacggttcgtgctggcctggaccaccgtcgtcgccgttcatcttgtacgcataataatgctgcaTGTGTTCTCAGGTCGCCCCCGc	1	zma-MIR398a,	zma-MIR398a	gGGGGCGAACTGAGAACACATGagaataatgagatgagattgctcgcctcgcggtacggttcgtgctggcctggaccaccgtcgtcgccgttcatcttgtacgcataataatgctgcaTGTGTTCTCAGGTCGCCCCCGc	zma-miR398a-5p	GGGGCGAACTGAGAACACATG	5'	Diff	gp1a	((((((((.(((((((((((((......(..(((((((.......((..((((((..((((((........)))))))))).))..))..)))))))..)..((((....))))..))))))))))))).))))))))..	138	56.4	-69.1	0.9	118	117	8	18	111.954	115.344	9.93822	15.3149	middle
96	158	zma-miR398a-3p	TGTGTTCTCAGGTCGCCCCCG	21	gi414584696	+	169527758	169527897	gGGGGCGAACTGAGAACACATgagaataatgagatgagattgctcgcctcgcggtacggttcgtgctggcctggaccaccgtcgtcgccgttcatcttgtacgcataataatgctgcaTGTGTTCTCAGGTCGCCCCCGc	1	zma-MIR398a,	zma-MIR398a	gGGGGCGAACTGAGAACACATGagaataatgagatgagattgctcgcctcgcggtacggttcgtgctggcctggaccaccgtcgtcgccgttcatcttgtacgcataataatgctgcaTGTGTTCTCAGGTCGCCCCCGc	zma-miR398a-3p	TGTGTTCTCAGGTCGCCCCCG	3'	Yes	gp1a	((((((((.(((((((((((((......(..(((((((.......((..((((((..((((((........)))))))))).))..))..)))))))..)..((((....))))..))))))))))))).))))))))..	138	56.4	-69.1	0.9	42.5	66	58.5	105.5	40.3222	65.0657	72.6732	89.7622	middle
97	159	zma-miR169i-5p	TAGCCAAGGATGACTTGCCTG	21	gi414584696	+	192700339	192700489	gcgataagagtctgtccagaTAGCCAAGGATGACTTGCCTGtggcttcttggcttggcttggctcgggcaaaaccttgtgcacgttttattgctcgcctcgtggcctcgatcacaGGCAGTCTCCTTGGCTAGTccgggcgggccccttat	1	zma-MIR169j,	zma-MIR169j	gcgataagagtctgtccagaTAGCCAAGGATGACTTGCCTGtggcttcttggcttggcttggctcgggcaaaaccttgtgcacgttttattgctcgcctcgtggcctcgatcacaGGCAGTCTCCTTGGCTAGtccgggcgggccccttat	zma-miR169i-5p	TAGCCAAGGATGACTTGCCTG	5'	Yes	gp1a	...(((((.((((((((.((((((((((((.((((.((((((((..((..((((..((..(((..((((((.....((....)).....)))))))))..))))))..)))))))))))))))))))))))).)).))))))))..)))))	148	57	-72.1	0.8	4.13333	7.2	3.26667	14.7167	3.92154	7.09807	4.05811	12.5213	middle
97	160	zma-miR169i-3p_R+1	GGCAGTCTCCTTGGCTAGT	19	gi414584696	+	192700339	192700489	gcgataagagtctgtccagaTAGCCAAGGATGACTTGCCTGtggcttcttggcttggcttggctcgggcaaaaccttgtgcacgttttattgctcgcctcgtggcctcgatcacaGGCAGTCTCCTTGGCTAGTccgggcgggccccttat	1	zma-MIR169j,	zma-MIR169j	gcgataagagtctgtccagaTAGCCAAGGATGACTTGCCTGtggcttcttggcttggcttggctcgggcaaaaccttgtgcacgttttattgctcgcctcgtggcctcgatcacaGGCAGTCTCCTTGGCTAGtccgggcgggccccttat	zma-miR169i-3p	GGCAGTCTCCTTGGCTAG	3'	Diff	gp1a	...(((((.((((((((.((((((((((((.((((.((((((((..((..((((..((..(((..((((((.....((....)).....)))))))))..))))))..)))))))))))))))))))))))).)).))))))))..)))))	148	57	-72.1	0.8	15.1667	20.9167	5.66667	22.1667	14.3895	20.6206	7.03957	18.86	middle
98	161	zma-miR396c_L-1	TCCACAGGCTTTCTTGAACTG	21	gi414584696	-	1960054	1960127	cgggcatgcttTCCACAGGCTTTCTTGAACTGtgaactcgtgggtggtggtggtatgtcggatggaatgcttgg	1	zma-MIR396c,	zma-MIR396c	cgggcatgctTTCCACAGGCTTTCTTGAACTGtgaactcgtgggtggtggtggtatgtcggatggaatgcttgg	zma-miR396c	TTCCACAGGCTTTCTTGAACTG	5'	Diff	gp1a	(..((((.(..((((((..((..(.....(..((....))..).....)..))..))).)))..).))))..).	73	54.1	-20.3	0.5	1095	780.5	572	1086.5	1038.89	769.451	710.583	924.424	high
99	162	zma-miR395a-3p_L-1	TGAAGTGTTTGGGGGAACTC	20	gi414584696	-	6321644	6321709	agttctatgcaagcacttcacgaggcattgtttcaagagcttttgTGAAGTGTTTGGGGGAACTCt	1	zma-MIR395d,	zma-MIR395d	aGTTCTATGCAAGCACTTCACGAggcattgtttcaagagcttttGTGAAGTGTTTGGGGGAACTCt	zma-miR395a-3p	GTGAAGTGTTTGGGGGAACTC	3'	Diff	gp1a	((((((...(((((((((((((((((.(((...)))..)).)))))))))))))))..))))))..	64	43.9	-28	1	12.5833	10.7917	8.44444	21.1111	11.9385	10.6389	10.4903	17.9619	middle
100	163	zma-miR395a-3p_L-1	TGAAGTGTTTGGGGGAACTC	20	gi414584696	-	6322300	6322369	agttacctacaagcacgtctcgataccttggcttaataaaggccagttgTGAAGTGTTTGGGGGAACTCt	1	zma-MIR395f,	zma-MIR395f	aGTTACCTACAAGCACGTCTCGAtaccttggcttaataaaggccagttGTGAAGTGTTTGGGGGAACTCt	zma-miR395a-3p	GTGAAGTGTTTGGGGGAACTC	3'	Diff	gp1a	((((.((..(((((((.((.((((....((((((.....)))))))))).)).)))))))..))))))..	68	45.7	-26.2	0.8	12.5833	10.7917	8.44444	21.1111	11.9385	10.6389	10.4903	17.9619	middle
101	164	zma-miR395e-5p_R-1	GTTCCCTTCAAGCACTTCACA	21	gi414584696	-	6331765	6331849	aGTTCCCTTCAAGCACTTCACAtgaggcaccattcaaataacacatttcaagattaggtgcatgTGAAGTGTTTGGGGGAACTCt	1	zma-MIR395e,	zma-MIR395e	aGTTCCCTTCAAGCACTTCACATgaggcaccattcaaataacacatttcaagattaggtgcatGTGAAGTGTTTGGGGGAACTCt	zma-miR395e-5p	GTTCCCTTCAAGCACTTCACAT	5'	Diff	gp1a	(((((((.(((((((((((((((...(((((..((................))...)))))))))))))))))))))))))))..	83	42.4	-38.8	1.1	1	2	0.5	0.5	0.948759	1.97169	0.621139	0.425413	low
101	165	zma-miR395a-3p_L-1	TGAAGTGTTTGGGGGAACTC	20	gi414584696	-	6331765	6331849	aGTTCCCTTCAAGCACTTCACAtgaggcaccattcaaataacacatttcaagattaggtgcatgTGAAGTGTTTGGGGGAACTCt	1	zma-MIR395e,	zma-MIR395e	aGTTCCCTTCAAGCACTTCACATgaggcaccattcaaataacacatttcaagattaggtgcatGTGAAGTGTTTGGGGGAACTCt	zma-miR395a-3p	GTGAAGTGTTTGGGGGAACTC	3'	Diff	gp1a	(((((((.(((((((((((((((...(((((..((................))...)))))))))))))))))))))))))))..	83	42.4	-38.8	1.1	12.5833	10.7917	8.44444	21.1111	11.9385	10.6389	10.4903	17.9619	middle
102	166	zma-miR395a-3p_L-1	TGAAGTGTTTGGGGGAACTC	20	gi414584696	-	6331941	6332012	gagttccctacaagcacttcacgataccttggcttaataaaggccagttgTGAAGTGTTTGGGGGAACTCtt	2	zma-MIR395i,sbi-MIR395c,	zma-MIR395i	aGTTCCCTACAAGCACTTCACGAtaccttggcttaataaaggccagttGTGAAGTGTTTGGGGGAACTCt	zma-miR395a-3p	GTGAAGTGTTTGGGGGAACTC	3'	Diff	gp1a	(((((((((.(((((((((((((((....((((((.....))))))))))))))))))))))))))))))..	70	45.8	-43.6	1.3	12.5833	10.7917	8.44444	21.1111	11.9385	10.6389	10.4903	17.9619	middle
103	167	zma-miR395a-3p_L-1	TGAAGTGTTTGGGGGAACTC	20	gi414584696	-	6332742	6332855	gcaacgttttgtgttactaggagttccctacaagcacttcacaataccttggctcaataaattaaaggccagttgTGAAGTGTTTGGGGGAACTCttggtatcatgaagcattt	1	zma-MIR395b,	zma-MIR395b	gcaacgttttgtgttactaggaGTTCCCTACAAGCACTTCACAAtaccttggctcaataaattaaaggccagttGTGAAGTGTTTGGGGGAACTCttggtatcatgaagcattt	zma-miR395a-3p	GTGAAGTGTTTGGGGGAACTC	3'	Diff	gp1a	.....((((..((.(((((((((((((((.(((((((((((((((....(((((............))))))))))))))))))))))))))))))))))).))..))))....	105	41.2	-59.3	1.3	12.5833	10.7917	8.44444	21.1111	11.9385	10.6389	10.4903	17.9619	middle
104	168	zma-miR395a-5p_R-1	GTTCTCCTCAAACCACTTCAGT	22	gi414584696	-	6333397	6333545	tattggttggttgtcacctggaGTTCTCCTCAAACCACTTCAGTtgctgcacctagctagtttaatggcactgtgcttgcgtgcaagcggccggagctgtgtgtagctagTGAAGTGTTTGGGGGAACTCtgggtgtcaatcagcaatt	1	zma-MIR395a,	zma-MIR395a	tattggttggttgtcacctggaGTTCTCCTCAAACCACTTCAGTTgctgcacctagctagtttaatggcactgtgcttgcgtgcaagcggccggagctgtgtgtagctaGTGAAGTGTTTGGGGGAACTCtgggtgtcaatcagcaatt	zma-miR395a-5p	GTTCTCCTCAAACCACTTCAGTT	5'	Diff	gp1a	.....((((((((.((((..(((((((((.(((((.((((((...(((((((...((.(((((..((((....((((((....))))))))))))))))))))))))...))))))))))))))))))))..)))).))))))))....	140	50.3	-77.6	1	0	3	1	0	0	2.95753	1.24228	0	low
104	169	zma-miR395a-3p_L-1	TGAAGTGTTTGGGGGAACTC	20	gi414584696	-	6333397	6333545	tattggttggttgtcacctggaGTTCTCCTCAAACCACTTCAGTtgctgcacctagctagtttaatggcactgtgcttgcgtgcaagcggccggagctgtgtgtagctagTGAAGTGTTTGGGGGAACTCtgggtgtcaatcagcaatt	1	zma-MIR395a,	zma-MIR395a	tattggttggttgtcacctggaGTTCTCCTCAAACCACTTCAGTTgctgcacctagctagtttaatggcactgtgcttgcgtgcaagcggccggagctgtgtgtagctaGTGAAGTGTTTGGGGGAACTCtgggtgtcaatcagcaatt	zma-miR395a-3p	GTGAAGTGTTTGGGGGAACTC	3'	Diff	gp1a	.....((((((((.((((..(((((((((.(((((.((((((...(((((((...((.(((((..((((....((((((....))))))))))))))))))))))))...))))))))))))))))))))..)))).))))))))....	140	50.3	-77.6	1	12.5833	10.7917	8.44444	21.1111	11.9385	10.6389	10.4903	17.9619	middle
105	170	zma-miR399e-5p	GGGCTTCTCTTTCTTGGCAGG	21	gi414584696	-	16341824	16341947	atgcctaagctgtccagtttcaGGGCTTCTCTTTCTTGGCAGGgaagcatgagatgccatagctctctgctctcttcaaccctcTGCCAAAGGAGAGTTGCCCTGtaacaggactcagcttatg	2	zma-MIR399e,sbi-MIR399i,	zma-MIR399e	atgcctaagctgtccagtttcaGGGCTTCTCTTTCTTGGCAGGgaagcatgagatgccatagctctctgctctcttcaaccctcTGCCAAAGGAGAGTTGCCCTGtaacaggactcagcttatg	zma-miR399e-5p	GGGCTTCTCTTTCTTGGCAGG	5'	Yes	gp1a	.....((((((((((.(((.((((((..(((((..(((((((((.((((.((((.((....))))))))))..........)))))))))..)))))..)))))).))).))))..))))))..	117	50.8	-58.4	0.9	3	1	0	0	2.84628	0.985844	0	0	low
105	171	zma-miR399e-3p	TGCCAAAGGAGAGTTGCCCTG	21	gi414584696	-	16341824	16341947	atgcctaagctgtccagtttcaGGGCTTCTCTTTCTTGGCAGGgaagcatgagatgccatagctctctgctctcttcaaccctcTGCCAAAGGAGAGTTGCCCTGtaacaggactcagcttatg	2	zma-MIR399e,sbi-MIR399i,	zma-MIR399e	atgcctaagctgtccagtttcaGGGCTTCTCTTTCTTGGCAGGgaagcatgagatgccatagctctctgctctcttcaaccctcTGCCAAAGGAGAGTTGCCCTGtaacaggactcagcttatg	zma-miR399e-3p	TGCCAAAGGAGAGTTGCCCTG	3'	Yes	gp1a	.....((((((((((.(((.((((((..(((((..(((((((((.((((.((((.((....))))))))))..........)))))))))..)))))..)))))).))).))))..))))))..	117	50.8	-58.4	0.9	26.3333	23.6667	7.66667	33.3333	24.984	23.3316	9.52413	28.3609	middle
106	172	zma-miR156a-5p	TGACAGAAGAGAGTGAGCAC	20	gi414584696	-	180193496	180193662	tggctgctagatggtgtggcTGACAGAAGAGAGTGAGCACgcatcggccagactgcatctatatacggctgccccaaagcgacggatcgatggatgcctagcctaggcctaggcgcagctgctgttgcgtGCTCACTTCTCTTTCTGTCAGCtctctctctcatcct	1	zma-MIR156f,	zma-MIR156f	tggctgctagatggtgtggcTGACAGAAGAGAGTGAGCACgcatcggccagactgcatctatatacggctgccccaaagcgacggatcgatggatgcctagcctaggcctaggcgcagctgctgttgcgtGCTCACTTCTCTTTCTGTCAGCtctctctctcatcct	zma-miR156a-5p	TGACAGAAGAGAGTGAGCAC	5'	Yes	gp1a	.((.((..(((..(...((((((((((((((((((((((((((.((((.((.((((.(((((...((..(((......))).)).....))))).(((((((....).)))))))))))))))).)))))))))))).))))).))))))))))..)))..)).)).	165	56.3	-80.4	0.9	429.475	747.525	287.458	264.65	407.468	736.943	357.103	225.171	high
106	173	zma-miR156d-3p	GCTCACTTCTCTTTCTGTCAGC	22	gi414584696	-	180193496	180193662	tggctgctagatggtgtggcTGACAGAAGAGAGTGAGCACgcatcggccagactgcatctatatacggctgccccaaagcgacggatcgatggatgcctagcctaggcctaggcgcagctgctgttgcgtGCTCACTTCTCTTTCTGTCAGCtctctctctcatcct	1	zma-MIR156f,	zma-MIR156f	tggctgctagatggtgtggcTGACAGAAGAGAGTGAGCACgcatcggccagactgcatctatatacggctgccccaaagcgacggatcgatggatgcctagcctaggcctaggcgcagctgctgttgcgtGCTCACTTCTCTTTCTGTCAGCtctctctctcatcct	zma-miR156d-3p	GCTCACTTCTCTTTCTGTCAGC	3'	Yes	gp1a	.((.((..(((..(...((((((((((((((((((((((((((.((((.((.((((.(((((...((..(((......))).)).....))))).(((((((....).)))))))))))))))).)))))))))))).))))).))))))))))..)))..)).)).	165	56.3	-80.4	0.9	20.6667	34.3333	7.66667	46.6667	19.6077	33.8473	9.52413	39.7053	middle
107	174	zma-miR164a-5p	TGGAGAAGCAGGGCACGTGCA	21	gi414584696	-	216627448	216627599	cagtgacaaggaccacgcTGGAGAAGCAGGGCACGTGCAtgcgcataccatatagctagacgatgttctctctcgctccgctcgaccaagcttcatgtatggatgggtacgcacgcacgtgttctccttctccatcgaggtctttctcactt	1	zma-MIR164a,	zma-MIR164a	cagtgacaaggaccacgcTGGAGAAGCAGGGCACGTGCAtgcgcataccatatagctagacgatgttctctctcgctccgctcgaccaagcttcatgtatggatgggtacgcacgCACGTGTTCTCCTTCTCCATCgaggtctttctcactt	zma-miR164a-5p	TGGAGAAGCAGGGCACGTGCA	5'	Yes	gp1a	.(((((.(((((((.((.((((((((.((..(((((((.(((((((.(((((((((.(((.((.....))))).))...(((......)))....))))))))))....)))).)))))))..)).)))))))).)).))))))).))))).	150	53.9	-70.3	0.9	84.1119	72.2738	133.005	207.348	79.8019	71.2507	165.229	176.417	middle
108	175	zma-miR160f-5p_1ss21GA	TGCCTGGCTCCCTGTATGCCA	21	gi414584696	-	236870675	236870790	gaggtgaaagatagggaataTGCCTGGCTCCCTGTATGCCGctcgcatggctaccaccgcctgtggtcgttgcggctggcgtgcgaggtgccaggcatgttttaataattatctcc	2	zma-MIR160f,zma-MIR160e,	zma-MIR160f	gaggtgaaagatagggaataTGCCTGGCTCCCTGTATGCCGctcgcatggctaccaccgcctgtggtcgttgcggctgGCGTGCGAGGTGCCAGGCATGttttaataattatctcc	zma-miR160f-5p	TGCCTGGCTCCCTGTATGCCG	5'	Diff	gp1a	(((((((...((...(((((((((((((.((..(((((((((.(((((((((((........))))))).)))))).)))))))..)).)))))))))))))..))..))))))).	115	56	-60.2	0.9	15.8333	22	44.1667	28.8333	15.022	21.6886	54.8673	24.5322	middle
109	176	zma-miR528a-5p	TGGAAGGGGCATGCAGAGGAG	21	gi414864194	+	6415592	6415714	gTGGAAGGGGCATGCAGAGGAGgagcacgagcgaggtgtggctggaagaagcagccggggcctgtgtgctatatacccctcgcaagctctcctcactcctcTCCTGTGCCTGCCTCTTCCATt	1	zma-MIR528a,	zma-MIR528a	gTGGAAGGGGCATGCAGAGGAGgagcacgagcgaggtgtggctggaagaagcagccggggcctgtgtgctatatacccctcgcaagctctcctcactcctctCCTGTGCCTGCCTCTTCCATT	zma-miR528a-5p	TGGAAGGGGCATGCAGAGGAG	5'	Yes	gp1a	((((((((((((.(((.(((((.((...(((.((((...(((((.......))))).((((.((((..............)))).)))).)))).)))))))))).))).)))))))))))).	122	61	-60.9	0.8	950	1251.5	2091.5	1588.5	901.321	1233.78	2598.22	1351.54	high
109	177	zma-miR528a-3p_L+1R-1	TCCTGTGCCTGCCTCTTCCAT	21	gi414864194	+	6415592	6415714	gTGGAAGGGGCATGCAGAGGAGgagcacgagcgaggtgtggctggaagaagcagccggggcctgtgtgctatatacccctcgcaagctctcctcactcctcTCCTGTGCCTGCCTCTTCCATt	1	zma-MIR528a,	zma-MIR528a	gTGGAAGGGGCATGCAGAGGAGgagcacgagcgaggtgtggctggaagaagcagccggggcctgtgtgctatatacccctcgcaagctctcctcactcctctCCTGTGCCTGCCTCTTCCATT	zma-miR528a-3p	CCTGTGCCTGCCTCTTCCATT	3'	Diff	gp1a	((((((((((((.(((.(((((.((...(((.((((...(((((.......))))).((((.((((..............)))).)))).)))).)))))))))).))).)))))))))))).	122	61	-60.9	0.8	63	82.5	26	33.5	59.7718	81.3321	32.2992	28.5027	middle
110	178	zma-miR171d-5p	TGTTGGCTCGGCTCACTCAGA	21	gi414864194	+	7954980	7955105	agaaatggaatagtagctatgaTGTTGGCTCGGCTCACTCAGAcgacgtacgcgcgcgagatcatgtgctatgccgctgctgtttcTGATTGAGCCGTGCCAATATCttagtactcttccatgcat	1	zma-MIR171e,	zma-MIR171e	agaaatggaatagtagctatgaTGTTGGCTCGGCTCACTCAGAcgacgtacgcgcgcgagatcatgtgctatgccgctgctgtttcTGATTGAGCCGTGCCAATATCttagtactcttccatgcat	zma-miR171d-5p	TGTTGGCTCGGCTCACTCAGA	5'	Yes	gp1a	....((((((.(((.((((.(((((((((.(((((((.(((((.((((((.(((.(((((........)).))))))))).)))))))).))))))).))))))))).))))))).))))))....	118	49.2	-60	1	3	1	0	0.5	2.84628	0.985844	0	0.425413	low
110	179	zma-miR171d-3p	TGATTGAGCCGTGCCAATATC	21	gi414864194	+	7954980	7955105	agaaatggaatagtagctatgaTGTTGGCTCGGCTCACTCAGAcgacgtacgcgcgcgagatcatgtgctatgccgctgctgtttcTGATTGAGCCGTGCCAATATCttagtactcttccatgcat	1	zma-MIR171e,	zma-MIR171e	agaaatggaatagtagctatgaTGTTGGCTCGGCTCACTCAGAcgacgtacgcgcgcgagatcatgtgctatgccgctgctgtttcTGATTGAGCCGTGCCAATATCttagtactcttccatgcat	zma-miR171d-3p	TGATTGAGCCGTGCCAATATC	3'	Yes	gp1a	....((((((.(((.((((.(((((((((.(((((((.(((((.((((((.(((.(((((........)).))))))))).)))))))).))))))).))))))))).))))))).))))))....	118	49.2	-60	1	3.42857	6.30952	8.30952	24.8155	3.25289	6.2202	10.3227	21.1137	middle
111	180	zma-miR167e-5p	TGAAGCTGCCAGCATGATCTG	21	gi414864194	+	12595523	12595631	aTGAAGCTGCCAGCATGATCTGaaaccatacgtgttctttgattcccatctgaagaaagagttggctttcatggagaaccgacggtcAGATCATGTGGCAGTTTCATTt	1	zma-MIR167j,	zma-MIR167j	aTGAAGCTGCCAGCATGATCTGaaaccatacgtgttctttgattcccatctgaagaaagagttggctttcatggagaaccgacggtcaGATCATGTGGCAGTTTCATTt	zma-miR167e-5p	TGAAGCTGCCAGCATGATCTG	5'	Yes	gp1a	((((((((((((.((((((((((..((...((.(((((((((...((((((......)))..)))...)))..))))))))..))))))))))))))))))))))))..	107	44	-47.7	1	12.1333	22.0333	31.1333	26.2333	11.5116	21.7214	38.6762	22.32	middle
111	181	zma-miR167j-3p_L+1	AGATCATGTGGCAGTTTCATT	21	gi414864194	+	12595523	12595631	aTGAAGCTGCCAGCATGATCTGaaaccatacgtgttctttgattcccatctgaagaaagagttggctttcatggagaaccgacggtcAGATCATGTGGCAGTTTCATTt	1	zma-MIR167j,	zma-MIR167j	aTGAAGCTGCCAGCATGATCTGaaaccatacgtgttctttgattcccatctgaagaaagagttggctttcatggagaaccgacggtcaGATCATGTGGCAGTTTCATTt	zma-miR167j-3p	GATCATGTGGCAGTTTCATT	3'	Diff	gp1a	((((((((((((.((((((((((..((...((.(((((((((...((((((......)))..)))...)))..))))))))..))))))))))))))))))))))))..	107	44	-47.7	1	1	4	7	4	0.948759	3.94337	8.69594	3.40331	low
112	182	zma-miR166g-5p	GGAATGTTGTCTGGTTGGAGA	21	gi414864194	+	13560295	13560420	ggGGAATGTTGTCTGGTTGGAGAcctaacaccgcgaattaatcatccatgccatggaagcagcatatgcccgcctgcatctatccatgcatgatggtggaaggttTCGGACCAGGCTTCATTCCCC	1	zma-MIR166g,	zma-MIR166g	ggGGAATGTTGTCTGGTTGGAGAcctaacaccrcgaattaatcatccatgccatggaagcagcatatgcccgcctgcatctatccatgcatgatggtggaaggttTCGGACCAGGCTTCATTCCCC	zma-miR166g-5p	GGAATGTTGTCTGGTTGGAGA	5'	Yes	gp1a	((((((((..(((((((..(((((((..((((..((.....))...(((((.(((((.(((((........).)))).....))))))))))..))))..)))))))..)))))))..))))))))	126	52.4	-60.6	0.9	1	2	13	6	0.948759	1.97169	16.1496	5.10496	middle
112	183	zma-miR166a-3p	TCGGACCAGGCTTCATTCCCC	21	gi414864194	+	13560295	13560420	ggGGAATGTTGTCTGGTTGGAGAcctaacaccgcgaattaatcatccatgccatggaagcagcatatgcccgcctgcatctatccatgcatgatggtggaaggttTCGGACCAGGCTTCATTCCCC	1	zma-MIR166g,	zma-MIR166g	ggGGAATGTTGTCTGGTTGGAGAcctaacaccrcgaattaatcatccatgccatggaagcagcatatgcccgcctgcatctatccatgcatgatggtggaaggttTCGGACCAGGCTTCATTCCCC	zma-miR166a-3p	TCGGACCAGGCTTCATTCCCC	3'	Yes	gp1a	((((((((..(((((((..(((((((..((((..((.....))...(((((.(((((.(((((........).)))).....))))))))))..))))..)))))))..)))))))..))))))))	126	52.4	-60.6	0.9	2719.15	2393.98	1066.06	2256.16	2579.82	2360.09	1324.34	1919.6	high
113	184	zma-miR164e-5p	TGGAGAAGCAGGACACGTGAG	21	gi414864194	+	46848652	46848767	gTGGAGAAGCAGGACACGTGAGcgaccatccagttccactcccgctggctcgctgctggagctcccggcggcttggtgagtttggGTGGTCGTTCATGTGTCCGCCCtctccaccg	1	zma-MIR164e,	zma-MIR164e	gTGGAGAAGCAGGACACGTGAGcgaccatccagttccactcccgctggctcgctgctggagctcccggcggcttggtgagtttgggtggtcgttCATGTGTCCGCCCTCTCCACCg	zma-miR164e-5p	TGGAGAAGCAGGACACGTGAG	5'	Yes	gp1a	(((((((.((.((((((((((((((((((((((...((((.(((((((...(((.....)))..)))))))...))))...))))))))))))))))))))))))..)))))))..	114	64.7	-73.9	1	12	12	144	103	11.3851	11.8301	178.888	87.6352	middle
113	185	zma-MIR164e-p3_1ss22CT	GTGGTCGTTCATGTGTCCGCCT	22	gi414864194	+	46848652	46848767	gTGGAGAAGCAGGACACGTGAGcgaccatccagttccactcccgctggctcgctgctggagctcccggcggcttggtgagtttggGTGGTCGTTCATGTGTCCGCCCtctccaccg	1	zma-MIR164e,	zma-MIR164e	gTGGAGAAGCAGGACACGTGAGcgaccatccagttccactcccgctggctcgctgctggagctcccggcggcttggtgagtttgggtggtcgttCATGTGTCCGCCCTCTCCACCg	zma-MIR164e-p3	gtggtcgttCATGTGTCCGCCC	3'	New	gp1a	(((((((.((.((((((((((((((((((((((...((((.(((((((...(((.....)))..)))))))...))))...))))))))))))))))))))))))..)))))))..	114	64.7	-73.9	1	0	0	4	6	0	0	4.96911	5.10496	low
114	186	zma-miR171h-3p_L-1R+1	TGAGCCGAACCAATATCACTC	21	gi414864194	+	152260190	152260313	gggaggaaggagacgacatggcgtggtattgtttcggctcatgtccttcttcgatcgagtcttgccgttggatttggatgtgatgTGAGCCGAACCAATATCACTCatgtactcttcattccca	2	zma-MIR171h,sbi-MIR171e,	zma-MIR171h	gggaggaaggagacgacatggcgTGGTATTGTTTCGGCTCATGTccttcttcgatcgagtcttgccgttggatttggatgtgatGTGAGCCGAACCAATATCACTcatgtactcttcattccca	zma-miR171h-3p	GTGAGCCGAACCAATATCACT	3'	Diff	gp1a	(((((..(((((...((((((.(((((((((.(((((((((..((......((..(((((((.......)))))))..)).))..))))))))).))))))))))))))).)))))..))))).	123	49.2	-56.7	0.9	9.5	16.5	12	22	9.01321	16.2664	14.9073	18.7182	middle
115	187	zma-miR166a-3p	TCGGACCAGGCTTCATTCCCC	21	gi414864194	+	241298238	241298320	ggggaatgtcgtctggcgcgagaccgtaccagacgacgtgctctctcggtcgtcggacggtcTCGGACCAGGCTTCATTCCCC	1	zma-MIR166i,	zma-MIR166i	ggGGAATGTCGTCTGGCGCGAGAccgtaccagacgacgtgctctctcggtcgtcggacggtcTCGGACCAGGCTTCATTCCCC	zma-miR166a-3p	TCGGACCAGGCTTCATTCCCC	3'	Yes	gp1a	((((((((..((((((..(((((((((.((.((((((...........)))))))))))))))))..))))))..))))))))	83	65.1	-53.1	1	2719.15	2393.98	1066.06	2256.16	2579.82	2360.09	1324.34	1919.6	high
116	188	sbi-MIR171h-p5	TTGGCGCGCCTCAATCCGAAGG	22	gi414864194	+	245903463	245903542	ggtaTTGGCGTGCCTCAATCCGAAGGcgtggctgactggcgcggcagccatgttcttggaTTGAGCCGCGTCAATATCTc	2	zma-MIR171l,sbi-MIR171h,	sbi-MIR171h	ggtattggcgcgcctcaatccgaaggcgtggctgatttggcatggcagccatgttcttGGATTGAGCCGCGTCAATATCtc	sbi-MIR171h-p5	ttggcgcgcctcaatccgaagg	5'	New	gp1a	((((((((((((.((((((((((..(((((((((.(((...))))))))))))..)))))))))).))))))))))))..	78	58.8	-52.3	1.1	0.5	1	0	1.5	0.474379	0.985844	0	1.27624	low
116	189	zma-miR171l-3p_L-3R+1	TTGAGCCGCGTCAATATCT	19	gi414864194	+	245903463	245903542	ggtaTTGGCGTGCCTCAATCCGAAGGcgtggctgactggcgcggcagccatgttcttggaTTGAGCCGCGTCAATATCTc	2	zma-MIR171l,sbi-MIR171h,	zma-MIR171l	gTATTGGCGTGCCTCAATCCGAaggcgtggctgactggcgcggcagccatgttcttGGATTGAGCCGCGTCAATATCt	zma-miR171l-3p	GGATTGAGCCGCGTCAATATC	3'	Diff	gp1a	((((((((((((.((((((((((..(((((((((.(((...))))))))))))..)))))))))).))))))))))))..	78	58.8	-52.3	1.1	1	0	1	2	0.948759	0	1.24228	1.70165	low
117	190	zma-MIR171i-p3	TGATTGAGCCGTGCCAATATC	21	gi414864194	+	273293188	273293291	ctggttggctgagagagtgcgatgttggcacggttcaatcaaatcgccggccgggttgacttgtTGATTGAGCCGTGCCAATATCacaaccttctctagcctag	1	zma-MIR171i,	zma-MIR171i	ctggttggctgagagagtgcgaTGTTGGCACGGTTCAATCAAAtcgccggccgggttgacttgttgaTTGAGCCGTGCCAATATCACaaccttctctagcctag	zma-MIR171i-p3	tgaTTGAGCCGTGCCAATATC	3'	New	gp1a	......(((((((((..((.((((((((((((((((((((((.(((((.....)).)))....)))))))))))))))))))))).))...))))).))))...	95	52.9	-53.4	1	3.42857	6.30952	8.30952	24.3155	3.25289	6.2202	10.3227	20.6883	middle
118	191	zma-miR390a-5p	AAGCTCAGGAGGGATAGCGCC	21	gi414864194	+	292578889	292579069	gAAGCTCAGGAGGGATAGCGCCtaggaaaacacatagatcggagccggccgcgaggagaaagaaagagccaagagatatgtgtgatgaataatctacatggatcttggctagcttttgtgttctcctctggaggcgtggttctgtctatcaatctGAAGCGCTATCTATCCTGAGCtccac	1	zma-MIR390a,	zma-MIR390a	gAAGCTCAGGAGGGATAGCGCCtaggaaaacacatagatcggagccggccgcgaggagaaagaaagagccaagagatatgtgtgatgaataatctacatggatcttggctagcttttgtgttctcctctggaggcgtggttctgtctatcaatctgaagCGCTATCTATCCTGAGCTCCAc	zma-miR390a-5p	AAGCTCAGGAGGGATAGCGCC	5'	Yes	gp1a	..(((((((((..((((((((...(((......(((((.(((((((((((..((((((((.(((((((((((((..((((((.(((.....)))))))))..))))))))..)))))...))))))))....))).)))))))))))))...)))...))))))))..)))))))))....	175	49.2	-90.4	1	161	199.5	80	146.5	152.75	196.676	99.3822	124.646	middle
118	192	zma-MIR390a-p3	GAAGCGCTATCTATCCTGAGC	21	gi414864194	+	292578889	292579069	gAAGCTCAGGAGGGATAGCGCCtaggaaaacacatagatcggagccggccgcgaggagaaagaaagagccaagagatatgtgtgatgaataatctacatggatcttggctagcttttgtgttctcctctggaggcgtggttctgtctatcaatctGAAGCGCTATCTATCCTGAGCtccac	1	zma-MIR390a,	zma-MIR390a	gAAGCTCAGGAGGGATAGCGCCtaggaaaacacatagatcggagccggccgcgaggagaaagaaagagccaagagatatgtgtgatgaataatctacatggatcttggctagcttttgtgttctcctctggaggcgtggttctgtctatcaatctgaagCGCTATCTATCCTGAGCTCCAc	zma-MIR390a-p3	gaagCGCTATCTATCCTGAGC	3'	New	gp1a	..(((((((((..((((((((...(((......(((((.(((((((((((..((((((((.(((((((((((((..((((((.(((.....)))))))))..))))))))..)))))...))))))))....))).)))))))))))))...)))...))))))))..)))))))))....	175	49.2	-90.4	1	1.5	2.5	1	2	1.42314	2.46461	1.24228	1.70165	low
119	193	zma-miR169l-5p_R+1	TAGCCAGGGATGATTTGCCTGT	22	gi414864194	+	298277019	298277107	gTAGCCAGGGATGATTTGCCTGTggttcctgtcgttgccatgccaatgcctgtactgttcgatctacGGGCAAATCATCCCTGCTACCg	1	zma-MIR169l,	zma-MIR169l	gTAGCCAGGGATGATTTGCCTGtggttcctgtcgttgccatgccaatgcctgtactgttcgatctacgGGCAAATCATCCCTGCTACCg	zma-miR169l-5p	TAGCCAGGGATGATTTGCCTG	5'	Diff	gp1a	((((.((((((((((((((((((((.....((((..((..(((........)))..)).))))))))))))))))))))))))))))..	87	53.9	-44.4	0.9	1	1	0	6	0.948759	0.985844	0	5.10496	low
119	194	zma-miR169l-3p_L+1	GGGCAAATCATCCCTGCTACC	21	gi414864194	+	298277019	298277107	gTAGCCAGGGATGATTTGCCTGTggttcctgtcgttgccatgccaatgcctgtactgttcgatctacGGGCAAATCATCCCTGCTACCg	1	zma-MIR169l,	zma-MIR169l	gTAGCCAGGGATGATTTGCCTGtggttcctgtcgttgccatgccaatgcctgtactgttcgatctacgGGCAAATCATCCCTGCTACCg	zma-miR169l-3p	GGCAAATCATCCCTGCTACC	3'	Diff	gp1a	((((.((((((((((((((((((((.....((((..((..(((........)))..)).))))))))))))))))))))))))))))..	87	53.9	-44.4	0.9	0	0	0	1	0	0	0	0.850827	low
120	195	zma-miR166b-5p	GGAATGTTGTCTGGTTCAAGG	21	gi414864194	-	223215453	223215568	gtGGAATGTTGTCTGGTTCAAGGtcttgctttccgatttgaggatgatccatgcttgcatgtgtagttttttttgttcctcagatctacaagatcTCGGACCAGGCTTCATTCCCC	1	zma-MIR166b,	zma-MIR166b	gtGGAATGTTGTCTGGTTCAAGGtcttgctwtccgatttgaggatgatccatgcttgcatgtgtagttttttttgttcctcagatctacaagatcTCGGACCAGGCTTCATTCCCC	zma-miR166b-5p	GGAATGTTGTCTGGTTCAAGG	5'	Yes	gp1a	..((((((..(((((((((.((((((((......((((((((((..(..((((....))))..)............))))))))))..)))))))).)))))))))..))))))..	112	44.8	-48.4	0.9	2.5	3	1	0.5	2.3719	2.95753	1.24228	0.425413	low
120	196	zma-miR166a-3p	TCGGACCAGGCTTCATTCCCC	21	gi414864194	-	223215453	223215568	gtGGAATGTTGTCTGGTTCAAGGtcttgctttccgatttgaggatgatccatgcttgcatgtgtagttttttttgttcctcagatctacaagatcTCGGACCAGGCTTCATTCCCC	1	zma-MIR166b,	zma-MIR166b	gtGGAATGTTGTCTGGTTCAAGGtcttgctwtccgatttgaggatgatccatgcttgcatgtgtagttttttttgttcctcagatctacaagatcTCGGACCAGGCTTCATTCCCC	zma-miR166a-3p	TCGGACCAGGCTTCATTCCCC	3'	Yes	gp1a	..((((((..(((((((((.((((((((......((((((((((..(..((((....))))..)............))))))))))..)))))))).)))))))))..))))))..	112	44.8	-48.4	0.9	2719.15	2393.98	1066.06	2256.16	2579.82	2360.09	1324.34	1919.6	high
121	197	zma-MIR159e-p3_1ss17CA	CGGCGACGGCGGCGGCAGAGG	21	gi414864194	-	246032144	246032270	gcagctcctgcagcatctgttcgaggctcgccgcgttctgatgatccggcagcgcaagtccggCGGCGACGGCGGCGGCCGAGGtcggcggcgccggctggccgtattggtttgaagggagctccac	1	zma-MIR159e,	zma-MIR159e	gCAGCTCCTGCAGCATCTGTTCgaggctcgccgcgttctgatgatccggcagcgcaagtccggcggcgacggcggcggccgaggtcggcggcgccggctggccgtATTGGTTTGAAGGGAGCTCCAc	zma-MIR159e-p3	cggcgacggcggcggccgagg	3'	New	gp1a	..(((((((.(((.(((.......(((..((((.(..(((..((((((((.((....))(((.((....)).)))..)))).))))..)))..)))))..))).....))))))..)))))))....	121	70.1	-55.2	0.6	0	1	0	0	0	0.985844	0	0	low
122	198	zma-miR166h-5p_L-1R+2	GAATGACGTCCGGTCCGAACGT	22	gi414864194	-	274716709	274716784	gggGAATGACGTCCGGTCCGAACGAgccacggctgctgctgcgccgccgcgggctTCGGACCAGGCTTCATTCCCC	2	zma-MIR166h,zma-MIR166f,	zma-MIR166f	ggGGAATGACGTCCGGTCCGAACaagccacggctgctgctgcgctaccgccgcggctTCGGACCAGGCTTCATTCCCC	zma-miR166h-5p	GGAATGACGTCCGGTCCGAAC	5'	Diff	gp1a	(((((((((.(((.(((((((...((((.((((.((......)).))))..))))))))))).))).)))))))))	76	71.1	-48.4	0.9	26	13	2	5	24.6677	12.816	2.48455	4.25413	middle
122	199	zma-miR166a-3p	TCGGACCAGGCTTCATTCCCC	21	gi414864194	-	274716709	274716784	gggGAATGACGTCCGGTCCGAACGAgccacggctgctgctgcgccgccgcgggctTCGGACCAGGCTTCATTCCCC	2	zma-MIR166h,zma-MIR166f,	zma-MIR166f	ggGGAATGACGTCCGGTCCGAACaagccacggctgctgctgcgctaccgccgcggctTCGGACCAGGCTTCATTCCCC	zma-miR166a-3p	TCGGACCAGGCTTCATTCCCC	3'	Yes	gp1a	(((((((((.(((.(((((((...((((.((((.((......)).))))..))))))))))).))).)))))))))	76	71.1	-48.4	0.9	2719.15	2393.98	1066.06	2256.16	2579.82	2360.09	1324.34	1919.6	high
123	200	zma-miR160a-5p	TGCCTGGCTCCCTGTATGCCA	21	gi414864194	-	283581291	283581432	ggccaggggcgggatcgataTGCCTGGCTCCCTGTATGCCActcgcatggctgccaactcatcatgcatacactgctagctagtcgttggctccactgcggatggcgtgcgtggagccaagcatgaccgatcatctcctcct	1	zma-MIR160d,	zma-MIR160d	ggccaggggcgggatcgataTGCCTGGCTCCCTGTATGCCActcgcatggctgccaactcatcatgcatacactgctagctagtcgttggctccactgcggatgGCGTGCGTGGAGCCAAGCATGaccgatcatctcctcct	zma-miR160a-5p	TGCCTGGCTCCCTGTATGCCA	5'	Yes	gp1a	((..(((((...(((((.(((((.(((((((..((((((((..(((((((..((((((.......(((.....))).........)))))).))).))))..))))))))..))))))).)))))..)))))..))))))).	141	59.9	-70.2	0.8	11.8333	20.3333	42.3333	27.1667	11.227	20.0455	52.5897	23.1141	middle
124	201	zma-miR167a-5p	TGAAGCTGCCAGCATGATCTA	21	gi414864194	-	287728642	287728774	tgcccaagggaacgagTGAAGCTGCCAGCATGATCTAgctctgagtgatcacccgaaaaagaacaatagttctaggtggtcatgccttgctaGGTCATGCTGCTGCAGCCTCACTtcttcccgtcgttgggca	2	zma-MIR167d,sbi-MIR167a,	zma-MIR167d	tgcccaagggaacgagTGAAGCTGCCAGCATGATCTAgctctgagtgatcacccgaaaaagaacaatagttctaggtggtcatgccttgctaGGTCATGCTGCTGCAGCCTCACTtcttcccgtcgttgggca	zma-miR167a-5p	TGAAGCTGCCAGCATGATCTA	5'	Yes	gp1a	.(((((((((((..(((((.(((((((((((((((((((.....(((((((((......(((((....))))).))))))))).....))))))))))))))..))))).)))))..)))))....)))))).	131	52.6	-75.9	1.1	7.8	18.1167	14.3	12.15	7.40032	17.8602	17.7646	10.3375	middle
124	202	zma-miR167d-3p	GGTCATGCTGCTGCAGCCTCACT	23	gi414864194	-	287728642	287728774	tgcccaagggaacgagTGAAGCTGCCAGCATGATCTAgctctgagtgatcacccgaaaaagaacaatagttctaggtggtcatgccttgctaGGTCATGCTGCTGCAGCCTCACTtcttcccgtcgttgggca	2	zma-MIR167d,sbi-MIR167a,	zma-MIR167d	tgcccaagggaacgagTGAAGCTGCCAGCATGATCTAgctctgagtgatcacccgaaaaagaacaatagttctaggtggtcatgccttgctaGGTCATGCTGCTGCAGCCTCACTtcttcccgtcgttgggca	zma-miR167d-3p	GGTCATGCTGCTGCAGCCTCACT	3'	Yes	gp1a	.(((((((((((..(((((.(((((((((((((((((((.....(((((((((......(((((....))))).))))))))).....))))))))))))))..))))).)))))..)))))....)))))).	131	52.6	-75.9	1.1	1	0	4	1	0.948759	0	4.96911	0.850827	low
125	203	zma-MIR319b-p5	AGCTGCCGACTCATTCACCCA	21	gi414875515	+	2801942	2802154	gacgacgatggctggatggaagagagcgtccttcagtccactcaggggcggtgctagggtcgaattAGCTGCCGACTCATTCACCCAcatgccaagcaaacggccatggaaaccagctttgcagatgagtgaatgaagcgggaggtaaaagcttcgatctcgcaccgtctttgcTTGGACTGAAGGGTGCTCCCTcctccctcgctccttgtt	1	zma-MIR319b,	zma-MIR319b	gacgacgatggctggatggaagAGAGCGTCCTTCAGTCCACTCaggggcggtgctagggtcgaattagctgccgactcattcacccacatgccaagcaaacggccatggaaaccagctttgcagatgagtgaatgaagcgggaggtaaaagcttcgatctcgcaccgtctttgcTTGGACTGAAGGGTGCTCCCtcctccctcgctccttgtt	zma-MIR319b-p5	agctgccgactcattcaccca	5'	New	gp1a	...(((((.(((.(((.((.((.((((..(((((((((((..((..((((((((..(((((((((((.((.(((..((((((((.((..(((.((((....((.........)).)))).)))..)).))))))))..))).)).)))....)))))))).))))))))..))..)))))))))))..)))).)))))))...)))..)))))	210	55.9	-101.8	0.9	1.5	0	1.5	0	1.42314	0	1.86342	0	low
125	204	zma-miR319a-3p_R+1	TTGGACTGAAGGGTGCTCCCT	21	gi414875515	+	2801942	2802154	gacgacgatggctggatggaagagagcgtccttcagtccactcaggggcggtgctagggtcgaattAGCTGCCGACTCATTCACCCAcatgccaagcaaacggccatggaaaccagctttgcagatgagtgaatgaagcgggaggtaaaagcttcgatctcgcaccgtctttgcTTGGACTGAAGGGTGCTCCCTcctccctcgctccttgtt	1	zma-MIR319b,	zma-MIR319b	gacgacgatggctggatggaagAGAGCGTCCTTCAGTCCACTCaggggcggtgctagggtcgaattagctgccgactcattcacccacatgccaagcaaacggccatggaaaccagctttgcagatgagtgaatgaagcgggaggtaaaagcttcgatctcgcaccgtctttgcTTGGACTGAAGGGTGCTCCCtcctccctcgctccttgtt	zma-miR319a-3p	TTGGACTGAAGGGTGCTCCC	3'	Diff	gp1a	...(((((.(((.(((.((.((.((((..(((((((((((..((..((((((((..(((((((((((.((.(((..((((((((.((..(((.((((....((.........)).)))).)))..)).))))))))..))).)).)))....)))))))).))))))))..))..)))))))))))..)))).)))))))...)))..)))))	210	55.9	-101.8	0.9	58.25	22.75	25	4.75	55.2652	22.4279	31.0569	4.04143	middle
126	205	zma-miR393b-5p_R-1	TCCAAAGGGATCGCATTGATC	21	gi414875515	+	18638816	18638923	gTCCAAAGGGATCGCATTGATCcatcattccttccattttttcatgcatggctggtcttcgtcgtctgcaaggacttgtcgatggatcaatgcgatccttttggaggc	1	zma-MIR393b,	zma-MIR393b	gTCCAAAGGGATCGCATTGATCCatcattccttccattttttcatgcatggctggtcttcgtcgtctgcaaggacttgtcgatggATCAATGCGATCCTTTTGGAGGc	zma-miR393b-5p	TCCAAAGGGATCGCATTGATCC	5'	Diff	gp1a	.(((((((((((((((((((((((((...((..((((..........))))..))........((((....)))).....)))))))))))))))))))))))))...	104	48.1	-52.8	1	1	3	1	5	0.948759	2.95753	1.24228	4.25413	low
127	206	zma-miR169a-5p_L+2R-2	TGCAGCCAAGGATGACTTGCC	21	gi414875515	+	37610280	37610409	taggctcggggactatggTGCAGCCAAGGATGACTTGCCgatcgatgtgacgcctcttgatctcgtcgtcgtcagatcgtcgccgatcATCGGCAAGTTGTTCTTGGCTacaccgtggctcctgctcctg	1	zma-MIR169a,	zma-MIR169a	taggctcggggactatggtgCAGCCAAGGATGACTTGCCGAtcgatgtgacgcctcttgatctcgtcgtcgtcagatcgtcgccgatcatcGGCAAGTTGTTCTTGGCTACAccgtggctcctgctcctg	zma-miR169a-5p	CAGCCAAGGATGACTTGCCGA	5'	Diff	gp1a	((((..((((..((((((((.(((((((((..(((((((((..(((((((((...........))))).)))).(((((....))))).)))))))))..))))))))).))))))))..))))..))))	130	57.7	-72.3	1	2	3.66667	5	11.4167	1.89752	3.61476	6.21139	9.71361	low
127	207	zma-MIR169a-p3	ATCGGCAAGTTGTTCTTGGCT	21	gi414875515	+	37610280	37610409	taggctcggggactatggTGCAGCCAAGGATGACTTGCCgatcgatgtgacgcctcttgatctcgtcgtcgtcagatcgtcgccgatcATCGGCAAGTTGTTCTTGGCTacaccgtggctcctgctcctg	1	zma-MIR169a,	zma-MIR169a	taggctcggggactatggtgCAGCCAAGGATGACTTGCCGAtcgatgtgacgcctcttgatctcgtcgtcgtcagatcgtcgccgatcatcGGCAAGTTGTTCTTGGCTACAccgtggctcctgctcctg	zma-MIR169a-p3	atcGGCAAGTTGTTCTTGGCT	3'	New	gp1a	((((..((((..((((((((.(((((((((..(((((((((..(((((((((...........))))).)))).(((((....))))).)))))))))..))))))))).))))))))..))))..))))	130	57.7	-72.3	1	7.5	9.5	2.5	6	7.11569	9.36551	3.10569	5.10496	low
128	208	zma-miR166l-3p_L+2R-2	TCTCGGACCAGGCTTCATTCC	21	gi414875515	+	105546028	105546164	aaagaacgggaggagggtttctggaatggaggctggtccaagatccttaggtgttaaagcattatattgccttgtttctggttttgtgtttgagaTCTCGGACCAGGCTTCATTCCtcaaacccacgctcccgacac	1	zma-MIR166l,	zma-MIR166l	aaagaacgggaggagggtttctgGAATGGAGGCTGGTCCAAGAtccttaggtgttaaagcattatattgccttgtttctggttttgtgtttgagatcTCGGACCAGGCTTCATTCCTCaaacccacgctcccgacac	zma-miR166l-3p	TCGGACCAGGCTTCATTCCTC	3'	Diff	gp1a	......((((((..((((((..(((((((((.(((((((.(((((.....((((....))))((((..(((........)))..)))).....))))).))))))).)))))))))..))))))...))))))....	127	48.2	-63	1	216.389	220.167	151.514	384.833	205.301	217.05	188.222	327.427	high
129	209	zma-miR167a-5p	TGAAGCTGCCAGCATGATCTA	21	gi414875515	+	119175685	119175874	tgctcttgcgaatgagTGAAGCTGCCAGCATGATCTAgctctgatttggttggcaccatattagcaggcgtccacgcacagctagactagagtggcctcgcgcgctctcgtctggtctgtgtctcgctttgtgcctgcaaatcgttgttaGATCATGCATGACAGCCTCATTccttcacaattctggggc	1	zma-MIR167a,	zma-MIR167a	tgctcttgcgaatgagTGAAGCTGCCAGCATGATCTAgctctgatttggttggcaccatattagcaggcgtccacgcacagctagactagagtggcctcgcgcgctctcgtctggtctgtgtctcgctttgtgcctgcaaatcgttgttaGATCATGCATGACAGCCTCATTccttcacaattctggggc	zma-miR167a-5p	TGAAGCTGCCAGCATGATCTA	5'	Yes	gp1a	.(((((((.(((.((((((.((((.((((((((((((((..(((((((...(((((.........(((((.....((((((((((((.((((((((...)).)))))).)))))).))))))..))))).)))))..)))))))..)))))))))))).)).)))).)))))).))).)).....)))))	189	52.6	-88.2	0.9	7.8	18.1167	14.3	12.15	7.40032	17.8602	17.7646	10.3375	middle
129	210	zma-miR167a-3p	GATCATGCATGACAGCCTCATT	22	gi414875515	+	119175685	119175874	tgctcttgcgaatgagTGAAGCTGCCAGCATGATCTAgctctgatttggttggcaccatattagcaggcgtccacgcacagctagactagagtggcctcgcgcgctctcgtctggtctgtgtctcgctttgtgcctgcaaatcgttgttaGATCATGCATGACAGCCTCATTccttcacaattctggggc	1	zma-MIR167a,	zma-MIR167a	tgctcttgcgaatgagTGAAGCTGCCAGCATGATCTAgctctgatttggttggcaccatattagcaggcgtccacgcacagctagactagagtggcctcgcgcgctctcgtctggtctgtgtctcgctttgtgcctgcaaatcgttgttaGATCATGCATGACAGCCTCATTccttcacaattctggggc	zma-miR167a-3p	GATCATGCATGACAGCCTCATT	3'	Yes	gp1a	.(((((((.(((.((((((.((((.((((((((((((((..(((((((...(((((.........(((((.....((((((((((((.((((((((...)).)))))).)))))).))))))..))))).)))))..)))))))..)))))))))))).)).)))).)))))).))).)).....)))))	189	52.6	-88.2	0.9	0	0	1	0	0	0	1.24228	0	low
130	211	zma-miR167e-5p_R+1	TGAAGCTGCCAGCATGATCTGG	22	gi414875515	+	119177648	119177890	agtggtgcaccacgagttggTGAAGCTGCCAGCATGATCTGGttatgatggtggtggtatatgtaagatggatgtaatctatactactaccggcccctgtcactctctctctctcccccgtccctgactgtcatatatggatcgacgaatccaagatgagaggggaagggagagagagagagggtaattaatgagcaccaggaccAGGTCATGCTGTAGTTTCATCtgctggtggccgcacat	1	zma-MIR167g,	zma-MIR167g	agtggtgcaccacgagttggTGAAGCTGCCAGCATGATCTGgttatgatggtggtggtatatgtaagatggatgtaatctatactactaccggcccctgtcactctctctctctcccccgtccctgactgtcatatatggatcgacgaatccaagatgagaggggaagggagagagagagagggtaattaatgagcaccaggaccaGGTCATGCTGTAGTTTCATCtgctggtggccgcacat	zma-miR167e-5p	TGAAGCTGCCAGCATGATCTG	5'	Diff	gp1a	....((((.((((.((..((((((((((.((((((((((((((..((..(((((((((((.....((((.......))))))))))))))).((....((.((((((((((((((.(((.((((...((.((((...(((((......)))))..)))).)))))).))).)))))))))))))).))......))..))..))))))))))))))))))))))))..)).))))..))))..	237	50.6	-125.1	1	75.9667	99.7	41.8	171.9	72.074	98.2886	51.9272	146.257	middle
130	212	zma-miR167g-3p_L+1	AGGTCATGCTGTAGTTTCATC	21	gi414875515	+	119177648	119177890	agtggtgcaccacgagttggTGAAGCTGCCAGCATGATCTGGttatgatggtggtggtatatgtaagatggatgtaatctatactactaccggcccctgtcactctctctctctcccccgtccctgactgtcatatatggatcgacgaatccaagatgagaggggaagggagagagagagagggtaattaatgagcaccaggaccAGGTCATGCTGTAGTTTCATCtgctggtggccgcacat	1	zma-MIR167g,	zma-MIR167g	agtggtgcaccacgagttggTGAAGCTGCCAGCATGATCTGgttatgatggtggtggtatatgtaagatggatgtaatctatactactaccggcccctgtcactctctctctctcccccgtccctgactgtcatatatggatcgacgaatccaagatgagaggggaagggagagagagagagggtaattaatgagcaccaggaccaGGTCATGCTGTAGTTTCATCtgctggtggccgcacat	zma-miR167g-3p	GGTCATGCTGTAGTTTCATC	3'	Diff	gp1a	....((((.((((.((..((((((((((.((((((((((((((..((..(((((((((((.....((((.......))))))))))))))).((....((.((((((((((((((.(((.((((...((.((((...(((((......)))))..)))).)))))).))).)))))))))))))).))......))..))..))))))))))))))))))))))))..)).))))..))))..	237	50.6	-125.1	1	31	342	27	375	29.4115	337.159	33.5415	319.06	high
131	213	zma-miR399d-5p	GTGTGGCTCTCCTCTGGCATG	21	gi414875515	+	189204037	189204161	tcaaggtgagaatcacaGTGTGGCTCTCCTCTGGCATGaaggcgcggctgagaggcacgaacagtttctggccttcccctgccaaTGCCAAAGGAGAGCTGCCCTGccattcgttagccctgcaa	1	zma-MIR399d,	zma-MIR399d	tcaaggtgagaatcacaGTGTGGCTCTCCTCTGGCATGaaggcgcggctgagaggcacgaacagtttctggccttcccctgccaaTGCCAAAGGAGAGCTGCCCTGccattcgttagccctgcaa	zma-miR399d-5p	GTGTGGCTCTCCTCTGGCATG	5'	Yes	gp1a	.((.(((..((((..(((.(..((((((((.((((((...((((.((....(((((..(((....)))..)))))..)))))).)))))).))))))))..).)))..))))....))).))...	121	57.6	-53.8	0.7	0.333333	0	1	6	0.316253	0	1.24228	5.10496	low
131	214	zma-miR399d-3p	TGCCAAAGGAGAGCTGCCCTG	21	gi414875515	+	189204037	189204161	tcaaggtgagaatcacaGTGTGGCTCTCCTCTGGCATGaaggcgcggctgagaggcacgaacagtttctggccttcccctgccaaTGCCAAAGGAGAGCTGCCCTGccattcgttagccctgcaa	1	zma-MIR399d,	zma-MIR399d	tcaaggtgagaatcacaGTGTGGCTCTCCTCTGGCATGaaggcgcggctgagaggcacgaacagtttctggccttcccctgccaaTGCCAAAGGAGAGCTGCCCTGccattcgttagccctgcaa	zma-miR399d-3p	TGCCAAAGGAGAGCTGCCCTG	3'	Yes	gp1a	.((.(((..((((..(((.(..((((((((.((((((...((((.((....(((((..(((....)))..)))))..)))))).)))))).))))))))..).)))..))))....))).))...	121	57.6	-53.8	0.7	9	4	0	1	8.53883	3.94337	0	0.850827	low
132	215	zma-miR167e-5p	TGAAGCTGCCAGCATGATCTG	21	gi414875515	+	192088192	192088310	cgtgcaccttattaagcagcTGAAGCTGCCAGCATGATCTGatctttcgtttactggcaactttggatacctaagatccaGATCGTGCTGCGCAGTTTCACCtgctaattggagcacag	2	zma-MIR167f,sbi-MIR167g,	zma-MIR167f	cgtgcaccttattaagcagcTGAAGCTGCCAGCATGATCTGatctttcgtttactggcaactttggatacctaagatccaGATCGTGCTGCGCAGTTTCACCtgctaattggagcacag	zma-miR167e-5p	TGAAGCTGCCAGCATGATCTG	5'	Yes	gp1a	.((((.((..(((.(((((.((((((((((((((((((((((((((..((...(..(.....)..)..))..))))).)))))))))))).))))))))).)))))))).)).))))..	116	47.9	-58.3	1	12.1333	22.0333	31.1333	26.2333	11.5116	21.7214	38.6762	22.32	middle
132	216	zma-miR167f-3p	GATCGTGCTGCGCAGTTTCACC	22	gi414875515	+	192088192	192088310	cgtgcaccttattaagcagcTGAAGCTGCCAGCATGATCTGatctttcgtttactggcaactttggatacctaagatccaGATCGTGCTGCGCAGTTTCACCtgctaattggagcacag	2	zma-MIR167f,sbi-MIR167g,	zma-MIR167f	cgtgcaccttattaagcagcTGAAGCTGCCAGCATGATCTGatctttcgtttactggcaactttggatacctaagatccaGATCGTGCTGCGCAGTTTCACCtgctaattggagcacag	zma-miR167f-3p	GATCGTGCTGCGCAGTTTCACC	3'	Yes	gp1a	.((((.((..(((.(((((.((((((((((((((((((((((((((..((...(..(.....)..)..))..))))).)))))))))))).))))))))).)))))))).)).))))..	116	47.9	-58.3	1	1	1	0	1	0.948759	0.985844	0	0.850827	low
133	217	zma-MIR319a-p5	AGCTGCCGACTCATCCATTCA	21	gi414875515	+	212116898	212117106	ggttcatgttttctctggaagagagctctcttcagtccactctgaaatggctgtagggtttcattAGCTGCCGACTCATCCATTCAcctgccaagaaccatggacaggtctggtcttggtagccgagtgggtggcgcgggagctaaaatcaagctctacgctgtttgtggTTGGACTGAAGGGTGCTCCCTtttgtttgctcaaacgct	1	zma-MIR319a,	zma-MIR319a	ggttcatgttttctctggaagaGAGCTCTCTTCAGTCCACTCtgaaatggctgtagggtttcattagctgccgactcatccattcacctgccaagaaccatggacaggtctggtcttggtagccgagtgggtggcgcgggagctaaaatcaagctctacgctgtttgtggTTGGACTGAAGGGTGCTCCCttttgtttgctcaaacgct	zma-MIR319a-p5	agctgccgactcatccattca	5'	New	gp1a	.................((((.((((.((((((((((((..(..(((..((.(((((((((..((((((.(((..((((((((((..(((((((((.(((..((....))))))))))))))..))))))))))..))).))))))....)))))))))))..)))..)..)))))))))))).)))).)))).((((....))))...	176	51.2	-96.5	0.9	0.5	1.5	1.5	0.5	0.474379	1.47877	1.86342	0.425413	low
133	218	zma-miR319a-3p_R+1	TTGGACTGAAGGGTGCTCCCT	21	gi414875515	+	212116898	212117106	ggttcatgttttctctggaagagagctctcttcagtccactctgaaatggctgtagggtttcattAGCTGCCGACTCATCCATTCAcctgccaagaaccatggacaggtctggtcttggtagccgagtgggtggcgcgggagctaaaatcaagctctacgctgtttgtggTTGGACTGAAGGGTGCTCCCTtttgtttgctcaaacgct	1	zma-MIR319a,	zma-MIR319a	ggttcatgttttctctggaagaGAGCTCTCTTCAGTCCACTCtgaaatggctgtagggtttcattagctgccgactcatccattcacctgccaagaaccatggacaggtctggtcttggtagccgagtgggtggcgcgggagctaaaatcaagctctacgctgtttgtggTTGGACTGAAGGGTGCTCCCttttgtttgctcaaacgct	zma-miR319a-3p	TTGGACTGAAGGGTGCTCCC	3'	Diff	gp1a	.................((((.((((.((((((((((((..(..(((..((.(((((((((..((((((.(((..((((((((((..(((((((((.(((..((....))))))))))))))..))))))))))..))).))))))....)))))))))))..)))..)..)))))))))))).)))).)))).((((....))))...	176	51.2	-96.5	0.9	58.25	22.75	25	4.75	55.2652	22.4279	31.0569	4.04143	middle
134	219	zma-miR169m-5p_R+2	TAGCCAAGAATGGCTTGCCTATC	23	gi414875515	+	229987641	229987744	tTAGCCAAGAATGGCTTGCCTATCtccactgtttggttcgtcttgggagaccaccctgatgatgggtgtactgtgtggatgatggcaggccttcttggctaagc	1	zma-MIR169n,	zma-MIR169n	tTAGCCAAGAATGGCTTGCCTAtctccactgtttggttcgtcttgggagaccaccctgatgatgggtgtactgtgtggatgatGGCAGGCCTTCTTGGCTAAGc	zma-miR169m-5p	TAGCCAAGAATGGCTTGCCTA	5'	Diff	gp1a	(((((((((((.((((((((.((((((((..........((((....))))(((((.......)))))......))))).))))))))))))))))))))))..	102	51.9	-52.4	1	0.333333	1	0	1.66667	0.316253	0.985844	0	1.41804	low
135	220	zma-miR159c-5p_L-1	AGCTCCCTTCGATCCAATCC	20	gi414875515	-	2748321	2748537	atgattaagaaaggcgatcgaagAGCTCCCTTCGATCCAATCCaggaggggaagtggtcggttgcagctgccggttcatggatacctctctggtgcagcaatggccgctgctcacctctgcacttgcatgggtgtgcatgacccgggagatgagcccgccatcatctttccctcgtgcTTGGATTGAAGGGAGCTCCtctctgtctgtctgtctgtc	1	zma-MIR159c,	zma-MIR159c	atgattaagaaaggcgatcgaaGAGCTCCCTTCGATCCAATCCaggaggggaagtggtcggttgcagctgccggttcatggatacctctctggtgcagcaatggccgctgctcacctctgcacttgcatgggtgtgcatgacccgggagatgagcccgccatcatctttccctcgtgCTTGGATTGAAGGGAGCTCCTctctgtctgtctgtctgtc	zma-miR159c-5p	GAGCTCCCTTCGATCCAATCC	5'	Diff	gp1a	.......(((.(((((((.((.((((((((((((((((((..((.((((((((((((..((((.((.((.((((.(((((.((((((....(((((((...((((....)).))...))))))).....)))))).))))).)))).)).))))))..)))....))))))))).)).)))))))))))))))))).))...))).)))).)))...	207	56.2	-109.2	0.9	0.5	0	0.5	0	0.474379	0	0.621139	0	low
135	221	zma-miR159c-3p_L-1R-1	TTGGATTGAAGGGAGCTCC	19	gi414875515	-	2748321	2748537	atgattaagaaaggcgatcgaagAGCTCCCTTCGATCCAATCCaggaggggaagtggtcggttgcagctgccggttcatggatacctctctggtgcagcaatggccgctgctcacctctgcacttgcatgggtgtgcatgacccgggagatgagcccgccatcatctttccctcgtgcTTGGATTGAAGGGAGCTCCtctctgtctgtctgtctgtc	1	zma-MIR159c,	zma-MIR159c	atgattaagaaaggcgatcgaaGAGCTCCCTTCGATCCAATCCaggaggggaagtggtcggttgcagctgccggttcatggatacctctctggtgcagcaatggccgctgctcacctctgcacttgcatgggtgtgcatgacccgggagatgagcccgccatcatctttccctcgtgCTTGGATTGAAGGGAGCTCCTctctgtctgtctgtctgtc	zma-miR159c-3p	CTTGGATTGAAGGGAGCTCCT	3'	Diff	gp1a	.......(((.(((((((.((.((((((((((((((((((..((.((((((((((((..((((.((.((.((((.(((((.((((((....(((((((...((((....)).))...))))))).....)))))).))))).)))).)).))))))..)))....))))))))).)).)))))))))))))))))).))...))).)))).)))...	207	56.2	-109.2	0.9	4.28571	5.71429	16.7857	2.5	4.06611	5.63339	20.8525	2.12707	middle
136	222	zma-miR156a-5p	TGACAGAAGAGAGTGAGCAC	20	gi414875515	-	7774272	7774395	agatgagttttttgaaggttTGACAGAAGAGAGTGAGCACacacggtggtttcttaccatgagtgtcatgctaggagctgtgcgtgctcaccctctatctgtcagtcactcatcaagcccatct	2	zma-MIR156b,sbi-MIR156b,	zma-MIR156b	agatgagttttttgaaggttTGACAGAAGAGAGTGAGCACacacggtggtttcttaccatgagtgtcatgctaggagctgtgcgtGCTCACCCTCTATCTGTCAGTcactcatcaagcccatct	zma-miR156a-5p	TGACAGAAGAGAGTGAGCAC	5'	Yes	gp1a	(((((.((((..((.((..((((((((((((.((((((((.((((((....(((((.((((.....)))).))))))))))).)))))))).)))).))))))))...))))..)))).)))))	124	47.6	-57.8	1	429.475	747.525	287.458	264.65	407.468	736.943	357.103	225.171	high
137	223	zma-miR156a-5p	TGACAGAAGAGAGTGAGCAC	20	gi414875515	-	7774558	7774696	ggtggaggagaggtgaaagcTGACAGAAGAGAGTGAGCACacatggtgcctttcttgcatgatgtatgatcgagagagttcatgctcgaagctatgcGTGCTCACTTCTCTCTCTGTCagccattagaactcctctatc	3	zma-MIR156c,sbi-MIR156c,sof-MIR156,	zma-MIR156c	ggtggaggagaggtgaaagcTGACAGAAGAGAGTGAGCACacatggtgcctttcttgcatgatgtatgatcgagagagttcatgctcgaagctatgcgtgctcacttctctctttgtcagccattagaactcctctatc	zma-miR156a-5p	TGACAGAAGAGAGTGAGCAC	5'	Yes	gp1a	((((((((((...(((..((((((((((((((((((((((.((((((....(((..((((((.......((....))..))))))..))))))))).)))))))).))))).)))))))))..)))...))))))))))	139	48.9	-70.7	1	429.475	747.525	287.458	264.65	407.468	736.943	357.103	225.171	high
137	224	sbi-MIR156c-p3	GTGCTCACTTCTCTCTCTGTC	21	gi414875515	-	7774558	7774696	ggtggaggagaggtgaaagcTGACAGAAGAGAGTGAGCACacatggtgcctttcttgcatgatgtatgatcgagagagttcatgctcgaagctatgcGTGCTCACTTCTCTCTCTGTCagccattagaactcctctatc	3	zma-MIR156c,sbi-MIR156c,sof-MIR156,	sbi-MIR156c	TGACAGAAGAGAGTGAGCACacatggtgcctttcttgcatgatgaatgagtggattcatgctcgaagctatgcgtgctcacttctctctctgtca	sbi-MIR156c-p3	gtgctcacttctctctctgtc	3'	New	gp1a	((((((((((...(((..((((((((((((((((((((((.((((((....(((..((((((.......((....))..))))))..))))))))).)))))))).))))).)))))))))..)))...))))))))))	139	48.9	-70.7	1	0	0	0	0.5	0	0	0	0.425413	low
138	225	zma-miR159f-5p_R+1	GAGCTCCTCTCATTCCAATGAT	22	gi414875515	-	25490976	25491190	gGAGCTCCTCTCATTCCAATGAAgggtccttccgaagggtggttccgctgctcgttcatggttcccactatcctatctcatccatgtttgcgtgtcttcgagaggaagcggaagagattcctgtggtcgccttttgagataggcttgtggtttgcatgaccgaggagctgcaccgaccccgtgctggccgctcTTTGGATTGAAGGGAGCTCTGc	1	zma-MIR159f,	zma-MIR159f	gGAGCTCCTCTCATTCCAATGAagggtccttccgaagggtggttccgctgctcgttcatggttcccactatcctatctcatccatgtttgcgtgtcttcgagaggaagcggaagagattcctgtggtcgccttttgagataggcttgtggtttgcatgaccgaggagctgcaccgaccccgtgctggccgctcTTTGGATTGAAGGGAGCTCTGc	zma-miR159f-5p	GAGCTCCTCTCATTCCAATGA	5'	Diff	gp1a	((((((((..(((.(((((....(((....)))..((((((((...(((.((((.(((((....((((...((((((((...((((....)))).....((((((..((((((....)))).)).....))))))))))))))...))))....))))).)))).))).((((.......))))..))))))))))))).)))..))))))))..	213	55.3	-94.1	0.8	2	3	3	4	1.89752	2.95753	3.72683	3.40331	low
138	226	zma-miR159a-3p	TTTGGATTGAAGGGAGCTCTG	21	gi414875515	-	25490976	25491190	gGAGCTCCTCTCATTCCAATGAAgggtccttccgaagggtggttccgctgctcgttcatggttcccactatcctatctcatccatgtttgcgtgtcttcgagaggaagcggaagagattcctgtggtcgccttttgagataggcttgtggtttgcatgaccgaggagctgcaccgaccccgtgctggccgctcTTTGGATTGAAGGGAGCTCTGc	1	zma-MIR159f,	zma-MIR159f	gGAGCTCCTCTCATTCCAATGAagggtccttccgaagggtggttccgctgctcgttcatggttcccactatcctatctcatccatgtttgcgtgtcttcgagaggaagcggaagagattcctgtggtcgccttttgagataggcttgtggtttgcatgaccgaggagctgcaccgaccccgtgctggccgctcTTTGGATTGAAGGGAGCTCTGc	zma-miR159a-3p	TTTGGATTGAAGGGAGCTCTG	3'	Yes	gp1a	((((((((..(((.(((((....(((....)))..((((((((...(((.((((.(((((....((((...((((((((...((((....)))).....((((((..((((((....)))).)).....))))))))))))))...))))....))))).)))).))).((((.......))))..))))))))))))).)))..))))))))..	213	55.3	-94.1	0.8	1227.2	1452.88	1493.7	769.55	1164.32	1432.31	1855.59	654.754	high
139	227	zma-miR169m-5p_R+2	TAGCCAAGAATGGCTTGCCTATC	23	gi414875515	-	96704652	96704752	tTAGCCAAGAATGGCTTGCCTATCtccattattttgttcatcgcaggaagcccttccgtgatggatgaaatgtggatgaTGGCATCCATTCTTGGCTAAGt	1	zma-MIR169m,	zma-MIR169m	tTAGCCAAGAATGGCTTGCCTAtctccattattttgttcatcgcaggaagcccttccgtgatggatgaaatgtggatgatGGCATCCATTCTTGGCTAAGt	zma-miR169m-5p	TAGCCAAGAATGGCTTGCCTA	5'	Diff	gp1a	((((((((((((((..((((.((((((((.((((..((((((((.((((....))))))))))))..))))))))).))))))).))))))))))))))..	99	44.6	-57.9	1.3	0.333333	1	0	1.66667	0.316253	0.985844	0	1.41804	low
139	228	zma-miR169m-3p_L+1	TGGCATCCATTCTTGGCTAAG	21	gi414875515	-	96704652	96704752	tTAGCCAAGAATGGCTTGCCTATCtccattattttgttcatcgcaggaagcccttccgtgatggatgaaatgtggatgaTGGCATCCATTCTTGGCTAAGt	1	zma-MIR169m,	zma-MIR169m	tTAGCCAAGAATGGCTTGCCTAtctccattattttgttcatcgcaggaagcccttccgtgatggatgaaatgtggatgatGGCATCCATTCTTGGCTAAGt	zma-miR169m-3p	GGCATCCATTCTTGGCTAAG	3'	Diff	gp1a	((((((((((((((..((((.((((((((.((((..((((((((.((((....))))))))))))..))))))))).))))))).))))))))))))))..	99	44.6	-57.9	1.3	2	8	0	1	1.89752	7.88675	0	0.850827	low
140	229	zma-MIR397a-p5_1ss21GC	TTGAGCGCAGCGTTGATGATC	21	gi414875515	-	180667115	180667257	gtcaTTGAGCGCAGCGTTGATGATGcggagcatgtacgtcttcccgggcttcactttcagcttgaacgtgtctgcgtgcatgcatatcataagtatggatatgagttagtataaagaatcatagccgttagcgctcattaact	1	zma-MIR397a,	zma-MIR397a	gTCATTGAGCGCAGCGTTGATGatgcggagcatgtacgtcttcccgggcttcactttcagcttgaacgtgtctgcgtgcatgcatatcataagtatggatatgagttagtataaagaatcaTAGCCGTTAGCGCTCATTAACT	zma-MIR397a-p5	TTGAGCGCAGCGTTGATGatg	5'	New	gp1a	((...(((((((.((..(((((.((((..(((((((.((((....))))..(((.(((.....))).)))..))))))).)))))))))...))((((.(((((.((........)).))))).))))..)))))))...)).	81	45.5	-42.3	0.7	3	0	0.5	0.5	2.84628	0	0.621139	0.425413	low
141	230	zma-miR398b-5p_L-1R+1	GGGCGGACTGGGAACACATGG	21	gi414883281	+	38540171	38540278	ggGGGCGGACTGGGAACACATGGgaatgagatgagatcattgctcggtcgtgctggcctgggccgtcggcgcgcgttgatcttgcaTGTGTTCTCAGGTCGCCCCCGg	1	zma-MIR398b,	zma-MIR398b	gGGGGCGGACTGGGAACACATGggaatgagatgagatcattgctcggtcgtgctggcctgggccgtcggcgcgcgttgatcttgcaTGTGTTCTCAGGTCGCCCCCGg	zma-miR398b-5p	GGGGCGGACTGGGAACACATG	5'	Diff	gp1a	(((((((..(((((((((((((..........(((((((..((.((((((.((.(((....))))))))).)).))))))))).)))))))))))))..)))))))..	106	63.9	-60	0.9	43	58	55	35	40.7966	57.1789	68.3253	29.7789	middle
141	231	zma-miR398a-3p	TGTGTTCTCAGGTCGCCCCCG	21	gi414883281	+	38540171	38540278	ggGGGCGGACTGGGAACACATGGgaatgagatgagatcattgctcggtcgtgctggcctgggccgtcggcgcgcgttgatcttgcaTGTGTTCTCAGGTCGCCCCCGg	1	zma-MIR398b,	zma-MIR398b	gGGGGCGGACTGGGAACACATGggaatgagatgagatcattgctcggtcgtgctggcctgggccgtcggcgcgcgttgatcttgcaTGTGTTCTCAGGTCGCCCCCGg	zma-miR398a-3p	TGTGTTCTCAGGTCGCCCCCG	3'	Yes	gp1a	(((((((..(((((((((((((..........(((((((..((.((((((.((.(((....))))))))).)).))))))))).)))))))))))))..)))))))..	106	63.9	-60	0.9	42.5	66	58.5	105.5	40.3222	65.0657	72.6732	89.7622	middle
142	232	zma-miR156a-5p	TGACAGAAGAGAGTGAGCAC	20	gi414883281	+	115969120	115969241	ggcTGACAGAAGAGAGTGAGCACgcatcggccagactgcatctatatacggctgctcctggcgaatggatagatgccaaggcgcagctgctgttgcgtGCTCACTTCTCTTTCTGTCAGCtc	2	zma-MIR156g,sbi-MIR156f,	zma-MIR156g	ggcTGACAGAAGAGAGTGAGCACgcatcggccagactgcatctatatacggctgctcctggcgaatggatagatgccaaggcgcagctgctgttgcgtGCTCACTTCTCTTTCTGTCAGCt	zma-miR156a-5p	TGACAGAAGAGAGTGAGCAC	5'	Yes	gp1a	((((((((((((((((((((((((((.((((.(((.....)))......((((((.(((((((..........)))).))).)))))))))).)))))))))))).))))).))))))))).	121	55.7	-68.6	1	429.475	747.525	287.458	264.65	407.468	736.943	357.103	225.171	high
142	233	zma-miR156d-3p	GCTCACTTCTCTTTCTGTCAGC	22	gi414883281	+	115969120	115969241	ggcTGACAGAAGAGAGTGAGCACgcatcggccagactgcatctatatacggctgctcctggcgaatggatagatgccaaggcgcagctgctgttgcgtGCTCACTTCTCTTTCTGTCAGCtc	2	zma-MIR156g,sbi-MIR156f,	zma-MIR156g	ggcTGACAGAAGAGAGTGAGCACgcatcggccagactgcatctatatacggctgctcctggcgaatggatagatgccaaggcgcagctgctgttgcgtGCTCACTTCTCTTTCTGTCAGCt	zma-miR156d-3p	GCTCACTTCTCTTTCTGTCAGC	3'	Yes	gp1a	((((((((((((((((((((((((((.((((.(((.....)))......((((((.(((((((..........)))).))).)))))))))).)))))))))))).))))).))))))))).	121	55.7	-68.6	1	20.6667	34.3333	7.66667	46.6667	19.6077	33.8473	9.52413	39.7053	middle
143	234	zma-miR166j-3p	TCGGACCAGGCTTCAATCCCT	21	gi414883281	+	124539680	124539833	caagttgaagattaggttaaggggtttgtttgtctggttcaaggtcgccacacagcagggaaaacccatttcgccttgaagcatgcaccatgatgggtgtacctgttggtgatcTCGGACCAGGCTTCAATCCCTttaactagcgtctgcatat	1	zma-MIR166j,	zma-MIR166j	caagttgaagattaggttaaggGGTTTGTTTGTCTGGTTCAAGGtcgccacacagcagggaaaacccatttcgccttgaagcatgcaccatgatgggtgtacctgttggtgatcTCGGACCAGGCTTCAATCCCTttaactagcgtctgcatat	zma-miR166j-3p	TCGGACCAGGCTTCAATCCCT	3'	Yes	gp1a	.....((.((((..((((((((((.(((...(((((((((.(((((((((....(((((....(((((((..((..........)).....)))))))...)))))))))))))).)))))))))..))).))))))))))...)))).))...	146	48.1	-64.9	0.9	92.0667	68.7333	39.8333	103.6	87.3491	67.7603	49.484	88.1457	middle
144	235	zma-miR167e-5p	TGAAGCTGCCAGCATGATCTG	21	gi414883281	-	9830212	9830330	ttggtgtgtcctctagtagcTGAAGCTGCCAGCATGATCTGaggtgtccacagcatatatatggaagcagctagcgatcaGATCATGCTGTGCAGTTTCATCtgctcgtggacgcacac	1	zma-MIR167e,	zma-MIR167e	ttggtgtgtcctctagtagcTGAAGCTGCCAGCATGATCTGaggtgtccacagcatatatatggaagcagctagcgatcaGATCATGCTGTGCAGTTTCATCtgctcgtggacgcacac	zma-miR167e-5p	TGAAGCTGCCAGCATGATCTG	5'	Yes	gp1a	...((((((((...(((((.((((((((((((((((((((((....((((...........)))).((.....))..))))))))))))).))))))))).)))))...))))))))..	114	50.4	-61.7	1	12.1333	22.0333	31.1333	26.2333	11.5116	21.7214	38.6762	22.32	middle
144	236	zma-miR167e-3p	GATCATGCTGTGCAGTTTCATC	22	gi414883281	-	9830212	9830330	ttggtgtgtcctctagtagcTGAAGCTGCCAGCATGATCTGaggtgtccacagcatatatatggaagcagctagcgatcaGATCATGCTGTGCAGTTTCATCtgctcgtggacgcacac	1	zma-MIR167e,	zma-MIR167e	ttggtgtgtcctctagtagcTGAAGCTGCCAGCATGATCTGaggtgtccacagcatatatatggaagcagctagcgatcaGATCATGCTGTGCAGTTTCATCtgctcgtggacgcacac	zma-miR167e-3p	GATCATGCTGTGCAGTTTCATC	3'	Yes	gp1a	...((((((((...(((((.((((((((((((((((((((((....((((...........)))).((.....))..))))))))))))).))))))))).)))))...))))))))..	114	50.4	-61.7	1	1	1	3	1	0.948759	0.985844	3.72683	0.850827	low
145	237	zma-MIR171g-p5	CATGGTATTGACTTGGCTCATC	22	gi414883281	-	42481791	42481902	agaacgaggcgacatggCATGGTATTGACTTGGCTCATCtctcgcccacaccagaatccacaagtgccggaggaggTGAGCCGAGCCAATATCACTTcatgtcatctagcgt	2	zma-MIR171g,sbi-MIR171c,	zma-MIR171g	agaacgaggcgacatggcatggTATTGACTTGGCTCATCTCTCgcccacaccagaatccacaagtgccggagGAGGTGAGCCGAGCCAATATCacttcatgtcatctagcgt	zma-MIR171g-p5	catggTATTGACTTGGCTCATC	5'	New	gp1a	...(((((..(((((((..((((((((.((((((((((((((..((..(((............)))..)).)))))))))))))).))))))))..)))))))..))..)))	109	53.6	-48.8	0.8	1	2	1	0	0.948759	1.97169	1.24228	0	low
145	238	zma-MIR171g-p3	TGAGCCGAGCCAATATCACTT	21	gi414883281	-	42481791	42481902	agaacgaggcgacatggCATGGTATTGACTTGGCTCATCtctcgcccacaccagaatccacaagtgccggaggaggTGAGCCGAGCCAATATCACTTcatgtcatctagcgt	2	zma-MIR171g,sbi-MIR171c,	zma-MIR171g	agaacgaggcgacatggcatggTATTGACTTGGCTCATCTCTCgcccacaccagaatccacaagtgccggagGAGGTGAGCCGAGCCAATATCacttcatgtcatctagcgt	zma-MIR171g-p3	TGAGCCGAGCCAATATCactt	3'	New	gp1a	...(((((..(((((((..((((((((.((((((((((((((..((..(((............)))..)).)))))))))))))).))))))))..)))))))..))..)))	109	53.6	-48.8	0.8	1	2	0	7	0.948759	1.97169	0	5.95579	low
146	239	zma-miR169p-5p_L-1	AGCCAAGGATGACTTGCCGG	20	gi414883281	-	111130596	111130660	gtAGCCAAGGATGACTTGCCGGcattatatttcttggcccgccggcaagtcatctggggctacgc	1	zma-MIR169p,	zma-MIR169p	gTAGCCAAGGATGACTTGCCGGcattatatttcttggcccgccGGCAAGTCATCTGGGGCTACGc	zma-miR169p-5p	TAGCCAAGGATGACTTGCCGG	5'	Diff	gp1a	((((((..(((((((((((((((....((.....))....)))))))))))))))..))))))..	63	56.9	-41.8	1.1	0	0	0.666667	1	0	0	0.828185	0.850827	low
147	240	zma-miR156j-5p_R-1	TGACAGAAGAGAGAGAGCAC	20	gi414883281	-	130652700	130652824	cgagtggacctcgggagcgaTGACAGAAGAGAGAGAGCACaacccagcaccagcgaggaaaagcctcgcttctgcgagggccgtgtgctctctgctctcactgtcatcgcccacaggccaccgaa	2	zma-MIR156j,sbi-MIR156d,	zma-MIR156j	cgagtggacctcgggagcgaTGACAGAAGAGAGAGAGCACAacccagcaccagcgaggaaaagcctcgcttctgcgagggccgtgTGCTCTCTGCTCTCACTGTCATCgcccacaggccaccgaa	zma-miR156j-5p	TGACAGAAGAGAGAGAGCACA	5'	Diff	gp1a	((.((((.(((..((.((((((((((.((((((((((((((.(((.(((..(((((((.....)))))))..)))..)))...)))))))))).))))..))))))))))))..)))))))))..	123	61.6	-76.4	1	30	45.5	9	12	28.4628	44.8559	11.1805	10.2099	middle
148	241	zma-miR169i-5p	TAGCCAAGGATGACTTGCCTG	21	gi414883281	-	135706179	135706311	cgatgagagcactgctctggTAGCCAAGGATGACTTGCCTGtggcctccatcagtcgcagaggacgctgttcttctgcttgtggttgtcgatcgcaGGCAGTCTCCTTGGCTAGCccgagcggctctcatcca	1	zma-MIR169k,	zma-MIR169k	cgatgagagcactgctctggTAGCCAAGGATGACTTGCCTGtggcctccatcagtcgcagaggacgctgttcttctgcttgtggttgtcgatcgcaGGCAGTCTCCTTGGCTAGcccgagcggctctcatcca	zma-miR169i-5p	TAGCCAAGGATGACTTGCCTG	5'	Yes	gp1a	.(((((((((..(((((.((((((((((((.((((.(((((((((..(((.(((..((((((((......))))))))))))))..)))....)))))))))))))))))))).)).))))))))))))))..	130	58.6	-76.8	1	4.13333	7.2	3.26667	14.7167	3.92154	7.09807	4.05811	12.5213	middle
148	242	zma-miR169i-3p_R+1	GGCAGTCTCCTTGGCTAGC	19	gi414883281	-	135706179	135706311	cgatgagagcactgctctggTAGCCAAGGATGACTTGCCTGtggcctccatcagtcgcagaggacgctgttcttctgcttgtggttgtcgatcgcaGGCAGTCTCCTTGGCTAGCccgagcggctctcatcca	1	zma-MIR169k,	zma-MIR169k	cgatgagagcactgctctggTAGCCAAGGATGACTTGCCTGtggcctccatcagtcgcagaggacgctgttcttctgcttgtggttgtcgatcgcaGGCAGTCTCCTTGGCTAGcccgagcggctctcatcca	zma-miR169i-3p	GGCAGTCTCCTTGGCTAG	3'	Diff	gp1a	.(((((((((..(((((.((((((((((((.((((.(((((((((..(((.(((..((((((((......))))))))))))))..)))....)))))))))))))))))))).)).))))))))))))))..	130	58.6	-76.8	1	15.1667	20.9167	5.66667	22.1667	14.3895	20.6206	7.03957	18.86	middle
149	243	zma-miR1432-5p_L-1	TCAGGAGAGATGACACCGAC	20	gi414883281	-	160445193	160445281	gcTCAGGAGAGATGACACCGACgccagacggaccggtccatccgcgccgtgtctgtccgtctgaagTGGGTGTCATCTCGCCTGAAGCa	2	zma-MIR1432,ssp-MIR1432,	zma-MIR1432	gCTCAGGAGAGATGACACCGACgccagacggaccggtccatccgcgccgtgtctgtccgtctgaagtGGGTGTCATCTCGCCTGAAGCA	zma-miR1432-5p	CTCAGGAGAGATGACACCGAC	5'	Diff	gp1a	(((((((.(((((((((((.((..(((((((((((((........)))).....)))))))))..)).))))))))))).))))).)).	88	62.9	-56	1	4	68	12	463	3.79503	67.0374	14.9073	393.933	high
149	244	zma-miR1432-3p_L+1R-1	TGGGTGTCATCTCGCCTGAAGC	22	gi414883281	-	160445193	160445281	gcTCAGGAGAGATGACACCGACgccagacggaccggtccatccgcgccgtgtctgtccgtctgaagTGGGTGTCATCTCGCCTGAAGCa	2	zma-MIR1432,ssp-MIR1432,	zma-MIR1432	gCTCAGGAGAGATGACACCGACgccagacggaccggtccatccgcgccgtgtctgtccgtctgaagtGGGTGTCATCTCGCCTGAAGCA	zma-miR1432-3p	GGGTGTCATCTCGCCTGAAGCA	3'	Diff	gp1a	(((((((.(((((((((((.((..(((((((((((((........)))).....)))))))))..)).))))))))))).))))).)).	88	62.9	-56	1	1	24	2	249	0.948759	23.6602	2.48455	211.856	middle
150	245	zma-miR164a-5p	TGGAGAAGCAGGGCACGTGCA	21	gi414883281	-	172723300	172723515	tgagtgagaaggaccacgcTGGAGAAGCAGGGCACGTGCAtgcacatacgccattctcgatctctcctctccaccactactgcatctagctatctccatggatggatgtacgtagctcggactggatcgatcggagaagcaataagctagcgagctcatgcatgctggctgtgcacgCACGTGGTCTCCTTCTCCATCacggttctttctcacttc	1	zma-MIR164d,	zma-MIR164d	tgagtgagaaggaccacgcTGGAGAAGCAGGGCACGTGCAtgcacatacgccattctcgatctctcctctccaccactactgcatctagctatctccatggatggatgtacgtagctcggactggatcgatcggagaagcaataagctagcgagctcatgcatgctggctgtgcacgCACGTGGTCTCCTTCTCCATcacggttctttctcacttc	zma-miR164a-5p	TGGAGAAGCAGGGCACGTGCA	5'	Yes	gp1a	.((((((((((((((....((((((((.((..(((((((.(((((....((..(((((((((..(((..(((....((((((((((((.((((....)))).)))))))).))))...)))..)))..)))).)))))))....(((((((..((....))..)))))))))))).)))))))..)).))))))))....)).)))))))))))).	214	53.7	-102.8	0.9	84.1119	72.2738	133.005	207.348	79.8019	71.2507	165.229	176.417	middle
150	246	zma-miR164d-3p_R+1	CACGTGGTCTCCTTCTCCATC	21	gi414883281	-	172723300	172723515	tgagtgagaaggaccacgcTGGAGAAGCAGGGCACGTGCAtgcacatacgccattctcgatctctcctctccaccactactgcatctagctatctccatggatggatgtacgtagctcggactggatcgatcggagaagcaataagctagcgagctcatgcatgctggctgtgcacgCACGTGGTCTCCTTCTCCATCacggttctttctcacttc	1	zma-MIR164d,	zma-MIR164d	tgagtgagaaggaccacgcTGGAGAAGCAGGGCACGTGCAtgcacatacgccattctcgatctctcctctccaccactactgcatctagctatctccatggatggatgtacgtagctcggactggatcgatcggagaagcaataagctagcgagctcatgcatgctggctgtgcacgCACGTGGTCTCCTTCTCCATcacggttctttctcacttc	zma-miR164d-3p	CACGTGGTCTCCTTCTCCAT	3'	Diff	gp1a	.((((((((((((((....((((((((.((..(((((((.(((((....((..(((((((((..(((..(((....((((((((((((.((((....)))).)))))))).))))...)))..)))..)))).)))))))....(((((((..((....))..)))))))))))).)))))))..)).))))))))....)).)))))))))))).	214	53.7	-102.8	0.9	1	0	0	0	0.948759	0	0	0	low
1	1	sbi-MIR437g-p3_1ss3AG	TCGAAGTTAGAGAAGTTTGAC	21	gi408831499	-	130666559	130666731	agtcaaacttttctaactttgactaagttttaggaaaatatattgacatgtacaagttcaagtaaatgcactatctagacattttatagagaatttagtgaaactagtttgatagtgtagatatcgattccattttctataaatttgaTCAAAGTTAGAGAAGTTTGACttag	1	sbi-MIR437g,	sbi-MIR437g	cagtcaaacttttctaactttgactaagttttagagaaatatgttcacgtgtacaagttcaaataaatgcactatcaagacatatttcatagagaatttggtgaaactagtttgatgttgtagatgttgatgcaattttctataaacttggtcAAAGTTAGAGAAGTTTGACTTag	sbi-MIR437g-p3	tcAAAGTTAGAGAAGTTTGAC	3'	New	gp1b	((((((((((((((((((((((..((((((..(((((((..(((((.((.((((...(((((......(((((((((.........)))).....))))).......)))))...)))).)).)))))...)))))))..))))))..))))))))))))))))))))))...	170	27.2	-57	1.2	0	0	0	2	0	0	0	1.70165	low
2	2	han-miR1310_R-5	AGGCATCGGGGGCGCAA	17	gi408831909	-	10107037	10107114	AGGCATCGGGGGCGCAAcgccctcgacctattctcaaactttAAATAGGTAGGACGGCGCGGCTgctttggtgagccg	1	han-MIR1310,	han-MIR1310	AGGCATCGGGGGCGCAACGCCCtcgacctattctcaaactttaaataggtaggacggtgcggctgctttgttgagccgc	han-miR1310	AGGCATCGGGGGCGCAACGCCC	5'	Diff	gp1b	.(((.((((..((((..((((.((.(((((((...........)))))))..)).))))..)).))..)..)))))).	76	59	-28.2	0.6	216.5	216.5	243	273.5	205.406	213.435	301.873	232.701	high
2	3	han-MIR1310-p3_1ss16TC	AAATAGGTAGGACGGCGCGGCT	22	gi408831909	-	10107037	10107114	AGGCATCGGGGGCGCAAcgccctcgacctattctcaaactttAAATAGGTAGGACGGCGCGGCTgctttggtgagccg	1	han-MIR1310,	han-MIR1310	AGGCATCGGGGGCGCAACGCCCtcgacctattctcaaactttaaataggtaggacggtgcggctgctttgttgagccgc	han-MIR1310-p3	aaataggtaggacggtgcggct	3'	New	gp1b	.(((.((((..((((..((((.((.(((((((...........)))))))..)).))))..)).))..)..)))))).	76	59	-28.2	0.6	3191	2099.5	2640.5	3748.5	3027.49	2069.78	3280.23	3189.32	high
3	4	peu-MIR2916-p5_1ss5AG	TACCGTCCTAGTCTCAACCATA	22	gi408831909	-	10749878	10749961	tgggggctcgaagatgatcagaTACCGTCCTAGTCTCAACCATAAACGATGCCGACCagggatcagcgggtgttacttatagga	1	peu-MIR2916,	peu-MIR2916	TGGGGACTCGAAGACGATCATATaccatcctagtctcaaccataaacgatgccgaccagggattggcggatgttgcttctaggagtccgcca	peu-MIR2916-p5	Taccatcctagtctcaaccata	5'	New	gp1b	.((...((.((......))))...)).(((((......(((......(((.((.....)).)))....)))........)))))	33	51.2	-15.9	0.4	749	679	612	1999	710.62	669.388	760.274	1700.8	high
3	5	peu-MIR2916-p3	CATAAACGATGCCGACC	17	gi408831909	-	10749878	10749961	tgggggctcgaagatgatcagaTACCGTCCTAGTCTCAACCATAAACGATGCCGACCagggatcagcgggtgttacttatagga	1	peu-MIR2916,	peu-MIR2916	TGGGGACTCGAAGACGATCATATaccatcctagtctcaaccataaacgatgccgaccagggattggcggatgttgcttctaggagtccgcca	peu-MIR2916-p3	cataaacgatgccgacc	3'	New	gp1b	.((...((.((......))))...)).(((((......(((......(((.((.....)).)))....)))........)))))	33	51.2	-15.9	0.4	596	456	922	1379	565.46	449.545	1145.38	1173.29	high
4	6	pde-MIR1310-p5	ATTAGAGGCATCGGGGGC	18	gi408831909	-	10757616	10757698	ATTAGAGGCATCGGGGGCgcaacgccctcgacctATTCTCAAACTTTAAATAGGTaggacggcgcggctgcttcgttgagccg	3	cln-MIR1310,pde-MIR1310,pta-MIR1310,	pde-MIR1310	attagaGGCATCGGGGGCGTAACGCCCTcgacctattctcaaactttaaataggtaagagggtgcggctgctccattgagccg	pde-MIR1310-p5	attagaGGCATCGGGGGC	5'	New	gp1b	......(((.((((..((((..((((.((.(((((((...........)))))))..)).))))..)).))..)..)))))).	76	56.6	-30.7	0.7	320.5	373.5	317.5	273	304.077	368.213	394.423	232.276	high
4	7	cln-MIR1310-p3	ATTCTCAAACTTTAAATAGGT	21	gi408831909	-	10757616	10757698	ATTAGAGGCATCGGGGGCgcaacgccctcgacctATTCTCAAACTTTAAATAGGTaggacggcgcggctgcttcgttgagccg	3	cln-MIR1310,pde-MIR1310,pta-MIR1310,	cln-MIR1310	aGGCATCGGGGGCGTAACGCCCTcgacctattctcaaactttaaataggtaaggcggcgcggctgctccgttgagccgc	cln-MIR1310-p3	attctcaaactttaaataggt	3'	New	gp1b	......(((.((((..((((..((((.((.(((((((...........)))))))..)).))))..)).))..)..)))))).	76	56.6	-30.7	0.7	48	34.5	71	158	45.5404	34.0116	88.2017	134.431	middle
5	8	hvu-MIR6199-p5	CAGCCACAGAATTCTCACAGTGA	23	gi408831909	-	145654985	145655127	tgCAGCCACAGAATTCTCACAGTGAtgggccccctcttgccccatgtcagtcaaggccatggtggtcaaagccatcctttcttatggaccaacagcttcaccaagttccctcaactgtgacacattcggttgtcagtaggata	1	hvu-MIR6199,	hvu-MIR6199	aagcttgcagCCACAGAATTCTCACAGTGATGGgcctcctcttgccccgtgtcagtcaaggccatggtggtcaaagccatcctttcttatggatcaacagcttcatcctgtgccatcaactgtgacaaattctgtggtcagtaggata	hvu-MIR6199-p5	cagCCACAGAATTCTCACAGTGA	5'	New	gp1b	.((((((...((((..(((((((...(((.........((((((((((......)).))))).)))..((((..(((........)))......)))).........)))...)))))))...))))))))))..........	132	51	-37.1	0.5	1	0	0	1	0.948759	0	0	0.850827	low
6	9	osa-MIR5523-p3	ATATGTTGACATGAGGAGGAA	21	gi408832102	-	208242246	208242325	tactagaaaacaagtaagtgtaattccccctaaacaataaaATATGTTGACATGAGGAGGAAcatatttactagttatat	1	osa-MIR5523,	osa-MIR5523	tactagaaaacaagtaagtgtaattccccctaaacattaaaatatgttgacaTGAGGAGGAACATATTTACTAGttatattgtc	osa-MIR5523-p3	atatgttgacaTGAGGAGGAA	3'	New	gp1b	........(((.(((((((((..((((.(((...(((((.....))))).....))).)))).))))))))).)))....	68	28.8	-18.5	0.8	0	0	2	0	0	0	2.48455	0	low
7	10	ssp-miR166_R+1	TCGGACCAGGCTTCATTCCCCT	22	gi414864194	-	223307936	223308076	agctacttgcttttgagtgaaatgttgtctggttcaaggtcttgctttgcgatttgaggatgatccatgcttgcatgtgttgttttttattcctcggatatgcaagatcTCGGACCAGGCTTCATTCCCCTcaggaatagc	1	ssp-MIR166,	ssp-MIR166	agctatttgcttctgagtggaatgttgtctggttcaaggtctcgcttgcgatttaaggatgattcgtgcatggcatgtgtagtttttattccttgaatctgtgggatcTCGGACCAGGCTTCATTCCCCtcagcaatagc	ssp-miR166	TCGGACCAGGCTTCATTCCCC	3'	Diff	gp1b	.((((((((.....(((((((.....(((((((((.(((((((((......((..(((((..(..((((....))))..)..)........))))..))..))))))))).))))))))))))))))....))))..))))	140	44	-49.8	0.8	20	11	7	18	18.9752	10.8443	8.69594	15.3149	middle
8	11	sbi-miR6221-5p	TTCTGACTTCTGGCCCCTGCT	21	gi414864194	-	223824919	223825039	acagctcagcggcccatcgtgatgtgtggtgcTTCTGACTTCTGGCCCCTGCTcagctccaccaacactaagccggggccagatctcagaagcattgtgcatgatatgtgcctctagctgt	1	sbi-MIR6221,	sbi-MIR6221	acagctcaccagcccatccttatgcgtggtgcTTCTGACTTCTGGCCCCTGCTcagccccaccaacactaagCCGGGGCCAGATCTCAGAAGCattgtgcataatcatgtgcctctagctgt	sbi-miR6221-5p	TTCTGACTTCTGGCCCCTGCT	5'	Yes	gp1b	((((((.((.(((.(((.((.(((..(..(((((((((..(((((((((.(((.((...........)).))).)))))))))..)))))))))..)..))).))))).))).))))))))	121	56.2	-66.6	1	2	1	0	0	1.89752	0.985844	0	0	low
9	12	rgl-MIR5141-p5_1ss21GA	TGAGTAATGCCTGAGTCGCAA	21	gi414875515	-	74661218	74661379	tTGAGTAATGCCTAAGTCGCAGcatcaaggtctgacccaaattgagcgaaggcggccacttcgcgatattgtgccaattccagttttgaactactgcagacttgtttcatagcttTCAACTGAGCGGCGGACCCAAcgcgactgacggataagccaacgtta	1	rgl-MIR5141,	rgl-MIR5141	ttgagtaatgcctgagtcgcagcatcaaggtctgagccaaattgagcaaaggcggccacttcgcgatattgtgccaattccagttttgaactaccgcatacttgtttcatagctttcaactgagcggcAGACCCGACGCGACTGACAGATAAgccgacgtta	rgl-MIR5141-p5	tgagtaatgcctgagtcgcag	5'	New	gp1b	(((.((....((..((((((........((((((.((........((((((.......))))))................(((((..((.(((.((.(((....)))))))).))..)))))...))))))))....))))))...))....))))).....	157	49.4	-38.8	0.5	0	0	1	1	0	0	1.24228	0.850827	low
9	13	rgl-MIR5141-p3_1ss14AG	TCAACTGAGCGGCGGACCCGA	21	gi414875515	-	74661218	74661379	tTGAGTAATGCCTAAGTCGCAGcatcaaggtctgacccaaattgagcgaaggcggccacttcgcgatattgtgccaattccagttttgaactactgcagacttgtttcatagcttTCAACTGAGCGGCGGACCCAAcgcgactgacggataagccaacgtta	1	rgl-MIR5141,	rgl-MIR5141	ttgagtaatgcctgagtcgcagcatcaaggtctgagccaaattgagcaaaggcggccacttcgcgatattgtgccaattccagttttgaactaccgcatacttgtttcatagctttcaactgagcggcAGACCCGACGCGACTGACAGATAAgccgacgtta	rgl-MIR5141-p3	tcaactgagcggcAGACCCGA	3'	New	gp1b	(((.((....((..((((((........((((((.((........((((((.......))))))................(((((..((.(((.((.(((....)))))))).))..)))))...))))))))....))))))...))....))))).....	157	49.4	-38.8	0.5	1	0	0	2	0.948759	0	0	1.70165	low
10	14	osa-MIR6253-p5_1ss2GA	AATGGGCAGTTGGGTTAAGC	20	gi414883281	-	165011966	165012036	atatcaatctgaggaaAATGGGCAGTTGGGTTAAGCatatctgctttctccaacaatcattttcctctcat	1	osa-MIR6253,	osa-MIR6253	atatcaattaGAGGAAAGTGGGCAGTTGGGTTaagcttattctgttttctccaacaatcattttcctctcattagacct	osa-MIR6253-p5	AGTGGGCAGTTGGGTTaagc	5'	New	gp1b	..........(((((((((((...((((((..(((((....)))))..))))))..)))))))))))....	57	38	-28.5	1.1	1	0	1	0	0.948759	0	1.24228	0	low
68	86	osa-MIR5337a-p3_1ss3CT	TGTTTGACTTAGGACAAAGCT	21	gi414875515	+	225895647	225895896	ctacctccattttcttacatgtcacattagcttcgtcataagtcaaacattactaactttgaccatctatttcaaaaaaatcttctagtttcataaaatacaaattatatattatggaagtattttcatagtgaatacaaaaacataaaacttattccatgaacctataatttttttaaatcgatgccaaagatacaaaTGTTTGACTTAGGACAAAGCTaataaggcatgcaataaaaaacagagggag	1	osa-MIR5337a,	osa-MIR5337a	ccttcatttcAAATTACTTGTCGTTCTAGCTttgtccttaaacatgtatatctttgaccatcaatttttaaaaactcatatggtttaacatcatatgatttttttttagattcactgacaaatactttaataaatacaactcatattttgaactatacggatttctaaaaattgatggtcaaagatatacatgcttgacttaggacaaagctagaacaaaaagtatttgagtactaga	osa-MIR5337a-p3	tgcttgacttaggacaaagct	3'	New	gp2a	...((((..((((.((.((((((..((((((((.(((.(((((((((((((..((.(((((..((((.((((.((((((((....(((.(((((................(((((((((....)))))))))(((((...............))))).))))).)))..)))))))))))).)))).))))).))..))))))))))))).))).))))))))..)))))).)).))))....))))...	244	28	-63.3	0.9	0	0	1	1	0	0	1.24228	0.850827	low
1	1	osa-miR396e-3p_R-6	ATGGTTCAAGAAAGCCCA	18	gi408831491	+	147902564	147902790	ccacaggctttcttgaactgtgaactcgtgggcgtggtggtggtggtgctggtgctgggtgtgtgggacggaatgattggctcctcccagtcccagtcccagtcccacccaccaattctcttccccccgaccggccgtgaattgaattgaatcgaatcgcatcgctgagcttccccccggctcgctcacgcgacctgttgATGGTTCAAGAAAGCCCAtggaaacca	3	osa-MIR396e,sbi-MIR396e,bdi-MIR396b,	osa-MIR396e	gcgggcatgcttTCCACAGGCTTTCTTGAACTGtgaactcgtgggggtgtatgtgctcatgttgggattgtggtcggtggcctccaattctctgaaaagaaagctgaattgtcgagctccccgttctgtctttggtcgtctctacctgttgATGGTTCAAGAAAGCCCATGGAAAccatgccgc	osa-miR396e-3p	ATGGTTCAAGAAAGCCCATGGAAA	3'	Diff	gp2a	(((..(((((((((((((..(.((((((.(((..((((((..((((..((((..(((((....(((((.(((.........))))))))..)))))..))))..)))))))))).........))).)))..((..((((.((((......)))).)))).(((((((((...(.....)...))))).)))))).))).)..)))))))))))))..)))......	221	58.6	-100.3	0.8	0.5	3.5	1	4	0.474379	3.45045	1.24228	3.40331	low
2	2	bdi-miR156b-5p_1ss18CT	TGACAGAAGAGAGTGAGTAC	20	gi408831491	-	128528071	128528165	cgcgcgcggTGACAGAAGAGAGTGAGCACacggccgggcgtgacggcacgtgccgtcgcggccgcgtGCTCACTGCTCTTTCTGTCATCcgctgg	7	bdi-MIR156h,bdi-MIR156f,hci-MIR156a,cpa-MIR156d,cme-MIR156d,nta-MIR156f,nta-MIR156b,	bdi-MIR156f	tgagtggaagcTGACAGAAGAGAGTGAGCACccatggtgtttcgtttgcatcaaggacatgccagggagctatgcgtGCTCACTGCTCTATCTGTCAGCcagccactgat	bdi-miR156b-5p	TGACAGAAGAGAGTGAGCAC	5'	Diff	gp2a	...(((.((((((((((((((((((((((.(((((....((((((((....))))))))))))).))))))))).))).)))))))))))))...	89	69.5	-66.8	1	0	2	1.5	0	0	1.97169	1.86342	0	low
2	3	bdi-miR156h-3p	GCTCACTGCTCTTCCTGTCATC	22	gi408831491	-	128528071	128528165	cgcgcgcggTGACAGAAGAGAGTGAGCACacggccgggcgtgacggcacgtgccgtcgcggccgcgtGCTCACTGCTCTTTCTGTCATCcgctgg	7	bdi-MIR156h,bdi-MIR156f,hci-MIR156a,cpa-MIR156d,cme-MIR156d,nta-MIR156f,nta-MIR156b,	bdi-MIR156h	cggcttgggcggTGACAGAAGAGAGTGAGCACacggccggtcgtcacacgacggcgccgccgtgtcgcggccgcgtGCTCACTGCTCTTCCTGTCATCcactagctct	bdi-miR156h-3p	GCTCACTGCTCTTCCTGTCATC	3'	Yes	gp2a	...(((.((((((((((((((((((((((.(((((....((((((((....))))))))))))).))))))))).))).)))))))))))))...	89	69.5	-66.8	1	0	0	1	0	0	0	1.24228	0	low
3	4	lus-miR171h_L-1R+2	TGAGCCGAACCAATATCACTCT	22	gi408831491	-	137316336	137316430	gaagaagacgacatggcgtggtattgtttcggctcatgtccttcttgactggatgtgatgTGAGCCGAACCAATATCACTCAtgtattcttcatt	3	lus-MIR171h,mdm-MIR171i,nta-MIR479b,	lus-MIR171h	gggccgttggagaaagtagacacgacgtggtattggttgcggctcgtcgatctcggacggctttgaccgtcgctccgATGAGCCGAACCAATATCACTcttgtatgcttctttccgttcgttttcc	lus-miR171h	ATGAGCCGAACCAATATCACT	3'	Diff	gp2a	...(((((..((((((.(((((((((.(((((((((..((..(((.....)))...))..))))))))).)))))))))))))))..)))))...	89	44.2	-46.8	1.1	1.5	1	1	1	1.42314	0.985844	1.24228	0.850827	low
4	5	sbi-miR5568b-5p_1ss21GA	TTTCTAGGTACATAGCTTTTA	21	gi408831499	+	7582635	7582806	taaatgaatactccctccatccaaattataagtccttctgtctTTTCTAGGTACATAGCTTTTActacgcacctagaatcgtagatatccattatgtctagatgcatagtaaacgttatgtacctagaaaaaccagagcaacttagaatttagaatggagggagtacataac	1	sbi-MIR5568b,	sbi-MIR5568b	acaggtttaatcaaattatctagtatgtactccctctattccaaattgtaagtcatttaaactTTTCTAGGTACATAGCTTTTGctatgcatctatagctacatagtttttACTATGTATCTAGAAAAGCTAgaacaaattacaatttcaaacagagtagcatttaattatatactatttttgacaccatgt	sbi-miR5568b-5p	TTTCTAGGTACATAGCTTTTG	5'	Diff	gp2a	...(((..(((((((((((((.(((((.(((((..(((((..(((((((((((((((((.(((((((.(((.(((((..(((((.......)))))))))).))).))))))).)))))))))))))))))..)))))..))))).))))).)).))))))))))))))...	166	35.5	-77.9	1.3	3	1	0	0	2.84628	0.985844	0	0	low
5	6	bdi-miR156b-5p_R+2	TGACAGAAGAGAGTGAGCACCA	22	gi408831499	+	132017703	132017795	ctcgaccaatccatatcctgatgctcactatctcctttcagccggcttcaattTGATAGAAGAGAGTGAGCACCAtgctatggattggtcaaa	12	bdi-MIR156f,bna-MIR156e,har-MIR156a,cpa-MIR156d,cme-MIR156d,mes-MIR156d,gma-MIR156q,gma-MIR156n,gma-MIR156s,gma-MIR156o,lus-MIR156g,nta-MIR156b,	bdi-MIR156f	tgagtggaagcTGACAGAAGAGAGTGAGCACccatggtgtttcgtttgcatcaaggacatgccagggagctatgcgtGCTCACTGCTCTATCTGTCAGCcagccactgat	bdi-miR156b-5p	TGACAGAAGAGAGTGAGCAC	3'	Diff	gp2a	...((((((((((((...((.((((((((.(((.((.((((...........)))).)).))).)))))))).))...))))))))))))...	87	45.2	-38.9	0.9	1	5	0	1	0.948759	4.92922	0	0.850827	low
6	7	osa-MIR437-p3_1ss9GA	TGGTCAAAATTAGAGAAGTTT	21	gi408831499	+	133050949	133051153	tcattttagttttgtcctcaaacttctttaactttgaccaagtttctagataaatgtattaacatctacagtactaaataaatgtactatcaagacatttcatggtggatctaatgaaactagtttgatgatgtagatataggtgcatttttctataaactTGGTCAAAATTAGAGAAGTTTgacttaggaaaaaactaaaacaa	9	osa-MIR437,sbi-MIR437b,sbi-MIR437k,sbi-MIR437t,sbi-MIR437p,sbi-MIR437g,sbi-MIR437j,sbi-MIR437e,sbi-MIR437f,	osa-MIR437	ccctctgtttcatattgtattgtgttttagttttgttgtaagtcaaaattcttttactttgaccaagtttgtagtaaaataattaacatctaaaataccaaataaatacactattgagacatatttcttggttgatttttctataaacttggtcAAAGTTAGAGAAGTTTGACTTaggacaaaactaaacaccttatgatatggaacagaggg	osa-MIR437-p3	tggtcAAAGTTAGAGAAGTTT	3'	New	gp2a	...((((((((((.(((((((((((((((((.(((((((((((((.((((.((((((((....(((((((((((.........)))).((((((...((((((((.....)).))))))....))))))..)))))))....)))))))).)))).))))))))))))).))))))))))))))....))).))))))))))...	199	27.8	-74.9	1.3	0	0	1	1	0	0	1.24228	0.850827	low
7	8	osa-miR396a-5p_1ss9CT	TTCCACAGTTTTCTTGAACTG	21	gi408831499	-	15361380	15361482	atcTTCCACAGCTTTCTTGAACTGcatctctcagaggagcggcagcttcaactcctccacccgcatcagcaggtgcatgcaGTTCAATAAAGCTGTGGGAAAC	11	osa-MIR396b,osa-MIR396a,sbi-MIR396a,bdi-MIR396c,bdi-MIR396d,gma-MIR396h,gma-MIR396e,gma-MIR396j,tcc-MIR396a,csi-MIR396a,vvi-MIR396c,	osa-MIR396a	ctttgtgatcTTCCACAGCTTTCTTGAACTGcacgcatgatgaataatccctttggttaattgtgatctggtctctgagagatcgtagttagactcgatcggttgcattggcatcagagagagcaGTTCAATAAAGCTGTGGGAAattgcagag	osa-miR396a-5p	TTCCACAGCTTTCTTGAACTG	5'	Diff	gp2a	...((((((((((((.(((((((((((........(((((....)))))........((((.((....)).)))).))))))))))).))))))))))))...	97	51.5	-48.9	0.9	0	0.5	2	0.5	0	0.492922	2.48455	0.425413	low
7	9	osa-miR396a-3p_R+2	GTTCAATAAAGCTGTGGGAAAT	22	gi408831499	-	15361380	15361482	atcTTCCACAGCTTTCTTGAACTGcatctctcagaggagcggcagcttcaactcctccacccgcatcagcaggtgcatgcaGTTCAATAAAGCTGTGGGAAAC	11	osa-MIR396b,osa-MIR396a,sbi-MIR396a,bdi-MIR396c,bdi-MIR396d,gma-MIR396h,gma-MIR396e,gma-MIR396j,tcc-MIR396a,csi-MIR396a,vvi-MIR396c,	osa-MIR396a	ctttgtgatcTTCCACAGCTTTCTTGAACTGcacgcatgatgaataatccctttggttaattgtgatctggtctctgagagatcgtagttagactcgatcggttgcattggcatcagagagagcaGTTCAATAAAGCTGTGGGAAattgcagag	osa-miR396a-3p	GTTCAATAAAGCTGTGGGAA	3'	Diff	gp2a	...((((((((((((.(((((((((((........(((((....)))))........((((.((....)).)))).))))))))))).))))))))))))...	97	51.5	-48.9	0.9	1	0	0	0	0.948759	0	0	0	low
8	10	sbi-MIR399d-p5	CAGTTGTAGGCAGCTCTCCTC	21	gi408831499	-	24366902	24367112	gctagctgaagaCAGTTGTAGGCAGCTCTCCTCtggcaggcaggcgcgcggtcatcgtcgccatcgacgacggttgcttggctctgctatgctgtgttcgttcgtccatggtgtgctagctagccgtgcatgcattgcagtgtaacatgcgtgcatgcacgcgcgtacgtcctgccaAAGGAGAGTTGCCCTGCGACTGtcttcagctcga	8	osa-MIR399d,sbi-MIR399d,ath-MIR399b,aly-MIR399b,cme-MIR399g,cme-MIR399e,cme-MIR399d,ppe-MIR399a,	sbi-MIR399d	gtgcaggctgaagacagttgtaggcagctctcctctggcaggcggtcatcgtcgtcgtcatcgacggctggttctgtgttcatccggatccatcgtgcagccgtgcatgcatgcagtaatattcggttacatgcatgcattatgcacgcacgtacgtcgtcgtccTGCCAAAGGAGAGTTGCCCTGcgactgtctccagcttcct	sbi-MIR399d-p5	cagttgtaggcagctctcctc	5'	New	gp2a	...(((((((((((((((((((((((((((((.((((((((..((((((.......((((((((.((((((((..((.((((...)))).)).....))).))))).)))))).)).........((((((((((.(((........)))))))))))))))))))..).))))))).)))))))))).)))))))))))))))))))...	205	58.8	-122.5	1	1	2	0	2	0.948759	1.97169	0	1.70165	low
8	11	osa-MIR399d-p3	AAGGAGAGTTGCCCTGCGACTG	22	gi408831499	-	24366902	24367112	gctagctgaagaCAGTTGTAGGCAGCTCTCCTCtggcaggcaggcgcgcggtcatcgtcgccatcgacgacggttgcttggctctgctatgctgtgttcgttcgtccatggtgtgctagctagccgtgcatgcattgcagtgtaacatgcgtgcatgcacgcgcgtacgtcctgccaAAGGAGAGTTGCCCTGCGACTGtcttcagctcga	8	osa-MIR399d,sbi-MIR399d,ath-MIR399b,aly-MIR399b,cme-MIR399g,cme-MIR399e,cme-MIR399d,ppe-MIR399a,	osa-MIR399d	aagacagtagtaggcagctctcctctggcaggtgcattctaggtgattttgtaattgtatatgcatccaaggtatatacagtccggccatggtgctacattgcaatcatccatatgtgattgcattgtgtatatatatacatggtggcctttgatagaccatcatatatcggttggttatgtgcatgtatgtatataccagctgctactagctttgatcgatcgccatgtagcgattgaattcaccaaaacggccTGCCAAAGGAGAGTTGCCCTGcgactgtctt	osa-MIR399d-p3	AAGGAGAGTTGCCCTGcgactg	3'	New	gp2a	...(((((((((((((((((((((((((((((.((((((((..((((((.......((((((((.((((((((..((.((((...)))).)).....))).))))).)))))).)).........((((((((((.(((........)))))))))))))))))))..).))))))).)))))))))).)))))))))))))))))))...	205	58.8	-122.5	1	1.5	1.5	0	2	1.42314	1.47877	0	1.70165	low
9	12	stu-miR171b-3p	TTGAGCCGCGTCAATATCTCT	21	gi408831499	-	96668256	96668359	caatggaaagagcgatattggtgaggttcaatccgatgttaggttttacaaaagctgtaaaatcagtatctgaTTGAGCCGCGCCAATATCTCTtcctccaatt	3	osa-MIR171i,cme-MIR171h,stu-MIR171b,	stu-MIR171b	AGATATTGATGTGGCTCAATCtgaagacatggctaaatatgtaattagccatgtgattttggaTTGAGCCGCGTCAATATCTCT	stu-miR171b-3p	TTGAGCCGCGTCAATATCTCT	3'	Yes	gp2a	...((((..(((.((((((((((.(((((((((.(((..(.(((((((((.....))))))))))..))).))))))))).)))))))))).)))..))))...	98	40.4	-48.5	1.2	19	7	5	0	18.0264	6.90091	6.21139	0	middle
10	13	osa-miR169b_R+1	CAGCCAAGGATGACTTGCCGGT	22	gi408831499	-	109138616	109138779	agcgagaaagagagtgggatgCAGCCAAGGATGACTTGCCGGGtattttgagcatgcatgttacaggggagcatatgcaatctgtttggaattttgagcccataccgtgcggtgcctgtcttccGGCAAGTTGTCCTTGGCTACATcttgttctttttctctca	26	osa-MIR169b,osa-MIR169a,sbi-MIR169b,bdi-MIR169a,ath-MIR169b,ath-MIR169c,aly-MIR169b,aly-MIR169c,bna-MIR169n,mes-MIR169e,mes-MIR169d,rco-MIR169b,gma-MIR169m,gma-MIR169g,gma-MIR169u,mtr-MIR169b,lus-MIR169f,tcc-MIR169b,aqc-MIR169c,ptc-MIR169f,ptc-MIR169z,sly-MIR169a,vvi-MIR169k,vvi-MIR169c,vvi-MIR169j,vvi-MIR169a,	osa-MIR169b	gaacggaatgCAGCCAAGGATGACTTGCCGGtacgtgtatgcatgtttcaaggtactatatgtgcccccaactgttttagatccatgctgacattttccggcaagttgtccttggctacgtcttgttc	osa-miR169b	CAGCCAAGGATGACTTGCCGG	5'	Diff	gp2a	...(((((((((((..(((((.(((((((((..((((((((((.....(..(((((((((......(((..((.((.(((.....)))..))..))..)))....))))).))))..)...))))))))))..))))))))).)))))..)))))))))))...	158	48.8	-81.5	1	0	0.5	1	4.5	0	0.492922	1.24228	3.82872	low
10	14	bdi-miR169a-3p_R+1_1ss4GA	GGCAAGTTGTTCTTGGCTACAT	22	gi408831499	-	109138616	109138779	agcgagaaagagagtgggatgCAGCCAAGGATGACTTGCCGGGtattttgagcatgcatgttacaggggagcatatgcaatctgtttggaattttgagcccataccgtgcggtgcctgtcttccGGCAAGTTGTCCTTGGCTACATcttgttctttttctctca	26	osa-MIR169b,osa-MIR169a,sbi-MIR169b,bdi-MIR169a,ath-MIR169b,ath-MIR169c,aly-MIR169b,aly-MIR169c,bna-MIR169n,mes-MIR169e,mes-MIR169d,rco-MIR169b,gma-MIR169m,gma-MIR169g,gma-MIR169u,mtr-MIR169b,lus-MIR169f,tcc-MIR169b,aqc-MIR169c,ptc-MIR169f,ptc-MIR169z,sly-MIR169a,vvi-MIR169k,vvi-MIR169c,vvi-MIR169j,vvi-MIR169a,	bdi-MIR169a	ggaagggtaggatacgtttttgcttgcccgtggccgcgctaacattaggcttggggactatggtgCAGCCAAGGATGACTTGCCGAtcgaaacgatgcacaatatgcatcgatcGGCGAGTTGTTCTTGGCTACAtcttagctcctgcccctcatgttaggccggcatgcggtggtatgta	bdi-miR169a-3p	GGCGAGTTGTTCTTGGCTACA	3'	Diff	gp2a	...(((((((((((..(((((.(((((((((..((((((((((.....(..(((((((((......(((..((.((.(((.....)))..))..))..)))....))))).))))..)...))))))))))..))))))))).)))))..)))))))))))...	158	48.8	-81.5	1	1	0	0	1	0.948759	0	0	0.850827	low
11	15	bdi-MIR528-p5	AGCGGTGGAAGGGGCATGCAGA	22	gi408831499	-	153482328	153482443	tcctggctgtagcagcAGCGGTGGAAGGGGCATGCAGAggagcacgaacgaggtgtggttggcccctcgttagctctcctgTGCCTGCCTCTTCCATTCCTTCtgctacgctatgt	1	bdi-MIR528,	bdi-MIR528	tttggggttgggattgggggctggagcagcagcggTGGAAGGGGCATGCAGAGGAGcagggatgatggggggttgtactctgcttcttcccctctcgttctCCTGTGCCTGCCTCTTCCATTcctgctgctaccgccgtgctcggtgggcagggctgggc	bdi-MIR528-p5	agcggTGGAAGGGGCATGCAGA	5'	New	gp2a	...((((.(((((((.((..((((((((((((.(((.(((((....(((((((.((.....)).)))))))....))))).))).))))))))))))..)).)))))))))))...	110	59.5	-66.9	1	0	0.5	1.5	0	0	0.492922	1.86342	0	low
11	16	bdi-MIR528-p3_1ss21GT	TGCCTGCCTCTTCCATTCCTTC	22	gi408831499	-	153482328	153482443	tcctggctgtagcagcAGCGGTGGAAGGGGCATGCAGAggagcacgaacgaggtgtggttggcccctcgttagctctcctgTGCCTGCCTCTTCCATTCCTTCtgctacgctatgt	1	bdi-MIR528,	bdi-MIR528	tttggggttgggattgggggctggagcagcagcggTGGAAGGGGCATGCAGAGGAGcagggatgatggggggttgtactctgcttcttcccctctcgttctCCTGTGCCTGCCTCTTCCATTcctgctgctaccgccgtgctcggtgggcagggctgggc	bdi-MIR528-p3	TGCCTGCCTCTTCCATTcctgc	3'	New	gp2a	...((((.(((((((.((..((((((((((((.(((.(((((....(((((((.((.....)).)))))))....))))).))).))))))))))))..)).)))))))))))...	110	59.5	-66.9	1	5	11	1.5	6	4.74379	10.8443	1.86342	5.10496	middle
12	17	bdi-MIR159b-p5	GAGCTCCTATCATTCCAATGAAA	23	gi408831849	+	10392586	10392821	ctttgggtttgaagcgGAGCTCCTATCATTCCAATGAAGggtcgttccgaagggctggttccgctgctcgttcatggttcccactatcctatctcatcatgtgtatatatgtaatccatgggggagggtttctctcgtctttgagataggcttgtggtttgcatgaccgaggagctgcaccgcccccttgctggccgctcTTTGGATTGAAGGGAGCTCTGcatcctgatccaccc	27	osa-MIR159f,bdi-MIR159b,far-MIR159,ath-MIR159a,aly-MIR159a,bna-MIR159,bra-MIR159a,htu-MIR159a,cpa-MIR159a,cme-MIR159a,hbr-MIR159b,hbr-MIR159a,mes-MIR159b,mes-MIR159a,rco-MIR159,ahy-MIR159,gma-MIR159e,gma-MIR159a,mtr-MIR159a,pvu-MIR159a,ppe-MIR159,csi-MIR159,ptc-MIR159a,ptc-MIR159b,nta-MIR159,sly-MIR159,vvi-MIR159c,	bdi-MIR159b	tggttttgaggtggagctcctatcattccaatgaaaggtctgtcagaagggtgatacagctgcttgttcatggttcccacttatcctatctccattagaaaggaggaggtaggcttgtggtttgcatgaccgaggagccgcATCCACCCCTTGCCGACCGCTGTTTGGATTGAAGGGAGCTCTGcatcttgatctttc	bdi-MIR159b-p5	gagctcctatcattccaatgaaa	5'	New	gp2a	...((((((.((.((((((((((..(((.(((((.((..(((((...(((.((((.(((...(((.((((.(((((....((((...(((((((((.(((((....)))))......(((((((((...)))))))))...)))))))))...))))....))))).)))).)))...)))))))..))).)))))..)).))))).)))..)))))))))).))..))))))...	230	53	-104.1	0.8	0	1	0	0	0	0.985844	0	0	low
12	18	osa-miR159f_1ss1CT	TTTGGATTGAAGGGAGCTCTA	21	gi408831849	+	10392586	10392821	ctttgggtttgaagcgGAGCTCCTATCATTCCAATGAAGggtcgttccgaagggctggttccgctgctcgttcatggttcccactatcctatctcatcatgtgtatatatgtaatccatgggggagggtttctctcgtctttgagataggcttgtggtttgcatgaccgaggagctgcaccgcccccttgctggccgctcTTTGGATTGAAGGGAGCTCTGcatcctgatccaccc	27	osa-MIR159f,bdi-MIR159b,far-MIR159,ath-MIR159a,aly-MIR159a,bna-MIR159,bra-MIR159a,htu-MIR159a,cpa-MIR159a,cme-MIR159a,hbr-MIR159b,hbr-MIR159a,mes-MIR159b,mes-MIR159a,rco-MIR159,ahy-MIR159,gma-MIR159e,gma-MIR159a,mtr-MIR159a,pvu-MIR159a,ppe-MIR159,csi-MIR159,ptc-MIR159a,ptc-MIR159b,nta-MIR159,sly-MIR159,vvi-MIR159c,	osa-MIR159f	gaagaagaagacgagctcccttcgatccaatccaggagaggaagtggtaggatgcagctgccggttcatggatacctctgcagtgcatgtcgtaggcttgcacttgcatgggtttgcatgacccgggagatgaacccaccattgtcttcctcttatgCTTGGATTGAAGGGAGCTCTAcacctctctc	osa-miR159f	CTTGGATTGAAGGGAGCTCTA	3'	Diff	gp2a	...((((((.((.((((((((((..(((.(((((.((..(((((...(((.((((.(((...(((.((((.(((((....((((...(((((((((.(((((....)))))......(((((((((...)))))))))...)))))))))...))))....))))).)))).)))...)))))))..))).)))))..)).))))).)))..)))))))))).))..))))))...	230	53	-104.1	0.8	7.5	3.5	3.5	23.5	7.11569	3.45045	4.34797	19.9944	middle
13	19	ath-miR159b_R+1	TTTGGATTGAAGGGAGCTCTTC	22	gi408831849	+	10544705	10544950	ctagacggtctggtcttaaggcggtgctcccttcaaaccaataaacggtcgatctgatgggtggtacagctgctcgttcatggttcccactgtcccatctcatcagagagagagaagatcgtgagagagcgagagatgcttgagatgggcttgtggtttgcatgaccgaggagctgcctcgtccccttcgttgaccgctgTTTGGATTGAAGGGAGCTCTGCatcttgctcccatgactttcttcc	5	ath-MIR159b,ath-MIR159c,aly-MIR159b,aly-MIR159c,lus-MIR159c,	ath-MIR159b	ggaagagctccttgaagttcaatggagggtttagcagggtgaagtaaagctgctaagctatggatcccataagccttatcaaattcaatataattgatgataaggttttttttatggatgccatatctcaggagctttcacttacccctttaatggcttcactcttcTTTGGATTGAAGGGAGCTCTTcatctctc	ath-miR159b	TTTGGATTGAAGGGAGCTCTT	3'	Diff	gp2a	..(((..((((((...((((((((.(((((((((((.((((....((((((((..((.((((((..(((((.((((.(((((....((((...((((((((.................((....)).((((.....)))).))))))))...))))....))))).)))).)))))..))).)))..))))))))))....)))).))))))))))).))))..))))...))).)))..)))...	241	53.3	-108.1	0.8	2	4	2.5	2.5	1.89752	3.94337	3.10569	2.12707	low
14	20	ath-miR159b_1ss21TC	TTTGGATTGAAGGGAGCTCTC	21	gi408831849	+	10585026	10585271	ctagacggtctggtcttaaggcggtgctcccttcaaaccaataaacggtcgatctgatgggtggtacaactgctcgttcatggttcccactgtcccatctcatcagagagagagaagatcgtgagagagcgagagatgcttgagatgggcttgtggtttgcatgaccgaggagctgcatcgtccccttcgttgaccgctgTTTGGATTGAAGGGAGCTCTGcatcttgctcccatgactttcttcc	4	ath-MIR159b,aly-MIR159b,lus-MIR159c,lus-MIR159b,	ath-MIR159b	ggaagagctccttgaagttcaatggagggtttagcagggtgaagtaaagctgctaagctatggatcccataagccttatcaaattcaatataattgatgataaggttttttttatggatgccatatctcaggagctttcacttacccctttaatggcttcactcttcTTTGGATTGAAGGGAGCTCTTcatctctc	ath-miR159b	TTTGGATTGAAGGGAGCTCTT	3'	Diff	gp2a	..(((..((((((...((((((((.(((((((((((.((((....((((((((..((.(((((((.((.((.((((.(((((....((((...((((((((.................((....)).((((.....)))).))))))))...))))....))))).)))).)).)).)))).)))..))))))))))....)))).))))))))))).))))..))))...))).)))..)))...	241	52.4	-103.4	0.8	1.5	1.5	1	2.5	1.42314	1.47877	1.24228	2.12707	low
15	21	ath-miR159b	TTTGGATTGAAGGGAGCTCTT	21	gi408831849	+	10588939	10589128	aaggcggtgctcccttcaaaccaataaacggtcgatctgatgggtggtacagctgctcgttcatggttcccactgtcccatctcatcagagagagagagagatgcttgagatgggcttgtggtttgcatgaccgaggagctgcacgtccccttcgttgaccgctgTTTGGATTGAAGGGAGCTCTGcatc	4	ath-MIR159b,aly-MIR159b,lus-MIR159c,pde-MIR159,	ath-MIR159b	ggaagagctccttgaagttcaatggagggtttagcagggtgaagtaaagctgctaagctatggatcccataagccttatcaaattcaatataattgatgataaggttttttttatggatgccatatctcaggagctttcacttacccctttaatggcttcactcttcTTTGGATTGAAGGGAGCTCTTcatctctc	ath-miR159b	TTTGGATTGAAGGGAGCTCTT	3'	Yes	gp2a	...((((.(((((((((((.((((....((((((((..((.(((..((.(((((.((((.(((((....((((...(((((((((.((..............))..)))))))))...))))....))))).)))).))))).))..)))..))))))))))....)))).))))))))))).))))...	184	53.7	-93.9	0.9	11.5	13.5	9.5	10.5	10.9107	13.3089	11.8016	8.93368	middle
16	22	osa-miR159f_R-1	CTTGGATTGAAGGGAGCTCT	20	gi408831849	+	26822657	26822836	gaagagctcccttcgatccaatccaggagggaaagtggtcggctgcagctgccggttcatggatacctctctggtgcagcaatggccgagatgctcacctgcacttgcatgggtgtgcatgacccgggagacgaaccgaccatcatctttccctcgtgCTTGGATTGAAGGGAGCTCCtc	27	osa-MIR159f,bdi-MIR159,ath-MIR159c,ath-MIR319c,aly-MIR159c,aly-MIR319c,aly-MIR319d,cme-MIR319c,cme-MIR319d,mes-MIR319h,mes-MIR319g,mes-MIR319f,rco-MIR319d,gma-MIR319l,gma-MIR319g,pvu-MIR319c,vun-MIR319b,tcc-MIR319,mdm-MIR319c,csi-MIR319,ptc-MIR319f,ptc-MIR319g,ptc-MIR319e,ptc-MIR319h,stu-MIR319b,vvi-MIR319e,ppt-MIR319b,	osa-MIR159f	gaagaagaagacgagctcccttcgatccaatccaggagaggaagtggtaggatgcagctgccggttcatggatacctctgcagtgcatgtcgtaggcttgcacttgcatgggtttgcatgacccgggagatgaacccaccattgtcttcctcttatgCTTGGATTGAAGGGAGCTCTAcacctctctc	osa-miR159f	CTTGGATTGAAGGGAGCTCTA	3'	Diff	gp2a	((.((((((((((((((((((..((.((((((((((((((((......((.((((.(((((.((((((....(((((((....(((......)))...))))))).....)))))).))))).)))).)).....)))))))....))))))))).)).)))))))))))))))))).))	180	57.8	-103.2	1	22.5	12	12.5	2	21.3471	11.8301	15.5285	1.70165	middle
17	23	osa-MIR1430-p5_1ss1GC	CTTAGCCAAGAATGGCTTGCCT	22	gi408831849	+	126521585	126521726	gatgaggagcctatctccCTTAGCCAAGAATGGCTTGCCTatctccattatttggtccatcttcttgggagacctccctcatggtgtggatggaatgtggatggtggcaggccttctggctaagtgagtgattctcttccgc	1	osa-MIR1430,	osa-MIR1430	atgaggagattgcctctgttagccaagaatggcttgcctatctccactatttggttcatcactggaacacacttggggttctcagatggtggatgaaatatggaagaTGGTGAGCCTTCCTGGCTAAGagagtgattctcat	osa-MIR1430-p5	gttagccaagaatggcttgcct	5'	New	gp2a	...((((((.....(((.(((((((.((((.((((((((.((((((((.(((..((((((((....((((....))))....)).))))))..)))))))).)))))))))))))))))))))).))).....))))))...	136	51.4	-66.9	0.9	7	11	4	15	6.64131	10.8443	4.96911	12.7624	middle
18	24	zma-miR408a_R+3	CTGCACTGCCTCTTCCCTGGCTCC	24	gi408831849	-	38488313	38488582	agcgttagcacagacacacacaggtaaggagagcgagaggtgggttgggtttgatcggagacagggacgaggcagagcatgggtagggggccatcaacagaattccaaatttgatttctgtttgctcgctcacaaaatggagggactcaccacaaacacactcaggcgttgttgctccctcccCTGCACTGCCTCTTCCCTGGCTCCtcaccgtctcccatccacctatcctctctctttctctctctcgttatggttttgtataatttt	34	zma-MIR408a,osa-MIR408,tae-MIR408,sof-MIR408c,sof-MIR408b,sof-MIR408a,sof-MIR408d,bdi-MIR408,ath-MIR408,aly-MIR408,cca-MIR408,cme-MIR408,hbr-MIR408b,hbr-MIR408a,mes-MIR408,rco-MIR408,ahy-MIR408,gma-MIR408c,gma-MIR408b,gma-MIR408d,gma-MIR408a,mtr-MIR408,vun-MIR408,dpr-MIR408,lus-MIR408a,mdm-MIR408a,csi-MIR408,ptc-MIR408,nta-MIR408,stu-MIR408b,vvi-MIR408,pta-MIR408,ppt-MIR408b,smo-MIR408,	zma-MIR408a	ggggttggttttgatttggagacagggatgagacagagcatgggatggggccatcaacaaagtggagggactagcttgcgaggcagaaagaaggtgccagtgccggtgcctccccggtgaaacgatgatgggagtgttgttgctccctcccCTGCACTGCCTCTTCCCTGGCtccgatcccccaccgttgc	zma-miR408a	CTGCACTGCCTCTTCCCTGGC	3'	Diff	gp2a	...((((..(((((..((.((..(..(((((((.(((((((((((((((..((...((((.((((((.(((((((.(((.(((.(((((((....(((((((.((.......)).)))))))...((.(((........))).))............................)))))))))).))).))))))).)))))).))))....))...))))...))))).)))))).))))).))..)..))..))..))))).))))...	264	51.5	-104	0.7	1	5	22	40	0.948759	4.92922	27.3301	34.0331	middle
19	25	tae-miR319_R-1	TTGGACTGAAGGGAGCTCCC	20	gi408831849	-	148277219	148277407	gtggaagagagctctcttcagtccactctaaaatggctgtagggtttcattagctgccgactcatccattcacctgccaagaaccatgggcaagcggtaggtctggtcttggtagccgagtgggtggcgcgggagctaaaatcaaactctacgctgtttacggTTGGACTGAAGGGTGCTCCCttcaat	54	tae-MIR319,bdi-MIR319a,ath-MIR319b,ath-MIR319a,aly-MIR319a,aly-MIR319b,cca-MIR319,cme-MIR319b,cme-MIR319a,hbr-MIR319,mes-MIR319b,mes-MIR319e,mes-MIR319c,mes-MIR319a,mes-MIR319d,rco-MIR319a,rco-MIR319b,rco-MIR319c,aau-MIR319,amg-MIR319,gma-MIR319b,gma-MIR319m,gma-MIR319j,gma-MIR319h,gma-MIR319k,gma-MIR319a,gma-MIR319e,mtr-MIR319b,mtr-MIR319a,mtr-MIR319d,mtr-MIR319c,vun-MIR319a,lus-MIR319b,lus-MIR3…	tae-MIR319	agtttgagggagctcacttcagtccactcatgggaggtagcggggattgaacgagctgccgactcattcactcgagcacacagtagatatgagactagtccagggcataccagtatgttacaatatgtactgtgcgaatgagcgaatgcagcgggagattgttctctctttcctcctccatgcTTGGACTGAAGGGAGCTCCCTcatctct	tae-miR319	TTGGACTGAAGGGAGCTCCCT	3'	Diff	gp2a	...((((.((((.((((((((((((..(..(((..((.(((((((((..((((((.(((..((((((((((..(((((((((.(((..(((.........)))))))))))))))..))))))))))..))).))))))....)))))))))))..)))..)..)))))))))))).)))).))))...	183	52.4	-96.9	1	3	4	8	11	2.84628	3.94337	9.93822	9.3591	low
20	26	cme-MIR854-p5_1ss16GA	AAGACACAGGAATGGAGG	18	gi408831909	+	14938232	14938511	gaccgtggagcagagcttcatagtataattaattgggaacgtatctggtgcaaccaagcaacttggtgcaaccgtgcaaccAAGACACAGGAATGGAGGtgggatgacctttttaaaaacatcgttttccagaacaaacctcccacatctcgctgaaacttttttaaaaaggtcctcctacctctatttctgtgtcttggttgcacggttgcaccaagttgcttggttgcaccagatacattccctaattaattctagcttataatatgtttccacgaga	1	cme-MIR854,	cme-MIR854	aatcagtggaGATGAGGATAGTGAGGAGGAGgaagacacaggaatgggggaagtcgatgttgagaatgcaggtcctgggatcactgagtaatgattgttgtaggaattttgtaggaacagagaaaaaggttttcactttaagagactgacacatacttgagttattacagttggggaaattaacatgtctgtattgtgctctcattctttctcttgatatcaaatgataaaagcttatgtggttctcttttcgagtgtatttttgctattgtccaaatcattttcctcctaaagtgattttgtaatggaaataagtcatttttttaaaaaaggaaatctaaaatcattctaaaattttaaagaatcgcttggtagttgcaaatgcagtggttaaactca…	cme-MIR854-p5	aagacacaggaatggggg	5'	New	gp2a	...((((((((((((((....((...(((((((((((((.((((((((((((((((((((((((((((((((((((((((((((((((((((((((((((((((.((((((((((((((....((((....))))............((.....))....)))))))))))))).)))))))))))))))))))))))))))))))))))))))))))))))))))))))))))))))).))))).)))))))))))))))......)))).)))))...	274	42.9	-172.5	1.4	0	0	1	1	0	0	1.24228	0.850827	low
21	27	osa-miR172a_R+1	AGAATCTTGATGATGCTGCATC	22	gi408831909	+	167813957	167814066	aacagtcggtgcttgcaggtgcagcaccatcaagattcacatccccagctcgatctgtgcatgatgagatgAGAATCTTGATGATGCTGCATCagcaaacactcacttac	57	osa-MIR172d,osa-MIR172a,ata-MIR172,bdi-MIR172a,ath-MIR172a,ath-MIR172b,aly-MIR172a,aly-MIR172b,bna-MIR172a,bol-MIR172b,bol-MIR172a,cca-MIR172,cme-MIR172c,cme-MIR172b,mes-MIR172a,mes-MIR172b,mes-MIR172d,aau-MIR172,gma-MIR172h,gma-MIR172b,gma-MIR172g,gma-MIR172f,gma-MIR172j,gma-MIR172a,lja-MIR172c,lja-MIR172b,mtr-MIR172b,mtr-MIR172c,vun-MIR172,dpr-MIR172b,dpr-MIR172a,lus-MIR172c,lus-MIR172f,lus-MIR…	osa-MIR172a	gtgtttgcgggcgtggcatcatcaagattcacatccatgcatatatcacaagacgcacatatacatccgatttggctgAGAATCTTGATGATGCTGCATccgcagacaa	osa-miR172a	AGAATCTTGATGATGCTGCAT	3'	Diff	gp2a	...(((..(((.((((.(((((((((.(((((((((((.((((..((((.(.....).)).))....)))).))))))))))).))))))))).)))).)))..)))...	104	48.2	-48.9	0.9	0.5	0	0	1.5	0.474379	0	0	1.27624	low
22	28	osa-MIR166c-p5	TTGAGGGGAATGTTGTCTGGT	21	gi408831909	-	84226293	84226530	gcctttcgtctTTGAGGGGAATGTTGTCTGGCtcggggccgccgccgccgctccttccttctctagtctctcttctctcctagcagctactcttcgcttcctactcctatctcgatccctctcttcttcttcttcttcttcttcctcttcccccctctcttggatcgagaccgagcggacggagacgagtggtgtagatcTCGGACCAGGCTTCATTCCCCccaaaatgaagggctcc	37	osa-MIR166j,osa-MIR166m,osa-MIR166c,hvu-MIR166a,bdi-MIR166a,bdi-MIR166d,ath-MIR165a,ath-MIR165b,aly-MIR165a,aly-MIR165b,bna-MIR166f,cme-MIR166d,hbr-MIR166b,hbr-MIR166a,mes-MIR166j,mes-MIR166c,mes-MIR166f,mes-MIR166g,gma-MIR166u,gma-MIR166r,lus-MIR166k,lus-MIR166i,lus-MIR166b,lus-MIR166g,tcc-MIR166a,mdm-MIR166h,ppe-MIR166e,crt-MIR166b,csi-MIR166c,csi-MIR166d,csi-MIR166a,ctr-MIR166,vvi-MIR166g,pde-…	osa-MIR166c	ggcagttgaggGGAATGTTGTCTGGTCCGAGacctaacaccgggcggaatggcggattcagctgcagctaagcaagctaggtggggggttTCGGACCAGGCTTCATTCCCCccaactcaactgtt	osa-MIR166c-p5	ttgaggGGAATGTTGTCTGGT	5'	New	gp2a	(((((((((.((((.((((((((..((((((..(((((....((((((((((((.(((..(((.................(((.(((........)))..)))......(((((((((...........................................)))))))))..))).))).)))).)).))))))....)))))..))))))..)))))))).)))))))))))))...	235	56.3	-88.312	0.7	1	1	0	0	0.948759	0.985844	0	0	low
22	29	osa-miR166a-3p_1ss17TC	TCGGACCAGGCTTCATCCCCC	21	gi408831909	-	84226293	84226530	gcctttcgtctTTGAGGGGAATGTTGTCTGGCtcggggccgccgccgccgctccttccttctctagtctctcttctctcctagcagctactcttcgcttcctactcctatctcgatccctctcttcttcttcttcttcttcttcctcttcccccctctcttggatcgagaccgagcggacggagacgagtggtgtagatcTCGGACCAGGCTTCATTCCCCccaaaatgaagggctcc	37	osa-MIR166j,osa-MIR166m,osa-MIR166c,hvu-MIR166a,bdi-MIR166a,bdi-MIR166d,ath-MIR165a,ath-MIR165b,aly-MIR165a,aly-MIR165b,bna-MIR166f,cme-MIR166d,hbr-MIR166b,hbr-MIR166a,mes-MIR166j,mes-MIR166c,mes-MIR166f,mes-MIR166g,gma-MIR166u,gma-MIR166r,lus-MIR166k,lus-MIR166i,lus-MIR166b,lus-MIR166g,tcc-MIR166a,mdm-MIR166h,ppe-MIR166e,crt-MIR166b,csi-MIR166c,csi-MIR166d,csi-MIR166a,ctr-MIR166,vvi-MIR166g,pde-…	osa-MIR166c	ggcagttgaggGGAATGTTGTCTGGTCCGAGacctaacaccgggcggaatggcggattcagctgcagctaagcaagctaggtggggggttTCGGACCAGGCTTCATTCCCCccaactcaactgtt	osa-miR166a-3p	TCGGACCAGGCTTCATTCCCC	3'	Diff	gp2a	(((((((((.((((.((((((((..((((((..(((((....((((((((((((.(((..(((.................(((.(((........)))..)))......(((((((((...........................................)))))))))..))).))).)))).)).))))))....)))))..))))))..)))))))).)))))))))))))...	235	56.3	-88.312	0.7	38	28.5	23	20.5	36.0528	28.0965	28.5724	17.442	middle
23	30	bdi-miR156b-5p_R+1	TGACAGAAGAGAGTGAGCACC	21	gi408831909	-	96127916	96128065	tagtcgattgggcttaggccccgaagagatTGACAGAAGAGAGCGAGCACCtggcgcggcgaccggcatggaacgcatgccgtccccgccgcgtgctcgcttctctttctgtcagcctctccctcgtcctgagccgacgccgatcgagcg	4	bdi-MIR156f,cpa-MIR156d,cme-MIR156d,nta-MIR156b,	bdi-MIR156f	tgagtggaagcTGACAGAAGAGAGTGAGCACccatggtgtttcgtttgcatcaaggacatgccagggagctatgcgtGCTCACTGCTCTATCTGTCAGCcagccactgat	bdi-miR156b-5p	TGACAGAAGAGAGTGAGCAC	5'	Diff	gp2a	...(((((((((((((((...(((((((..((((((((((((((((((((..((((.((.(((.((((((.....)))))))))))))))..))))))))).))))).))))))..))))...))).)))))))).....)))))))...	144	64.7	-84.7	0.9	55.5	78	34	46.5	52.6561	76.8958	42.2374	39.5635	middle
24	31	osa-miR164c	TGGAGAAGCAGGGTACGTGCA	21	gi408831909	-	138306718	138306925	gtttggtgagaaggtccctgtTGGAGAAGCAGGGCACGTGCAgagacacgccggagcacggccgccgccgatctaccgacctcccaaacctgccttatggtgtgggggtggaggtcgtcggtggaagcgatagctgtcgttgttgcttcgatgttgttagctcctcctgcacgtgctccccttctccaccacggccttctcaccaccc	2	osa-MIR164c,cca-MIR164,	osa-MIR164c	aggttcttgtTGGAGAAGCAGGGTACGTGCAaaatgcacaccggttggtcgagctaattaacaagctctgacgaccatggtgatcgaatgcacgtgctccccttctccaccatggcctt	osa-miR164c	TGGAGAAGCAGGGTACGTGCA	5'	Yes	gp2a	...(((((((((((.((.((.((((((((..((((((((((((.((......(((((.....(((((.((((((.((.(((.((((.(((........))).))))))))))))))).)))))(((((((((((....)))))))))))..........)))))))))))))))))))..)))))))).)).)))))))))))))...	202	61.5	-119	0.9	0	1	0	0	0	0.985844	0	0	low
25	32	bdi-miR167a_R+1	TGAAGCTGCCAGCATGATCTAT	22	gi408832077	+	7688807	7688937	gaagtgcccaagataaagggTGAAGCTGCCAGCATGATCTAAcgacggcattgctctgctgctgcagtgaggcttgcgagtgatggttagatcatgctgtgacagtttcactctttccctttgggcacatc	8	bdi-MIR167a,ath-MIR167b,aly-MIR167b,dpr-MIR167b,ghr-MIR167a,tcc-MIR167b,ptc-MIR167b,ptc-MIR167d,	bdi-MIR167a	agagaaagcgTGAAGCTGCCAGCATGATCTAtctgacttgtggtggcaagtgccacagcaaattcagcaacgccgtggcttcggggccggc	bdi-miR167a	TGAAGCTGCCAGCATGATCTA	5'	Diff	gp2a	...(((((((((..((((((((((((((.((((((((((((((.....(((..(((.((.(((.......)))..)))))..)))))))))))))))))...))))))))))))))...)))))))))...	125	51.1	-69.7	1	0	1	0	0	0	0.985844	0	0	low
26	33	sbi-MIR6232a-p5_1ss13CA	TTTTTGGTACATAGATTTTGC	21	gi408832077	+	19125912	19126046	ctcgtttcaaattataagtcactttgacTTTTTGGTACATAGATTTTGCtatgtatctagagatatgttatatcgagatgcatagcaaaattgatgtaccaaaaaaagttaaagtggcttataatttggaaccga	1	sbi-MIR6232a,	sbi-MIR6232a	gtagatacatagcttttactctgttccgaattataaGTCGCTTTGACTTTTTTGGTACATcgattttgctatgtatctagacatgttgttatatctagatacatagcaaagTGGATGTACCAAAAAAGTCAAAGCggcttataatttggaacggagggagtactatgttcgttgc	sbi-MIR6232a-p5	TTTTTGGTACATcgattttgc	5'	New	gp2a	...(((((((((((((((((((((((((((((((((((((..((((((((((((((((...(((((...))))).))))))))))))))))..))))))))..)))))))))))))))))))))))))))))...	129	30.4	-72.2	1.8	1	0	0	1	0.948759	0	0	0.850827	low
27	34	sbi-MIR5565d-p3_1ss21AT	ACCTCAACACATGTGGATTGT	21	gi408832077	+	121026182	121026314	ctagtttgggtactctagtattgaactcaatccacttgtattgagatggattggggtgtaacttcaactaatttacaccccaatccACCTCAACACATGTGGATTGTggccaatactagagtaactaaacaaa	1	sbi-MIR5565d,	sbi-MIR5565d	gattcACTTCAATCCATGTATGTTGGTGTgggttggggtggaatttagttcaaattctactccaatccacctcaacacatgtggattgatgtaaatccgactacatcaa	sbi-MIR5565d-p3	acctcaacacatgtggattga	3'	New	gp2a	...((((((.(((((((((((((....((((((((.(((.(((((.(((((((((((((((...........))))))))))))))).))))).))).))))))))....))))))))))))).))))))...	127	39.1	-73.3	1.4	0	0	0	2	0	0	0	1.70165	low
28	35	mtr-miR399d	TGCCAAAGGAGAGCTGCCCTA	21	gi408832077	+	147067465	147067602	gatgctcagggtgagaatcacagtgcggctctcctctggcatgaaggcgcggctgagaggcacgaacagtttctggccttcccctgccaaTGCCAAAGGAGAGCTGCCCTGccattcgttagccctgcaaacagcacg	3	mtr-MIR399m,mtr-MIR399d,mtr-MIR399n,	mtr-MIR399n	agtcatagggcatgtctctattggcaggtgatatggtgatatttcatttgactttaaggctctagaaattcactTGCCAAAGGAGAGCTGCCCTAcgagt	mtr-miR399d	TGCCAAAGGAGAGCTGCCCTA	3'	Yes	gp2a	..((((((((((..((((..(((.(((((((((((.((((((...((((.((....(((((..(((....)))..)))))..)))))).)))))).))))))))))).)))..))))....)))))).....))))..	134	59.4	-65.5	0.8	2	0	0	0	1.89752	0	0	0	low
29	36	gma-miR171n_2ss20TC21AC	TTGAGCCGCGTCAATATCTCC	21	gi408832077	-	20310608	20310808	gaaggggacgacgacggcatgcttcggctagctcgttggtgctaggacaagggcggaggtattggcgcgcctcaatccgaaggcgtggctgatagattggcgcggcagccatgttcttggaTTGAGCCGCGTCAATATCTCCcgttgcctgtcccgtacctagctagcttgcttgcctcactgatcgatgtcgtccctatt	13	ath-MIR170,aly-MIR170,mes-MIR171a,gma-MIR171p,gma-MIR171n,lja-MIR171b,mtr-MIR171b,lus-MIR171g,mdm-MIR171b,mdm-MIR171a,ppe-MIR171h,ctr-MIR171,vvi-MIR171b,	gma-MIR171n	atacgaattagcacatgacaaattaaggtattggcgtgcctcaatttgaatacatggctattatgacaaatccagccttgtagtttgaTTGAGCCGCGTCAATATCTTAttttgctcttcttttccatctccta	gma-miR171n	TTGAGCCGCGTCAATATCTTA	3'	Diff	gp2a	...(((((((((((.((((.((...((((((((....(((((..((((..(((((((((((((((((((.((((((((((..(((((((((..............)))))))))..)))))))))).)))))))))))))))....)))))))).))))).)))))))).)).))))))..........)))))))))...	195	58.2	-110.9	0.9	18	25.5	16.5	52.5	17.0777	25.139	20.4976	44.6684	middle
30	37	osa-miR166l-5p_L-1R+1	GATTGTTGTCTGGTTCAAGGT	21	gi408832077	-	21933589	21933732	atgtgaagctatttgcttctgagtgGAATGTTGTCTGGTTCAAGGTcttttgctttgtgatccatctgtgtagagcttctaagtattccttggatctgcaagatcTCGGACCAGGCTTCATTCCCCtcagaaatagcttcaaaa	35	osa-MIR166j,osa-MIR166m,osa-MIR166l,osa-MIR166e,hvu-MIR166a,bdi-MIR166a,ath-MIR166c,ath-MIR166d,ath-MIR166g,aly-MIR166c,aly-MIR166g,aly-MIR166d,bna-MIR166d,bna-MIR166f,cme-MIR166i,gma-MIR166t,gma-MIR166b,gma-MIR166n,gma-MIR166j,gma-MIR166o,gma-MIR166u,gma-MIR166q,gma-MIR166s,gma-MIR166m,gma-MIR166r,mtr-MIR166c,mtr-MIR166g,pvu-MIR166a,lus-MIR166k,crt-MIR166b,csi-MIR166d,ptc-MIR166q,ppt-MIR166k,ppt…	osa-MIR166l	gttaggttaaggGGATTGTTGTCTGGTTCAAGGtctccacattgtgcaaaatgttcattcatggaggcacaggatgcttggtgatcTCGGACCAGGCTTCAATCCCTttaaccagca	osa-miR166l-5p	GGATTGTTGTCTGGTTCAAGG	5'	Diff	gp2a	...((((((((((....((((((.((((((..(((((((((.((((((..(((.....((((((...((((((.....)))..)))....)))))).))))))))).)))))))))..)))))).))))))))))))))))...	138	42.4	-61.5	1	0	0	1	0	0	0	1.24228	0	low
30	38	osa-miR166a-3p_1ss1TG	GCGGACCAGGCTTCATTCCCC	21	gi408832077	-	21933589	21933732	atgtgaagctatttgcttctgagtgGAATGTTGTCTGGTTCAAGGTcttttgctttgtgatccatctgtgtagagcttctaagtattccttggatctgcaagatcTCGGACCAGGCTTCATTCCCCtcagaaatagcttcaaaa	35	osa-MIR166j,osa-MIR166m,osa-MIR166l,osa-MIR166e,hvu-MIR166a,bdi-MIR166a,ath-MIR166c,ath-MIR166d,ath-MIR166g,aly-MIR166c,aly-MIR166g,aly-MIR166d,bna-MIR166d,bna-MIR166f,cme-MIR166i,gma-MIR166t,gma-MIR166b,gma-MIR166n,gma-MIR166j,gma-MIR166o,gma-MIR166u,gma-MIR166q,gma-MIR166s,gma-MIR166m,gma-MIR166r,mtr-MIR166c,mtr-MIR166g,pvu-MIR166a,lus-MIR166k,crt-MIR166b,csi-MIR166d,ptc-MIR166q,ppt-MIR166k,ppt…	osa-MIR166j	tgatccatggctgttgagagGAATGACGTCCGGTCTGAAGAtcgccgtccccaggcggtggctTCGGACCAGGCTTCATTCCCCatgactcatggaaccc	osa-miR166a-3p	TCGGACCAGGCTTCATTCCCC	3'	Diff	gp2a	...((((((((((....((((((.((((((..(((((((((.((((((..(((.....((((((...((((((.....)))..)))....)))))).))))))))).)))))))))..)))))).))))))))))))))))...	138	42.4	-61.5	1	14	9	5	10	13.2826	8.87259	6.21139	8.50827	middle
31	39	nta-miR168a	TCGCTTGGTGCAGGTCGGGAC	21	gi408832077	-	74340548	74340644	ccgcgccgcctcgggcTCGCTTGGTGCAGATCGGGACccgccgcccggccgacgggacggatcccgccttgcaccaagtgaatcggagccggcggag	5	nta-MIR168a,nta-MIR168b,nta-MIR168c,sly-MIR168a,sly-MIR168b,	nta-MIR168c	ggtctctcatTCGCTTGGTGCAGGTCGGGACctgcctcgccggcgacaatgatgtcagctgacggtgacggcggcgtaccgataaatatacatgctgtttgggtcccgccttgcatcaactgaatcggagactgc	nta-miR168a	TCGCTTGGTGCAGGTCGGGAC	5'	Yes	gp2a	...(((((.(((.(..(((((((((((((..(((((.(((...((((.....)))).))).)))))..)))))))))))))..).))).)))))...	91	75.3	-61.6	0.8	1	0	0	0.5	0.948759	0	0	0.425413	low
32	40	sbi-MIR397-p5	TTGAGTGCAGCGTTGATGAGC	21	gi408832077	-	82423191	82423305	aaagagaagcaaaggcatcaTTGAGCGCAGCGTTGATGAGCcagccgccgtgcctcccctgtcggctgcggcggctcaccagcgctgcactcaattacgcctttgctttctcccg	2	sbi-MIR397,bdi-MIR397a,	sbi-MIR397	TCATTGAGTGCAGCGTTGATGagccagctggccggccagccgtgcgtccgccgccggcgccggccacggcTCACCGGCGCTGCACTCAATT	sbi-MIR397-p5	TTGAGTGCAGCGTTGATGagc	5'	New	gp2a	...(((((((((((((...((((((.(((((((((.((((((.(((((...(((.........))).))))))))))).))))))))).))))))...)))))))))).)))...	109	60.9	-70.4	1	1	1	1	0	0.948759	0.985844	1.24228	0	low
33	41	ath-miR156a_L+1R+1	TTGACAGAAGAGAGTGAGCACC	22	gi408832077	-	92369254	92369448	gacgacgacgacgacggcggcgtttctgtagatgcggagaggctctcgagagaTTGACAGAAGAGAGTGAGCACAcggcgcgacgaacgacatagcatgtatgccgtcctcgccgcgtgctcacttctctttctgtcagcctctttctctcgatggcttatctcccgtctagatccgttgttagtcttagtctct	22	ath-MIR156b,ath-MIR156g,aly-MIR156b,aly-MIR156g,bna-MIR156e,har-MIR156a,cme-MIR156d,cme-MIR156a,mes-MIR156d,gma-MIR156u,gma-MIR156a,gma-MIR156q,gma-MIR156s,mtr-MIR156d,mtr-MIR156i,mtr-MIR156j,ama-MIR156,lus-MIR156g,mdm-MIR156ae,mdm-MIR156ad,vvi-MIR156d,smo-MIR156a,	ath-MIR156b	gctagaagagggagagatggtgattgaggaatgcaacagagaaaacTGACAGAAGAGAGTGAGCACatgcaggcactgttatgtgtctataactttgcgtgtgcgtgctcacctctctttctgtcagttgcctatctctgcctgcttgacctctctctctctctctctctctcaaatttggct	ath-miR156a	TGACAGAAGAGAGTGAGCAC	5'	Diff	gp2a	((.(((...((((((..(((.(((....((((((.((((((((..(((((((((((((((((((((((((((((.(((((.((((....((((...))))....))))..))))).)))))))).)))).)))))))))......))))))))..)))..)))))))))))))))))..))).)))...))))).	194	54.9	-95.4	0.9	11.5	7.5	3.5	7	10.9107	7.39383	4.34797	5.95579	middle
34	42	ssp-miR827_R+2	TTAGATGACCATCAGCAAACATT	23	gi408832077	-	167348080	167348262	ctggctagccagctaatgcagctccgaacctgttttgttggtggtcatttaaccatgcatgcttcgatcgatggattggtgcatgcatggattattgcatagtgtgatgcatgtggcgcatcagtgcatggTTAGATGACCATCAGCAAACATGttcttgaggcatgcaagttctctagctac	9	ssp-MIR827,bdi-MIR827,mes-MIR827,ghr-MIR827c,ghr-MIR827b,ghr-MIR827a,tcc-MIR827,ppe-MIR827,csi-MIR827,	ssp-MIR827	acctgttttgttggtggtcatttaaccatgcttccatcgatgggtgcatggtttatggcagagtgtgatgccatgaactcatcatggtcatgcatgtgtgcatggTTAGATGACCATCAGCAAACAtgtt	ssp-miR827	TTAGATGACCATCAGCAAACA	3'	Diff	gp2a	.(((((((..((((..((((((..(((((.((.(((((((((((((((((((((.(((((((..(((((....)))))..)))))))........(((((....((((((.......))))))))))).))))))))))))))))))))))).))))..)..)).))))))))..))))))).	181	47	-84.4	1	8	9	0	0	7.59007	8.87259	0	0	low
35	43	ath-miR156a_L-1R+1	GACAGAAGAGAGTGAGCACT	20	gi408832077	-	183857606	183857893	gccgtgcggtgatcgcggcggcggcgctaagctgttctgcaggccacacgccggcggccgcgctgactggctatcgatcagccggcgggcgggcggcgggcggtGACAGAAGAGAGTGAGCACAcggccgggcggaacggcaccggcggatgtgccgtcgcggccgcgtgctcactgctctatctgtcacccactccccctccccgttcctctcctccggctgccttgccggtcgatcgaagccggccgcgctgtgcctgtgcgcagccgtcgtgatcaccgcgcctg	17	ath-MIR156b,aly-MIR156b,bna-MIR156e,har-MIR156a,cme-MIR156a,mes-MIR156d,gma-MIR156u,gma-MIR156a,gma-MIR156q,gma-MIR156s,mtr-MIR156d,mtr-MIR156i,ama-MIR156,lus-MIR156g,mdm-MIR156ae,mdm-MIR156ad,vvi-MIR156d,	ath-MIR156b	gctagaagagggagagatggtgattgaggaatgcaacagagaaaacTGACAGAAGAGAGTGAGCACatgcaggcactgttatgtgtctataactttgcgtgtgcgtgctcacctctctttctgtcagttgcctatctctgcctgcttgacctctctctctctctctctctctcaaatttggct	ath-miR156a	TGACAGAAGAGAGTGAGCAC	5'	Diff	gp2a	...(((((((((((((((((((.((((...........((((((.(((.((..(((((((.((((((((((.......(((((((.(((((((.((.(((.((((((((((((((((((((((.(((((..(((..(((((((........))))))))))))))).))))))))).)))).)))))))))....)))))..)))))......)).)))))))....)))))))......))))))))))))))))))))))))).)))))))))))))))))))...	282	72.6	-185.3	0.9	2	1	1	1	1.89752	0.985844	1.24228	0.850827	low
36	44	aly-miR166a-5p_L-1R+1	GAATGTTGTCTGGCTCGAGGC	21	gi408832077	-	210632382	210632518	gggggtttgtgggGAATGTTGGCTGGCTCGAGGCatccgcgtcctggctcgcagtcgcagcgcagatcgtgttttgcctgctaccggccggacagatcgagaggcgTCGGACCAGGCTTCATTCCTCgcaaaccggt	69	ath-MIR166b,ath-MIR166e,ath-MIR166f,ath-MIR165a,ath-MIR165b,aly-MIR166a,aly-MIR166e,aly-MIR166f,aly-MIR165b,aly-MIR165a,bna-MIR166e,bna-MIR166b,bna-MIR166a,bna-MIR166c,bna-MIR166f,hpa-MIR166a,hpe-MIR166a,cpa-MIR166a,cme-MIR166b,cme-MIR166c,cme-MIR166f,mes-MIR166d,mes-MIR166f,mes-MIR166g,rco-MIR166b,rco-MIR166e,gma-MIR166a,mtr-MIR166b,dpr-MIR166b,lus-MIR166i,lus-MIR166g,lus-MIR166f,lus-MIR166b,ghr…	aly-MIR166a	ggggttttctcttttgaggGGAATGTTGTCTGGCTCGAGGactctggctcgctctattcatgttggatctttttcgatctaataatcgaattgaacctccagatttcagatctgactagggttttagcgtcgTCGGACCAGGCTTCATTCCCCccaattgttgctcc	aly-miR166a-5p	GGAATGTTGTCTGGCTCGAGG	5'	Diff	gp2a	...(((((((((((((((..((((((..(((.((.((((.((((.(((.((..((.((((.(((((......))))))))).)))))))))))....)).)).)).)))..))).))).)))))))))))))))...	131	63.5	-69.8	0.8	0	0.5	0	0	0	0.492922	0	0	low
36	45	ath-miR166a_2ss20CT21CT	TCGGACCAGGCTTCATTCCTT	21	gi408832077	-	210632382	210632518	gggggtttgtgggGAATGTTGGCTGGCTCGAGGCatccgcgtcctggctcgcagtcgcagcgcagatcgtgttttgcctgctaccggccggacagatcgagaggcgTCGGACCAGGCTTCATTCCTCgcaaaccggt	69	ath-MIR166b,ath-MIR166e,ath-MIR166f,ath-MIR165a,ath-MIR165b,aly-MIR166a,aly-MIR166e,aly-MIR166f,aly-MIR165b,aly-MIR165a,bna-MIR166e,bna-MIR166b,bna-MIR166a,bna-MIR166c,bna-MIR166f,hpa-MIR166a,hpe-MIR166a,cpa-MIR166a,cme-MIR166b,cme-MIR166c,cme-MIR166f,mes-MIR166d,mes-MIR166f,mes-MIR166g,rco-MIR166b,rco-MIR166e,gma-MIR166a,mtr-MIR166b,dpr-MIR166b,lus-MIR166i,lus-MIR166g,lus-MIR166f,lus-MIR166b,ghr…	ath-MIR166f	aagttcaggtgaatgatgcctggctcgagaccattcaatctcatgatctcatgattataacgatgatgatgatgatgTCGGACCAGGCTTCATTCCCCtcaactt	ath-miR166a	TCGGACCAGGCTTCATTCCCC	3'	Diff	gp2a	...(((((((((((((((..((((((..(((.((.((((.((((.(((.((..((.((((.(((((......))))))))).)))))))))))....)).)).)).)))..))).))).)))))))))))))))...	131	63.5	-69.8	0.8	6.5	8	12.5	8	6.16693	7.88675	15.5285	6.80662	middle
37	46	osa-miR396a-5p_1ss9CT	TTCCACAGTTTTCTTGAACTG	21	gi408832077	-	214350966	214351105	gccctccctgccatcTTCCACAGCTTTCTTGAACTGcatcatgcatgcagcaggctgtgctgtggacctgatcgagtttcaattgatccaagcaagcaagagggcaGTTCAATAAAGCTGTGGGAAATtgcagagagaga	11	osa-MIR396b,osa-MIR396a,sbi-MIR396a,bdi-MIR396c,bdi-MIR396d,gma-MIR396e,gma-MIR396h,gma-MIR396j,tcc-MIR396a,csi-MIR396a,vvi-MIR396c,	osa-MIR396a	ctttgtgatcTTCCACAGCTTTCTTGAACTGcacgcatgatgaataatccctttggttaattgtgatctggtctctgagagatcgtagttagactcgatcggttgcattggcatcagagagagcaGTTCAATAAAGCTGTGGGAAattgcagag	osa-miR396a-5p	TTCCACAGCTTTCTTGAACTG	5'	Diff	gp2a	...(((.((((.((.((((((((((((.(((((((((.((.(((.(((.((((......))))......((((((.......))))))...))).))).))..))))))))).)))))))))))).)).)))).)))...	134	50	-62.5	0.9	0	0.5	2	0.5	0	0.492922	2.48455	0.425413	low
37	47	osa-miR396a-3p_R+2	GTTCAATAAAGCTGTGGGAAAT	22	gi408832077	-	214350966	214351105	gccctccctgccatcTTCCACAGCTTTCTTGAACTGcatcatgcatgcagcaggctgtgctgtggacctgatcgagtttcaattgatccaagcaagcaagagggcaGTTCAATAAAGCTGTGGGAAATtgcagagagaga	11	osa-MIR396b,osa-MIR396a,sbi-MIR396a,bdi-MIR396c,bdi-MIR396d,gma-MIR396e,gma-MIR396h,gma-MIR396j,tcc-MIR396a,csi-MIR396a,vvi-MIR396c,	osa-MIR396a	ctttgtgatcTTCCACAGCTTTCTTGAACTGcacgcatgatgaataatccctttggttaattgtgatctggtctctgagagatcgtagttagactcgatcggttgcattggcatcagagagagcaGTTCAATAAAGCTGTGGGAAattgcagag	osa-miR396a-3p	GTTCAATAAAGCTGTGGGAA	3'	Diff	gp2a	...(((.((((.((.((((((((((((.(((((((((.((.(((.(((.((((......))))......((((((.......))))))...))).))).))..))))))))).)))))))))))).)).)))).)))...	134	50	-62.5	0.9	1	0	0	0	0.948759	0	0	0	low
38	48	osa-miR172a_R+1	AGAATCTTGATGATGCTGCATT	22	gi408832077	-	215850997	215851158	tacagtcggtgcttgcaggtgcagcaccatcaagattcacatcgtccaactcatgcatcatgcatatatgcatcttcaatgatgcgtgcctcgcatgtgtgtgtatatatatatgatgagatgAGAATCTTGATGATGCTGCATCagcagacactcactagc	57	osa-MIR172d,osa-MIR172a,ata-MIR172,bdi-MIR172a,ath-MIR172a,ath-MIR172b,aly-MIR172a,aly-MIR172b,bna-MIR172a,bol-MIR172b,bol-MIR172a,cca-MIR172,cme-MIR172c,cme-MIR172b,mes-MIR172a,mes-MIR172b,mes-MIR172d,aau-MIR172,gma-MIR172b,gma-MIR172h,gma-MIR172g,gma-MIR172f,gma-MIR172j,gma-MIR172a,lja-MIR172c,lja-MIR172b,mtr-MIR172b,mtr-MIR172c,vun-MIR172,dpr-MIR172a,dpr-MIR172b,lus-MIR172f,lus-MIR172d,lus-MIR…	osa-MIR172a	gtgtttgcgggcgtggcatcatcaagattcacatccatgcatatatcacaagacgcacatatacatccgatttggctgAGAATCTTGATGATGCTGCATccgcagacaa	osa-miR172a	AGAATCTTGATGATGCTGCAT	3'	Diff	gp2a	...(((..(((..(((.(((((((((.(((((((((((.((((........(((((((((((((....)))).......)))))))))..((((((((((((....))))))))).))))))).))))))))))).))))))))).)))..)))..)))...	156	44.4	-69.7	1	0.5	0	0	1.5	0.474379	0	0	1.27624	low
39	49	cca-miR169a	TAGCCAAGGATGACTTGCCTT	21	gi408832102	+	47241926	47242192	gacgtacgagatgaaaagagagcgaggcttacatggcgatgagagtggtagctctggTAGCCAAGGATGACTTGCCTGtgtgctggccacgctcccctcatgcaaggaccatctcgtgtcgaccgacgagcgagcgagcgatcgatcgatgagaggatgacgaagcttggggtgtacgttggtctctcaCGGGCAGTCTCCTTGGCTAGccctgactcactcttaccgcccatgctagcctctgcatctctcgtgttgctgtacaga	5	cca-MIR169a,mes-MIR169t,mes-MIR169v,nta-MIR169t,stu-MIR169f,	cca-MIR169a	gtttagTAGCCAAGGATGACTTGCCTTgtttgaacacatcaagttgctggaaagtagcaccttgtttggttcgttaggcagtcactcctaggctaacttgac	cca-miR169a	TAGCCAAGGATGACTTGCCTT	5'	Yes	gp2a	...(((((.(((....(((((((((((((..(((((((.((((((((..((.((.((((((((((((.((((.(((((((....(((((((..((((....((......((((((..(((((.(((...((......))..))).)))))..)).)))).....))..))))....)).)))))...))))))))))))))))))))).))..)))))))))))).)))).)))..)))))).)).)))))...)))..)))))...	261	56.9	-119.1	0.8	0	0.5	0	0	0	0.492922	0	0	low
39	50	mes-MIR169t-p3	CGGGCAGTCTCCTTGGCTAT	20	gi408832102	+	47241926	47242192	gacgtacgagatgaaaagagagcgaggcttacatggcgatgagagtggtagctctggTAGCCAAGGATGACTTGCCTGtgtgctggccacgctcccctcatgcaaggaccatctcgtgtcgaccgacgagcgagcgagcgatcgatcgatgagaggatgacgaagcttggggtgtacgttggtctctcaCGGGCAGTCTCCTTGGCTAGccctgactcactcttaccgcccatgctagcctctgcatctctcgtgttgctgtacaga	5	cca-MIR169a,mes-MIR169t,mes-MIR169v,nta-MIR169t,stu-MIR169f,	mes-MIR169t	gTAGCCAAGGATGACTTGCCCGatccatattctgagaggtttcatgggtatattatttatatatgcatgacgctcttgtggctacgggcagtctccttggctat	mes-MIR169t-p3	cgggcagtctccttggctat	3'	New	gp2a	...(((((.(((....(((((((((((((..(((((((.((((((((..((.((.((((((((((((.((((.(((((((....(((((((..((((....((......((((((..(((((.(((...((......))..))).)))))..)).)))).....))..))))....)).)))))...))))))))))))))))))))).))..)))))))))))).)))).)))..)))))).)).)))))...)))..)))))...	261	56.9	-119.1	0.8	0	0	0	1	0	0	0	0.850827	low
40	51	aly-miR166a-5p_R+1	GGAATGTTGTCTGGCTCGAGGA	22	gi408832102	+	150406667	150406835	atcacgaggaagaaaaggaggaagctttcttactttgaggGGAATGTTGTCTGGCTCGAGGTgcagaaacacgcagatctcatcgaggtcgtcttggttgttgttgatctcggaccaggcttcattcccctcaagtagagctcccggctccatcgatctctctcgttct	33	ath-MIR166g,aly-MIR166a,aly-MIR166g,cpa-MIR166a,cpa-MIR166d,cme-MIR166f,cme-MIR166b,cme-MIR166g,mes-MIR166d,mes-MIR166h,rco-MIR166e,gma-MIR166a,gma-MIR166c,gma-MIR166j,gma-MIR166h,mtr-MIR166g,mtr-MIR166b,tcc-MIR166b,mdm-MIR166a,mdm-MIR166g,mdm-MIR166d,ppe-MIR166d,crt-MIR166a,csi-MIR166e,csi-MIR166b,csi-MIR166d,ptc-MIR166j,ptc-MIR166c,nta-MIR166h,stu-MIR166a,stu-MIR166c,vvi-MIR166c,vvi-MIR166e,	aly-MIR166a	ggggttttctcttttgaggGGAATGTTGTCTGGCTCGAGGactctggctcgctctattcatgttggatctttttcgatctaataatcgaattgaacctccagatttcagatctgactagggttttagcgtcgTCGGACCAGGCTTCATTCCCCccaattgttgctcc	aly-miR166a-5p	GGAATGTTGTCTGGCTCGAGG	5'	Diff	gp2a	...(((((..(((...(((((.(((((...(((.((((((((((((..((((((..(((((((((..(((.....((((((...))))))......)))..)))..))))))..))))))..)))))))))))))))))))).))...))).....)))..)))))...	163	50.9	-72.6	0.8	2	1	0	0	1.89752	0.985844	0	0	low
41	52	cre-MIR916-p3_1ss6GA	GGCCTATTAGCTCAGTTGGTTAG	23	gi408832102	+	183395516	183395630	agccttttatcagttgagtaaagatggcagccaccttacgcaatcttgttaagaatacaatttgttcaaattcaattatttcattatGGCCTATTAGCTCAGTTGGTTAGagcgt	1	cre-MIR916,	cre-MIR916	acggaaacggttgtacggggcgccgtacggtggttgtgggagaggggggggctggtggatatgacgtgggcctgttagctcagttggttagagcgtggtgctaataacgCCAAGGTCATCGGTTCGATCCcgatacgggccagcggaagccttttgggccacgcgcccacgctgcaatacgcgcacgagaggccttaaggatgtaaggcctatatgcctggtcggacgggcggtcagacgacatttgggggttcgggggcgctcggggctatgtatgttgtggtgggagtcctgtcatggtattggggatggaaaggcacacagacgggaaacatgcaaagctgtggagggtatggataagccgctgcatgaaccacataactgtggagggcagccgct…	cre-MIR916-p3	ggcctgttagctcagttggttag	3'	New	gp2a	.((((((.((((..(((((...(((((..((((......(((....)))...(((((.....)))))...................))))))))).)))))..)))).)))).))	114	35.7	-22.5	0.5	1	0	1	8	0.948759	0	1.24228	6.80662	low
42	53	bdi-miR156b-5p_R+1	TGACAGAAGAGAGTGAGCACT	21	gi408832102	-	83887704	83887906	ctaggtggtggcggccggctgggttttcgttccgtggctaacTGACAGAAGAGAGTGAGCACAcagcgggcagactgcatcgatcgatctgcatccgagacggcgcacgtacgaatgatgatgcagctgctgctgcgtgctcacttctctctctgtcagtcctctagctgctacggcctctctcccggcctgccaccactata	13	bdi-MIR156f,bna-MIR156e,har-MIR156a,hci-MIR156b,cme-MIR156h,cme-MIR156g,mes-MIR156d,gma-MIR156q,gma-MIR156s,dpr-MIR156a,lus-MIR156g,ptc-MIR156k,vvi-MIR156a,	bdi-MIR156f	tgagtggaagcTGACAGAAGAGAGTGAGCACccatggtgtttcgtttgcatcaaggacatgccagggagctatgcgtGCTCACTGCTCTATCTGTCAGCcagccactgat	bdi-miR156b-5p	TGACAGAAGAGAGTGAGCAC	5'	Diff	gp2a	...(((((((((((((((..(((...((((...(..((((((((((((((((((((((((((.((((((.(((.((((((((.((((..(((..(((...))).)))..).)))....))))))))))))))))).)))))))).))))).)))))))))....))))..).))))...)))..)))))).)))))))))...	197	59.1	-115.1	1	55.5	78	34	46.5	52.6561	76.8958	42.2374	39.5635	middle
43	54	bdi-miR156b-5p_R+1	TGACAGAAGAGAGTGAGCACC	21	gi408832102	-	137179122	137179318	cgcgcgggctggctgtcgggcgcgcggatgcgccggccgcggcgggcggTGACAGAAGAGAGTGAGCACAcggccgggcggaacggcaccggcggatggtgccgtcgcggacgcgtgctcactgctctatctgtcatccactctctcccccgctccgctccggtcgctttgccgccgatctgtcgaagcaccgcagc	7	bdi-MIR156f,cca-MIR156b,cpa-MIR156d,cme-MIR156d,nta-MIR156b,nta-MIR156f,stu-MIR156f,	bdi-MIR156f	tgagtggaagcTGACAGAAGAGAGTGAGCACccatggtgtttcgtttgcatcaaggacatgccagggagctatgcgtGCTCACTGCTCTATCTGTCAGCcagccactgat	bdi-miR156b-5p	TGACAGAAGAGAGTGAGCAC	5'	Diff	gp2a	.((((((((((((.(((.((((.((..(.(((((((..((((((((.((((((((((((((((((((((.((.((..(((..(((((((((.....)))))))))))))).)).))))))))).)))).)))))))..........)))))))..))).)))).))))..)))))))))..)))..))).)))).))	196	72.6	-109.9	0.8	55.5	78	34	46.5	52.6561	76.8958	42.2374	39.5635	middle
44	55	ath-miR396b_R+1	TTCCACAGCTTTCTTGAACTTT	22	gi408832102	-	173300237	173300426	tccatgccatgcctTTCCACAGCTTTCTTGAACTTCttcttcttctctctcttagaagggccgtatagcttctttgaacctctctctctctctctctcaaaagtgtacacgaacactttcttcattctctgcctctcgctctctgatctccgaagaaggtcaagaaagccgtgggaagaaatggcataac	16	ath-MIR396b,aly-MIR396b,bna-MIR396a,cca-MIR396c,cca-MIR396a,cme-MIR396a,cme-MIR396d,mes-MIR396d,mes-MIR396e,ama-MIR396,lus-MIR396b,lus-MIR396e,tcc-MIR396c,aqc-MIR396b,bcy-MIR396b,pta-MIR396,	ath-MIR396b	ggtcatacttTTCCACAGCTTTCTTGAACTTtctttttcatttccattgtttttttcttaaacaaaagtaagaagaaaaaaaactttaagattaagcattttggaagctcaagaaagctgtgggaaaacatgaca	ath-miR396b	TTCCACAGCTTTCTTGAACTT	5'	Diff	gp2a	...(((((((..((((((((.((((((((((.(((((((............(((((..(((......)))..)))))......................(((((((......)))))))................................))))))).)))))))))).))))))))..)))))))...	184	45.8	-61	0.7	8	3	2	13	7.59007	2.95753	2.48455	11.0608	middle
45	56	ath-miR168a_1ss21AC	TCGCTTGGTGCAGGTCGGGAC	21	gi408832102	-	239095497	239095617	aaccgcctccgccgcgccgtctcgggcTCGCTTGGTGCAGATCGGGACccgccgcccggccgacgggacggatCCCGCCTTGCATCAAGTGAATcggagccggcgcagcgatacagcgacc	27	ath-MIR168a,aly-MIR168a,bna-MIR168b,cme-MIR168,mes-MIR168a,rco-MIR168,gma-MIR168b,gma-MIR168a,mtr-MIR168c,vun-MIR168,lus-MIR168b,tcc-MIR168,mdm-MIR168a,mdm-MIR168b,ppe-MIR168,ccl-MIR168,crt-MIR168,ptc-MIR168b,ptc-MIR168a,nta-MIR168d,nta-MIR168b,nta-MIR168e,nta-MIR168a,nta-MIR168c,sly-MIR168b,sly-MIR168a,vvi-MIR168,	ath-MIR168a	caccatcgggctcggatTCGCTTGGTGCAGGTCGGGAAccaattcggctgacacagcctcgtgacttttaaacctttattggtttgtgagcagggattggatcccgccttgcatcaactgaatcggatcctcgaggtg	ath-miR168a	TCGCTTGGTGCAGGTCGGGAA	5'	Diff	gp2a	...(((...(((.((((((.(((.(..(((((((((((((..(((((.(((...((((.....)))).))).)))))..)))))))))))))..).))).)))))).))).....)))...	115	71.9	-70.4	0.8	1	0	0	0.5	0.948759	0	0	0.425413	low
45	57	aly-miR168a-3p_1ss16CT	CCCGCCTTGCATCAATTGAAT	21	gi408832102	-	239095497	239095617	aaccgcctccgccgcgccgtctcgggcTCGCTTGGTGCAGATCGGGACccgccgcccggccgacgggacggatCCCGCCTTGCATCAAGTGAATcggagccggcgcagcgatacagcgacc	27	ath-MIR168a,aly-MIR168a,bna-MIR168b,cme-MIR168,mes-MIR168a,rco-MIR168,gma-MIR168b,gma-MIR168a,mtr-MIR168c,vun-MIR168,lus-MIR168b,tcc-MIR168,mdm-MIR168a,mdm-MIR168b,ppe-MIR168,ccl-MIR168,crt-MIR168,ptc-MIR168b,ptc-MIR168a,nta-MIR168d,nta-MIR168b,nta-MIR168e,nta-MIR168a,nta-MIR168c,sly-MIR168b,sly-MIR168a,vvi-MIR168,	aly-MIR168a	gagtctcaccgtcgggctcggatTCGCTTGGTGCAGGTCGGGAAccaattcggctgacacagcctcgtgactttaaaacctttattggtttgtgagcagggattggatCCCGCCTTGCATCAACTGAATcggatccccgaggtgtaagaaaactc	aly-miR168a-3p	CCCGCCTTGCATCAACTGAAT	3'	Diff	gp2a	...(((...(((.((((((.(((.(..(((((((((((((..(((((.(((...((((.....)))).))).)))))..)))))))))))))..).))).)))))).))).....)))...	115	71.9	-70.4	0.8	3	1	5	3	2.84628	0.985844	6.21139	2.55248	low
46	58	cme-MIR396e-p3_1ss14AG	TATATATATATATGTACGTAT	21	gi414584696	+	8171019	8171124	tctcgctcacccacagcccctcttatatgtatatatatatatatatatatatatatatatatatataTATATATATATATGTACGTATatctgtgtatgcgtgtat	1	cme-MIR396e,cme-MIR396e,cme-MIR396e,cme-MIR396e,cme-MIR396e,cme-MIR396e,cme-MIR396e,cme-MIR396e,cme-MIR396e,cme-MIR396e,cme-MIR396e,cme-MIR396e,cme-MIR396e,cme-MIR396e,cme-MIR396e,cme-MIR396e,cme-MIR396e,cme-MIR396e,cme-MIR396e,	cme-MIR396e	ctttgtattcTTCCACGGCTTTCTTGAACTGcatttcattatctgatctttctcttcttccaattatatctttttacaatacatacatatatatatatatatatatatatacgtattcctcttgctatgaatttcaatggctgcagttcaataaagctgtgggaagatacaata	cme-MIR396e-p3	tatatatatatatatacgtat	3'	New	gp2a	...(((.((..(((((.......(((((((((((((((((((((((((((((((....))))))))))))))))))))))))))))))).)))))..)).)))...	100	24.5	-41	1.6	3.5	2	0	0.5	3.32066	1.97169	0	0.425413	low
47	59	osa-miR169b_R+1	CAGCCAAGGATGACTTGCCGGT	22	gi414584696	+	11299966	11300125	gttgccatgtgctatgaggtagagaacgggatgCAGCCAAGGATGACTTGCCGGCtcctggaacctggaggcgtctcagcttgctgtgctgtggcttagaacttagtcggcaagtctgtcctTGGCTACACCTAGTTCTCTTCCtctcgtgtatggccct	24	osa-MIR169b,sbi-MIR169b,bdi-MIR169c,ath-MIR169b,ath-MIR169c,aly-MIR169b,aly-MIR169c,bna-MIR169n,mes-MIR169e,mes-MIR169d,gma-MIR169m,gma-MIR169g,gma-MIR169u,mtr-MIR169b,lus-MIR169f,tcc-MIR169l,tcc-MIR169b,aqc-MIR169c,ptc-MIR169f,sly-MIR169a,vvi-MIR169k,vvi-MIR169c,vvi-MIR169j,vvi-MIR169a,	osa-MIR169b	gaacggaatgCAGCCAAGGATGACTTGCCGGtacgtgtatgcatgtttcaaggtactatatgtgcccccaactgttttagatccatgctgacattttccggcaagttgtccttggctacgtcttgttc	osa-miR169b	CAGCCAAGGATGACTTGCCGG	5'	Diff	gp2a	...((((((..(...((((.((((((((((.((.(((((((((((((((((((.((((........))))..(((.((((.......)))).)))............))))))))).)))))))))).))))).))))))).))))..)..))))))...	154	55	-83.8	1	0	0.5	1	4.5	0	0.492922	1.24228	3.82872	low
47	60	bdi-MIR169c-p3	TGGCTACACCTAGTTCTCTTCT	22	gi414584696	+	11299966	11300125	gttgccatgtgctatgaggtagagaacgggatgCAGCCAAGGATGACTTGCCGGCtcctggaacctggaggcgtctcagcttgctgtgctgtggcttagaacttagtcggcaagtctgtcctTGGCTACACCTAGTTCTCTTCCtctcgtgtatggccct	24	osa-MIR169b,sbi-MIR169b,bdi-MIR169c,ath-MIR169b,ath-MIR169c,aly-MIR169b,aly-MIR169c,bna-MIR169n,mes-MIR169e,mes-MIR169d,gma-MIR169m,gma-MIR169g,gma-MIR169u,mtr-MIR169b,lus-MIR169f,tcc-MIR169l,tcc-MIR169b,aqc-MIR169c,ptc-MIR169f,sly-MIR169a,vvi-MIR169k,vvi-MIR169c,vvi-MIR169j,vvi-MIR169a,	bdi-MIR169c	ttgccatacgctaagaggcagagaaggggatgCAGCCAAGGATGACTTGCCGGctcctggtgttgggggaattgcagctttgttgagccttgagttagccGGCAGGTTGTCCTTGGCTACacctagttctcttcttctggtgtttggccct	bdi-MIR169c-p3	TGGCTACacctagttctcttct	3'	New	gp2a	...((((((..(...((((.((((((((((.((.(((((((((((((((((((.((((........))))..(((.((((.......)))).)))............))))))))).)))))))))).))))).))))))).))))..)..))))))...	154	55	-83.8	1	0	0	2	2	0	0	2.48455	1.70165	low
48	61	tcc-miR169i_1ss15TC	TAGCCAAGGATGAGCTGCCTG	21	gi414584696	+	192700588	192700779	gctctgggcagaggactggcctggcatggcgatggaagctctgcttcggTAGCCAAGGATGAGCTGCCTGtggcctcctgctgcggacgttgcgtggccccgcctccaccgcgtgcggtccccgcaggcagcctccttggctagtctgagcggcttccatcctccatgctaggctcatctcctcttcagtta	3	tcc-MIR169i,ptc-MIR169u,ptc-MIR169q,	tcc-MIR169i	aagataagagttctgtttggTAGCCAAGGATGAGTTGCCTGctccttccaagaggtttcaaatcttgttgggttgccaggcattcaccttggctaacttgactggctcttttctt	tcc-miR169i	TAGCCAAGGATGAGTTGCCTG	5'	Diff	gp2a	...((((..((((((.(((((((((((((.((((((((((..(((..((((((((((((...(((((((((((....(((((((((.....(((......))).....))))).))))...))))))))))).)))))))))).))..)))))))))))))..))))))))))).))..))))))))))...	186	64.6	-110.7	0.9	67	79	35	69	63.5668	77.8816	43.4797	58.7071	middle
49	62	osa-miR396e-3p_R-6	ATGGTTCAAGAAAGCCCA	18	gi414584696	-	1959739	1959998	ggggtgtgggacgtgtggagaaaggtgcgcgggcatgctttccacaggctttcttgaactgtgaactcgtgggtggtggtggtatgtcggatggaatgcttggctcctcccagctagcaattctcttcccccatgcaccggccgtgaattgagctgcggagcttccccgcagcctcgctctcggccggctctacctgttgATGGTTCAAGAAAGCCCAtggaaaccatgcagcctcccctcttgtgccagcatcgccgag	3	osa-MIR396e,sbi-MIR396e,bdi-MIR396b,	osa-MIR396e	gcgggcatgcttTCCACAGGCTTTCTTGAACTGtgaactcgtgggggtgtatgtgctcatgttgggattgtggtcggtggcctccaattctctgaaaagaaagctgaattgtcgagctccccgttctgtctttggtcgtctctacctgttgATGGTTCAAGAAAGCCCATGGAAAccatgccgc	osa-miR396e-3p	ATGGTTCAAGAAAGCCCATGGAAA	3'	Diff	gp2a	(((((((((.(((...((((...((...((..(((((.((((((..(((((((((((((..(.(((....((((((.....(((((..(((.((((((((.((((......))))))).)))))..)))..))))).(((((((.((..((((((((((.......)))))).)))).)).)))))))..))))))))).)..)))))))))))))..)))))).))))).))..)).))))))).))).)))).))...	257	59.6	-123.4	0.8	0.5	3.5	1	4	0.474379	3.45045	1.24228	3.40331	low
50	63	osa-MIR395y-p5	ATTGTGAAGTGTTTGGGGGAACTC	24	gi414584696	-	6322141	6322341	TTTGTGAAGTGTTTGGGGGAACTCttggtttctcaaatcatttgcatgtgctagatgtttgtcatgtgtcatgtgatatgagtttgaaggctatacaaaattttgtgttactaggagttacctacaagcacgtctcgataccttggcttaataaaggccagttGTGAAGTGTTTGGGGGAACTCttggtatcatgaagcaa	10	osa-MIR395y,osa-MIR395y,osa-MIR395g,osa-MIR395g,osa-MIR395s,osa-MIR395s,bdi-MIR395o,bdi-MIR395o,bdi-MIR395m,bdi-MIR395m,bdi-MIR395b,bdi-MIR395b,bdi-MIR395n,bdi-MIR395n,cme-MIR395b,cme-MIR395b,cme-MIR395c,cme-MIR395c,mtr-MIR395g,mtr-MIR395g,	osa-MIR395y	tggccccaggagttccttgcaagcacttcacatagaacttcagttactctcatacaacattgtgattttgagaagctattGTGAAGTGTTTGGGGGAACTCtcggtgcca	osa-MIR395y-p5	attGTGAAGTGTTTGGGGGAACTC	5'	New	gp2a	(((((..(((..(..(((....)))..)....((((((((((..((((.((.(.(((.....))).)))))))..).)))).)))))..)))..))))).(((..((.(((((((((((.((..(((((((.((.((((....((((((.....)))))))))).)).)))))))..))))))))))))).))..)))...	99	39.8	-66.4	0.8	1	1	0	0	0.948759	0.985844	0	0	low
50	64	osa-miR395b_1ss1GT	TTGAAGTGTTTGGGGGAACTC	21	gi414584696	-	6322141	6322341	TTTGTGAAGTGTTTGGGGGAACTCttggtttctcaaatcatttgcatgtgctagatgtttgtcatgtgtcatgtgatatgagtttgaaggctatacaaaattttgtgttactaggagttacctacaagcacgtctcgataccttggcttaataaaggccagttGTGAAGTGTTTGGGGGAACTCttggtatcatgaagcaa	10	osa-MIR395y,osa-MIR395y,osa-MIR395g,osa-MIR395g,osa-MIR395s,osa-MIR395s,bdi-MIR395o,bdi-MIR395o,bdi-MIR395m,bdi-MIR395m,bdi-MIR395b,bdi-MIR395b,bdi-MIR395n,bdi-MIR395n,cme-MIR395b,cme-MIR395b,cme-MIR395c,cme-MIR395c,mtr-MIR395g,mtr-MIR395g,	osa-MIR395s	gtatcaccgtgagttcccttcaagcacttcacgtggcactatttcaatgcctattGTGAAGTGTTTGGGGGAACTCtcgatgttcc	osa-miR395b	GTGAAGTGTTTGGGGGAACTC	3'	Diff	gp2a	(((((..(((..(..(((....)))..)....((((((((((..((((.((.(.(((.....))).)))))))..).)))).)))))..)))..))))).(((..((.(((((((((((.((..(((((((.((.((((....((((((.....)))))))))).)).)))))))..))))))))))))).))..)))...	99	39.8	-66.4	0.8	0	0	0	1	0	0	0	0.850827	low
51	65	tae-MIR395b-p5	CTGAAGTGTTTGGGGGAACTC	21	gi414584696	-	6332407	6332642	GTGAAGTGTTTGGGGGAACTCttggtatcatgaagcatttagttataataatatatgatggccatatggataccatgggcgatacaactttgaacaatgtctggtgttaccatgagttcccttcaagcacttcacatgaggcaccattcaaataacacatttcaagattaggtgcatgTGAAGTGTTTGGGGGAACTCTtggtggcacaacatccatacacgcctcaaagttggtg	93	tae-MIR395b,tae-MIR395b,bdi-MIR395a,bdi-MIR395a,ath-MIR395d,ath-MIR395d,ath-MIR395a,ath-MIR395a,ath-MIR395e,ath-MIR395e,aly-MIR395g,aly-MIR395g,aly-MIR395d,aly-MIR395d,aly-MIR395e,aly-MIR395e,bna-MIR395b,bna-MIR395b,bna-MIR395c,bna-MIR395c,bna-MIR395a,bna-MIR395a,cpa-MIR395d,cpa-MIR395d,cpa-MIR395e,cpa-MIR395e,cpa-MIR395c,cpa-MIR395c,cpa-MIR395b,cpa-MIR395b,cpa-MIR395a,cpa-MIR395a,cme-MIR395e,cme…	tae-MIR395b	cTGAAGTGTTTGGGGGAACTCttggtgtcaccaagcatttagtagacattggccacatatcataagagagatgcatcaatgggctgaatgtttggtcttaccatgggttccttgcaagcacttc	tae-MIR395b-p5	cTGAAGTGTTTGGGGGAACTC	5'	New	gp2a	((...(((.(..(((....)))..)...)))...)).....((((((......)))))).(((.(((((...))))))))....(((((((((....(((.(((((..((((.((((((((.(((((((((((((((...(((((..((................))...)))))))))))))))))))))))))))).))))..))......))).)))....)))))))))...	36	41.9	-84.4	0.9	0	0.5	0	0	0	0.492922	0	0	low
51	66	tae-miR395b_R+1	TGAAGTGTTTGGGGGAACTCC	21	gi414584696	-	6332407	6332642	GTGAAGTGTTTGGGGGAACTCttggtatcatgaagcatttagttataataatatatgatggccatatggataccatgggcgatacaactttgaacaatgtctggtgttaccatgagttcccttcaagcacttcacatgaggcaccattcaaataacacatttcaagattaggtgcatgTGAAGTGTTTGGGGGAACTCTtggtggcacaacatccatacacgcctcaaagttggtg	93	tae-MIR395b,tae-MIR395b,bdi-MIR395a,bdi-MIR395a,ath-MIR395d,ath-MIR395d,ath-MIR395a,ath-MIR395a,ath-MIR395e,ath-MIR395e,aly-MIR395g,aly-MIR395g,aly-MIR395d,aly-MIR395d,aly-MIR395e,aly-MIR395e,bna-MIR395b,bna-MIR395b,bna-MIR395c,bna-MIR395c,bna-MIR395a,bna-MIR395a,cpa-MIR395d,cpa-MIR395d,cpa-MIR395e,cpa-MIR395e,cpa-MIR395c,cpa-MIR395c,cpa-MIR395b,cpa-MIR395b,cpa-MIR395a,cpa-MIR395a,cme-MIR395e,cme…	tae-MIR395b	cTGAAGTGTTTGGGGGAACTCttggtgtcaccaagcatttagtagacattggccacatatcataagagagatgcatcaatgggctgaatgtttggtcttaccatgggttccttgcaagcacttc	tae-miR395b	TGAAGTGTTTGGGGGAACTC	3'	Diff	gp2a	((...(((.(..(((....)))..)...)))...)).....((((((......)))))).(((.(((((...))))))))....(((((((((....(((.(((((..((((.((((((((.(((((((((((((((...(((((..((................))...)))))))))))))))))))))))))))).))))..))......))).)))....)))))))))...	36	41.9	-84.4	0.9	0	0	0	0.5	0	0	0	0.425413	low
52	67	tae-miR395b_L+1	CTGAAGTGTTTGGGGGAACTC	21	gi414584696	-	6333309	6333454	ttggttggttgtcacctggagttctcctcaaaccacttcagttgctgcacctagctagtttaatggcactgtgcttgcgtgcaagcggccggagctgtgtgtagctaGTGAAGTGTTTGGGGGAACTCtgggtgtcaatcagcaat	93	tae-MIR395b,bdi-MIR395a,ath-MIR395d,ath-MIR395a,ath-MIR395e,aly-MIR395g,aly-MIR395d,aly-MIR395e,bna-MIR395b,bna-MIR395c,bna-MIR395a,cpa-MIR395d,cpa-MIR395e,cpa-MIR395c,cpa-MIR395b,cpa-MIR395a,cme-MIR395e,cme-MIR395f,cme-MIR395d,cme-MIR395a,mes-MIR395c,mes-MIR395b,mes-MIR395d,mes-MIR395a,rco-MIR395d,rco-MIR395b,rco-MIR395c,rco-MIR395a,gma-MIR395c,gma-MIR395a,gma-MIR395b,gma-MIR395k,vun-MIR395,lus-…	tae-MIR395b	cTGAAGTGTTTGGGGGAACTCttggtgtcaccaagcatttagtagacattggccacatatcataagagagatgcatcaatgggctgaatgtttggtcttaccatgggttccttgcaagcacttc	tae-miR395b	TGAAGTGTTTGGGGGAACTC	3'	Diff	gp2a	...((((((((.((((..(((((((((.(((((.((((((...(((((((...((.(((((..((((....((((((....))))))))))))))))))))))))...))))))))))))))))))))..)))).))))))))...	140	51.4	-77.6	1	0	0.5	0	0.5	0	0.492922	0	0.425413	low
53	68	ath-miR399b_1ss21GT	TGCCAAAGGAGAGTTGCCCTT	21	gi414584696	-	16341758	16341887	aatgcctaagctgtccagtttcagggcttctctttcttggcagggaagcatgagatgccatagctctctgctctcttcaaccctcTGCCAAAGGAGAGTTGCCCTGtaacaggactcagcttatggttca	10	ath-MIR399b,aly-MIR399b,cme-MIR399d,cme-MIR399e,cme-MIR399g,gma-MIR399a,gma-MIR399c,pvu-MIR399a,vun-MIR399a,ppe-MIR399a,	ath-MIR399b	tcactagttttagggcgcctctccattggcaggtcctttacttccaaatatacacatacatatatgaatatcgaaaatttccgatgatcgatttataaatgaccTGCCAAAGGAGAGTTGCCCTGaaactggttc	ath-miR399b	TGCCAAAGGAGAGTTGCCCTG	3'	Diff	gp2a	...(((((((((((((.(((.((((((..(((((..(((((((((.((((.((((.((....))))))))))..........)))))))))..)))))..)))))).))).))))..)))))).)))...	124	50	-62.2	1	0.5	1.5	0	1	0.474379	1.47877	0	0.850827	low
54	69	lus-miR171h_L-1R+2	TGAGCCGAACCAATATCACTCT	22	gi414584696	-	16805771	16805899	tgcgggaggaaggagacgacatggcgtggtattgtttcggctcatgtccttcttcgatcgagtcttgccgttggatttggatgtgatgTGAGCCGAACCAATATCACTCAtgtactcttcattcccaag	3	lus-MIR171h,mdm-MIR171i,nta-MIR479b,	lus-MIR171h	gggccgttggagaaagtagacacgacgtggtattggttgcggctcgtcgatctcggacggctttgaccgtcgctccgATGAGCCGAACCAATATCACTcttgtatgcttctttccgttcgttttcc	lus-miR171h	ATGAGCCGAACCAATATCACT	3'	Diff	gp2a	...(((((..(((((...((((((.(((((((((.(((((((((..((......((..(((((((.......)))))))..)).))..))))))))).))))))))))))))).)))))..)))))...	123	49.6	-56.7	0.9	1.5	1	1	1	1.42314	0.985844	1.24228	0.850827	low
55	70	bna-miR156d_1ss18CT	TGACAGAAGAGAGTGAGTAC	20	gi414584696	-	180193617	180193758	tgtggcTGACAGAAGAGAGTGAGCACgcatcggccagactgcatctatatacggctgccccaaagcgacggatcgatggatgcctagcctaggcctaggcgcagctgctgttgcgtgctcacttctctttctgtcagctctc	9	bna-MIR156e,har-MIR156a,hci-MIR156a,mes-MIR156d,gma-MIR156q,gma-MIR156s,lus-MIR156g,ghr-MIR156c,vvi-MIR156e,	bna-MIR156e	gaaatgcaacagagaaaacTGACAGAAGAGAGTGAGCACttgcaaggcactgttatgtgtcaataactttgcgtgtgcgtgctcacctctctttctgtcagttgcctgacttctcgctt	bna-miR156d	TGACAGAAGAGAGTGAGCAC	5'	Diff	gp2a	...((((((((((((((((((((((((((.((((.((.((((.(((((...((..(((......))).)).....))))).(((((((....).)))))))))))))))).)))))))))))).))))).)))))))))...	136	57	-75.7	0.9	2.5	2.5	1	1	2.3719	2.46461	1.24228	0.850827	low
56	71	osa-miR164c_R+1_1ss14TC	TGGAGAAGCAGGGCACGTGCAC	22	gi414584696	-	216627540	216627695	atcagtgacaaggaccacgcTGGAGAAGCAGGGCACGTGCATgcgcataccatatagctagacgatgttctctctcgctccgctcgaccaagcttcatgtatggatgggtacgcacgcacgtgttctccttctccatcgaggtctttctcacttgg	3	osa-MIR164c,cca-MIR164,ptc-MIR164b,	osa-MIR164c	aggttcttgtTGGAGAAGCAGGGTACGTGCAaaatgcacaccggttggtcgagctaattaacaagctctgacgaccatggtgatcgaatgcacgtgctccccttctccaccatggcctt	osa-miR164c	TGGAGAAGCAGGGTACGTGCA	5'	Diff	gp2a	...(((((.(((((((.((.((((((((.((..(((((((.(((((((.(((((((((.(((.((.....))))).))...(((......)))....))))))))))....)))).)))))))..)).)))))))).)).))))))).)))))...	150	53.8	-70.3	0.8	1	2	0.5	1.5	0.948759	1.97169	0.621139	1.27624	low
57	72	bdi-MIR528-p5	AGCGGTGGAAGGGGCATGCAGA	22	gi414864194	+	6415577	6415728	ctagtagcagcAGCGGTGGAAGGGGCATGCAGAggaggagcacgagcgaggtgtggctggaagaagcagccggggcctgtgtgctatatacccctcgcaagctctcctcactcctctcctgTGCCTGCCTCTTCCATTCCTTCtgctacgcc	1	bdi-MIR528,	bdi-MIR528	tttggggttgggattgggggctggagcagcagcggTGGAAGGGGCATGCAGAGGAGcagggatgatggggggttgtactctgcttcttcccctctcgttctCCTGTGCCTGCCTCTTCCATTcctgctgctaccgccgtgctcggtgggcagggctgggc	bdi-MIR528-p5	agcggTGGAAGGGGCATGCAGA	5'	New	gp2a	...(((((((.((..((((((((((((.(((.(((((.((...(((.((((...(((((.......))))).((((.((((..............)))).)))).)))).)))))))))).))).))))))))))))..)).)))))))...	146	61.2	-77.1	0.8	0	0.5	1.5	0	0	0.492922	1.86342	0	low
57	73	bdi-MIR528-p3_1ss21GT	TGCCTGCCTCTTCCATTCCTTC	22	gi414864194	+	6415577	6415728	ctagtagcagcAGCGGTGGAAGGGGCATGCAGAggaggagcacgagcgaggtgtggctggaagaagcagccggggcctgtgtgctatatacccctcgcaagctctcctcactcctctcctgTGCCTGCCTCTTCCATTCCTTCtgctacgcc	1	bdi-MIR528,	bdi-MIR528	tttggggttgggattgggggctggagcagcagcggTGGAAGGGGCATGCAGAGGAGcagggatgatggggggttgtactctgcttcttcccctctcgttctCCTGTGCCTGCCTCTTCCATTcctgctgctaccgccgtgctcggtgggcagggctgggc	bdi-MIR528-p3	TGCCTGCCTCTTCCATTcctgc	3'	New	gp2a	...(((((((.((..((((((((((((.(((.(((((.((...(((.((((...(((((.......))))).((((.((((..............)))).)))).)))).)))))))))).))).))))))))))))..)).)))))))...	146	61.2	-77.1	0.8	5	11	1.5	6	4.74379	10.8443	1.86342	5.10496	middle
58	74	osa-MIR166c-p5	TTGAGGGGAATGTTGTCTGGT	21	gi414864194	+	13560286	13560429	ggcagTTGAGGGGAATGTTGTCTGGTtggagacctaacaccgcgaattaatcatccatgccatggaagcagcatatgcccgcctgcatctatccatgcatgatggtggaaggtTTCGGACCAGGCTTCATTCCCcccaactcaa	15	osa-MIR166c,bdi-MIR166d,cme-MIR166d,hbr-MIR166a,hbr-MIR166b,mes-MIR166j,mes-MIR166c,mes-MIR166i,tcc-MIR166a,csi-MIR166c,stu-MIR166b,vvi-MIR166g,ppt-MIR166k,ppt-MIR166j,ppt-MIR166l,	osa-MIR166c	ggcagttgaggGGAATGTTGTCTGGTCCGAGacctaacaccgggcggaatggcggattcagctgcagctaagcaagctaggtggggggttTCGGACCAGGCTTCATTCCCCccaactcaactgtt	osa-MIR166c-p5	ttgaggGGAATGTTGTCTGGT	5'	New	gp2a	...(((((.((((((((..(((((((..(((((((..((((..((.....))...(((((.(((((.(((((........).)))).....))))))))))..))))..)))))))..)))))))..)))))))).)))))...	138	52.1	-67.7	0.9	1	1	0	0	0.948759	0.985844	0	0	low
58	75	osa-miR166a-3p_L+1R-1_1ss21CT	TTCGGACCAGGCTTCATTCCT	21	gi414864194	+	13560286	13560429	ggcagTTGAGGGGAATGTTGTCTGGTtggagacctaacaccgcgaattaatcatccatgccatggaagcagcatatgcccgcctgcatctatccatgcatgatggtggaaggtTTCGGACCAGGCTTCATTCCCcccaactcaa	15	osa-MIR166c,bdi-MIR166d,cme-MIR166d,hbr-MIR166a,hbr-MIR166b,mes-MIR166j,mes-MIR166c,mes-MIR166i,tcc-MIR166a,csi-MIR166c,stu-MIR166b,vvi-MIR166g,ppt-MIR166k,ppt-MIR166j,ppt-MIR166l,	osa-MIR166c	ggcagttgaggGGAATGTTGTCTGGTCCGAGacctaacaccgggcggaatggcggattcagctgcagctaagcaagctaggtggggggttTCGGACCAGGCTTCATTCCCCccaactcaactgtt	osa-miR166a-3p	TCGGACCAGGCTTCATTCCCC	3'	Diff	gp2a	...(((((.((((((((..(((((((..(((((((..((((..((.....))...(((((.(((((.(((((........).)))).....))))))))))..))))..)))))))..)))))))..)))))))).)))))...	138	52.1	-67.7	0.9	1.5	1.5	0	2.5	1.42314	1.47877	0	2.12707	low
59	76	osa-miR818a_L-1R+3	ATCCCTTATATTATGGGACGGAGG	24	gi414864194	+	231500298	231500489	aactactccctccattccaatatataaggcgtaaccacctctggttcaaagaccaagaaatgtatttaatactttctatcaacactagtactattgcattgatgtacgtgtgtctagagagagcatgtcttatattatggggcaagaacaaaaagtggctATGCCTTATATTATGGGACGGAGGgagtacag	3	osa-MIR818b,osa-MIR818d,osa-MIR818e,	osa-MIR818e	ccccgtcctataatataagggattttgagtttttgcttgcactgtttgaccactcgtcttatttaaattttttttggaattattattatttttgacttattttattatccaaagtactttaagcataacttttcgttttttatatttgtacaaattttttgaataaaacgagtggtcaaacaatacaaacaaaaacttaaAATCCCTTATATTATGGGACGGagg	osa-miR818a	AATCCCTTATATTATGGGACGG	3'	Diff	gp2a	...((((((((((.(((((..((((((((((((.((((.....((((.....(((...((((((....((.((((((....((((..((((.(((.....)))))))..))))....)))))).))....)))))).))).....)))).....)))).))))))))))))..))))).))))))))))...	186	39.1	-72.3	1	3	0	0	0	2.84628	0	0	0	low
60	77	gma-miR171n_2ss20TC21AC	TTGAGCCGCGTCAATATCTCC	21	gi414864194	+	245903408	245903598	tttggcatgaaagggaagggaagaaggatgctttggtgctaggacaatgccgggaggtattggcgtgcctcaatccgaaggcgtggctgactggcgcggcagccatgttcttggaTTGAGCCGCGTCAATATCTCCccttgcttgtctcgcatctactagctagtgccttgcctctctgatcgatgcccct	13	ath-MIR170,aly-MIR170,mes-MIR171a,gma-MIR171p,gma-MIR171n,lja-MIR171b,mtr-MIR171b,lus-MIR171g,mdm-MIR171a,mdm-MIR171b,ppe-MIR171h,ctr-MIR171,vvi-MIR171b,	gma-MIR171n	atacgaattagcacatgacaaattaaggtattggcgtgcctcaatttgaatacatggctattatgacaaatccagccttgtagtttgaTTGAGCCGCGTCAATATCTTAttttgctcttcttttccatctccta	gma-miR171n	TTGAGCCGCGTCAATATCTTA	3'	Diff	gp2a	...(((((((.((((.(((.(((......(((..(((((..((((((.((.((((((((((((((((.((((((((((..(((((((((.(((...))))))))))))..)))))))))).))))))))))))))))...)))))))).)))))....)))......))).)))))))..)).)))))...	185	55.5	-99.8	0.9	18	25.5	16.5	52.5	17.0777	25.139	20.4976	44.6684	middle
61	78	osa-miR169r-5p_R-2_1ss9GC	TAGCCAAGCATGATTTGCC	19	gi414864194	+	298294402	298294616	acacaagcagagcaccaagcggcaggcaggagagagaggcctcgcatggaggtaggaggcccatctctgaTAGCCAAGCATGATTTGCCcgtagtctgactctgagtgtgctcctgctacgggcaaatcatcttggccatctgagtacctccctacgctgtccccatgtcaggaggccctgctcttcttcggtcggttttaaggcctgtttggag	8	osa-MIR169r,sbi-MIR169o,tae-MIR169,bdi-MIR169k,ghr-MIR169b,mdm-MIR169b,ptc-MIR169z,vvi-MIR169d,	osa-MIR169r	aggccatcttcgaTAGCCAAGGATGATTTGCCTGtagccccattgtcatcagctctctccgtcgagagcgacaaccgggctctacTGGCAAGTCTCCTCGGCTACCcgagtacctcttatgctatccca	osa-miR169r-5p	TAGCCAAGGATGATTTGCCTG	5'	Diff	gp2a	...(((((((.((...((.((((.((.(((((((((.((((((((((((((((((((((.....(((.(((.((((((.((((((((((((((((........(((....)))..)))))))))))))))))))))).))).)))..))))).))).))....))))))...)))))))).))))))))).)))).)).....)))))))))...	209	56.7	-102.7	0.8	1	1	1	2	0.948759	0.985844	1.24228	1.70165	low
62	79	osa-miR166a-5p_L-1R+1_1ss4AT	GATTGTTGTCTGGTTCAAGGT	21	gi414864194	-	223215338	223215493	atatgaagctacttgcttctgagtgGAATGTTGTCTGGTTCAAGGTcttgctttccgatttgaggatgatccatgcttgcatgtgtagttttttttgttcctcagatctacaagatcTCGGACCAGGCTTCATTCCcctcaggaatagcttcaaaa	24	osa-MIR166m,osa-MIR166e,osa-MIR166i,osa-MIR166l,ath-MIR165a,ath-MIR165b,aly-MIR165a,aly-MIR165b,bna-MIR166f,cpa-MIR166d,cme-MIR166g,cme-MIR166i,mes-MIR166h,mes-MIR166i,gma-MIR166j,gma-MIR166h,gma-MIR166r,lus-MIR166k,lus-MIR166b,tcc-MIR166b,crt-MIR166a,crt-MIR166b,csi-MIR166b,csi-MIR166d,	osa-MIR166e	tgtttctgggtGGAATGTTGTCTGGTTCAAGGccccttaggatgtgtgatttttgatggtttatgcattcatcttgatgcgaacatctatctcggatctttgggttcTCGAACCAGGCTTCATTCCCCtcagagata	osa-miR166a-5p	GGAATGTTGTCTGGTTCAAGG	5'	Diff	gp2a	...((((((((.....(((((((.((((((..(((((((((.((((((((......((((((((((..(..((((....))))..)............))))))))))..)))))))).)))))))))..)))))).))))))).))))))))...	150	42.3	-67.8	1	0	0	1	0	0	0	1.24228	0	low
62	80	osa-miR166m_R-2_1ss17TC	TCGGACCAGGCTTCATCCC	19	gi414864194	-	223215338	223215493	atatgaagctacttgcttctgagtgGAATGTTGTCTGGTTCAAGGTcttgctttccgatttgaggatgatccatgcttgcatgtgtagttttttttgttcctcagatctacaagatcTCGGACCAGGCTTCATTCCcctcaggaatagcttcaaaa	24	osa-MIR166m,osa-MIR166e,osa-MIR166i,osa-MIR166l,ath-MIR165a,ath-MIR165b,aly-MIR165a,aly-MIR165b,bna-MIR166f,cpa-MIR166d,cme-MIR166g,cme-MIR166i,mes-MIR166h,mes-MIR166i,gma-MIR166j,gma-MIR166h,gma-MIR166r,lus-MIR166k,lus-MIR166b,tcc-MIR166b,crt-MIR166a,crt-MIR166b,csi-MIR166b,csi-MIR166d,	osa-MIR166m	ctctgctttggtggttggctgatgttctcggttaaggggtttgttgtctggttcaaggcctcctgctgtcctacatcacatttttttttctttgttctgaatttctgatggatgtgtgtgtgcatgatgcatggctggtggtgaccTCGGACCAGGCTTCATTCCCTttaaccagcatttgcgttaataccatcaggcat	osa-miR166m	TCGGACCAGGCTTCATTCCCT	3'	Diff	gp2a	...((((((((.....(((((((.((((((..(((((((((.((((((((......((((((((((..(..((((....))))..)............))))))))))..)))))))).)))))))))..)))))).))))))).))))))))...	150	42.3	-67.8	1	24.5	18	7	13	23.2446	17.7452	8.69594	11.0608	middle
63	81	osa-miR166m_2ss17TC21TC	TCGGACCAGGCTTCATCCCCC	21	gi414864194	-	274716651	274716732	cgaggggaatgacgtccggtccgaacgagccacggctgctgctgcgccgccgcgggctTCGGACCAGGCTTCATTCCCCgtg	17	osa-MIR166m,osa-MIR166e,ath-MIR165a,ath-MIR165b,aly-MIR165a,aly-MIR165b,bna-MIR166f,cme-MIR166i,mes-MIR166i,gma-MIR166r,lus-MIR166b,crt-MIR166b,csi-MIR166d,stu-MIR166b,ppt-MIR166j,ppt-MIR166k,ppt-MIR166l,	osa-MIR166m	ctctgctttggtggttggctgatgttctcggttaaggggtttgttgtctggttcaaggcctcctgctgtcctacatcacatttttttttctttgttctgaatttctgatggatgtgtgtgtgcatgatgcatggctggtggtgaccTCGGACCAGGCTTCATTCCCTttaaccagcatttgcgttaataccatcaggcat	osa-miR166m	TCGGACCAGGCTTCATTCCCT	3'	Diff	gp2a	...(((((((((.(((.(((((((...((((.((((.((......)).))))..))))))))))).))).)))))))))...	76	70.7	-50.1	0.9	40.5	36	25.5	29	38.4247	35.4904	31.6781	24.674	middle
64	82	bdi-miR167a_R+1	TGAAGCTGCCAGCATGATCTAT	22	gi414864194	-	287728718	287728856	aactgcccaagggaacgagTGAAGCTGCCAGCATGATCTAGctctgagtgatcacccgaaaaagaacaatagttctaggtggtcatgccttgctaggtcatgctgctgcagcctcacttcttcccgtcgttgggcataa	8	bdi-MIR167a,ath-MIR167b,aly-MIR167b,dpr-MIR167b,ghr-MIR167a,tcc-MIR167b,ptc-MIR167d,ptc-MIR167b,	bdi-MIR167a	agagaaagcgTGAAGCTGCCAGCATGATCTAtctgacttgtggtggcaagtgccacagcaaattcagcaacgccgtggcttcggggccggc	bdi-miR167a	TGAAGCTGCCAGCATGATCTA	5'	Diff	gp2a	...((((((((((((..(((((.(((((((((((((((((((.....(((((((((......(((((....))))).))))))))).....))))))))))))))..))))).)))))..)))))....)))))))...	133	51.1	-76.6	1.1	0	1	0	0	0	0.985844	0	0	low
65	83	sbi-miR5568b-5p_L+2R-2	CTTTTCTAGGTACATAGCTTT	21	gi414875515	+	118939863	118939976	tacaagtcattttggCTTTTCTAGGTACATAGCTTTtcctacgtatctagacatagagtagtatctaggtgcataacaaaagctatgtatctagaaaagccaaaacgacttaaa	1	sbi-MIR5568b,	sbi-MIR5568b	acaggtttaatcaaattatctagtatgtactccctctattccaaattgtaagtcatttaaactTTTCTAGGTACATAGCTTTTGctatgcatctatagctacatagtttttACTATGTATCTAGAAAAGCTAgaacaaattacaatttcaaacagagtagcatttaattatatactatttttgacaccatgt	sbi-miR5568b-5p	TTTCTAGGTACATAGCTTTTG	5'	Diff	gp2a	...(((((.((((((((((((((((((((((((((((..((.(((((((((.((......)).))))))))).))..)))))))))))))))))))))))))))).)))))...	108	34.2	-58.9	1.5	3	0	0	1	2.84628	0	0	0.850827	low
66	84	osa-miR167d-5p_L+1R+1	CTGAAGCTGCCAGCATGATCTGG	23	gi414875515	+	192088203	192088300	ttaagcagCTGAAGCTGCCAGCATGATCTGAtctttcgtttactggcaactttggatacctaagatccagatcgtgctgcgcagtttcacctgctaat	3	osa-MIR167i,ath-MIR167d,aly-MIR167d,	osa-MIR167i	tgtgagaggcTGAAGCTGCCAGCATGATCTGgtccatgagttgcactgctgaatatattgaattcagccaggagctgctactgcagttctgatctcgatctgcattcgttgttctgagctatgtatggatttgatcggtttgaaggcatccatgtctttaatttcatcgatcAGATCATGTTGCAGCTTCACTctctcact	osa-miR167d-5p	TGAAGCTGCCAGCATGATCTG	5'	Diff	gp2a	...(((((.((((((((((((((((((((((((((..((...(..(.....)..)..))..))))).)))))))))))).))))))))).)))))...	92	45.9	-49	1.1	0	0	0	1	0	0	0	0.850827	low
67	85	cca-miR319_R+1	TTGGACTGAAGGGAGCTCCCTT	22	gi414875515	+	212116912	212117093	ctggaagagagctctcttcagtccactctgaaatggctgtagggtttcattagctgccgactcatccattcacctgccaagaaccatggacaggtctggtcttggtagccgagtgggtggcgcgggagctaaaatcaagctctacgctgtttgtggTTGGACTGAAGGGTGCTCCCTTttgt	29	cca-MIR319,cme-MIR319a,hbr-MIR319,mes-MIR319c,mes-MIR319d,rco-MIR319a,rco-MIR319c,aau-MIR319,amg-MIR319,gma-MIR319b,gma-MIR319k,gma-MIR319m,gma-MIR319a,gma-MIR319j,mtr-MIR319a,mtr-MIR319d,mtr-MIR319b,vun-MIR319a,mdm-MIR319b,mdm-MIR319a,ptc-MIR319d,ptc-MIR319b,ptc-MIR319a,ptc-MIR319c,nta-MIR319b,vvi-MIR319c,vvi-MIR319b,vvi-MIR319f,smo-MIR319,	cca-MIR319	ataatggaagaattagagggagcttccttcagtccactcataggtgggtagagggtatggatttgctgccgactcattcattcaaacacaatagtaccattgtagtttgaacatactattgtgactgtgtgaatgatgcgggagacgaatctgatcctatcctgattgtggTTGGACTGAAGGGAGCTCCCTtgttgt	cca-miR319	TTGGACTGAAGGGAGCTCCCT	3'	Diff	gp2a	...((((.((((.((((((((((((..(..(((..((.(((((((((..((((((.(((..((((((((((..(((((((((.(((..((....))))))))))))))..))))))))))..))).))))))....)))))))))))..)))..)..)))))))))))).)))).))))...	176	52.7	-95.2	1	0	0	0	1	0	0	0	0.850827	low
69	87	osa-MIR1430-p5_1ss1GC	CTTAGCCAAGAATGGCTTGCCT	22	gi414875515	+	229987596	229987785	agagaagaggggagccttacatggacatgggggagcctatctccCTTAGCCAAGAATGGCTTGCCTatctccactgtttggttcgtcttgggagaccaccctgatgatgggtgtactgtgtggatgatggcaggccttcttggctaagcgagtgattctcttccaccatgctaggcttgccctctttcta	1	osa-MIR1430,	osa-MIR1430	atgaggagattgcctctgttagccaagaatggcttgcctatctccactatttggttcatcactggaacacacttggggttctcagatggtggatgaaatatggaagaTGGTGAGCCTTCCTGGCTAAGagagtgattctcat	osa-MIR1430-p5	gttagccaagaatggcttgcct	5'	New	gp2a	((((.((((((((((((..(((((...(((..(((.....(((.((((((((((((.((((((((.((((((((..........((((....))))(((((.......)))))......))))).))))))))))))))))))))))).))).....)))..))))))))..)))))).)))))))))).	189	52.6	-100.2	1	7	11	4	15	6.64131	10.8443	4.96911	12.7624	middle
70	88	osa-miR159f_R-1	CTTGGATTGAAGGGAGCTCT	20	gi414875515	-	2748141	2748403	catgaagaagaagaagaagatgcatgattaagaaaggcgatcgaagagctcccttcgatccaatccaggaggggaagtggtcggttgcagctgccggttcatggatacctctctggtgcagcaatggccgctgctcacctctgcacttgcatgggtgtgcatgacccgggagatgagcccgccatcatctttccctcgtgCTTGGATTGAAGGGAGCTCCtctctgtctgtctgtctgtctctctctctccctttccttcccg	30	osa-MIR159f,bdi-MIR159,ath-MIR159c,ath-MIR319c,ath-MIR159b,aly-MIR159c,aly-MIR159b,aly-MIR319c,aly-MIR319d,cme-MIR319c,cme-MIR319d,mes-MIR319h,mes-MIR319g,mes-MIR319f,rco-MIR319d,gma-MIR319l,gma-MIR319g,pvu-MIR319c,vun-MIR319b,lus-MIR159c,tcc-MIR319,mdm-MIR319c,csi-MIR319,ptc-MIR319f,ptc-MIR319g,ptc-MIR319e,ptc-MIR319h,stu-MIR319b,vvi-MIR319e,ppt-MIR319b,	osa-MIR159f	gaagaagaagacgagctcccttcgatccaatccaggagaggaagtggtaggatgcagctgccggttcatggatacctctgcagtgcatgtcgtaggcttgcacttgcatgggtttgcatgacccgggagatgaacccaccattgtcttcctcttatgCTTGGATTGAAGGGAGCTCTAcacctctctc	osa-miR159f	CTTGGATTGAAGGGAGCTCTA	3'	Diff	gp2a	...(((((((.(((((.(((..((.(((..(((.(((((...((.((((((((((((((((((..((.((((((((((((..((((.((.((.((((.(((((.((((((....(((((((...((((....)).))...))))))).....)))))).))))).)))).)).))))))..)))....))))))))).)).)))))))))))))))))).))..))))).))))))))..))))).)))..)))..))))...	257	54.8	-118.9	0.8	22.5	12	12.5	2	21.3471	11.8301	15.5285	1.70165	middle
71	89	ath-miR156g_R+1_1ss1CT	TGACAGAAGAGAGTGAGCACT	21	gi414875515	-	7774332	7774461	agtagatgagttttttgaaggttTGACAGAAGAGAGTGAGCACAcacggtggtttcttaccatgagtgtcatgctaggagctgtgcgtgctcaccctctatctgtcagtcactcatcaagcccatctgtc	12	ath-MIR156g,aly-MIR156g,bna-MIR156e,har-MIR156a,mes-MIR156d,gma-MIR156q,gma-MIR156s,mtr-MIR156j,dpr-MIR156a,lus-MIR156g,vvi-MIR156a,smo-MIR156a,	ath-MIR156g	ataacgaaggCGACAGAAGAGAGTGAGCACacatggctctttttctagcatgctcatgctcgaaagctctgcgtgcttactctcttcttgtctcctgctctct	ath-miR156g	CGACAGAAGAGAGTGAGCAC	5'	Diff	gp2a	..((((((.((((..((.((..((((((((((((.((((((((.((((((....(((((.((((.....)))).))))))))))).)))))))).)))).))))))))...))))..)))).))))))..	126	47.7	-59.4	1	72	75.5	16	52.5	68.3106	74.4312	19.8764	44.6684	middle
72	90	bdi-miR156b-5p_1ss14TG	TGACAGAAGAGAGGGAGCAC	20	gi414875515	-	7774626	7774786	tttgattgtagggtggaggagaggtgaaagcTGACAGAAGAGAGTGAGCACacatggtgcctttcttgcatgatgtatgatcgagagagttcatgctcgaagctatgcgtgctcacttctctctctgtcagccattagaactcctctatctctcaatctcg	12	bdi-MIR156f,hci-MIR156b,cpa-MIR156d,cme-MIR156h,cme-MIR156g,cme-MIR156d,dpr-MIR156a,ghr-MIR156c,ptc-MIR156k,nta-MIR156b,vvi-MIR156a,vvi-MIR156e,	bdi-MIR156f	tgagtggaagcTGACAGAAGAGAGTGAGCACccatggtgtttcgtttgcatcaaggacatgccagggagctatgcgtGCTCACTGCTCTATCTGTCAGCcagccactgat	bdi-miR156b-5p	TGACAGAAGAGAGTGAGCAC	5'	Diff	gp2a	...(((((..(((((((((((...(((..((((((((((((((((((((((.((((((....(((..((((((.......((....))..))))))..))))))))).)))))))).))))).)))))))))..)))...)))))))))))..)))))...	155	47.2	-79.8	1.1	3	10.5	3	4.5	2.84628	10.3514	3.72683	3.82872	middle
73	91	osa-miR159f_2ss1CT21AT	TTTGGATTGAAGGGAGCTCTT	21	gi414875515	-	25490777	25491004	ttgaagcggagctcctctcattccaatgaagggtccttccgaagggtggttccgctgctcgttcatggttcccactatcctatctcatccatgtttgcgtgtcttcgagaggaagcggaagagattcctgtggtcgccttttgagataggcttgtggtttgcatgaccgaggagctgcaccgaccccgtgctggccgctcTTTGGATTGAAGGGAGCTCTGcatcctg	33	osa-MIR159f,sof-MIR159e,ath-MIR159a,ath-MIR159b,ath-MIR159c,aly-MIR159b,aly-MIR159a,aly-MIR159c,bna-MIR159,bra-MIR159a,htu-MIR159a,cpa-MIR159a,cme-MIR159a,hbr-MIR159b,hbr-MIR159a,mes-MIR159b,mes-MIR159a,rco-MIR159,ahy-MIR159,gma-MIR159e,gma-MIR159a,mtr-MIR159a,pvu-MIR159a,lus-MIR159c,lus-MIR159b,ppe-MIR159,csi-MIR159,ptc-MIR159a,ptc-MIR159b,nta-MIR159,sly-MIR159,vvi-MIR159c,pde-MIR159,	osa-MIR159f	gaagaagaagacgagctcccttcgatccaatccaggagaggaagtggtaggatgcagctgccggttcatggatacctctgcagtgcatgtcgtaggcttgcacttgcatgggtttgcatgacccgggagatgaacccaccattgtcttcctcttatgCTTGGATTGAAGGGAGCTCTAcacctctctc	osa-miR159f	CTTGGATTGAAGGGAGCTCTA	3'	Diff	gp2a	..((.((((((((((..(((.(((((....(((....)))..((((((((...(((.((((.(((((....((((...((((((((...((((....)))).....((((((..((((((....)))).)).....))))))))))))))...))))....))))).)))).))).((((.......))))..))))))))))))).)))..)))))))))).))...	223	54.8	-100.8	0.8	22.5	23.5	16.5	39.5	21.3471	23.1673	20.4976	33.6077	middle
74	92	osa-MIR812e-p5_1ss14CT	CAACTTTGACCGTTCGTCTTAT	22	gi414875515	-	71277678	71277924	cacatactccctctgtttcaaaatgtaattagtttgcctttttcaacctCAACTTTGACCATTCGTCTTATtcaaaaaaaatcacgaaaaattggggaggaaattaagtcatatgtaaagtatatttgataataaacaaaaccgcaattaattttatttttttcacagatttttgaataagacgggtggtcaaagttaggattgaaaaagtcaagaaaattataaattgggatggagggagtatttt	1	osa-MIR812e,	osa-MIR812e	gttttagtgcccaactttgaccgtccgtcttatttgaaaatttttttattactatttttattgttattagatgataaaatataaatattacttcatgcgtgacttaatttttaaaaaaatttcataaaatttttaaataaGACGGACGGTTAAACGTTGGACacggaaac	osa-MIR812e-p5	caactttgaccgtccgtcttat	5'	New	gp2a	...((((((((((..(..(((..(((((((..((((.((((((((((((.(((((((((((..((((((((((((((...(((..(((((((((.((..........((((.(((((...))))).))))...........)).))))...........)))))...)))))))))))))))))..)))))))))))))).))))))))).))))..)))))))..)))..)..))))))))))...	241	29.6	-94.2	1.3	0	0	2	0	0	0	2.48455	0	low
75	93	osa-MIR5079a-p5_1ss20TC	TTCTTATAATTTGGATCTGCTATTT	25	gi414883281	+	44726185	44726367	TTCTTATAATTTGGATCTGCTATTTtggtatcaatctgttaggaataggtttacatagttacggttcatttacattaccatctaaataattacataacataaaaccttcggtttttttcctttttagtttgaTTTGAGAACCCTTTGAAaagacgttcaaggggttctcaaaaattcgagata	1	osa-MIR5079a,	osa-MIR5079a	tttcttataaTTTGGATCTGTTATTTTGGTATcaatctattaggaataggtttacatagttatggttcatttacattacccatctaaatgattacataacataaaaccttaatgaaatggaaaaaacttccatttttgtgtttgatttgagaaccccttgaacgccttctcaaagggttctcaaaaattcgagatagatctaattagactcttttacttttttctgaattttttagtatttccactatggaatatagagcggactagtagaagaaaaaaaatcctatttaggataataattggataacagagcctctaccctgtcaacggatagcgagagaacaaaatctggataaataccgattcctattactggtaaaaagatacagattaaaagaa…	osa-MIR5079a-p5	ttcttataaTTTGGATCTGTTATTT	5'	New	gp2a	....................((((((((..((((.(((..(((((...(((((.((.((....((......))...)).)).))))).............((((((...)))))).)))))...))).))))(((((((((((((((((......)))))))))))))))))...))))))))	163	30.1	-41.8	0.8	7	4	1	3	6.64131	3.94337	1.24228	2.55248	low
75	94	osa-MIR5079a-p3_1ss12CT	TTTGAGAACCCTTTGAA	17	gi414883281	+	44726185	44726367	TTCTTATAATTTGGATCTGCTATTTtggtatcaatctgttaggaataggtttacatagttacggttcatttacattaccatctaaataattacataacataaaaccttcggtttttttcctttttagtttgaTTTGAGAACCCTTTGAAaagacgttcaaggggttctcaaaaattcgagata	1	osa-MIR5079a,	osa-MIR5079a	tttcttataaTTTGGATCTGTTATTTTGGTATcaatctattaggaataggtttacatagttatggttcatttacattacccatctaaatgattacataacataaaaccttaatgaaatggaaaaaacttccatttttgtgtttgatttgagaaccccttgaacgccttctcaaagggttctcaaaaattcgagatagatctaattagactcttttacttttttctgaattttttagtatttccactatggaatatagagcggactagtagaagaaaaaaaatcctatttaggataataattggataacagagcctctaccctgtcaacggatagcgagagaacaaaatctggataaataccgattcctattactggtaaaaagatacagattaaaagaa…	osa-MIR5079a-p3	tttgagaaccccttgaa	3'	New	gp2a	....................((((((((..((((.(((..(((((...(((((.((.((....((......))...)).)).))))).............((((((...)))))).)))))...))).))))(((((((((((((((((......)))))))))))))))))...))))))))	163	30.1	-41.8	0.8	2	1	2	1	1.89752	0.985844	2.48455	0.850827	low
76	95	osa-miR167d-5p_R+1	TGAAGCTGCCAGCATGATCTGT	22	gi414883281	-	9830269	9830388	ttggtgtgtcctctagtagcTGAAGCTGCCAGCATGATCTGAggtgtccacagcatatatatggaagcagctagcgatcagatcatgctgtgcagtttcatctgctcgtggacgcacacg	23	osa-MIR167i,ath-MIR167d,aly-MIR167d,bna-MIR167d,cpa-MIR167c,cme-MIR167c,mes-MIR167g,mes-MIR167h,ahy-MIR167,gma-MIR167e,gma-MIR167f,lja-MIR167b,mtr-MIR167b,lus-MIR167a,lus-MIR167b,tcc-MIR167c,mdm-MIR167j,mdm-MIR167a,ppe-MIR167d,csi-MIR167b,ptc-MIR167g,ptc-MIR167f,vvi-MIR167c,	osa-MIR167i	tgtgagaggcTGAAGCTGCCAGCATGATCTGgtccatgagttgcactgctgaatatattgaattcagccaggagctgctactgcagttctgatctcgatctgcattcgttgttctgagctatgtatggatttgatcggtttgaaggcatccatgtctttaatttcatcgatcAGATCATGTTGCAGCTTCACTctctcact	osa-miR167d-5p	TGAAGCTGCCAGCATGATCTG	5'	Diff	gp2a	...((((((((...(((((.((((((((((((((((((((((....((((...........)))).((.....))..))))))))))))).))))))))).)))))...))))))))...	114	50.8	-61.7	1	9	4	6	18	8.53883	3.94337	7.45366	15.3149	middle
77	96	cme-MIR396e-p3_1ss14AG	TATATATATATATGTACGTAT	21	gi414883281	-	41745032	41745191	acatatatatatatatatatatatatgtatatatgtaTATATATATATATGTACATATatatatatatatacatatatacatatatatatatatatatatatatatgtacatatatatatgtatatatatatacatatatatgtatatgtatatatagga	1	cme-MIR396e,cme-MIR396e,cme-MIR396e,cme-MIR396e,cme-MIR396e,cme-MIR396e,cme-MIR396e,cme-MIR396e,cme-MIR396e,cme-MIR396e,cme-MIR396e,cme-MIR396e,cme-MIR396e,cme-MIR396e,cme-MIR396e,cme-MIR396e,cme-MIR396e,cme-MIR396e,cme-MIR396e,cme-MIR396e,cme-MIR396e,cme-MIR396e,cme-MIR396e,cme-MIR396e,cme-MIR396e,cme-MIR396e,cme-MIR396e,cme-MIR396e,cme-MIR396e,cme-MIR396e,cme-MIR396e,cme-MIR396e,cme-MIR396e,cme…	cme-MIR396e	ctttgtattcTTCCACGGCTTTCTTGAACTGcatttcattatctgatctttctcttcttccaattatatctttttacaatacatacatatatatatatatatatatatatacgtattcctcttgctatgaatttcaatggctgcagttcaataaagctgtgggaagatacaata	cme-MIR396e-p3	tatatatatatatatacgtat	3'	New	gp2a	...((((((((((((((((((((((((((((((((((((((((((((((((((((((((((((((((((((.((((((....)))))).))))))))))))))))))))))))))))))))))))))))))))))))))))))))))))))))))))...	154	9.4	-85.6	5.7	3.5	2	0	0.5	3.32066	1.97169	0	0.425413	low
78	97	han-miR156a_L+1	ATGACAGAAGAGAGTGAGCAC	21	gi414883281	-	130652752	130652905	atggagagagcggtcgagtggacctcgggagcgATGACAGAAGAGAGAGAGCACaacccagcaccagcgaggaaaagcctcgcttctgcgagggccgtgtgctctctgctctcactgtcatcgcccacaggccaccgaaccgtgatctctcggg	92	ath-MIR157d,ath-MIR157c,ath-MIR157b,ath-MIR157a,aly-MIR157a,aly-MIR157b,aly-MIR157c,aly-MIR157d,bna-MIR156c,bna-MIR156b,bna-MIR156g,bol-MIR157a,bra-MIR157a,cca-MIR156c,han-MIR156a,han-MIR156c,har-MIR156c,hci-MIR156b,cpa-MIR156e,cpa-MIR156f,cme-MIR156f,cme-MIR156b,cme-MIR156h,cme-MIR156g,hbr-MIR156,mes-MIR156h,mes-MIR156i,mes-MIR156j,rco-MIR156h,rco-MIR156g,rco-MIR156f,ahy-MIR156b,gma-MIR156n,gma-…	han-MIR156a	gatcagatatagatagaaaTGACAGAAGAGAGTGAGCACacaaagccgaattgtaccgaagtgacttgttgtatgattgatttgggtgctcactgctctatctgtcatcttcattcttaatcatctc	han-miR156a	TGACAGAAGAGAGTGAGCAC	5'	Diff	gp2a	...(((((((((((((.((((.(((..((.((((((((((.((((((((((((((.(((.(((..(((((((.....)))))))..)))..)))...)))))))))).))))..))))))))))))..)))))))))).))))..))))))...	148	61.7	-93.6	1	2	4	0	1	1.89752	3.94337	0	0.850827	low
79	98	cca-miR169a	TAGCCAAGGATGACTTGCCTT	21	gi414883281	-	135706226	135706407	gcaggagaggaggggcctcgcatggcgatgagagcactgctctggTAGCCAAGGATGACTTGCCTGtggcctccatcagtcgcagaggacgctgttcttctgcttgtggttgtcgatcgcaggcagtctccttggctagcccgagcggctctcatccaccatgccaggctcgtctcttctat	6	cca-MIR169a,ptc-MIR169o,ptc-MIR169q,ptc-MIR169u,nta-MIR169t,stu-MIR169f,	cca-MIR169a	gtttagTAGCCAAGGATGACTTGCCTTgtttgaacacatcaagttgctggaaagtagcaccttgtttggttcgttaggcagtcactcctaggctaacttgac	cca-miR169a	TAGCCAAGGATGACTTGCCTT	5'	Yes	gp2a	..((((((((..((((((.((((((.(((((((((..(((((.((((((((((((.((((.(((((((((..(((.(((..((((((((......))))))))))))))..)))....)))))))))))))))))))).)).))))))))))))))..)))))).)))))).))))))))..	178	59.9	-108.5	1	0	0.5	0	0	0	0.492922	0	0	low
80	99	osa-miR1432-5p_L-1R+2	TCAGGAGAGATGACACCGACGT	22	gi414883281	-	160445236	160445363	tttgtgggtgtgcgtcctacgcTCAGGAGAGATGACACCGACGCcagacggaccggtccatccgcgccgtgtctgtccgtctgaagtgGGTGTCATCTCGCCTGAAGCATagggcgggctctcgctgg	2	osa-MIR1432,sbi-MIR1432,	osa-MIR1432	cctgtgATCAGGAGAGATGACACCGACatcgccggaattcgttcttggtcttgtgccatgatgaattgatggtccgtttgatgCAGGTGTCATCTCCCCTGAACatagg	osa-miR1432-5p	ATCAGGAGAGATGACACCGAC	5'	Diff	gp2a	...(((((.(..(((((((.(((((((.(((((((((((.((..(((((((((((((........)))).....)))))))))..)).))))))))))).))))).)).)))))))..).)))))...	122	63.3	-76.3	0.9	0	1	0	7	0	0.985844	0	5.95579	low
80	100	sbi-MIR1432-p3_1ss21AT	GGTGTCATCTCGCCTGAAGCTT	22	gi414883281	-	160445236	160445363	tttgtgggtgtgcgtcctacgcTCAGGAGAGATGACACCGACGCcagacggaccggtccatccgcgccgtgtctgtccgtctgaagtgGGTGTCATCTCGCCTGAAGCATagggcgggctctcgctgg	2	osa-MIR1432,sbi-MIR1432,	sbi-MIR1432	gataggacataggaggcgagagggacgacgagccgttggtttgtgggtgtgcgtcctatgCTCAGGAGAGATGACACCGACgtcggacggaccggtcgatccgcgccgtgtctgtccgtccgaagtgggtgtcatctcgcctgaagcataggacttaccagcccagtacatctccctgttttca	sbi-MIR1432-p3	ggtgtcatctcgcctgaagcat	3'	New	gp2a	...(((((.(..(((((((.(((((((.(((((((((((.((..(((((((((((((........)))).....)))))))))..)).))))))))))).))))).)).)))))))..).)))))...	122	63.3	-76.3	0.9	0	1	0	0	0	0.985844	0	0	low
81	101	ath-miR164c_R+1_1ss21GA	TGGAGAAGCAGGGCACGTGCAC	22	gi414883281	-	172723454	172723673	tatgagtgagaaggaccacgcTGGAGAAGCAGGGCACGTGCATgcacatacgccattctcgatctctcctctccaccactactgcatctagctatctccatggatggatgtacgtagctcggactggatcgatcggagaagcaataagctagcgagctcatgcatgctggctgtgcacgcacgtggtctccttctccatcacggttctttctcacttcgc	8	ath-MIR164c,aly-MIR164c,bna-MIR164d,bna-MIR164c,bna-MIR164b,hci-MIR164a,ptc-MIR164b,cln-MIR164,	ath-MIR164c	taacacttgaTGGAGAAGCAGGGCACGTGCGaacacaaatgaaatcgatcggtacttgttgatcatattttcgcacgtgttctactactccaacacgtgtct	ath-miR164c	TGGAGAAGCAGGGCACGTGCG	5'	Diff	gp2a	...((((((((((((((....((((((((.((..(((((((.(((((....((..(((((((((..(((..(((....((((((((((((.((((....)))).)))))))).))))...)))..)))..)))).)))))))....(((((((..((....))..)))))))))))).)))))))..)).))))))))....)).))))))))))))...	214	53.6	-102.8	0.9	3	1	2.5	1.5	2.84628	0.985844	3.10569	1.27624	low
1	1	han-MIR1310-p3_1ss6GT	AGGTATGACGGTGCGGCTG	19	gi408831490	-	134332	134428	cgagttctatcgggtaaagccaatgattagaggcatcgggggcgcaacgcactcgacctattctcaaactttaaatAGGTAGGACGGTGCGGCTGct	1	han-MIR1310,	han-MIR1310	AGGCATCGGGGGCGCAACGCCCtcgacctattctcaaactttaaataggtaggacggtgcggctgctttgttgagccgc	han-MIR1310-p3	aggtaggacggtgcggctg	3'	New	gp2b	(((......)))......(((..((((.......))))..)))(((.(((((.((.(((((.................))))).)))))))..))).	53	51.5	-26.1	0.5	0	2.5	0	0	0	2.46461	0	0	low
2	2	cre-MIR916-p3_1ss6GA	GGCCTATTAGCTCAGTTGG	19	gi408831491	+	1145562	1145618	attgaatatctaactatatcaatctGGCCTATTAGCTCAGTTGGttagagcgtcgtg	1	cre-MIR916,	cre-MIR916	acggaaacggttgtacggggcgccgtacggtggttgtgggagaggggggggctggtggatatgacgtgggcctgttagctcagttggttagagcgtggtgctaataacgCCAAGGTCATCGGTTCGATCCcgatacgggccagcggaagccttttgggccacgcgcccacgctgcaatacgcgcacgagaggccttaaggatgtaaggcctatatgcctggtcggacgggcggtcagacgacatttgggggttcgggggcgctcggggctatgtatgttgtggtgggagtcctgtcatggtattggggatggaaaggcacacagacgggaaacatgcaaagctgtggagggtatggataagccgctgcatgaaccacataactgtggagggcagccgct…	cre-MIR916-p3	ggcctgttagctcagttgg	3'	New	gp2b	..(((...((((((.....(((.(((((......)).))))))))))))...)))..	53	38.6	-11.9	0.5	1	0	1	8	0.948759	0	1.24228	6.80662	low
3	3	gma-MIR4995-p5	CAGTGGCTTGGTTAAGGGAA	20	gi408831491	+	47461071	47461115	actcataggCAGTGGCTTGGTTAAGGGAAtggaacccaccgaagc	1	gma-MIR4995,	gma-MIR4995	taaaactcatAGGCAGTGGCTTGGTTAAGGGaagccactggagccgtagtaaaagcaagtcttcaccgggcaattgtttatggacccgaa	gma-MIR4995-p5	CAGTGGCTTGGTTAAGGGaa	5'	New	gp2b	..............(((((((...(((.......)))))).))))	31	53.3	-8.3	0.3	542.5	657	655.5	241.5	514.702	647.699	814.313	205.475	high
4	4	hbr-MIR6173-p5	AGCCGTAAACGATGGAT	17	gi408831491	+	49736783	49736814	agtcctAGCCGTAAACGATGGATACTaggtgt	1	hbr-MIR6173,	hbr-MIR6173	cgctgtgcgtatcgacccgtgcagtatccatcgtttaaagctaggggagcggaatgggattagataccccagtagtcctaAGCCGTAAACGATGGATACTgcacgggtcgatacggcacagcgctgtagctaacgcgtta	hbr-MIR6173-p5	AGCCGTAAACGATGGAT	5'	New	gp2b	...(((((((((.....))))...)))))...	26	46.9	-7.4	0.5	86.5	124.5	96	119.5	82.0676	122.738	119.259	101.674	middle
4	5	hbr-miR6173_L-1	GCCGTAAACGATGGATACT	19	gi408831491	+	49736783	49736814	agtcctAGCCGTAAACGATGGATACTaggtgt	1	hbr-MIR6173,	hbr-MIR6173	cgctgtgcgtatcgacccgtgcagtatccatcgtttaaagctaggggagcggaatgggattagataccccagtagtcctaAGCCGTAAACGATGGATACTgcacgggtcgatacggcacagcgctgtagctaacgcgtta	hbr-miR6173	AGCCGTAAACGATGGATACT	3'	Diff	gp2b	...(((((((((.....))))...)))))...	26	46.9	-7.4	0.5	29.5	21.5	24.5	33.5	27.9884	21.1956	30.4358	28.5027	middle
5	6	bdi-miR5054_L+2	GTTCCCCACGGTCGGCGCCA	20	gi408831491	+	51389730	51389765	acaactatggaagtgaGTTCCCCACGGTGGGCGCCA	1	bdi-MIR5054,	bdi-MIR5054	cctccgtggttgatgcgttgtggattgagaacagcatggtcaagaagatcgtagatctgatgcacttctTCCCCACGGTCGGCGCCAatgacgagga	bdi-miR5054	TCCCCACGGTCGGCGCCA	3'	Diff	gp2b	........((((.....))))....(((....))).	13	58.3	-5.1	0.2	9	2.5	14	16.5	8.53883	2.46461	17.3919	14.0386	middle
6	7	osa-MIR5538-p5	ATGAGGAACTACTGAACT	18	gi408831491	+	90120660	90120817	ATGAGGAACTACTGAACTcaatcacttgctgccgttactcaacagttttctgttgaggtctatcccgtagaggtagtcaaattggatcagtgatcgatttctaggtttcgtcgtaaacctaattggttacttccaattacgtaaatcaatagttcaaa	1	osa-MIR5538,	osa-MIR5538	atgaggaactACTGAACTCAATCACTTGCTGCcgttactcaacagttttctgttgaggtctatcccgtagaggtagtcaaattagaacgggaggagaggaggtgagtaggggtagttcaatgg	osa-MIR5538-p5	atgaggaactACTGAACT	5'	New	gp2b	.....((((((.(((............((((((....((((((((....)))))))).((((.....))))))))))..(((((((..((((((((((...(((((((......)))))))))))))))))))))))).......))).))))))...	150	38.6	-51.1	0.8	1	1	0	0.5	0.948759	0.985844	0	0.425413	low
12	15	osa-MIR5538-p5	ATGAGGAACTACTGAACT	18	gi408831491	+	100020242	100020399	ATGAGGAACTACTGAACTcaatcacttgctgccgttactcaacagttttctgttgaggtctatcccgtagaggtagtcaaattggatcagtgatcgatttctaggtttcgtcgtaaacctaattggttacttccaattacgtaaatcaatagttcaaa	1	osa-MIR5538,	osa-MIR5538	atgaggaactACTGAACTCAATCACTTGCTGCcgttactcaacagttttctgttgaggtctatcccgtagaggtagtcaaattagaacgggaggagaggaggtgagtaggggtagttcaatgg	osa-MIR5538-p5	atgaggaactACTGAACT	5'	New	gp2b	.....((((((.(((............((((((....((((((((....)))))))).((((.....))))))))))..(((((((..((((((((((...(((((((......)))))))))))))))))))))))).......))).))))))...	150	38.6	-51.1	0.8	1	1	0	0.5	0.948759	0.985844	0	0.425413	low
7	8	hbr-miR6173_L+1R-3	TAGCCGTAAACGATGGAT	18	gi408831491	+	90132709	90132801	aatgggattagagaccccagtagtccTAGCCGTAAACGATGGATactaggtgctgtgcgactcgacccgtgCAGTGCTGTAGCTAACGCGTta	1	hbr-MIR6173,	hbr-MIR6173	cgctgtgcgtatcgacccgtgcagtatccatcgtttaaagctaggggagcggaatgggattagataccccagtagtcctaAGCCGTAAACGATGGATACTgcacgggtcgatacggcacagcgctgtagctaacgcgtta	hbr-miR6173	AGCCGTAAACGATGGATACT	5'	Diff	gp2b	....((.((((.(((.......)))))))))...((((.((....(((((..(((..((........))..)))..)).)))....)))))).	58	52.7	-26.4	0.5	37	47.5	24	85.5	35.1041	46.8276	29.8147	72.7457	middle
7	9	hbr-MIR6173-p3_1ss4CT	CAGTGCTGTAGCTAACGCGT	20	gi408831491	+	90132709	90132801	aatgggattagagaccccagtagtccTAGCCGTAAACGATGGATactaggtgctgtgcgactcgacccgtgCAGTGCTGTAGCTAACGCGTta	1	hbr-MIR6173,	hbr-MIR6173	cgctgtgcgtatcgacccgtgcagtatccatcgtttaaagctaggggagcggaatgggattagataccccagtagtcctaAGCCGTAAACGATGGATACTgcacgggtcgatacggcacagcgctgtagctaacgcgtta	hbr-MIR6173-p3	cagcgctgtagctaacgcgt	3'	New	gp2b	....((.((((.(((.......)))))))))...((((.((....(((((..(((..((........))..)))..)).)))....)))))).	58	52.7	-26.4	0.5	83	79	55.5	108	78.747	77.8816	68.9464	91.8893	middle
8	10	osa-miR5076_L+4R-1	ACTCGAAATGGGAGCAGAGCAGGTT	25	gi408831491	+	90134489	90134703	ACTCGAAATGGGAGCAGAGCAGGTTtgaaaaaggatcttagagtgtctagggttgggccaggagggtctcttaaccccttcttttttctgcccatcggagttatttcccaaggacttgccgtggtaagggggagaagggggaagaagcacacttgaagagcgcagtacaacggggagttgtatgctgcgttcgggaaggatgaatcgctcccgaa	1	osa-MIR5076,	osa-MIR5076	catctgatcccagccttctattgctttattttcagtcaattcatctacttgtgtaagaagagtagagtttgagtatctagcagggttgagtatacatttgccaaataattttgctgttattgaacttatctatatttatactatgccaatgaattcgaatttttgaccttttctctccagcatgactctcttgactcGAAATGGGAGCAGAGCAGGTTTgaaaaaagat	osa-miR5076	GAAATGGGAGCAGAGCAGGTTT	5'	Diff	gp2b	........(((((((........(((....))).(((((.((((((((.((((((((((.....)))))...)))))(((((..(((((.(((...((((....))))......(((((....)))))))).)))))..))))).)).))))))...((((((((((((((.....)))))..)))))))))....))))).....)))))))..	205	52.1	-79.7	0.7	0	0	1	1	0	0	1.24228	0.850827	low
9	11	gma-miR4995_L-1R+2	GGCAGTGGCTTGGTTAAGGGAA	22	gi408831491	+	90136490	90136539	gactcataGGCAGTGGCTTGGTTAAGGGAAtggaacccaccggagccgta	1	gma-MIR4995,	gma-MIR4995	taaaactcatAGGCAGTGGCTTGGTTAAGGGaagccactggagccgtagtaaaagcaagtcttcaccgggcaattgtttatggacccgaa	gma-miR4995	AGGCAGTGGCTTGGTTAAGGG	5'	Diff	gp2b	..............((((((((...(((.......)))))).)))))...	33	56	-13	0.5	540.5	655.5	824.5	211.5	512.804	646.22	1024.26	179.95	high
227	265	gma-miR4995_L-1R+2_1ss3GT	GTCAGTGGCTTGGTTAAGGGAA	22	gi414584696	-	172094962	172095011	gactcataGGCAGTGGCTTGGTTAAGGGAAtggaacccaccggagccgta	2	ath-MIR3440b,gma-MIR4995,	gma-MIR4995	taaaactcatAGGCAGTGGCTTGGTTAAGGGaagccactggagccgtagtaaaagcaagtcttcaccgggcaattgtttatggacccgaa	gma-miR4995	AGGCAGTGGCTTGGTTAAGGG	5'	Diff	gp2b	..............((((((((...(((.......)))))).)))))...	33	56	-13	0.5	31	39	39.5	8	29.4115	38.4479	49.07	6.80662	middle
10	12	gma-MIR5368-p5_1ss3TC	TTCCCTGGGATTGGCTTTGGGC	22	gi408831491	+	90138045	90138243	agaccctatgaagctttactgTTCCCTGGGATTGGCTTTGGGCttttcctgcgcagcttaggtggaaggcgaagaaggcccccttccgggggggcccgagccatcagtgaGATACCACTCTGGAAGAgctcggattctaaccttgtgtcagacccgcgggccaagggacagtctcaggtagacagtttctatggggcgt	1	gma-MIR5368,	gma-MIR5368	actgtttcctgggattggctttgggctttcctgcacagcttaggtggagggcaaagaagacttccttctgagggggccagagccatcagagagataccactctggacgagctagaattctaaccttgtgccaggacctatgggccgagGGACAGTCTCAGGTAGACAgt	gma-MIR5368-p5	tttcctgggattggctttgggc	5'	New	gp2b	...((((((((((((...(((...((((((((((..(..((((((((((.((...))...(((((..(((......((((((((....))))))))...))).((.....))..)))))..))))))))))..)......(((((.(((.........))))))))..)))))))))))))..)))))).))))))...	193	57.3	-81	0.7	263	159.5	158.5	103.5	249.524	157.242	196.901	88.0606	high
10	13	gma-MIR5368-p3_1ss15CA	GATACCACTCTGGAAGA	17	gi408831491	+	90138045	90138243	agaccctatgaagctttactgTTCCCTGGGATTGGCTTTGGGCttttcctgcgcagcttaggtggaaggcgaagaaggcccccttccgggggggcccgagccatcagtgaGATACCACTCTGGAAGAgctcggattctaaccttgtgtcagacccgcgggccaagggacagtctcaggtagacagtttctatggggcgt	1	gma-MIR5368,	gma-MIR5368	actgtttcctgggattggctttgggctttcctgcacagcttaggtggagggcaaagaagacttccttctgagggggccagagccatcagagagataccactctggacgagctagaattctaaccttgtgccaggacctatgggccgagGGACAGTCTCAGGTAGACAgt	gma-MIR5368-p3	gataccactctggacga	3'	New	gp2b	...((((((((((((...(((...((((((((((..(..((((((((((.((...))...(((((..(((......((((((((....))))))))...))).((.....))..)))))..))))))))))..)......(((((.(((.........))))))))..)))))))))))))..)))))).))))))...	193	57.3	-81	0.7	405.5	251.5	225.5	309	384.722	247.94	280.134	262.906	high
11	14	osa-miR5073_1ss19TA	GTTTGGTGAATCGGAAACAATTT	23	gi408831491	+	100015883	100016030	gtaactaaacccattctaaattttggaatattttaatgagagaaattagaaaaattcataattccagtattttttatttttcttattttgtttttttaattcctttagaaagagataagaatagGTTTGGTGAATCGGAAACAATTTt	1	osa-MIR5073,	osa-MIR5073	ataagaattaGTTTGGTGAATCGGAAACTATTTttcaattttatagaaaaagtccatgtaattttatgatcaataatagttttcgttttccccaaaccgtctaaact	osa-miR5073	GTTTGGTGAATCGGAAACTATTT	3'	Diff	gp2b	...((((((((.(((((.................((((((((((((..(((((((.............)))))))))))))))))))...(((((((((.....)))))))))....))))).)))))))).................	128	22.3	-27.9	0.8	0.5	0	0	1.5	0.474379	0	0	1.27624	low
197	230	osa-miR5073_1ss19TA	GTTTGGTGAATCGGAAACAATTT	23	gi414584696	+	172087161	172087308	gtaactaaacccattctaaattttggaatattttaatgagagaaattagaaaaattcataattccagtattttttatttttcttattttgtttttttaattcctttagaaagagataagaatagGTTTGGTGAATCGGAAACAATTTt	1	osa-MIR5073,	osa-MIR5073	ataagaattaGTTTGGTGAATCGGAAACTATTTttcaattttatagaaaaagtccatgtaattttatgatcaataatagttttcgttttccccaaaccgtctaaact	osa-miR5073	GTTTGGTGAATCGGAAACTATTT	3'	Diff	gp2b	...((((((((.(((((.................((((((((((((..(((((((.............)))))))))))))))))))...(((((((((.....)))))))))....))))).)))))))).................	128	22.3	-27.9	0.8	0.5	0	0	1.5	0.474379	0	0	1.27624	low
13	16	sbi-miR5568b-5p	TTTCTAGGTACATAGCTTTTG	21	gi408831491	+	103423469	103423502	TTTCTAGGTACATAGCTTTTGctatacaccttca	1	sbi-MIR5568b,	sbi-MIR5568b	acaggtttaatcaaattatctagtatgtactccctctattccaaattgtaagtcatttaaactTTTCTAGGTACATAGCTTTTGctatgcatctatagctacatagtttttACTATGTATCTAGAAAAGCTAgaacaaattacaatttcaaacagagtagcatttaattatatactatttttgacaccatgt	sbi-miR5568b-5p	TTTCTAGGTACATAGCTTTTG	5'	Yes	gp2b	.....((((..(((((....)))))..))))...	26	35.3	-9.1	0.8	0	1	0	0	0	0.985844	0	0	low
14	17	mtr-MIR2662-p5_1ss4CG	TAAGAAGAGAACAAATATGT	20	gi408831491	+	128591688	128591819	tTAAGAAGAGAACAAATATGTatcaattgttgaatcggatacaacaatgggccaaaaaggccaaaggccagttagcatagggaacatattctaaatctatatatgaaaaacgaatcacttattttttttggc	2	mtr-MIR2662,mtr-MIR2602b,	mtr-MIR2662	tttcatttcacattttcattttcaccaaacaacatagaccaaataaaaaattaattctattatgtaagaaatgtaaaataccaagattttatcattctataaaagttcaagtagcacataaatacatttttgaaataaaaagcaaagaagaaacttaacaagagaacaaatatgtcattttataaaagtttccattgagtttctattagtattggtctaggtgacatagattttaattagtgtttttattatgttgcggtttggtttggtatggttcggttggtaaaatgaaagccgcaaaccaaaccaaaccatgcggttGAGTAAAAATGTGAACCGAATa	mtr-MIR2662-p5	taacaagagaacaaatatgt	5'	New	gp2b	.(((((((((....(((((((..(...((((((...((...........((((.....)))).....))..))))))...)..))))))).............(((........)))....)))))))))..	129	32.6	-21.1	0.5	0.5	0	0.5	0	0.474379	0	0.621139	0	low
15	18	gma-miR6300_R+5	GTCGTTGTAGTATAGTGGTAAGT	23	gi408831491	+	145256258	145256310	caaGTCGTTGTAGTATAGTGGTAAGTatttccgcctgtcacgcggacgacccg	1	gma-MIR6300,	gma-MIR6300	aggtaaaaatacttaccactatattacaacaacttgtttgtgaaattcaatggtaattttaaataataaatgttttaatattaccgatagcatttgattatatttttgttttaaagttacatttgattatatcgctatcggctataatgtaagtcatattcatccaatatcatgcaacttttttgtatagatatattaatattactcgataatcatcaaGTCGTTGTAGTATAGTGGtaagtattcccgcc	gma-miR6300	GTCGTTGTAGTATAGTGG	5'	Diff	gp2b	...((((((...(((((((((.........))).)))).))...))))))...	47	52.8	-12.6	0.5	4.5	9	3.5	17	4.26941	8.87259	4.34797	14.4641	middle
16	19	ptc-miR6478_R-1_1ss10GA	CCGACCTTAACTCAGTTGGT	20	gi408831491	-	2426315	2426427	tgtaaacaaaaaCCGACCTTAGCTCAGTTGGTagagcggaggactgtagtttgagcagatcaatccttaggtcgctggttcgaatccggcaggtcggatattttttgttttta	1	ptc-MIR6478,	ptc-MIR6478	aCCGACCTTAGCTCAGTTGGTGgagcggagggctgtaggtcgctggttggattccggcaaggtcggatttcaattttgtaatttcttttctcaccgaccttagttcagaagttgcattgttttgtctgttgaggtggt	ptc-miR6478	CCGACCTTAGCTCAGTTGGTG	5'	Diff	gp2b	...(((((((((((((((...((((........)))).(((((((((.......)))).....))))).....(((((.......))))).))))))....)))))))))...	107	44.2	-34.5	0.7	1.5	1	4.5	4	1.42314	0.985844	5.59025	3.40331	low
17	20	peu-MIR2916-p5_1ss7TC	AGGGATCGGCGGATGTTGC	19	gi408831491	-	72586129	72586166	atgctgCGGGATCGGCGGATGTTGCggggctgcgggcg	1	peu-MIR2916,	peu-MIR2916	TGGGGACTCGAAGACGATCATATaccatcctagtctcaaccataaacgatgccgaccagggattggcggatgttgcttctaggagtccgcca	peu-MIR2916-p5	agggattggcggatgttgc	5'	New	gp2b	...((((((..((.(((.....))).)).))))))...	32	73.7	-12.3	0.4	1	0	0	0	0.948759	0	0	0	low
18	21	mes-miR395e_L-1	TGAAGGGTTTGGAGGAACTC	20	gi408831491	-	79171526	79171717	TGAAGTGTTTGGAGGAACTCttgataccaataagtttttccccaaatataatagctggttgcttcccggagttccttccaaacacttcaccagctaggccatgcacaagatgaacccacattaggctagtgaagtgtttggaggaactctaggtggcactccgacaatatgcgcacctagtcaataatgaag	4	mes-MIR395e,mes-MIR395e,aqc-MIR395b,aqc-MIR395b,aqc-MIR395a,aqc-MIR395a,ptc-MIR395a,ptc-MIR395a,	mes-MIR395e	gtttggggtcaccttgagttcctcctactgcttcagtactgaagctgttcgatcgtcttagcaatggcatgaaattggcagcttaattagttgggaaaatgaaatggcgatttgCTGAAGGGTTTGGAGGAACTCtgggtgctcccaaact	mes-miR395e	CTGAAGGGTTTGGAGGAACTC	5'	Diff	gp2b	(((.((((((((.((((..((((.......))))...))))))))))))......(((.(((..((..(((((((.((((((((((((((.((((..((...))....((((......)))).)))).)))))))))))))))))))))..))..)))..))).................))).........	45	44.8	-67.4	0.8	0	0	1	0	0	0	1.24228	0	low
19	22	gma-MIR4995-p3_1ss13TA	ATAGGCAGTGGCATGGTTAAG	21	gi408831491	-	128586617	128586743	aagatcattttcttcacgagtcctgaccacgtgcctgttgaagaatgagccggcgactcATAGGCAGTGGCTTGGTTAAGggtcgctattccaccttttaggtttaggtatcgtgaaaagtgatacc	1	gma-MIR4995,	gma-MIR4995	taaaactcatAGGCAGTGGCTTGGTTAAGGGaagccactggagccgtagtaaaagcaagtcttcaccgggcaattgtttatggacccgaa	gma-MIR4995-p3	atAGGCAGTGGCTTGGTTAAG	3'	New	gp2b	...(((((((..(((((((..(((((......(((((..((((...(((..((((((((.(((((....))))).....)))))))).)))...))))))))))))))..))))))))))))))...	121	47.2	-39.8	0.7	4.5	7	5	4.5	4.26941	6.90091	6.21139	3.82872	low
20	23	pgi-MIR6138-p3_1ss14TC	GTTACGTTTGGATCGAAG	18	gi408831491	-	144880717	144880870	aactctcatccaaacactgtataaattgtgattcatccatgtacatccaaccaaacacaccctaacaaaccctttttcgggaagagatggaaaaacaacaaagacggaagtgatcatataaagcctcgttcgGTTACGTTTGGATCGAAGatga	1	pgi-MIR6138,	pgi-MIR6138	gtTACGTTTGGATTGAAGGAATGAAAtggaatggaatgaagagatgaatgatttgttccatttcagtcagaatgagtcattccataccctcccccaagtaataaaattcataatttggaaggaatgagaatgattcattccattccaatagaacaaccaaacacaaattttttttctcattccattccctcgttcactccaccgatccaaacgtagc	pgi-MIR6138-p3	gtTACGTTTGGATTGAAG	3'	New	gp2b	...((((((((((((..((((((...((.....))....))))))...((((.(((....((.......(((......))).......)).............((....))................))).))))..)))))))).)).))...	148	39.6	-28.1	0.5	1.5	2	0	0	1.42314	1.97169	0	0	low
21	24	osa-MIR5079a-p5_1ss23CT	TCGAGATAGATCTAATTAGACTT	23	gi408831499	+	11164163	11164301	ttcaaagggttctaaaaaacTCGAGATAGATCTAATTAGACTTtttatacttttttctgaatttcttatttttccactctggaatatagagcggactggttaaaaaaagaaatcctatttagtataataattggataaa	1	osa-MIR5079a,	osa-MIR5079a	tttcttataaTTTGGATCTGTTATTTTGGTATcaatctattaggaataggtttacatagttatggttcatttacattacccatctaaatgattacataacataaaaccttaatgaaatggaaaaaacttccatttttgtgtttgatttgagaaccccttgaacgccttctcaaagggttctcaaaaattcgagatagatctaattagactcttttacttttttctgaattttttagtatttccactatggaatatagagcggactagtagaagaaaaaaaatcctatttaggataataattggataacagagcctctaccctgtcaacggatagcgagagaacaaaatctggataaataccgattcctattactggtaaaaagatacagattaaaagaa…	osa-MIR5079a-p5	tcgagatagatctaattagactc	5'	New	gp2b	......(((((......))))).......(((((((((......(((((((.......((.((((((.(((((((.(((((.....))))).)))......)))).))))))))......))))))))))))))))...	107	26.6	-26.3	0.7	1	0	0	0.5	0.948759	0	0	0.425413	low
22	25	gma-MIR4366-p3_1ss12TG	GAGAAGGTAAAGCCCTAC	18	gi408831499	+	19161039	19161077	ggaagggctccttttcctcgGAGAAGGTAAAGCCCTACa	1	gma-MIR4366,	gma-MIR4366	aagagatgtgaaaacaccttagaagttgagctagatagaaaaagaaaggctcttgaaacaagatccaaattcctcaaagcatgcaaaccaaccaacaaatctctacttagtagggagtcccctttcaaaaaattggagaaggtaaatccCTACTTAGTAGAGATTTGTTGGttggtttgcatgctttggggaatttggatcttgtttcaacagcctttccttttatatctaactcaacttctaaggtgttttcacatctctt	gma-MIR4366-p3	gagaaggtaaatccCTAC	3'	New	gp2b	...(((((((((((((....)))))))...))))))...	33	53.8	-18.9	0.9	0	0	3	0	0	0	3.72683	0	low
23	26	sbi-MIR5568d-p3_1ss5CG	TTTTGTAGATACATAGCTTTT	21	gi408831499	+	20403456	20403596	atagcatcagcaaaaatgtcttgaataaaggatccagcattgaaagagtaaaccctaatgttatgcttggttcatgccaccctatgtcccaaattataggtcgttttggcTTTTGTAGATACATAGCTTTTgctttgcaac	1	sbi-MIR5568d,	sbi-MIR5568d	caccctctgtcccaaattgtaggtcgtttTGGCTTTTCTAGATACATAGCttttgctatgcacttagatatatgatacatctagatacataataAAAGTTGTGTATCTAGAAAAGccaaaacgacctgtaaaattgaacggagggtg	sbi-MIR5568d-p3	TTTTCTAGATACATAGCtttt	3'	New	gp2b	...(((..(((((((((((.((..(((((((..(((((((.(((.((((((((......))).)))))..)))))))...((((((........))))))......)))))))))).)).))))...))))))).)))...	135	37.6	-32.1	0.6	0	0	0	1	0	0	0	0.850827	low
24	27	bdi-miR5054_L+1	CTCCCCACGGTCGGCGCCA	19	gi408831499	+	21508159	21508201	ggcgtcagttggCTCCCCACGGTGGGCGCCAaatgttggcact	1	bdi-MIR5054,	bdi-MIR5054	cctccgtggttgatgcgttgtggattgagaacagcatggtcaagaagatcgtagatctgatgcacttctTCCCCACGGTCGGCGCCAatgacgagga	bdi-miR5054	TCCCCACGGTCGGCGCCA	3'	Diff	gp2b	((.((((((((((.(((......))).)))))...))))).))	43	65.1	-16.2	0.6	0.5	1.5	1	2	0.474379	1.47877	1.24228	1.70165	low
25	28	gma-MIR5368-p3_1ss4TC	GTTCCCTGGGATTGGCT	17	gi408831499	+	24149833	24149908	gatgccataaccaaagaaatagatgcaccaaactattgcaaacttatataactaaaaGTTCCCTGGGATTGGCTtt	1	gma-MIR5368,	gma-MIR5368	actgtttcctgggattggctttgggctttcctgcacagcttaggtggagggcaaagaagacttccttctgagggggccagagccatcagagagataccactctggacgagctagaattctaaccttgtgccaggacctatgggccgagGGACAGTCTCAGGTAGACAgt	gma-MIR5368-p3	gtttcctgggattggct	3'	New	gp2b	...((((...(((..........((((.........))))(((((.((....)).)))))...)))...))))...	70	35.5	-11.6	0.4	67.5	46.5	84.5	16.5	64.0412	45.8417	104.972	14.0386	middle
26	29	gma-miR4995_L+2R+2	ATAGGCAGTGGCTTGGTTAAGGGAA	25	gi408831499	+	57935482	57935572	gactcATAGGCAGTGGCTTGGTTAAGGGAAtggaacccaccggagccgtagcgaaagcgagtcttcatagggcgattgtcactgcttatgg	1	gma-MIR4995,	gma-MIR4995	taaaactcatAGGCAGTGGCTTGGTTAAGGGaagccactggagccgtagtaaaagcaagtcttcaccgggcaattgtttatggacccgaa	gma-miR4995	AGGCAGTGGCTTGGTTAAGGG	5'	Diff	gp2b	....(((((((((((((..((((..((...(((...)))))..))))...((....))..((((.....))))....))))))))))))).	86	53.8	-35.5	0.7	427	492.5	532.5	220	405.12	485.528	661.513	187.182	high
27	30	gma-MIR5368-p5	CCTGGGATTGGCTTTGGGCTT	21	gi408831499	+	71901637	71901763	ctgttcCCTGGGATTGGCTTTGGGCTTttcctgcgcagcttaggtggaaggcgaagaaggcccccttccggggggcccgagccaTCAGTGAGATACCACTCtggaagagctcgaattctaaccttgt	1	gma-MIR5368,	gma-MIR5368	actgtttcctgggattggctttgggctttcctgcacagcttaggtggagggcaaagaagacttccttctgagggggccagagccatcagagagataccactctggacgagctagaattctaaccttgtgccaggacctatgggccgagGGACAGTCTCAGGTAGACAgt	gma-MIR5368-p5	cctgggattggctttgggctt	5'	New	gp2b	.........(((.((((.(((((((((((((.((...))...(((((..(((......(((((((.....)))))))...))).((.....))..)))))..)))))))))))))..)))))))...	115	57.5	-48	0.7	1093	550.5	527	398	1036.99	542.707	654.68	338.629	high
27	31	gma-MIR5368-p3_1ss5AT	TCAGTGAGATACCACTC	17	gi408831499	+	71901637	71901763	ctgttcCCTGGGATTGGCTTTGGGCTTttcctgcgcagcttaggtggaaggcgaagaaggcccccttccggggggcccgagccaTCAGTGAGATACCACTCtggaagagctcgaattctaaccttgt	1	gma-MIR5368,	gma-MIR5368	actgtttcctgggattggctttgggctttcctgcacagcttaggtggagggcaaagaagacttccttctgagggggccagagccatcagagagataccactctggacgagctagaattctaaccttgtgccaggacctatgggccgagGGACAGTCTCAGGTAGACAgt	gma-MIR5368-p3	tcagagagataccactc	3'	New	gp2b	.........(((.((((.(((((((((((((.((...))...(((((..(((......(((((((.....)))))))...))).((.....))..)))))..)))))))))))))..)))))))...	115	57.5	-48	0.7	809	1138	987.5	589	767.546	1121.89	1226.75	501.137	high
28	32	gma-MIR4995-p5	AGTGGCTTGGTTAAGGGAA	19	gi408831499	+	74436037	74436086	gactcataggcAGTGGCTTGGTTAAGGGAAtggaacccaccggagccgta	1	gma-MIR4995,	gma-MIR4995	taaaactcatAGGCAGTGGCTTGGTTAAGGGaagccactggagccgtagtaaaagcaagtcttcaccgggcaattgtttatggacccgaa	gma-MIR4995-p5	AGTGGCTTGGTTAAGGGaa	5'	New	gp2b	..............((((((((...(((.......)))))).)))))...	33	56	-13	0.5	542.5	657	655.5	241.5	514.702	647.699	814.313	205.475	high
29	33	gma-MIR5368-p5_1ss7TC	ACTGTTCCCTGGGATTGGCT	20	gi408831499	+	74437609	74437777	ACTGTTCCCTGGGATTGGCTttgggcttttcctgcgcagcttaggtggaaggcgaagaaggcccccttccgggggggcccgagccatcagtgAGATACCACTCTGGAAGAgctcggattctaaccttgtgtcagacccgcgggccaagggacagtctcaggtagacagt	2	bdi-MIR7767,gma-MIR5368,	gma-MIR5368	actgtttcctgggattggctttgggctttcctgcacagcttaggtggagggcaaagaagacttccttctgagggggccagagccatcagagagataccactctggacgagctagaattctaaccttgtgccaggacctatgggccgagGGACAGTCTCAGGTAGACAgt	gma-MIR5368-p5	actgtttcctgggattggct	5'	New	gp2b	((((((.((((((((((..(..((((((((((.((...))...(((((..(((......((((((((....))))))))...))).((.....))..)))))..))))))))))..)......(((((.(((.........))))))))..))))))))))..))))))	169	59.2	-72	0.7	298	194	243	130.5	282.73	191.254	301.873	111.033	high
29	34	gma-MIR5368-p3_1ss16CA	AGATACCACTCTGGAAGA	18	gi408831499	+	74437609	74437777	ACTGTTCCCTGGGATTGGCTttgggcttttcctgcgcagcttaggtggaaggcgaagaaggcccccttccgggggggcccgagccatcagtgAGATACCACTCTGGAAGAgctcggattctaaccttgtgtcagacccgcgggccaagggacagtctcaggtagacagt	2	bdi-MIR7767,gma-MIR5368,	gma-MIR5368	actgtttcctgggattggctttgggctttcctgcacagcttaggtggagggcaaagaagacttccttctgagggggccagagccatcagagagataccactctggacgagctagaattctaaccttgtgccaggacctatgggccgagGGACAGTCTCAGGTAGACAgt	gma-MIR5368-p3	agataccactctggacga	3'	New	gp2b	((((((.((((((((((..(..((((((((((.((...))...(((((..(((......((((((((....))))))))...))).((.....))..)))))..))))))))))..)......(((((.(((.........))))))))..))))))))))..))))))	169	59.2	-72	0.7	415.5	315.5	266	433	394.209	311.034	330.446	368.408	high
30	35	osa-MIR5079a-p3_1ss19CT	TTGAGAACCCCTTGAACGTCT	21	gi408831499	+	86104320	86104354	ctatctcgaatttTTGAGAACCCCTTGAACGTCTt	1	osa-MIR5079a,	osa-MIR5079a	tttcttataaTTTGGATCTGTTATTTTGGTATcaatctattaggaataggtttacatagttatggttcatttacattacccatctaaatgattacataacataaaaccttaatgaaatggaaaaaacttccatttttgtgtttgatttgagaaccccttgaacgccttctcaaagggttctcaaaaattcgagatagatctaattagactcttttacttttttctgaattttttagtatttccactatggaatatagagcggactagtagaagaaaaaaaatcctatttaggataataattggataacagagcctctaccctgtcaacggatagcgagagaacaaaatctggataaataccgattcctattactggtaaaaagatacagattaaaagaa…	osa-MIR5079a-p3	ttgagaaccccttgaacgcct	3'	New	gp2b	...((((((....))))))................	16	40	-4.6	0.3	4.5	8	8.5	7	4.26941	7.88675	10.5594	5.95579	middle
31	36	gma-miR5368_L+2R-1	AGGGACAGTCTCAGGTAGAC	20	gi408831499	+	87181626	87181668	gggccaAGGGACAGTCTCAGGTAGACagtttctatggggcgta	1	gma-MIR5368,	gma-MIR5368	actgtttcctgggattggctttgggctttcctgcacagcttaggtggagggcaaagaagacttccttctgagggggccagagccatcagagagataccactctggacgagctagaattctaaccttgtgccaggacctatgggccgagGGACAGTCTCAGGTAGACAgt	gma-miR5368	GGACAGTCTCAGGTAGACA	5'	Diff	gp2b	..(((.((..((.((((.....)))).))..))....)))...	38	55.8	-12.2	0.5	134	79	91	122.5	127.134	77.8816	113.047	104.226	middle
32	37	aly-miR159a-3p_R+2_1ss20TC	TTTGGATTGAAGGGAGCTCCACT	23	gi408831499	+	90039234	90039269	gtagagctggaacTTTGGATTGAAGGGAGCTCGACT	19	aly-MIR159a,bna-MIR159,bra-MIR159a,htu-MIR159a,cme-MIR159a,hbr-MIR159b,hbr-MIR159a,mes-MIR159b,rco-MIR159,ahy-MIR159,gma-MIR159e,gma-MIR159a,mtr-MIR159a,ppe-MIR159,csi-MIR159,nta-MIR159,vvi-MIR159c,pde-MIR159,pta-MIR159a,	aly-MIR159a	gagaaaaaaaaagatggaagtaGAGCTCCTTGAAGTTCAAACGagagttgagcagggtaaagaaaagctgctaagctatggatcccataagccctaatccttataaagaaaaaaaaggatttggttatatggcttgcatatctcaggagctttaacttgccctttaatggcttttactcttcTTTGGATTGAAGGGAGCTCTAcatcttctttcaccttctc	aly-miR159a-3p	TTTGGATTGAAGGGAGCTCTA	3'	Diff	gp2b	((.(((((....((((.....))))..))))).)).	35	50	-9.1	0.5	0.5	0.5	0	0	0.474379	0.492922	0	0	low
33	38	aly-miR159a-3p_R+2_1ss20TC	TTTGGATTGAAGGGAGCTCCACT	23	gi408831499	+	90080466	90080501	gtagagctggaacTTTGGATTGAAGGGAGCTCGACT	19	aly-MIR159a,bna-MIR159,bra-MIR159a,htu-MIR159a,cme-MIR159a,hbr-MIR159b,hbr-MIR159a,mes-MIR159b,rco-MIR159,ahy-MIR159,gma-MIR159e,gma-MIR159a,mtr-MIR159a,ppe-MIR159,csi-MIR159,nta-MIR159,vvi-MIR159c,pde-MIR159,pta-MIR159a,	aly-MIR159a	gagaaaaaaaaagatggaagtaGAGCTCCTTGAAGTTCAAACGagagttgagcagggtaaagaaaagctgctaagctatggatcccataagccctaatccttataaagaaaaaaaaggatttggttatatggcttgcatatctcaggagctttaacttgccctttaatggcttttactcttcTTTGGATTGAAGGGAGCTCTAcatcttctttcaccttctc	aly-miR159a-3p	TTTGGATTGAAGGGAGCTCTA	3'	Diff	gp2b	((.(((((....((((.....))))..))))).)).	35	50	-9.1	0.5	0.5	0.5	0	0	0.474379	0.492922	0	0	low
34	39	ptc-MIR6461-p5_1ss17AT	ACTCAAGTTCTGATCCT	17	gi408831499	+	152860761	152860792	agACTCAAGTTCTGATCCTctaacgagggcgt	1	ptc-MIR6461,	ptc-MIR6461	agttattcttagagagttttttagactcaagttctgatccatgtactggctagttggttttccttttgaaaacTAGCTAGCAAGTTCATGGATCggaactctcagtctgaaaaaactgatgagct	ptc-MIR6461-p5	actcaagttctgatcca	5'	New	gp2b	............((.(((((....))))))).	19	50	-7.5	0.5	0	1	1.5	1	0	0.985844	1.86342	0.850827	low
35	40	gma-MIR5368-p5	ATCAGAGAGATACCACTC	18	gi408831499	-	3937493	3937745	ctgttccctgggattggctttgggcttttcctgcgcagcttaggtggaaggcgaagaaggcccccttccggggggcccgagccATCAGTGAGATACCACTCtggaagagctcggattctaaccttgtgtcagacctgcgggccaAGGGACAGTCTCAGGTCCttattgaacctattcttgcttcttccggtgttattgcttcatcaccgaattaaagcttgaacggggtaaatcctgttgaccttgagacaac	2	bdi-MIR7767,gma-MIR5368,	gma-MIR5368	actgtttcctgggattggctttgggctttcctgcacagcttaggtggagggcaaagaagacttccttctgagggggccagagccatcagagagataccactctggacgagctagaattctaaccttgtgccaggacctatgggccgagGGACAGTCTCAGGTAGACAgt	gma-MIR5368-p5	atcagagagataccactc	5'	New	gp2b	..(..((((((((..((....((((((((....(((..((.....))...)))..))))))))))))))))))..)((((((..((...(((......)))..))...)))))).......(((((.(((.........))))))))....((((((((((..............((..((((....(((((............))))).....))))..))((((((....)))))).)))).))))))...	38	53	-87.1	0.6	1093	550.5	527	398	1036.99	542.707	654.68	338.629	high
35	41	gma-MIR5368-p3_1ss18GC	AGGGACAGTCTCAGGTAC	18	gi408831499	-	3937493	3937745	ctgttccctgggattggctttgggcttttcctgcgcagcttaggtggaaggcgaagaaggcccccttccggggggcccgagccATCAGTGAGATACCACTCtggaagagctcggattctaaccttgtgtcagacctgcgggccaAGGGACAGTCTCAGGTCCttattgaacctattcttgcttcttccggtgttattgcttcatcaccgaattaaagcttgaacggggtaaatcctgttgaccttgagacaac	2	bdi-MIR7767,gma-MIR5368,	gma-MIR5368	actgtttcctgggattggctttgggctttcctgcacagcttaggtggagggcaaagaagacttccttctgagggggccagagccatcagagagataccactctggacgagctagaattctaaccttgtgccaggacctatgggccgagGGACAGTCTCAGGTAGACAgt	gma-MIR5368-p3	agGGACAGTCTCAGGTAG	3'	New	gp2b	..(..((((((((..((....((((((((....(((..((.....))...)))..))))))))))))))))))..)((((((..((...(((......)))..))...)))))).......(((((.(((.........))))))))....((((((((((..............((..((((....(((((............))))).....))))..))((((((....)))))).)))).))))))...	38	53	-87.1	0.6	2.5	1.5	5	0	2.3719	1.47877	6.21139	0	low
36	42	nta-MIR6151b-p5_1ss9GT	ATTGGATTTATTTCGTACA	19	gi408831499	-	5867050	5867165	ggattttgtccttataaatttaaATTGGATTTATTTCGTACAtttatttatgagaatatctaggagttagaactacttacaattcaaaagtcctaaatgatccgagggcaaaacaa	1	nta-MIR6151b,	nta-MIR6151b	attcgttggaTGAATGTGAGGCATTGGATTGAtttcgtacaatccgagccctacattcatccagggttcgt	nta-MIR6151b-p5	ATTGGATTGAtttcgtaca	5'	New	gp2b	...((((((((((....(((((....((((((.(((((((........))))))).....(((((((....))).))))........))))))))))).....))))))))))...	110	28.4	-22.1	0.7	0	0	0	2	0	0	0	1.70165	low
37	43	mtr-MIR5227-p3_1ss9TA	TGATTTTGAGTGGATACC	18	gi408831499	-	37300957	37301010	cagagggattctgatagctcaacaaattctgaTGATTTTGAGTGGATACCtgga	1	mtr-MIR5227,	mtr-MIR5227	ataacgatatTGAAGAGAAGAAGATTGATGAAagtgaaacttaattcgggtccatacatgttatgaatttttaatgagcttccaagtgatgtttttgaatatgaaaccatttagcgtctttttttagtttatattttttattaggaatgatattatgattttgtgtggatacccttgatgttgttatgtaatttgccttgttggcaatttttttaattataatatcacatgtattattgagccttttatgaaatacataataaaaccgcttaataatccataaatatattataactaaaaatcctcaataaggaaaattacatgacaacatcaaaggtatcccacacaaaaatcatgctatcatttctcatacaataaacataaacaaaaaagagacac…	mtr-MIR5227-p3	tgattttgtgtggatacc	3'	New	gp2b	...(((...(((....((((((.....((....))..)))))))))..)))...	48	40.7	-9.2	0.4	0.5	0.5	0.5	0.5	0.474379	0.492922	0.621139	0.425413	low
38	44	sbi-miR6233-5p_L-1R+1_1ss8GA	GTTGAGACTGGAGCGAAACTCGGT	24	gi408831499	-	48273201	48273306	GTTGAGACTGGAGCGAAACTCGGGaaaacactcgacggcagccccttggtgaagatgtcgatgaactgcagcgtggtggggacgctgagaacccgaacatcgccgg	1	sbi-MIR6233,	sbi-MIR6233	cacagatgcaactagccactggtgaTGTTGAGGCTGGAGCGAAACTCGGtgaaggtcgaggacgggagacccttggtgaagatgttggccCAAGTTTGGTTTTGGTAATTAATGacaccaagttgctaatgctttgtg	sbi-miR6233-5p	TGTTGAGGCTGGAGCGAAACTCGG	5'	Diff	gp2b	.......(((..((((...(((((....((.((((((...(((....))).....))))))))..((.((((((.......))))))))..)))))...)))))))	99	59.4	-32.5	0.5	0	1	0	0	0	0.985844	0	0	low
39	45	gma-MIR5368-p3_1ss18GA	CCTGGGATTGGCTTTGGAC	19	gi408831499	-	56876621	56876823	tagcgaccaagtaacaacccctagcgctagcggcgacgcacgcgtgggcaatggagagaagccagacctccgtcttggcgccggagaggacggcgaaggcgtgggcctgcgccgcgaaccgcgatgggggatagtccccattcctcatccactccgagttgtccacgcagatcatggtcgCCTGGGATTGGATTTGGACggcc	1	gma-MIR5368,	gma-MIR5368	actgtttcctgggattggctttgggctttcctgcacagcttaggtggagggcaaagaagacttccttctgagggggccagagccatcagagagataccactctggacgagctagaattctaaccttgtgccaggacctatgggccgagGGACAGTCTCAGGTAGACAgt	gma-MIR5368-p3	cctgggattggctttgggc	3'	New	gp2b	...((.((((((..(((.(((..(((((((((....)))..(((((((((((((((....(((((((....))).))))...(((((((.(((((.((((....)))).)))))........((((((((....)))))))))))).))).))))..)))))))))))......))).)))..))).))).)))))).))...	197	64	-97.9	0.8	1	0	0.5	0	0.948759	0	0.621139	0	low
40	46	ptc-MIR7838-p5_1ss17GT	TATGGCAAAACAAATGTTT	19	gi408831499	-	100092637	100092726	TATGGCAAAAAAAATGTTTggacctattcttatcaatggtgacataaacggtagatgagcggcgagctctgtttagggtctagacatgtt	1	ptc-MIR7838,	ptc-MIR7838	atatgaggaattcctcctacccaacacgtggcaatctcttggactgtcatttgttggacaacatttgttattttagaaatatatttgatatcaaaatcatacatgtataataaaaagggtaagtttctgtttaccaaaaagattatggcaaaacaaatggtttttgttgacaaaaaataaaaagcaattaatgctacccatgcatggtgggttgagagactgACATGTGCTGGGTAGGAGGAAttcctactac	ptc-MIR7838-p5	tatggcaaaacaaatggtt	5'	New	gp2b	.............((((((((((((....(((((.(((....)))....)))))..((((.....))))......))))))))))))...	74	40	-26.9	0.7	0	0	1	0	0	0	1.24228	0	low
41	47	osa-MIR812b-p5_1ss1CT	TGTTTGACCGTTCGTCTTATT	21	gi408831499	-	102938023	102938288	gatgataaatagtactaccttcgtttttaaatatatgacatcgttgattttttttaaaaaaaactTGTTTGACCGCTCGTCTTATTcaaaaaaataacgaattataatttattttgttatgatttgttttatcacttaagattgtttgagcatgacttaaaattttacatttttaataaatattttgaataagacaagtggttaaagtttttaaaaaagtcaacaatgtcatgtgtttaagaacggagggagtacttagaatctga	2	osa-MIR812b,osa-MIR812r,	osa-MIR812b	gtatccgtatctacgtttgaccgttcgtcttatttgaaaattttatgaaaagattaaaaaaatagtcacgcataaagtaatattcatgttttatcatctaataacaataaaaatactaatcattaaaaattttcaaataaGACGGACGGTTAAACGTTGGACacgaatac	osa-MIR812b-p5	cgtttgaccgttcgtcttatt	5'	New	gp2b	...(((....((((((.((((((((((((((((((((((((.((((((((((((....((((((((...((((((((.(((((((((((((....(((((((((((((.......))))))))))))).......((((((.((((((((.....)))))......))).))))))......))))))))))))).)))))))))))))))))))))))))))).)))))))))))))))))))))))).))))))....)))...	260	24.4	-98.9	1.5	1	1	0	0	0.948759	0.985844	0	0	low
42	48	osa-MIR5083-p5_1ss19CA	CTACAATTATCTGATCAAA	19	gi408831499	-	106713498	106713668	CTACAATTATCTGATCAACtccaaaatatacttttattttgtgaggtagaagccattggagtaaatgtccaactttgtgaatttgcttaggaaatcaaaacagtgtccttagtattcctattccgctagctggttatgctctactacgatacaatcagctggtgcagaccc	1	osa-MIR5083,	osa-MIR5083	tcctggcagttcttcagataatcagatttgtccatgaggtttcaactgttgcattccattgttgagttttattctgtttgcgtttctgtttgtttttgtcatggatctggctgattggaggctgtgatgaccaaaaaatacctacctattttctgagggattccagtccttctgattgatagaaaccaatggatccttctgagcctgccaagatcttcagattcttagttttgtattcggctttttcgatttgtcttcgtatattgcattcttctaaaagcaagcaagattcgtaacagttgatgggatgataacctttcacagaaactgtatgtgttgacccaaaattcAGACTACAATTATCTGATCAactcagacat	osa-MIR5083-p5	CTACAATTATCTGATCAac	5'	New	gp2b	.........((((.(((.((((((((((......))))))).)))...((((...(((((.......))))))))).)))...((((.((((.((.......)).)))).)))).........((((((((((((.((.((......)))).))))))))))))))))...	159	38	-37.3	0.6	0	0	1	0	0	0	1.24228	0	low
43	49	gma-miR5368_L+1R-2	TGGACAGTCTCAGGTAGA	18	gi408831499	-	115325699	115325780	gtTGGACAGTCTTAGGTAGAcagaggaaaagataggggtctggcccgtacaaagtgtcagagaagaaacacattcgtccagt	1	gma-MIR5368,	gma-MIR5368	actgtttcctgggattggctttgggctttcctgcacagcttaggtggagggcaaagaagacttccttctgagggggccagagccatcagagagataccactctggacgagctagaattctaaccttgtgccaggacctatgggccgagGGACAGTCTCAGGTAGACAgt	gma-miR5368	GGACAGTCTCAGGTAGACA	5'	Diff	gp2b	.((((((.((((.....))))...........((.(((.....))).))....((((..........))))....)))))).	80	47.6	-18.5	0.5	0	0.5	0	0.5	0	0.492922	0	0.425413	low
44	50	cme-MIR854-p3_1ss12CT	GAGGAGGAAGATACAGGA	18	gi408831499	-	137160839	137161050	catctgttaattcttttatatttatattcccatctcaagcatgttagtcttctgtatgcatgttctaaaaccaaaagctgtggatactatctggaaaacaggttagtgagcgggaagacaagctattcctcgaccagattgattccctaatggagcaaaacgcagaggtcgatggtgatgctgacagtgaaGAGGAGGAAGATACAGGAatg	1	cme-MIR854,	cme-MIR854	aatcagtggaGATGAGGATAGTGAGGAGGAGgaagacacaggaatgggggaagtcgatgttgagaatgcaggtcctgggatcactgagtaatgattgttgtaggaattttgtaggaacagagaaaaaggttttcactttaagagactgacacatacttgagttattacagttggggaaattaacatgtctgtattgtgctctcattctttctcttgatatcaaatgataaaagcttatgtggttctcttttcgagtgtatttttgctattgtccaaatcattttcctcctaaagtgattttgtaatggaaataagtcatttttttaaaaaaggaaatctaaaatcattctaaaattttaaagaatcgcttggtagttgcaaatgcagtggttaaactca…	cme-MIR854-p3	GAGGAGgaagacacagga	3'	New	gp2b	..(((((...((((((....(((((.(((((..(((.((((((((((....)))...)))))))......(((.......)))..((((((((.....)))).))))))).)))))....(((....((((((((..........((....)).((.....))...)))))).))....)))....)))))...))))))...)))))....	206	41	-51	0.6	0	0	0.5	0.5	0	0	0.621139	0.425413	low
45	51	ptc-miR6478_R-1_1ss18GT	CCGACCTTAGCTCAGTTTGT	20	gi408831499	-	149540933	149541024	aaaCCGACCTTAGCTCAGTTGGTagagcggaggactgtagtatttgcagaattaatccttaggtcgctggttcgaatccggcaggtcggaat	1	ptc-MIR6478,	ptc-MIR6478	aCCGACCTTAGCTCAGTTGGTGgagcggagggctgtaggtcgctggttggattccggcaaggtcggatttcaattttgtaatttcttttctcaccgaccttagttcagaagttgcattgttttgtctgttgaggtggt	ptc-miR6478	CCGACCTTAGCTCAGTTGGTG	5'	Diff	gp2b	...((((((...((((........)))).(((((((((((...))))))......))))).....(((((.......))))).))))))...	86	48.9	-30.4	0.7	1	0.5	0	2	0.948759	0.492922	0	1.70165	low
46	52	bdi-MIR169a-p5_1ss8TC	TTAGGCTCGGGGACTATGGTGC	22	gi408831849	+	4791963	4792142	gcggcctaacaTTAGGCTCGGGGACTACGGTGCagccaaggatgacttgccgatctatcgtcgatcaacgagcgacgcctctgatgtctgatctcgacatctatcgtcgtcagaccatcatcatctatcggcaagttgttcttggctacaccgtggctcctgctcctgatgtaaggcttt	7	bdi-MIR169a,	bdi-MIR169a	ggaagggtaggatacgtttttgcttgcccgtggccgcgctaacattaggcttggggactatggtgCAGCCAAGGATGACTTGCCGAtcgaaacgatgcacaatatgcatcgatcGGCGAGTTGTTCTTGGCTACAtcttagctcctgcccctcatgttaggccggcatgcggtggtatgta	bdi-MIR169a-p5	ttaggcttggggactatggtgC	5'	New	gp2b	..(((((.((((((((..((((..((((((((.(((((((((..((((((((((....(((((.((...)).)))))....(((((((((((..(((......)))..)))))).)))))......))))))))))..))))))))).))))))))..))))..)))))))).)))))..	176	53.3	-99	1	0	1	0	0	0	0.985844	0	0	low
47	53	gma-miR6300_R+4	GTCGTTGTAGTATAGTGGTGAG	22	gi408831849	+	8315105	8315252	atgtcatcacttgcaattctgtatgaattgagaacattgaaaacgccctaatgaatcgtgcgaaacgtagggcatttataaataacaaaaagcgatatcaataaagaaacagcacgGTCGTTGTAGTATAGTGGTGAGtattcccgcc	1	gma-MIR6300,	gma-MIR6300	aggtaaaaatacttaccactatattacaacaacttgtttgtgaaattcaatggtaattttaaataataaatgttttaatattaccgatagcatttgattatatttttgttttaaagttacatttgattatatcgctatcggctataatgtaagtcatattcatccaatatcatgcaacttttttgtatagatatattaatattactcgataatcatcaaGTCGTTGTAGTATAGTGGtaagtattcccgcc	gma-miR6300	GTCGTTGTAGTATAGTGG	3'	Diff	gp2b	...((((((((..((((((.....))))))...((.........((((((.((..((....))..))))))))...................................(((((......))))).))..))))))))...........	134	38.5	-29.2	0.5	25.5	16.5	14.5	28	24.1933	16.2664	18.013	23.8232	middle
48	54	gma-MIR6300-p5_1ss6AG	GTGGTGAGTATTCCCGCC	18	gi408831849	+	13003261	13003384	tagtataGTGGTGAGTATTCCCGCCtgtcacgcgggtgacccgggttcgatccccggcaacggcgatttttttaataagtctttttttacttttttgtaaattaattatttaacggggctccgg	1	gma-MIR6300,	gma-MIR6300	aggtaaaaatacttaccactatattacaacaacttgtttgtgaaattcaatggtaattttaaataataaatgttttaatattaccgatagcatttgattatatttttgttttaaagttacatttgattatatcgctatcggctataatgtaagtcatattcatccaatatcatgcaacttttttgtatagatatattaatattactcgataatcatcaaGTCGTTGTAGTATAGTGGtaagtattcccgcc	gma-MIR6300-p5	GTGGtaagtattcccgcc	5'	New	gp2b	............((((.....((((((.....)))))).((((.....((((.(((....))).)))).......(((((..((.(((((......)))))..))..))))).))))))))...	109	44.4	-30.5	0.6	0.5	2.5	1	4.5	0.474379	2.46461	1.24228	3.82872	low
49	55	gma-MIR5368-p3_1ss6AT	ATCAGTGAGATACCACTCTGGA	22	gi408831849	+	43189394	43189540	ggctttgggcttttcctacgtagcttatgtggaaggcgaagaaggcccccttccgggggggcccgagccATCAGTGAGATACCACTCTGGAagagctcggattctaaccttgtgtcagacctgcgggccaagggacagtctcaggtt	1	gma-MIR5368,	gma-MIR5368	actgtttcctgggattggctttgggctttcctgcacagcttaggtggagggcaaagaagacttccttctgagggggccagagccatcagagagataccactctggacgagctagaattctaaccttgtgccaggacctatgggccgagGGACAGTCTCAGGTAGACAgt	gma-MIR5368-p3	atcagagagataccactctgga	3'	New	gp2b	.((((.((((((((((...(((.(((((...((.(((......((((((((....))))))))...))).)).))))).)))......)))))))))).((((....(((((.(((.........))))))))...))))..)))).	92	57.8	-54.6	0.6	48	28.5	14.5	44	45.5404	28.0965	18.013	37.4364	middle
50	56	gma-miR6300	GTCGTTGTAGTATAGTGG	18	gi408831849	+	66410325	66410373	atatataaagcaacaaaGTCGTTGTAGTATAGTGGtgagtattcccgcc	1	gma-MIR6300,	gma-MIR6300	aggtaaaaatacttaccactatattacaacaacttgtttgtgaaattcaatggtaattttaaataataaatgttttaatattaccgatagcatttgattatatttttgttttaaagttacatttgattatatcgctatcggctataatgtaagtcatattcatccaatatcatgcaacttttttgtatagatatattaatattactcgataatcatcaaGTCGTTGTAGTATAGTGGtaagtattcccgcc	gma-miR6300	GTCGTTGTAGTATAGTGG	3'	Yes	gp2b	...((((..(((((......)))))..))))((((.(......))))).	28	38.8	-10	0.5	21.5	31	14	27	20.3983	30.5612	17.3919	22.9723	middle
51	57	gma-miR4995_L+2R+2_1ss8GA	ATAGGCAATGGCTTGGTTAAGGGAA	25	gi408831849	+	91753486	91753560	ATAGGCAATGGCTTGGTTGAGGGAAtggaactagaattcaaaggtcgaagacaaccacctttgcaaaaagcctct	1	gma-MIR4995,	gma-MIR4995	taaaactcatAGGCAGTGGCTTGGTTAAGGGaagccactggagccgtagtaaaagcaagtcttcaccgggcaattgtttatggacccgaa	gma-miR4995	AGGCAGTGGCTTGGTTAAGGG	5'	Diff	gp2b	.........(((((....(((((....(((......)))...(((........))).))))).....)))))...	63	44	-13	0.4	0.5	1	1	1	0.474379	0.985844	1.24228	0.850827	low
52	58	han-MIR1310-p3_1ss16TC	GACGGTGCGGCTGCTCTGT	19	gi408831849	+	101856891	101857014	cgacggccgtagaatcactgatgatgacgaatgaccatgtcgtggcaaaaaggccggtgcggtttgtttttgtcgcattcatctcgaaaggtgaatatttctttcGACGCTGCGGCTGCTCTGT	1	han-MIR1310,	han-MIR1310	AGGCATCGGGGGCGCAACGCCCtcgacctattctcaaactttaaataggtaggacggtgcggctgctttgttgagccgc	han-MIR1310-p3	gacggtgcggctgctttgt	3'	New	gp2b	.(((((((((((.......(((((.((((........))))((((((((((.((((...))))...))))))))))..)))))((((((((........))))))))..))))))))).))...	120	50	-42.8	0.7	3191	2099.5	2640.5	3748.5	3027.49	2069.78	3280.23	3189.32	high
53	59	gma-miR6300_L-1R+4	TCGTTGTAGTATAGTGGTGAG	21	gi408831849	+	121901241	121901292	ggagctatgcgttcaaccaagTCGTTGTAGTATAGTGGTGAGtattcccgcc	1	gma-MIR6300,	gma-MIR6300	aggtaaaaatacttaccactatattacaacaacttgtttgtgaaattcaatggtaattttaaataataaatgttttaatattaccgatagcatttgattatatttttgttttaaagttacatttgattatatcgctatcggctataatgtaagtcatattcatccaatatcatgcaacttttttgtatagatatattaatattactcgataatcatcaaGTCGTTGTAGTATAGTGGtaagtattcccgcc	gma-miR6300	GTCGTTGTAGTATAGTGG	3'	Diff	gp2b	...(((((((...((((......))))..)))))))((((........))))	33	50	-13.6	0.5	4.5	7	1.5	13	4.26941	6.90091	1.86342	11.0608	middle
54	60	osa-MIR5083-p5	ATGGATCCTTCTGAGCCT	18	gi408831849	+	159648576	159648872	ttctcccttggttttttttgtcgcttcatctgattgactgaaggctgtgatgaccaaaaacacctacctattttctgactcctgacgatagaaaccaATGGATCCTTCTGAGCCTttattaagatctcgcttttctgtttgattaatcttcgctttttctctggttcggttgtcatctgatatttttttacccctaaaaatgatgcgcgagggtaggatttgctttgttgatgggatgataagccttgacagaaacttcagtgttgacccaaatATCAGACTACAATTATCTGATCg	1	osa-MIR5083,	osa-MIR5083	tcctggcagttcttcagataatcagatttgtccatgaggtttcaactgttgcattccattgttgagttttattctgtttgcgtttctgtttgtttttgtcatggatctggctgattggaggctgtgatgaccaaaaaatacctacctattttctgagggattccagtccttctgattgatagaaaccaatggatccttctgagcctgccaagatcttcagattcttagttttgtattcggctttttcgatttgtcttcgtatattgcattcttctaaaagcaagcaagattcgtaacagttgatgggatgataacctttcacagaaactgtatgtgttgacccaaaattcAGACTACAATTATCTGATCAactcagacat	osa-MIR5083-p5	atggatccttctgagcct	5'	New	gp2b	.......((((...((((((((((((((((..((..((..(((((.((((..(((............((((..((........))..)))).(((((..(((.......((((.........((((..((......))..)))).......))))..))).))))).)))..)))).........(..(((((.................)))))..)...)))))))..))..)))))..)))...))))))))..((......)).))))..((((((.........))))))..	74	39.4	-58.8	0.5	67.5	39	17	20	64.0412	38.4479	21.1187	17.0165	middle
54	61	osa-miR5083_L+3R-1	TTCAGACTACAATTATCTGATC	22	gi408831849	+	159648576	159648872	ttctcccttggttttttttgtcgcttcatctgattgactgaaggctgtgatgaccaaaaacacctacctattttctgactcctgacgatagaaaccaATGGATCCTTCTGAGCCTttattaagatctcgcttttctgtttgattaatcttcgctttttctctggttcggttgtcatctgatatttttttacccctaaaaatgatgcgcgagggtaggatttgctttgttgatgggatgataagccttgacagaaacttcagtgttgacccaaatATCAGACTACAATTATCTGATCg	1	osa-MIR5083,	osa-MIR5083	tcctggcagttcttcagataatcagatttgtccatgaggtttcaactgttgcattccattgttgagttttattctgtttgcgtttctgtttgtttttgtcatggatctggctgattggaggctgtgatgaccaaaaaatacctacctattttctgagggattccagtccttctgattgatagaaaccaatggatccttctgagcctgccaagatcttcagattcttagttttgtattcggctttttcgatttgtcttcgtatattgcattcttctaaaagcaagcaagattcgtaacagttgatgggatgataacctttcacagaaactgtatgtgttgacccaaaattcAGACTACAATTATCTGATCAactcagacat	osa-miR5083	AGACTACAATTATCTGATCA	3'	Diff	gp2b	.......((((...((((((((((((((((..((..((..(((((.((((..(((............((((..((........))..)))).(((((..(((.......((((.........((((..((......))..)))).......))))..))).))))).)))..)))).........(..(((((.................)))))..)...)))))))..))..)))))..)))...))))))))..((......)).))))..((((((.........))))))..	74	39.4	-58.8	0.5	0	0.5	0	2.5	0	0.492922	0	2.12707	low
55	62	osa-miR156a_L+2	TCTGACAGAAGAGAGTGAGCAC	22	gi408831849	+	161523276	161523490	gtggccgtctgtgcctgtgctggtgtcgggttgTCTGACAGAAGAGAGAGAGCACagttgccgttgctgtgcttgctgctgctctctgaggaagccgtcgtggtgacggtgaatggctggcatccattgttgtggttggtcaggaatgggaggtgcttccggtccttgtcgtggaagagggcgccggcgccggcgccgttgaggtggacggcagg	2	osa-MIR156b,ama-MIR156,	osa-MIR156b	ttgtcttgagaggggaagagatctctatgggttttggaggtcTGACAGAAGAGAGTGAGCACacacggtgctttcttagcatgcaagagccatgctgggagctgtgcgtGCTCACTCTCTATCTGTCAGCcgttcaccatgcccaatatgattaatctccttctctcagttgacag	osa-miR156a	TGACAGAAGAGAGTGAGCAC	5'	Diff	gp2b	...(((((((..(((((((((((((((((((..(((..((((....((((((((((((.((((....)).))..)))).))))))))(((((.((((((.....))))))......(((((..((((....))))...)))))....(((((...)))))..))))).)).))..)))..)).))))))))))))).....)))))))))))...	209	62.3	-97.4	0.7	0	1	1	0.5	0	0.985844	1.24228	0.425413	low
56	63	gma-MIR6300-p3_1ss14AG	GTAGTATAGTGGTGAGTAT	19	gi408831849	+	171996076	171996287	actctcttctcgtctgtgtgattcttcaaggtctactcgactactggctactgccatcggatggctcgactgaattaccatggttcaaggaatcggtggacctctggttctctgaagtttggtatagatagtacttattatttaccatagacatcaagtcgttGTAGTATAGTGGTGAGTATtcccgcctgtcacgcgggtgacccgggttc	1	gma-MIR6300,	gma-MIR6300	aggtaaaaatacttaccactatattacaacaacttgtttgtgaaattcaatggtaattttaaataataaatgttttaatattaccgatagcatttgattatatttttgttttaaagttacatttgattatatcgctatcggctataatgtaagtcatattcatccaatatcatgcaacttttttgtatagatatattaatattactcgataatcatcaaGTCGTTGTAGTATAGTGGtaagtattcccgcc	gma-MIR6300-p3	GTAGTATAGTGGtaagtat	3'	New	gp2b	...(((...((..(((((((((.......((..(((((.(((((..(((((.(((((...))))).(((((((..(((((...((((..(((((((.......)))))))..))))...)))))((((((((....)))))))).........)).)))))..)))))...))))))))))..)).....)))))))))..))...)))...	206	47.2	-68.2	0.7	0.5	2	0	2.5	0.474379	1.97169	0	2.12707	low
57	64	ptc-miR6478_R-2	CCGACCTTAGCTCAGTTGG	19	gi408831849	+	173417641	173417737	acgtatCCGACCTTAGCTCAGTTGGtagagcggaggactgtagtgcttgcagatcaatccttaggtcgctggttcgaatccggcaggtcggataatt	1	ptc-MIR6478,	ptc-MIR6478	aCCGACCTTAGCTCAGTTGGTGgagcggagggctgtaggtcgctggttggattccggcaaggtcggatttcaattttgtaatttcttttctcaccgaccttagttcagaagttgcattgttttgtctgttgaggtggt	ptc-miR6478	CCGACCTTAGCTCAGTTGGTG	5'	Diff	gp2b	...(((((((((...((((........)))).(((((((((((...)))))).....))))).....(((((.......))))).)))))))))...	91	51.5	-34.8	0.7	5.5	7.5	12	29	5.21817	7.39383	14.9073	24.674	middle
58	65	gma-MIR5368-p3_1ss7AT	CCTGGGTTTGGCTTTGGGC	19	gi408831849	-	10770529	10770620	caccctcaggcgactcatgacgagtcatgattgtgtctccctCCTGGGTTTGGCCTTGGGCgagtcgtgactgtgtttcacgcctgaggttg	1	gma-MIR5368,	gma-MIR5368	actgtttcctgggattggctttgggctttcctgcacagcttaggtggagggcaaagaagacttccttctgagggggccagagccatcagagagataccactctggacgagctagaattctaaccttgtgccaggacctatgggccgagGGACAGTCTCAGGTAGACAgt	gma-MIR5368-p3	cctgggattggctttgggc	3'	New	gp2b	((.(((((((((......((((((((((((((.((((((((....))).........))))))))))))))).))))...))))))))).))	92	57.6	-39.3	0.7	0.5	0	1	0.5	0.474379	0	1.24228	0.425413	low
59	66	bna-MIR393-p5_1ss14AT	GGAAAGATAGAAATAAA	17	gi408831849	-	13226358	13226414	atGGAAAGATAGAAATAAAatgactacaattttatgtattcacttaattttgtcagg	1	bna-MIR393,	bna-MIR393	TCCAAAGGGATCGCATTGATCctaatcaagctgagttattcccgaataattattttaattttttctcaatggaaagatagaaaaaaaaaattttgcttcgttttccggatcatgcgatctcttcgga	bna-MIR393-p5	ggaaagatagaaaaaaa	5'	New	gp2b	.......(((((((.(((..(((.((((......)))).))).))).)))))))...	47	24.6	-9.3	0.7	1	2	1	0	0.948759	1.97169	1.24228	0	low
60	67	tae-miR319_L+1R-1	CTTGGACTGAAGGGAGCTCCC	21	gi408831849	-	26767821	26767995	agagagcgtccttcagtccactcaggggcggtgctagggtcggattagctgccgactcattcacccacatgccaagcaaacggccatggaaacgagcttcgcagatgagtgaatgaagcgggaggtaaaagcttcgatctcgcaccgtctttgCTTGGACTGAAGGGTGCTCCCt	54	tae-MIR319,bdi-MIR319a,ath-MIR319b,aly-MIR319b,cme-MIR319b,cme-MIR319a,hbr-MIR319,mes-MIR319b,mes-MIR319e,mes-MIR319c,mes-MIR319d,rco-MIR319a,rco-MIR319b,rco-MIR319c,aau-MIR319,amg-MIR319,gma-MIR319b,gma-MIR319m,gma-MIR319j,gma-MIR319h,gma-MIR319k,gma-MIR319a,gma-MIR319e,mtr-MIR319b,mtr-MIR319a,mtr-MIR319d,vun-MIR319a,lus-MIR319a,aqc-MIR319,mdm-MIR319b,mdm-MIR319a,ctr-MIR319,ptc-MIR319a,ptc-MIR31…	tae-MIR319	agtttgagggagctcacttcagtccactcatgggaggtagcggggattgaacgagctgccgactcattcactcgagcacacagtagatatgagactagtccagggcataccagtatgttacaatatgtactgtgcgaatgagcgaatgcagcgggagattgttctctctttcctcctccatgcTTGGACTGAAGGGAGCTCCCTcatctct	tae-miR319	TTGGACTGAAGGGAGCTCCCT	3'	Diff	gp2b	((.((((..(((((((((((..((..((((((((..(((((((((((.((.(((..((((((((.((..(((.((((...((..........)).)))).)))..)).))))))))..))).)).)))....)))))))).))))))))..))..)))))))))))..)))).))	175	56	-90.7	0.9	0.5	0	0	1	0.474379	0	0	0.850827	low
61	68	bdi-miR5054	TCCCCACGGTCGGCGCCA	18	gi408831849	-	138835873	138835913	gacggcgccttcaataaaaatTCCCCACGGTGGGCGCCAaa	1	bdi-MIR5054,	bdi-MIR5054	cctccgtggttgatgcgttgtggattgagaacagcatggtcaagaagatcgtagatctgatgcacttctTCCCCACGGTCGGCGCCAatgacgagga	bdi-miR5054	TCCCCACGGTCGGCGCCA	3'	Yes	gp2b	...(((((((.....................)))))))...	35	56.1	-13.1	0.6	21	11	37	20.5	19.9239	10.8443	45.9643	17.442	middle
62	69	gma-miR6300_R+4	GTCGTTGTAGTATAGTGGAGAG	22	gi408831849	-	151264188	151264238	aaaatacaacaaagtccacgttcaacagtGTCGTTGTAGTATAGTGGTGAG	1	gma-MIR6300,	gma-MIR6300	aggtaaaaatacttaccactatattacaacaacttgtttgtgaaattcaatggtaattttaaataataaatgttttaatattaccgatagcatttgattatatttttgttttaaagttacatttgattatatcgctatcggctataatgtaagtcatattcatccaatatcatgcaacttttttgtatagatatattaatattactcgataatcatcaaGTCGTTGTAGTATAGTGGtaagtattcccgcc	gma-miR6300	GTCGTTGTAGTATAGTGG	3'	Diff	gp2b	...((((.((((....(((........)))...)))).)))).........	39	39.2	-7.8	0.4	25.5	16.5	14.5	28	24.1933	16.2664	18.013	23.8232	middle
63	70	osa-miR394_L+1	TTTGGCATTCTGTCCACCTCC	21	gi408831849	-	161107005	161107084	tgttgcccaggcatgtcatcttcatgtgcttaccgtagaactctaagcaccagataTTTGGCATTCTGTCCACCTCCttc	28	osa-MIR394,bdi-MIR394,ath-MIR394b,ath-MIR394a,aly-MIR394b,aly-MIR394a,bna-MIR394b,bna-MIR394a,cpa-MIR394b,cpa-MIR394a,mes-MIR394c,ahy-MIR394,gma-MIR394e,gma-MIR394d,gma-MIR394f,gma-MIR394g,gma-MIR394b,gma-MIR394a,gma-MIR394c,ghr-MIR394b,tcc-MIR394b,mdm-MIR394b,mdm-MIR394a,ppe-MIR394b,ptc-MIR394a,nta-MIR394,vvi-MIR394a,vvi-MIR394c,	osa-MIR394	tactgagagttctTTGGCATTCTGTCCACCTCCttgtcgaatcctcagagacagaaatctcatatctgttgatcttggaggtgggcatactgccaatggagctgtgtagg	osa-miR394	TTGGCATTCTGTCCACCTCC	3'	Diff	gp2b	...((..((((.((((((...((..(((((((..(.....)..)))))))..))....))))))))))..))........	69	47.5	-19.1	0.5	3	2	1	0	2.84628	1.97169	1.24228	0	low
64	71	cre-MIR916-p5_1ss13GT	GTTGGTTAGAGCTTGGTGC	19	gi408831849	-	164620217	164620254	tcaGTTGGTTAGAGCGTGGTGCTAATAACGCCAAGGTC	1	cre-MIR916,	cre-MIR916	acggaaacggttgtacggggcgccgtacggtggttgtgggagaggggggggctggtggatatgacgtgggcctgttagctcagttggttagagcgtggtgctaataacgCCAAGGTCATCGGTTCGATCCcgatacgggccagcggaagccttttgggccacgcgcccacgctgcaatacgcgcacgagaggccttaaggatgtaaggcctatatgcctggtcggacgggcggtcagacgacatttgggggttcgggggcgctcggggctatgtatgttgtggtgggagtcctgtcatggtattggggatggaaaggcacacagacgggaaacatgcaaagctgtggagggtatggataagccgctgcatgaaccacataactgtggagggcagccgct…	cre-MIR916-p5	gttggttagagcgtggtgc	5'	New	gp2b	....(((((...(((.....)))......)))))....	30	50	-5.9	0.3	108.5	56	87.5	7	102.94	55.2072	108.699	5.95579	middle
64	72	cre-MIR916-p3_1ss3AG	CTGATAACGCCAAGGTC	17	gi408831849	-	164620217	164620254	tcaGTTGGTTAGAGCGTGGTGCTAATAACGCCAAGGTC	1	cre-MIR916,	cre-MIR916	acggaaacggttgtacggggcgccgtacggtggttgtgggagaggggggggctggtggatatgacgtgggcctgttagctcagttggttagagcgtggtgctaataacgCCAAGGTCATCGGTTCGATCCcgatacgggccagcggaagccttttgggccacgcgcccacgctgcaatacgcgcacgagaggccttaaggatgtaaggcctatatgcctggtcggacgggcggtcagacgacatttgggggttcgggggcgctcggggctatgtatgttgtggtgggagtcctgtcatggtattggggatggaaaggcacacagacgggaaacatgcaaagctgtggagggtatggataagccgctgcatgaaccacataactgtggagggcagccgct…	cre-MIR916-p3	ctaataacgCCAAGGTC	3'	New	gp2b	....(((((...(((.....)))......)))))....	30	50	-5.9	0.3	0	1	0	0	0	0.985844	0	0	low
65	73	gma-miR6300_1ss4GT	GTCTTTGTAGTATAGTGG	18	gi408831849	-	172761181	172761266	tgcacttgccagtgatactttataattactaaacccgtgctctagtagtatttcaattcgGTCGTTGTAGTATAGTGGtgagtatt	1	gma-MIR6300,	gma-MIR6300	aggtaaaaatacttaccactatattacaacaacttgtttgtgaaattcaatggtaattttaaataataaatgttttaatattaccgatagcatttgattatatttttgttttaaagttacatttgattatatcgctatcggctataatgtaagtcatattcatccaatatcatgcaacttttttgtatagatatattaatattactcgataatcatcaaGTCGTTGTAGTATAGTGGtaagtattcccgcc	gma-miR6300	GTCGTTGTAGTATAGTGG	3'	Diff	gp2b	...(((..(((.(.(((((..((((..((..((...(((((.....))))).....))..))..)))))))))).)))..)))...	80	37.2	-17.9	0.6	1	2.5	0.5	2.5	0.948759	2.46461	0.621139	2.12707	low
66	74	gma-miR6300_R+1_1ss2TC	GCCGTTGTAGTATAGTGGT	19	gi408831849	-	172774142	172774183	ttcgctgagacatcaattcgGTCGTTGTAGTATAGTGGTgag	1	gma-MIR6300,	gma-MIR6300	aggtaaaaatacttaccactatattacaacaacttgtttgtgaaattcaatggtaattttaaataataaatgttttaatattaccgatagcatttgattatatttttgttttaaagttacatttgattatatcgctatcggctataatgtaagtcatattcatccaatatcatgcaacttttttgtatagatatattaatattactcgataatcatcaaGTCGTTGTAGTATAGTGGtaagtattcccgcc	gma-miR6300	GTCGTTGTAGTATAGTGG	3'	Diff	gp2b	.((((((..((..((((......))))..)).))))))....	37	45.2	-5.5	0.3	1.5	1	1	0	1.42314	0.985844	1.24228	0	low
67	75	ath-miR165a_R-1_1ss15AT	TCGGACCAGGCTTCTTCCCC	20	gi408831909	+	7507370	7507409	TCGGACCAGGCTTGTTCCCCagcgttggagcagcgccgcc	6	ath-MIR165a,ath-MIR165b,aly-MIR165a,aly-MIR165b,bna-MIR166f,lus-MIR166b,	ath-MIR165b	tgaagaggctatttctgttgtggggaatgttgtttggatcgaggatatcataaacgcatacacatgtttatatgttatgatgcattatatgactgatgtaatgtacatatatatacatacatgccacatggtatcgTCGGACCAGGCTTCATCCCCCtcaacatgttaattgccttcaatca	ath-miR165a	TCGGACCAGGCTTCATCCCCC	5'	Diff	gp2b	........((((((((((........))))))).)))...	29	70	-13.4	0.5	0	1.5	0	0.5	0	1.47877	0	0.425413	low
68	76	far-miR164a_R-2_1ss19GT	TGGAGAAGCAGGGCACTTT	19	gi408831909	+	22026365	22026533	tcagtttttttaaaaaacaatgtttagtatactaggcaaacgacgacaggcaaatccatcacgcgagacgattttacagaatttaaatacatataacaagtgcggtgatgatgtagcgtgtctaaatggcagcaaccaagtcacgtctttTGGAGAAGCAGTGCACTTT	1	far-MIR164a,	far-MIR164a	ggtagctgctgttgttgctggcactgttattattgaagcTGGAGAAGCAGGGCACTTGCTcaagtgcagtggcggcagaggtggagttcatggtggcatgga	far-miR164a	TGGAGAAGCAGGGCACTTGCT	3'	Diff	gp2b	...((((((..((((.((..((..(((....)))..))...(((((((.((..((.((((((.((..((..............................)).))))))))))...)).))))....(((......))).)))..)).))))..))))))..........	156	38.5	-34.2	0.5	0.5	0.5	0	0	0.474379	0.492922	0	0	low
69	77	gma-MIR5368-p3_1ss7AC	CCTGGGCTTGGCTTTGGGC	19	gi408831909	+	39326796	39326851	gctagtcgtggctgcctgtcctgCCTGGGCTTGGCTTCGGGCgagtcgtgactgcc	1	gma-MIR5368,	gma-MIR5368	actgtttcctgggattggctttgggctttcctgcacagcttaggtggagggcaaagaagacttccttctgagggggccagagccatcagagagataccactctggacgagctagaattctaaccttgtgccaggacctatgggccgagGGACAGTCTCAGGTAGACAgt	gma-MIR5368-p3	cctgggattggctttgggc	3'	New	gp2b	((.((((..(((((((((....(((.......)))..))))).))))..)))))).	55	67.9	-26.1	0.7	0.5	0	0	0.5	0.474379	0	0	0.425413	low
309	364	gma-MIR5368-p3_1ss7AC	CCTGGGCTTGGCTTTGGGC	19	gi414875515	+	222982960	222983015	gctagtcgtggctgcctgtcctgCCTGGGCTTGGCTTCGGGCgagtcgtgactgcc	1	gma-MIR5368,	gma-MIR5368	actgtttcctgggattggctttgggctttcctgcacagcttaggtggagggcaaagaagacttccttctgagggggccagagccatcagagagataccactctggacgagctagaattctaaccttgtgccaggacctatgggccgagGGACAGTCTCAGGTAGACAgt	gma-MIR5368-p3	cctgggattggctttgggc	3'	New	gp2b	((.((((..(((((((((....(((.......)))..))))).))))..)))))).	55	67.9	-26.1	0.7	0.5	0	0	0.5	0.474379	0	0	0.425413	low
70	78	gma-miR6300_R+7	GTCGTTGTAGTATAGTGGTGAGTAT	25	gi408831909	+	57410133	57410341	acaacaacaacgttgtccacaagggcgaggatgttgtgagcactatgctttctaggcaaagacgcggttggcacggccaaagcgttccaagagaagcacggcttcacagccacaacggatgctaaagtggcctccattgatactaaaatcaagccaggaaacaaaagctcttccaactaaGTCGTTGTAGTATAGTGGTGAGTATtccc	1	gma-MIR6300,	gma-MIR6300	aggtaaaaatacttaccactatattacaacaacttgtttgtgaaattcaatggtaattttaaataataaatgttttaatattaccgatagcatttgattatatttttgttttaaagttacatttgattatatcgctatcggctataatgtaagtcatattcatccaatatcatgcaacttttttgtatagatatattaatattactcgataatcatcaaGTCGTTGTAGTATAGTGGtaagtattcccgcc	gma-miR6300	GTCGTTGTAGTATAGTGG	3'	Diff	gp2b	...((((((...((((((....))))))...))))))...(((((((((.....(((...(((((..(((((...))))).)))))......(((((...)))))...))).((((((..(((...((..(((...(((((......)))))...)))..))...))).............)))))).)))))))))............	157	48.3	-60.8	0.6	4	8	4.5	9	3.79503	7.88675	5.59025	7.65744	low
71	79	gma-miR6300_R+5	GTCGTTGTAGTATAGTGGTGAGT	23	gi408831909	+	58809425	58809499	tatggatataaaattatcactaaacaaaagatccaacaacaaaGTCGTTGTAGTATAGTGGTGAGTattcccgcc	1	gma-MIR6300,	gma-MIR6300	aggtaaaaatacttaccactatattacaacaacttgtttgtgaaattcaatggtaattttaaataataaatgttttaatattaccgatagcatttgattatatttttgttttaaagttacatttgattatatcgctatcggctataatgtaagtcatattcatccaatatcatgcaacttttttgtatagatatattaatattactcgataatcatcaaGTCGTTGTAGTATAGTGGtaagtattcccgcc	gma-miR6300	GTCGTTGTAGTATAGTGG	3'	Diff	gp2b	...((((((....(((((((((.((..........(((((......))))).)).))))))))))))))).....	67	34.7	-13.4	0.5	4.5	9	3.5	17	4.26941	8.87259	4.34797	14.4641	middle
72	80	gma-miR4995_L+1R+3	TAGGCAGTGGCTTGGTTAAGGGAAT	25	gi408831909	+	60761674	60761722	actcaTAGGCAGTGGCTTGGTTAAGGGAATggaacccaccagagccgta	1	gma-MIR4995,	gma-MIR4995	taaaactcatAGGCAGTGGCTTGGTTAAGGGaagccactggagccgtagtaaaagcaagtcttcaccgggcaattgtttatggacccgaa	gma-miR4995	AGGCAGTGGCTTGGTTAAGGG	5'	Diff	gp2b	.............((((((((...(((.......))))))).))))...	33	53.1	-13.3	0.5	250.5	207	231	138.5	237.664	204.07	286.966	117.84	high
73	81	aly-MIR163-p3_1ss17TC	GCGGTTTTTGATCCCTCT	18	gi408831909	+	60763429	60763588	taaaggggtatttccatgggtttgccttggtatcgtgttcatattgtcgtattgaatgatctgggtcgattgctttcggtgcatataatgcacacagctcaagtttctggttgggctggtccgatggctttatacgaattaGCGGTTTTTGATCCCTCTg	1	aly-MIR163,	aly-MIR163	gtgggagacaagtaccttcgagaaaccggccaaaacccggtggataaaatcgagttccagcctcctcagagactttagcaacaacgatttcaacactctcttacaggaacttcctccaggcagaagatactgtcttgcgaagttccgggttccttcttcgtccgtgagtcatgatcaagatacgctttcttgaccacatggttgaaccagtgcaatgcatgttgctgttccacatgggagagtcgcggtttttgatccctttggggattttggaggtgaaatggaacgcgtaattgatgactcctatgtggaaactcttatgtcgaagaaggaaccgcgattttgctaatccaagtgcttaAATCGTTGAGGCTGAAGTCGTTGAAGAGGACTTGGAAC…	aly-MIR163-p3	gcggtttttgatcccttt	3'	New	gp2b	...((((((....(((.(((....)))))).(((((..........((((((.....(((....)))....((..(((((((((...)))))).((((((((........))))))))...)))..))...))))))....))))).....))))))...	154	44.4	-43	0.6	0	0	0	1	0	0	0	0.850827	low
74	82	lja-MIR7534-p5_1ss6GA	CAGCAAATTGAGAAAGTTAT	20	gi408831909	+	87121059	87121190	CAGCAAATTGAGAAAGTTATgcgcgcacttggtgactaccttggtgttaaagtccatgcatgcgttggaggaacatctgttcgtgaggaccaaaggattctcgccagtggtgtgcatgttgttgttggtaca	1	lja-MIR7534,	lja-MIR7534	tttgcaGCAACTTGACTACAGTTTGACtgaatgccaagccttggttctagcaccaactcgggagcttgctcagcagattgagaaagttatgcgag	lja-MIR7534-p5	cagcagattgagaaagttat	5'	New	gp2b	......((..(.((...(((((((((..(((((((...((((((((((....((((((....)).))))..)))))).((((....))))..))))....)))))))..)))))))))...)).)..))...	123	47.7	-43.6	0.7	0	0	2	2	0	0	2.48455	1.70165	low
75	83	htu-miR160a_R+1_1ss1TA	AGCCTGGCTCCCTGTATGCCT	21	gi408831909	+	89123308	89123425	gtcgagctggtggcgaagcccgtgcgcgtgcggcgatagactcgactgcagcctggtgaggtggtggagatctggtaaagatatgccgaattgcgcaTGCCTGGCTCCCTGTATGCCT	1	htu-MIR160a,	htu-MIR160a	gcaTGCCTGGCTCCCTGTATGCCtcctgcaggaaaacaactgctgggggtatgagggttgactgaaaaggacggtggaagggcaaaaccgtct	htu-miR160a	TGCCTGGCTCCCTGTATGCC	3'	Diff	gp2b	...((((..(.(((...)))((((((((..(((((.....(((.(((...((((....))))))).)))((((.....)))).)))))...)))))))).)..))))...........	104	61	-41.8	0.6	0.5	0	0.5	0	0.474379	0	0.621139	0	low
76	84	ppt-MIR894-p5_1ss9GT	TTCACGTCTGGTTCACCA	18	gi408831909	+	97275749	97275905	gagatTTCATGTCTGGTTCACCAacctccacaactctatcagggatgaccgctatctgattgggcggaggctgcacaactttggcgaggactcacactcacctgagcggagtgaatctggagcaagtatagggtcagatgatcaggacagagatatt	1	ppt-MIR894,	ppt-MIR894	cataattcaaataatccaaaaaaaataaaccaaataccttccacctcaagCGTTTCACGTCGGGTTCACCaaatatgttgtattatgtgaagttttgattgagaatgcaccgagcacttggctatggaaggtaaaagaaaattgcaacaaaaagtcctaacaatccaataggattatagaaaatttataattaaacgttaacaatcataatcaaacaata	ppt-MIR894-p5	TTCACGTCGGGTTCACCa	5'	New	gp2b	...(((((.((((((((((((...(((((....(((.((((((...........)))))).))).)))))((((.((.....((.(((........))).)))).)))).)))))))..............((((....)))).))))))))))...	151	50.3	-43.6	0.6	0	2	2	1	0	1.97169	2.48455	0.850827	low
77	85	gma-MIR164g-p3_1ss2GT	TTCAAGTCTCTTGGCTCT	18	gi408831909	+	109273292	109273345	aactgttgaagccttaaaTTCAAGTCTCTTGGCTCTtttcacgctttctcacaa	1	gma-MIR164g,	gma-MIR164g	gctccttgtTGGAGAAGCAGGGCACGTGCAagtctcttggctctcaaatgccactgaaccctttgcacgtgctccccttctccaacacgggt	gma-MIR164g-p3	TGCAagtctcttggctct	3'	New	gp2b	...((..(((((...(((....((((....))))..)))...)))))..))...	48	38.9	-7.1	0.3	1	1	0	0.5	0.948759	0.985844	0	0.425413	low
78	86	bdi-miR5054_L+2	GTTCCCCACGGTCGGCGCCA	20	gi408831909	+	117754720	117754830	gaaccacctgtgattgggagcactagcttcgtggctaacggtgacacagcttgatcaccttgtgaaggcattgtcatggtcatgaaagtgaGTTCCCCACGGTGGGCGCCA	1	bdi-MIR5054,	bdi-MIR5054	cctccgtggttgatgcgttgtggattgagaacagcatggtcaagaagatcgtagatctgatgcacttctTCCCCACGGTCGGCGCCAatgacgagga	bdi-miR5054	TCCCCACGGTCGGCGCCA	3'	Diff	gp2b	...(((((.(((...((((((....(((((((((((....((((((..((((..((((...))))))))..))))))))))))))).))..))))))))))))))......	102	54.1	-43.4	0.7	9	2.5	14	16.5	8.53883	2.46461	17.3919	14.0386	middle
79	87	osa-MIR5339-p5_1ss3AG	AAGTTTGATGTTTGAAAT	18	gi408831909	+	137131821	137131991	aaaagagaggactcAAGTTTGATGTTTGAAATcacttgatagggttgaaagatacctggtttcttgggacacctcaatggatatgtaggttcgtttggaatcgaactttcgtcaatcaaatcaccatgtctcttgtgtgtgtgttttccttgcaatttgctcttctctctc	1	osa-MIR5339,	osa-MIR5339	atgctgtaaggcatcgttaaCAGATAGAGAATCTTCTCAGAaaattctccaaatttgatgtttgaaatctgactgattctttgagaactgtgagcctgtagttaagctatcagcttgaaatcctttactgcagcactacatactccggaaccttgttactgttattagccaccagcaagccagctcaatttacagttagtgccaccacaaaaggactcttcccagttatatgtaagctataccacccagatattcagctacaccttgaaggcataagaagcatatgcttttggatacaatcaaatggagaatctgatgggaatattctttatctgttaacaacaaacaaaggctcag	osa-MIR5339-p5	aaatttgatgtttgaaat	5'	New	gp2b	...((((((((..(((((....(((..((((.(((....(((((((....))).))))..........((((..(((..((((((..((((...((((...(((....)))))))...))))..))))))..))).))))))).))))...)))))))).))))))))...	165	39.8	-39.3	0.6	0	1	0	0	0	0.985844	0	0	low
80	88	sbi-miR164a_R+3	TGGAGAAGCAGGGCACGTGCATTT	24	gi408831909	+	141610019	141610204	acttgagagatgtgtgtgtggtagacggtggctgtgcgtggTGGAGAAGCAGGGCACGTGCATTAccatccaatgccgccgggtgggtgggtggaatggatggATGGTTCTTGATGTGCCCATCttctccaccgagcacgaactgtcttggatccgcgcgcgcgtgccgtacatacctcgtcatgc	12	sbi-MIR164a,mes-MIR164a,rco-MIR164a,gma-MIR164i,gma-MIR164h,gma-MIR164c,mtr-MIR164b,ssl-MIR164a,mdm-MIR164f,mdm-MIR164e,ppe-MIR164a,ptc-MIR164b,	sbi-MIR164a	TGGAGAAGCAGGGCACGTGCAttaccatccaatgccgccaagctcgatcctcctctgagcttgctagctccatcagctcgccagccatggctggatggatggttcttcatgtgcccatcttctcca	sbi-miR164a	TGGAGAAGCAGGGCACGTGCA	5'	Diff	gp2b	...((((((((((((((((((.(((((((....((((..((((((((((..((((((((.((..((((((((...(((((.........)))))......))))))))...))))))))))..))))))))))..))))..))))))).....))))))))))))...........))).)))...	180	58.6	-88.9	0.8	0	0.5	0.5	1	0	0.492922	0.621139	0.850827	low
80	89	sbi-MIR164a-p3	ATGGTTCTTCATGTGCCCATC	21	gi408831909	+	141610019	141610204	acttgagagatgtgtgtgtggtagacggtggctgtgcgtggTGGAGAAGCAGGGCACGTGCATTAccatccaatgccgccgggtgggtgggtggaatggatggATGGTTCTTGATGTGCCCATCttctccaccgagcacgaactgtcttggatccgcgcgcgcgtgccgtacatacctcgtcatgc	12	sbi-MIR164a,mes-MIR164a,rco-MIR164a,gma-MIR164i,gma-MIR164h,gma-MIR164c,mtr-MIR164b,ssl-MIR164a,mdm-MIR164f,mdm-MIR164e,ppe-MIR164a,ptc-MIR164b,	sbi-MIR164a	TGGAGAAGCAGGGCACGTGCAttaccatccaatgccgccaagctcgatcctcctctgagcttgctagctccatcagctcgccagccatggctggatggatggttcttcatgtgcccatcttctcca	sbi-MIR164a-p3	atggttcttcatgtgcccatc	3'	New	gp2b	...((((((((((((((((((.(((((((....((((..((((((((((..((((((((.((..((((((((...(((((.........)))))......))))))))...))))))))))..))))))))))..))))..))))))).....))))))))))))...........))).)))...	180	58.6	-88.9	0.8	1	0	1	0	0.948759	0	1.24228	0	low
81	90	gma-miR4995_L+2R+2_1ss8GA	ATAGGCAATGGCTTGGTTAAGGGAA	25	gi408831909	+	143686900	143687078	cgatcctgtgacccatcaaccaactgtcagaccaaaaaggagtagtgaccccattaccaattttggtttgcatagccattggaaagaactctttagccttgctgggaacgtgtatatccagagaggcccatggacgaatgagctggcaactcATAGGCAATGGTTTGGTTAAGGGAAtg	1	gma-MIR4995,	gma-MIR4995	taaaactcatAGGCAGTGGCTTGGTTAAGGGaagccactggagccgtagtaaaagcaagtcttcaccgggcaattgtttatggacccgaa	gma-miR4995	AGGCAGTGGCTTGGTTAAGGG	3'	Diff	gp2b	...(((..(((((....(((((..((.((((((((((....((((((....))))))...))))))))))))..(((............(((...((((..(((((..........)))))..))))....)))...(((((.......))))).)))..))))).)))))..)))...	173	46.9	-55	0.7	0.5	1	1	1	0.474379	0.985844	1.24228	0.850827	low
82	91	gma-miR6300_R-1	GTCGTTGTAGTATAGTG	17	gi408831909	+	156926398	156926441	taatacaaccagGTCGTTGTAGTATAGTGGTGAGTATTCCCgcc	1	gma-MIR6300,	gma-MIR6300	aggtaaaaatacttaccactatattacaacaacttgtttgtgaaattcaatggtaattttaaataataaatgttttaatattaccgatagcatttgattatatttttgttttaaagttacatttgattatatcgctatcggctataatgtaagtcatattcatccaatatcatgcaacttttttgtatagatatattaatattactcgataatcatcaaGTCGTTGTAGTATAGTGGtaagtattcccgcc	gma-miR6300	GTCGTTGTAGTATAGTGG	5'	Diff	gp2b	...((((((......)))))).....((((.(......))))).	18	45.5	-8.9	0.4	1	3.5	1	2	0.948759	3.45045	1.24228	1.70165	low
82	92	gma-MIR6300-p3_1ss8AG	TAGTGGTGAGTATTCCC	17	gi408831909	+	156926398	156926441	taatacaaccagGTCGTTGTAGTATAGTGGTGAGTATTCCCgcc	1	gma-MIR6300,	gma-MIR6300	aggtaaaaatacttaccactatattacaacaacttgtttgtgaaattcaatggtaattttaaataataaatgttttaatattaccgatagcatttgattatatttttgttttaaagttacatttgattatatcgctatcggctataatgtaagtcatattcatccaatatcatgcaacttttttgtatagatatattaatattactcgataatcatcaaGTCGTTGTAGTATAGTGGtaagtattcccgcc	gma-MIR6300-p3	TAGTGGtaagtattccc	3'	New	gp2b	...((((((......)))))).....((((.(......))))).	18	45.5	-8.9	0.4	0	2.5	0.5	1.5	0	2.46461	0.621139	1.27624	low
83	93	gma-miR6300_R+5	GTCGTTGTAGTATAGTGGTGAGT	23	gi408831909	+	163107975	163108032	tcttcatctattacttaaacaacaagGTCGTTGTAGTATAGTGGTGAGTattcccgcc	1	gma-MIR6300,	gma-MIR6300	aggtaaaaatacttaccactatattacaacaacttgtttgtgaaattcaatggtaattttaaataataaatgttttaatattaccgatagcatttgattatatttttgttttaaagttacatttgattatatcgctatcggctataatgtaagtcatattcatccaatatcatgcaacttttttgtatagatatattaatattactcgataatcatcaaGTCGTTGTAGTATAGTGGtaagtattcccgcc	gma-miR6300	GTCGTTGTAGTATAGTGG	3'	Diff	gp2b	..((((((...((((...(((((......)))))))))....))))))..........	46	39.7	-11.2	0.5	4.5	9	3.5	17	4.26941	8.87259	4.34797	14.4641	middle
84	94	gma-miR6300_R+4	GTCGTTGTAGTATAGTGGTGAG	22	gi408831909	+	163167581	163167621	GTCGTTGTAGTATAGTGGTGAGTATTCCCGCCtgtcacgcg	1	gma-MIR6300,	gma-MIR6300	aggtaaaaatacttaccactatattacaacaacttgtttgtgaaattcaatggtaattttaaataataaatgttttaatattaccgatagcatttgattatatttttgttttaaagttacatttgattatatcgctatcggctataatgtaagtcatattcatccaatatcatgcaacttttttgtatagatatattaatattactcgataatcatcaaGTCGTTGTAGTATAGTGGtaagtattcccgcc	gma-miR6300	GTCGTTGTAGTATAGTGG	5'	Diff	gp2b	(.(((..(((....((((.(......))))))))..)))).	40	53.7	-7.5	0.3	25.5	16.5	14.5	28	24.1933	16.2664	18.013	23.8232	middle
84	95	gma-MIR6300-p3_1ss8AG	TAGTGGTGAGTATTCCCGCC	20	gi408831909	+	163167581	163167621	GTCGTTGTAGTATAGTGGTGAGTATTCCCGCCtgtcacgcg	1	gma-MIR6300,	gma-MIR6300	aggtaaaaatacttaccactatattacaacaacttgtttgtgaaattcaatggtaattttaaataataaatgttttaatattaccgatagcatttgattatatttttgttttaaagttacatttgattatatcgctatcggctataatgtaagtcatattcatccaatatcatgcaacttttttgtatagatatattaatattactcgataatcatcaaGTCGTTGTAGTATAGTGGtaagtattcccgcc	gma-MIR6300-p3	TAGTGGtaagtattcccgcc	3'	New	gp2b	(.(((..(((....((((.(......))))))))..)))).	40	53.7	-7.5	0.3	0	2.5	0.5	1.5	0	2.46461	0.621139	1.27624	low
85	96	ptc-miR6478_R-1_1ss10GC	CCGACCTTACCTCAGTTGGT	20	gi408831909	-	768469	768557	aaCCGACCTTAGCTCAGTTGGTagagcggaggactgtagtgttcgcagtttaatccttaggtcgctggttcgaatccggcaggtcggat	1	ptc-MIR6478,	ptc-MIR6478	aCCGACCTTAGCTCAGTTGGTGgagcggagggctgtaggtcgctggttggattccggcaaggtcggatttcaattttgtaatttcttttctcaccgaccttagttcagaagttgcattgttttgtctgttgaggtggt	ptc-miR6478	CCGACCTTAGCTCAGTTGGTG	5'	Diff	gp2b	..((((((...((((........))))(((.((((((.......))))))...))).......(((((.......))))).))))))..	85	52.8	-29.8	0.6	3	1	1	1.5	2.84628	0.985844	1.24228	1.27624	low
86	97	han-MIR1310-p3_1ss11GT	TAGGTAGGACTGTGCGGCT	19	gi408831909	-	10839783	10839879	cgagttctatcgggtaaagccaatgattagaggcatcgggggcacaacgccctcaacctattctcaaactttaaaTAGGTAGGACGGTGCGGCTgct	3	han-MIR1310,pde-MIR1310,pta-MIR1310,	han-MIR1310	AGGCATCGGGGGCGCAACGCCCtcgacctattctcaaactttaaataggtaggacggtgcggctgctttgttgagccgc	han-MIR1310-p3	taggtaggacggtgcggct	3'	New	gp2b	...((((((((...(((((....(((....(((....((((((.....))))))..)))....)))..)))))....))))))))...((....)).	82	50.5	-27.2	0.6	0	4.5	0	0	0	4.4363	0	0	low
87	98	han-MIR1310-p3_1ss11GT	TAGGTAGGACTGTGCGGCT	19	gi408831909	-	11022035	11022131	cgagttctatcgggtaaagccaatgattagaggcatcgggggcacaacgccctcaacctattctcaaactttaaaTAGGTAGGACGGTGCGGCTgct	3	han-MIR1310,pde-MIR1310,pta-MIR1310,	han-MIR1310	AGGCATCGGGGGCGCAACGCCCtcgacctattctcaaactttaaataggtaggacggtgcggctgctttgttgagccgc	han-MIR1310-p3	taggtaggacggtgcggct	3'	New	gp2b	...((((((((...(((((....(((....(((....((((((.....))))))..)))....)))..)))))....))))))))...((....)).	82	50.5	-27.2	0.6	0	4.5	0	0	0	4.4363	0	0	low
88	99	gma-miR6300_R+5	GTCGTTGTAGTATAGTGGTTAGT	23	gi408831909	-	57575347	57575380	GTCGTTGTAGTATAGTGGTGAGTattcccgcctg	1	gma-MIR6300,	gma-MIR6300	aggtaaaaatacttaccactatattacaacaacttgtttgtgaaattcaatggtaattttaaataataaatgttttaatattaccgatagcatttgattatatttttgttttaaagttacatttgattatatcgctatcggctataatgtaagtcatattcatccaatatcatgcaacttttttgtatagatatattaatattactcgataatcatcaaGTCGTTGTAGTATAGTGGtaagtattcccgcc	gma-miR6300	GTCGTTGTAGTATAGTGG	5'	Diff	gp2b	..............((((.(......)))))...	17	50	-4.4	0.3	4.5	9	3.5	17	4.26941	8.87259	4.34797	14.4641	middle
89	100	gma-miR6300_R+1_1ss4GT	GTCTTTGTAGTATAGTGGT	19	gi408831909	-	58561616	58561777	ggctgctcgcctgcacccttcagcgcgaaagagaaagatagcttcggttggctacaagtgtgtctcgtcgtctcattcagattagagattgggaatatggtaatttatccaacctcagaggatagtagcatcgaaGTCGTTGTAGTATAGTGGTgagtattc	1	gma-MIR6300,	gma-MIR6300	aggtaaaaatacttaccactatattacaacaacttgtttgtgaaattcaatggtaattttaaataataaatgttttaatattaccgatagcatttgattatatttttgttttaaagttacatttgattatatcgctatcggctataatgtaagtcatattcatccaatatcatgcaacttttttgtatagatatattaatattactcgataatcatcaaGTCGTTGTAGTATAGTGGtaagtattcccgcc	gma-miR6300	GTCGTTGTAGTATAGTGG	3'	Diff	gp2b	...((((((((......((.(((((...............((((((((..(((((..((((.(((((..(((((..........)))))))))))))).......(((((.........))))))))))))))))))))))).))......))))))))...	156	46.3	-43.1	0.6	0.5	1	0	0.5	0.474379	0.985844	0	0.425413	low
90	101	rco-miR167c_R+1	TGAAGCTGCCAGCATGATCTGGA	23	gi408831909	-	93326300	93326446	aactttgctgctgtgagaggtTGAAGCTGCCAGCATGATCTGGCtgctcagacgccggcgggcgtctcgagtgctcgctcgatcgtcggtgacgcttggattcaccagatcatgttgcagcttcactctctcgcagccagcaaacgc	22	rco-MIR167c,lus-MIR167i,	rco-MIR167c	atagtTGAAGCTGCCAGCATGATCTGGagcttttctatccaggagagactagatcatgtggcagtttcacctgttg	rco-miR167c	TGAAGCTGCCAGCATGATCTGG	5'	Diff	gp2b	...((((((((((((((((..((((((((.(((((((((((((......(((((((....)))))))((((((.((((.((.....))))))))))))......)))))))))))))))))))))..)))))))))).))))))...	141	58.5	-88.1	1	0	0	0	1	0	0	0	0.850827	low
91	102	mtr-MIR5227-p3_1ss9TA	TGATTTTGAGTGGATACC	18	gi408831909	-	119691302	119691513	tattctccatatgtttctgttttccttgtttattttcatctgtatgattacttcaaattatgtgtgttcttgttaaaaaattgcagttggctgtgaagtgctataccatggagaggttggcagatatttacaagctatactgccagaggggttttgatagctcaacaaattctgaTGATTTTGAGTGGATACCtggaaaaatattaagatgt	1	mtr-MIR5227,	mtr-MIR5227	ataacgatatTGAAGAGAAGAAGATTGATGAAagtgaaacttaattcgggtccatacatgttatgaatttttaatgagcttccaagtgatgtttttgaatatgaaaccatttagcgtctttttttagtttatattttttattaggaatgatattatgattttgtgtggatacccttgatgttgttatgtaatttgccttgttggcaatttttttaattataatatcacatgtattattgagccttttatgaaatacataataaaaccgcttaataatccataaatatattataactaaaaatcctcaataaggaaaattacatgacaacatcaaaggtatcccacacaaaaatcatgctatcatttctcatacaataaacataaacaaaaaagagacac…	mtr-MIR5227-p3	tgattttgtgtggatacc	3'	New	gp2b	...(((..((((.(((((....(((...((((...(((((..(((((((......)))))))(((....(((((((((..(((((((((((((((((.(((((.(((.......))))))))....))))).))))).)))))..))....)))))))))....)))......)))))...)))).))).....))))).))))..)))...	206	34	-43.1	0.6	0.5	0.5	0.5	0.5	0.474379	0.492922	0.621139	0.425413	low
92	103	mtr-MIR7700-p3_1ss16GA	GGTGGTGGTGGTGGGATGG	19	gi408831909	-	126684556	126684717	tgattttctgttcttactgttactgcacctcaaatggttgagcattaatgtttcaattatttattgttcacctgggtttttttttcacaattttcttcagcttttttggtGGTGGTGGTGGTGGGATGGaagaggaggaagaacaaattttgaaaggtgatg	2	ath-MIR5665,mtr-MIR7700,	mtr-MIR7700	aggaatcagagcttttaggttcttttaataaggaaaatattttgaatgaccctgtcatttttaaacaagtggagggtggggaaggctgtgccccacgcgcctgtcttggagGTGGAGTGTGGGACAGCTTGCaagttgctggcaggggagcagcacgcgtcccacgcgccagttttattatggggcctgttgcttttaaggcccattgctctggggtggatcagcagtgttgtttgggtgatagggggtgcagaatcaatcagaggacctcctttcttcaaatattgggagttttcatgatgaaggcctgggagtgggttcaaatgttgaggaggggcttatagcgcatggttattctgtggtggtggtggtggggtggggggttgcaactcaaccaac…	mtr-MIR7700-p3	ggtggtggtggtggggtgg	3'	New	gp2b	....(((((.((((..((..(((..(((((((((.(((((((......((...((((.....))))..))..((((........)).))......)))))))..))))).))).)..)))..))...)))).))))).........................	133	36.4	-32.9	0.6	0	1	0	1	0	0.985844	0	0.850827	low
93	104	osa-MIR5083-p3_1ss1AT	TAACCAATGGATCCTTCTGAGCCT	24	gi408831909	-	137198793	137198864	ataagggattttctgaggggcgggtttccgacctgctgattgagaaTAACCAATGGATCCTTCTGAGCCTcc	1	osa-MIR5083,	osa-MIR5083	tcctggcagttcttcagataatcagatttgtccatgaggtttcaactgttgcattccattgttgagttttattctgtttgcgtttctgtttgtttttgtcatggatctggctgattggaggctgtgatgaccaaaaaatacctacctattttctgagggattccagtccttctgattgatagaaaccaatggatccttctgagcctgccaagatcttcagattcttagttttgtattcggctttttcgatttgtcttcgtatattgcattcttctaaaagcaagcaagattcgtaacagttgatgggatgataacctttcacagaaactgtatgtgttgacccaaaattcAGACTACAATTATCTGATCAactcagacat	osa-MIR5083-p3	aaaccaatggatccttctgagcct	3'	New	gp2b	.....(((..(((.((((((((((((...)))))))..((((........))))....))))).)))..)))	67	50	-19.4	0.5	2.5	0.5	2	4	2.3719	0.492922	2.48455	3.40331	low
94	105	mes-miR164a_R+3	TGGAGAAGCAGGGCACGTGCATTT	24	gi408831909	-	153356942	153357080	gcggtgcatatgctcaggctagctcagcgcgcaccgtctccggcatgcatgcatatgggctgggcggcatggcagctcgatcgatgtgtgctgaggatggcgaggtgcgcgcggTGGAGAAGCAGGGCACGTGCATTCt	12	mes-MIR164a,rco-MIR164a,gma-MIR164h,gma-MIR164i,gma-MIR164c,mtr-MIR164b,ssl-MIR164a,mdm-MIR164e,mdm-MIR164f,ppe-MIR164a,ptc-MIR164b,	mes-MIR164a	ggggagtagctcttgcTGGAGAAGCAGGGCACGTGCAatttctctcgaaattgcacgtgctccccttctccaacatgggtttctcaccc	mes-miR164a	TGGAGAAGCAGGGCACGTGCA	3'	Diff	gp2b	...(((((..(((((..(((..(((.(((((((((((((((..((.(((..(((.(((..(((((.((...)).))))).))))))..))))).))).)))..)))))))))....))).))).)))))..)))))...	133	64	-65.3	0.7	0	0.5	0.5	1	0	0.492922	0.621139	0.850827	low
95	106	gma-miR6300_R+5	GTCGTTGTAGTATAGTGGTCAGT	23	gi408831909	-	156035589	156035668	cgttcgctgtcaacagtaatggctaatttgtgccccttgtatttcagggcaacagttGTCGTTGTAGTATAGTGGTGAGT	1	gma-MIR6300,	gma-MIR6300	aggtaaaaatacttaccactatattacaacaacttgtttgtgaaattcaatggtaattttaaataataaatgttttaatattaccgatagcatttgattatatttttgttttaaagttacatttgattatatcgctatcggctataatgtaagtcatattcatccaatatcatgcaacttttttgtatagatatattaatattactcgataatcatcaaGTCGTTGTAGTATAGTGGtaagtattcccgcc	gma-miR6300	GTCGTTGTAGTATAGTGG	3'	Diff	gp2b	...(((((((..((..(((((((....((((((((..((.....)))))).))))..)))))))..))))))))).....	72	45	-22.3	0.6	4.5	9	3.5	17	4.26941	8.87259	4.34797	14.4641	middle
96	107	gma-miR6300_R+5	GTCGTTGTAGTATAGTGGTCAGT	23	gi408831909	-	159994153	159994218	ataacaaagacaaattttgttacgtggaaaagctaacaatacaGTCGTTGTAGTATAGTGGTCAGT	1	gma-MIR6300,	gma-MIR6300	aggtaaaaatacttaccactatattacaacaacttgtttgtgaaattcaatggtaattttaaataataaatgttttaatattaccgatagcatttgattatatttttgttttaaagttacatttgattatatcgctatcggctataatgtaagtcatattcatccaatatcatgcaacttttttgtatagatatattaatattactcgataatcatcaaGTCGTTGTAGTATAGTGGtaagtattcccgcc	gma-miR6300	GTCGTTGTAGTATAGTGG	3'	Diff	gp2b	...((((.(((.....((((((.((......))))))))....))).))))...............	48	33.3	-9.9	0.5	4.5	9	3.5	17	4.26941	8.87259	4.34797	14.4641	middle
97	108	osa-miR390-5p_R+1	AAGCTCAGGAGGGATAGCGCCC	22	gi408832077	+	2763792	2764040	gaaggaaggaagggtatggaacagtccttgAAGCTCAGGAGGGATAGCGCCTaggaaatcacacatagattggagccacgaagaggaagggagaatgagagagagagagacagagcagctatgctgctctgtctctctctctcactttctcttggatccatctcaaggttctgtctatatatgatgaatcgatccgaagcgctatctatcctgagctccacggcttgttcttaccagttacgtaccacg	56	osa-MIR390,sbi-MIR390,bdi-MIR390a,ath-MIR390b,ath-MIR390a,aly-MIR390b,aly-MIR390a,bna-MIR390a,bna-MIR390b,bna-MIR390c,hex-MIR390b,hex-MIR390a,cpa-MIR390b,cpa-MIR390a,cme-MIR390c,cme-MIR390a,cme-MIR390b,mes-MIR390,rco-MIR390b,gma-MIR390g,gma-MIR390a,gma-MIR390f,gma-MIR390e,gma-MIR390c,gma-MIR390d,gma-MIR390b,lja-MIR390a,lja-MIR390b,mtr-MIR390,lus-MIR390d,lus-MIR390b,lus-MIR390a,ghr-MIR390a,ghr-MIR…	osa-MIR390	ggtatggaacaatccttgAAGCTCAGGAGGGATAGCGCCtcgaaatcaaactaggCGCTATCTATCCTGAGCTCCatggtttgttcttacc	osa-miR390-5p	AAGCTCAGGAGGGATAGCGCC	5'	Diff	gp2b	...((...((..((((.((((((..((.((.(((((((((..((((((((...(((..........(((.((((.(((...((((((((.........(((((((((((((((((((((...))))))))))))))))))))).))))))))))).)))))))...(((((.(((.......))))))))..)))...))))))))..))))))))).)).))..))))))))))..)).....))...	243	48.6	-118.3	1	2	1	0	1	1.89752	0.985844	0	0.850827	low
98	109	pde-miR159_L-1R+1	TTGGTTTGAAGGGAGCTCTAC	21	gi408832077	+	20199433	20199467	TTGGTTTGAAGGGAGCTCCACcactctggggcaag	1	pde-MIR159,	pde-MIR159	taagcggtagagctccttttgtaccaatcaaggactgtgcaaaaatgatccgactgccgatttatgcatccttctgccctgcgagtgttcgttgtttcaagtccgaatagattgcaggttagtggtttgcagaagaccgatttcattgcaggttagtggtgtgcataaggcgggagttgtattgattttgtgttgtcctcgTTTGGTTTGAAGGGAGCTCTActgggc	pde-miR159	TTTGGTTTGAAGGGAGCTCTA	5'	Diff	gp2b	..............((((((......))))))...	18	57.1	-8.9	0.4	0.5	0	0.5	0	0.474379	0	0.621139	0	low
99	110	htu-miR160a_R+1	TGCCTGGCTCCCTGTATGCCT	21	gi408832077	+	27945870	27945901	TGCCTGGCTCCCTGTATGCCTgcaggagcgat	1	htu-MIR160a,	htu-MIR160a	gcaTGCCTGGCTCCCTGTATGCCtcctgcaggaaaacaactgctgggggtatgagggttgactgaaaaggacggtggaagggcaaaaccgtct	htu-miR160a	TGCCTGGCTCCCTGTATGCC	5'	Diff	gp2b	......(((.((((((....)))))))))...	23	62.5	-11.5	0.6	3	7.5	15	8.5	2.84628	7.39383	18.6342	7.23203	middle
100	111	far-miR164a_R-3	TGGAGAAGCAGGGCACTT	18	gi408832077	+	43418031	43418071	ttacTGGAGAAGCAGGGCACTTgctcataaccctctaggtt	1	far-MIR164a,	far-MIR164a	ggtagctgctgttgttgctggcactgttattattgaagcTGGAGAAGCAGGGCACTTGCTcaagtgcagtggcggcagaggtggagttcatggtggcatgga	far-miR164a	TGGAGAAGCAGGGCACTTGCT	5'	Diff	gp2b	...((((((.....((((....))))......))))))...	35	48.8	-11.4	0.6	0.5	1.5	1	1	0.474379	1.47877	1.24228	0.850827	low
101	112	lus-MIR160c-p3_1ss9AG	AGTGTTTGGACAAAAAGT	18	gi408832077	+	47767140	47767197	gaaccaaatatatatatcgtctgctaatacacgaccaattAGTGTTTGGACAAAAAGT	1	lus-MIR160c,	lus-MIR160c	ggagtgtttgaacaaaaagtgtggtccTGCCTGGCTCCCTGGATGCCAtctaagcagcttttcaaaagggtgtttggaaacctttttagttggcatgagggacgccatgcaggccgttcattcgtttttctcatccattagtcttcattcc	lus-MIR160c-p3	agtgtttgaacaaaaagt	3'	New	gp2b	...((((((((.......(((((......)).)))......)))))))).........	46	32.8	-8.8	0.5	0	0	1	0	0	0	1.24228	0	low
102	113	gma-MIR4995-p5	CTCATAGGCAGTGGCTT	17	gi408832077	+	52712583	52712611	CTCATAGGCAGTGGCTTTGTTAAGGGAAt	1	gma-MIR4995,	gma-MIR4995	taaaactcatAGGCAGTGGCTTGGTTAAGGGaagccactggagccgtagtaaaagcaagtcttcaccgggcaattgtttatggacccgaa	gma-MIR4995-p5	ctcatAGGCAGTGGCTT	5'	New	gp2b	(((.((.((((.....)))))).)))...	26	44.8	-2.4	0.2	542.5	657	655.5	241.5	514.702	647.699	814.313	205.475	high
102	114	gma-miR4995_L+1R+2_1ss14GT	TAGGCAGTGGCTTTGTTAAGGGAA	24	gi408832077	+	52712583	52712611	CTCATAGGCAGTGGCTTTGTTAAGGGAAt	1	gma-MIR4995,	gma-MIR4995	taaaactcatAGGCAGTGGCTTGGTTAAGGGaagccactggagccgtagtaaaagcaagtcttcaccgggcaattgtttatggacccgaa	gma-miR4995	AGGCAGTGGCTTGGTTAAGGG	3'	Diff	gp2b	(((.((.((((.....)))))).)))...	26	44.8	-2.4	0.2	7	5.5	5	0	6.64131	5.42214	6.21139	0	low
103	115	gma-MIR5368-p5	CCTGGGATTGGCTTTGGGCTT	21	gi408832077	+	52714154	52714321	ctgttcCCTGGGATTGGCTTTGGGCTTttcctgcgcagcttaggtggaaggcgaagaaggcccccttccgggggggcccgagccatcagtgAGATACCACTCTGGAAGagctcggattctaaccttgtgtcagacccgcgggccaagggacagtctcaggtagacagt	2	bdi-MIR7767,gma-MIR5368,	gma-MIR5368	actgtttcctgggattggctttgggctttcctgcacagcttaggtggagggcaaagaagacttccttctgagggggccagagccatcagagagataccactctggacgagctagaattctaaccttgtgccaggacctatgggccgagGGACAGTCTCAGGTAGACAgt	gma-MIR5368-p5	cctgggattggctttgggctt	5'	New	gp2b	(((((.((((((((((..(..((((((((((.((...))...(((((..(((......((((((((....))))))))...))).((.....))..)))))..))))))))))..)......(((((.(((.........))))))))..))))))))))..))))).	167	59.5	-70.9	0.7	1093	550.5	527	398	1036.99	542.707	654.68	338.629	high
103	116	gma-MIR5368-p3_1ss16CA	AGATACCACTCTGGAAG	17	gi408832077	+	52714154	52714321	ctgttcCCTGGGATTGGCTTTGGGCTTttcctgcgcagcttaggtggaaggcgaagaaggcccccttccgggggggcccgagccatcagtgAGATACCACTCTGGAAGagctcggattctaaccttgtgtcagacccgcgggccaagggacagtctcaggtagacagt	2	bdi-MIR7767,gma-MIR5368,	gma-MIR5368	actgtttcctgggattggctttgggctttcctgcacagcttaggtggagggcaaagaagacttccttctgagggggccagagccatcagagagataccactctggacgagctagaattctaaccttgtgccaggacctatgggccgagGGACAGTCTCAGGTAGACAgt	gma-MIR5368-p3	agataccactctggacg	3'	New	gp2b	(((((.((((((((((..(..((((((((((.((...))...(((((..(((......((((((((....))))))))...))).((.....))..)))))..))))))))))..)......(((((.(((.........))))))))..))))))))))..))))).	167	59.5	-70.9	0.7	415.5	315.5	266	433	394.209	311.034	330.446	368.408	high
104	117	osa-MIR5079a-p3_1ss18CT	TGAGAACCCCTTGAACGT	18	gi408832077	+	55082282	55082315	ctatctcgaattttTGAGAACCCCTTGAACGTct	1	osa-MIR5079a,	osa-MIR5079a	tttcttataaTTTGGATCTGTTATTTTGGTATcaatctattaggaataggtttacatagttatggttcatttacattacccatctaaatgattacataacataaaaccttaatgaaatggaaaaaacttccatttttgtgtttgatttgagaaccccttgaacgccttctcaaagggttctcaaaaattcgagatagatctaattagactcttttacttttttctgaattttttagtatttccactatggaatatagagcggactagtagaagaaaaaaaatcctatttaggataataattggataacagagcctctaccctgtcaacggatagcgagagaacaaaatctggataaataccgattcctattactggtaaaaagatacagattaaaagaa…	osa-MIR5079a-p3	tgagaaccccttgaacgc	3'	New	gp2b	...((((((....))))))...............	16	41.2	-4.6	0.3	4	6.5	4.5	6	3.79503	6.40798	5.59025	5.10496	low
105	118	lus-MIR162a-p5_1ss6CA	CTCTTAATGGTTTCTGT	17	gi408832077	+	55083218	55083297	aagttattgggcgttCTCTTAATGGTTTCTGTgccaacgggcttattgacagtaccctttctagagaatgtcaataaatt	1	lus-MIR162a,	lus-MIR162a	gaagggttgtgatgattgatgagagagggaacacacggagtttggaggcagcggttcatcgatctcttcatggtttctgtgggttcctcacacaaaaacacgtgaatcgaTCGATAAACCTCTGCATCCAGcaaccccctagttcctccctccctccccatgaatctgtagcttc	lus-MIR162a-p5	ctcttcatggtttctgt	5'	New	gp2b	...(((((.((((((((((....(((..(((((((....)))......)))).)))......)))))))))))))))...	74	38.8	-23.5	0.8	0.5	0.5	0.5	1.5	0.474379	0.492922	0.621139	1.27624	low
106	119	osa-miR156a_L+2	TCTGACAGAAGAGAGTGAGCAC	22	gi408832077	+	58056237	58056406	agaggatgcccggcggcggcggcggcgttggagacggcaacggtggcgaggggcggcagcaatgcaccggcgtccgcgtgagatgtgggctgctggatgacggctgaactcgagccccacgagccgTCTGACAGAAGAGAGAGAGCACgcccaccttctgggcctccgtt	2	osa-MIR156b,ama-MIR156,	osa-MIR156b	ttgtcttgagaggggaagagatctctatgggttttggaggtcTGACAGAAGAGAGTGAGCACacacggtgctttcttagcatgcaagagccatgctgggagctgtgcgtGCTCACTCTCTATCTGTCAGCcgttcaccatgcccaatatgattaatctccttctctcagttgacag	osa-miR156a	TGACAGAAGAGAGTGAGCAC	3'	Diff	gp2b	...(((.((((((.((.((((((...(..(....)..).(((((..((.(((((..((((....(((((((((((((((...)))))))).))))).))...)))).......))))).)).))))).................)).))))..))..)))))).)))...	164	68.8	-77.9	0.7	0	1	1	0.5	0	0.985844	1.24228	0.425413	low
107	120	gma-miR6300_R+5	GTCGTTGTAGTATAGTGGTAAGT	23	gi408832077	+	83572396	83572507	aatgagttcaaatataaaaGTCGTTGTAGTATAGTGGTAAGTatttccgcctgtcacgcggacgacccgggttcgatccccggcaacggcgactttttttatttttctctct	1	gma-MIR6300,	gma-MIR6300	aggtaaaaatacttaccactatattacaacaacttgtttgtgaaattcaatggtaattttaaataataaatgttttaatattaccgatagcatttgattatatttttgttttaaagttacatttgattatatcgctatcggctataatgtaagtcatattcatccaatatcatgcaacttttttgtatagatatattaatattactcgataatcatcaaGTCGTTGTAGTATAGTGGtaagtattcccgcc	gma-miR6300	GTCGTTGTAGTATAGTGG	5'	Diff	gp2b	...(((...(((((.((((((((..((..................(((((.......)))))....(((((.......)))))..))..))))))))..)))))..)))...	106	44.6	-32.6	0.7	4.5	9	3.5	17	4.26941	8.87259	4.34797	14.4641	middle
108	121	gma-MIR5368-p5_1ss1TC	CCCTGGGATTGGCTTTGGGCT	21	gi408832077	+	106542526	106542724	agaccctatgaagctttactattCCCTGGGATTGGCTTTGGGCTtttcctgcgcagcttaggtggaaggcgaagaaggcccccttccaagggggcccgagccatcagtgagataccactctggaagagctcggattctaaccttgtgtcagacccgcgggCCAAGGGACAGTCTCAGGTAGACagtttctatggggcgt	1	gma-MIR5368,	gma-MIR5368	actgtttcctgggattggctttgggctttcctgcacagcttaggtggagggcaaagaagacttccttctgagggggccagagccatcagagagataccactctggacgagctagaattctaaccttgtgccaggacctatgggccgagGGACAGTCTCAGGTAGACAgt	gma-MIR5368-p5	tcctgggattggctttgggct	5'	New	gp2b	...((((((((((((...(((...((((((((((..(..((((((((((.((...))...(((((..(((......((((((((....))))))))...))).((.....))..)))))..))))))))))..)......(((((.(((.........))))))))..)))))))))))))..)))))).))))))...	193	55.8	-81	0.7	232.5	156	141.5	109	220.586	153.792	175.782	92.7401	middle
108	122	gma-miR5368_L+5R-1	CCAAGGGACAGTCTCAGGTAGAC	23	gi408832077	+	106542526	106542724	agaccctatgaagctttactattCCCTGGGATTGGCTTTGGGCTtttcctgcgcagcttaggtggaaggcgaagaaggcccccttccaagggggcccgagccatcagtgagataccactctggaagagctcggattctaaccttgtgtcagacccgcgggCCAAGGGACAGTCTCAGGTAGACagtttctatggggcgt	1	gma-MIR5368,	gma-MIR5368	actgtttcctgggattggctttgggctttcctgcacagcttaggtggagggcaaagaagacttccttctgagggggccagagccatcagagagataccactctggacgagctagaattctaaccttgtgccaggacctatgggccgagGGACAGTCTCAGGTAGACAgt	gma-miR5368	GGACAGTCTCAGGTAGACA	3'	Diff	gp2b	...((((((((((((...(((...((((((((((..(..((((((((((.((...))...(((((..(((......((((((((....))))))))...))).((.....))..)))))..))))))))))..)......(((((.(((.........))))))))..)))))))))))))..)))))).))))))...	193	55.8	-81	0.7	189	121	117.5	130	179.315	119.287	145.968	110.608	middle
109	123	osa-MIR1862c-p3_1ss1TC	CTATTTTGGGACGGAGAGAGT	21	gi408832077	+	182253820	182253930	aaacccaaatgtaattcatctaaaatataatttgttttaaactaattatatatttattaaataacatataaatataatttacatatatatCTATTTTGGGACGGAGAGAGT	1	osa-MIR1862c,	osa-MIR1862c	actccctccgtcccaaaataagtcaatcccgtactagtatatgacacttcctagtACGAGGTTGGTTTATTTTGGGACGgagagagtag	osa-MIR1862c-p3	TTATTTTGGGACGgagagagt	3'	New	gp2b	...(((((((((((......(((((((.....))))))).........(((((((((..........)))))))))..))))))...........)))))...........	97	18	-14	0.7	0.5	0	0	2	0.474379	0	0	1.70165	low
110	124	cpa-miR8155_L+1	GTAACCTGGCTCTGATACCA	20	gi408832077	+	190798579	190798656	cttgttaaggcaacttttaagggctgcgatctacggccaGTAACCTGGCTCTGATACCAcctgaagtgcctcgatcct	2	cpa-MIR8155,ppe-MIR1511,	cpa-MIR8155	gatatcatcgggttctttgagggtatgttaattttctggtcccttaaTAACCTGGCTCTGATACCA	cpa-miR8155	TAACCTGGCTCTGATACCA	3'	Diff	gp2b	...((..((((.(((((...(((.((..(((...((((((....))))))..)))..))))))))))))))..))...	72	51.3	-25	0.6	3.5	3	0.5	4.5	3.32066	2.95753	0.621139	3.82872	low
111	125	bdi-miR5054_R-1_1ss10TA	TCCCCACGGACGGCGCC	17	gi408832077	+	191558574	191558614	ggcgcgttgtcggtgggttcgaTCCCCACGGACGGCGCCct	1	bdi-MIR5054,	bdi-MIR5054	cctccgtggttgatgcgttgtggattgagaacagcatggtcaagaagatcgtagatctgatgcacttctTCCCCACGGTCGGCGCCAatgacgagga	bdi-miR5054	TCCCCACGGTCGGCGCCA	3'	Diff	gp2b	((.(((..(((.(((((.......))))).)))..))))).	40	73.2	-24.8	0.8	1.5	0	2	0	1.42314	0	2.48455	0	low
243	284	bdi-miR5054_R-1_1ss10TA	TCCCCACGGACGGCGCC	17	gi414864194	+	2502930	2502970	ggcgcgttgtcggtgggttcgaTCCCCACGGACGGCGCCct	1	bdi-MIR5054,	bdi-MIR5054	cctccgtggttgatgcgttgtggattgagaacagcatggtcaagaagatcgtagatctgatgcacttctTCCCCACGGTCGGCGCCAatgacgagga	bdi-miR5054	TCCCCACGGTCGGCGCCA	3'	Diff	gp2b	((.(((..(((.(((((.......))))).)))..))))).	40	73.2	-24.8	0.8	1.5	0	2	0	1.42314	0	2.48455	0	low
112	126	gma-MIR6300-p5_1ss14AG	GTAGTATAGTGGTGAGTAT	19	gi408832077	+	198802378	198802462	cacagatgtcgttGTAGTATAGTGGTGAGTATtcccgcctgtcacgcgggtgacccgggttcgatccccggcaacggcgtttttt	1	gma-MIR6300,	gma-MIR6300	aggtaaaaatacttaccactatattacaacaacttgtttgtgaaattcaatggtaattttaaataataaatgttttaatattaccgatagcatttgattatatttttgttttaaagttacatttgattatatcgctatcggctataatgtaagtcatattcatccaatatcatgcaacttttttgtatagatatattaatattactcgataatcatcaaGTCGTTGTAGTATAGTGGtaagtattcccgcc	gma-MIR6300-p5	GTAGTATAGTGGtaagtat	5'	New	gp2b	...((((((((((((.......(((.((.....((((...(((((....))))).)))).....)).)))))))))))))))...	79	56.5	-29.7	0.6	1	2.5	0	1.5	0.948759	2.46461	0	1.27624	low
113	127	pgi-MIR6138-p5_1ss14TC	GTTACGTTTGGATCGAAG	18	gi408832077	+	204624828	204624963	aaccagttaggccttgttcgGTTACGTTTGGATCGAAGtggattgagggggattaaatctctttctattcaattttgactggggagggatttaatcccctccaatccagacgcaaccgaataaggccttactgagc	1	pgi-MIR6138,	pgi-MIR6138	gtTACGTTTGGATTGAAGGAATGAAAtggaatggaatgaagagatgaatgatttgttccatttcagtcagaatgagtcattccataccctcccccaagtaataaaattcataatttggaaggaatgagaatgattcattccattccaatagaacaaccaaacacaaattttttttctcattccattccctcgttcactccaccgatccaaacgtagc	pgi-MIR6138-p5	gtTACGTTTGGATTGAAG	5'	New	gp2b	...((((.(((((((((((((((.(((((((((.....((((.....(((((((((((((((..(((.(((....))).)))..)))))))))))))))))))))))))))).))))))))))))))).))))...	130	45.6	-79	1.3	1.5	2	0	0	1.42314	1.97169	0	0	low
114	128	ssp-MIR444a-p3	TGAGGCAGGAACTGCATTACT	21	gi408832077	+	204730196	204730316	taagcagttcaaaatttatttgctggctgatctaacatttttttactttttcattcattagccattggtgtattgcatatggtggcaccaagcaTGAGGCAGGAACTGCATTACTtgcaag	2	ssp-MIR444a,ssp-MIR444b,	ssp-MIR444a	caagcatgaggcaggaactgcattacttgcaagaaagtcacaaaatcaattgcaggacatacttgtggttttcttgcaagttgTGCAGTTGTTGCCTCAAGCTTg	ssp-MIR444a-p3	tgaggcaggaactgcattact	3'	New	gp2b	...(((((((....((((..(((.(((((((.........................))))))).(((((((...((.....)).))))))))))))))....)))))))............	106	37.2	-28.5	0.6	35	35	21	46	33.2066	34.5045	26.0878	39.138	middle
115	129	osa-MIR444f-p5	TGCAGTTGTTGCCTCAAGCTT	21	gi408832077	+	204732299	204732362	ttgtggctttcttgcaagttgTGCAGTTGTTGCCTCAAGCTTGctgcctccctttgccagagct	12	zma-MIR444a,zma-MIR444b,osa-MIR444d,osa-MIR444f,osa-MIR444b,tae-MIR444b,tae-MIR444a,hvu-MIR444b,hvu-MIR444a,ssp-MIR444c,ssp-MIR444a,ssp-MIR444b,	osa-MIR444f	atggtggcaccaagcatgaggttacaactgcattacttgcaagggaatcacaagtcacaagaaacacatgttattacaatggataatcaatgggtcatcatactatgactttcttgcaagttgTGCAGTTGTTGCCTCAAGCTTgctgcctccg	osa-MIR444f-p5	TGCAGTTGTTGCCTCAAGCTT	5'	New	gp2b	....((((((...(((((....(((((.(((......)))..))))).....))))).))))))	60	51.6	-16.4	0.5	52	77	63	117.5	49.3355	75.91	78.2635	99.9722	middle
115	130	zma-miR444a_R+1_1ss12TC	TGCAGTTGTTGCCTCAAGCTTC	22	gi408832077	+	204732299	204732362	ttgtggctttcttgcaagttgTGCAGTTGTTGCCTCAAGCTTGctgcctccctttgccagagct	12	zma-MIR444a,zma-MIR444b,osa-MIR444d,osa-MIR444f,osa-MIR444b,tae-MIR444b,tae-MIR444a,hvu-MIR444b,hvu-MIR444a,ssp-MIR444c,ssp-MIR444a,ssp-MIR444b,	zma-MIR444b	tgacgagctagaggcagcaactgcatatcttgcaagaaaattggttttcgaaccataccgataattttcttgcaagttgTGCAGTTGTTGTCTCAAGCTTgctg	zma-miR444a	TGCAGTTGTTGTCTCAAGCTT	3'	Diff	gp2b	....((((((...(((((....(((((.(((......)))..))))).....))))).))))))	60	51.6	-16.4	0.5	0.5	0.5	0.5	0	0.474379	0.492922	0.621139	0	low
116	131	ptc-miR6478_R+1_1ss21GA	CCGACCTTAGCTCAGTTGGTAG	22	gi408832077	+	208681218	208681305	aaCCGACCTTAGCTCAGTTGGTAGagcggaggactgtagtgtatgcagaaaatccttaggtcgctggttcgaatccggcaggtcggat	1	ptc-MIR6478,	ptc-MIR6478	aCCGACCTTAGCTCAGTTGGTGgagcggagggctgtaggtcgctggttggattccggcaaggtcggatttcaattttgtaatttcttttctcaccgaccttagttcagaagttgcattgttttgtctgttgaggtggt	ptc-miR6478	CCGACCTTAGCTCAGTTGGTG	5'	Diff	gp2b	..((((((...((((........)))).((((((((((.....)))))....))))).....(((((.......))))).))))))..	84	52.3	-32.3	0.7	9.5	10	9.5	19.5	9.01321	9.85844	11.8016	16.5911	middle
117	132	osa-miR5073_L-1R-1_1ss19TA	TTTGGTGAATCGGAAACAATT	21	gi408832077	+	209973699	209973846	gtaactaaacccattctaaattttggaatattttaatgagagaaattagaaaaattcataattccagtattttttatttttcttattttgtttttttaattcctttagaaagagataagaataggTTTGGTGAATCGGAAACAATTtt	1	osa-MIR5073,	osa-MIR5073	ataagaattaGTTTGGTGAATCGGAAACTATTTttcaattttatagaaaaagtccatgtaattttatgatcaataatagttttcgttttccccaaaccgtctaaact	osa-miR5073	GTTTGGTGAATCGGAAACTATTT	3'	Diff	gp2b	...((((((((.(((((.................((((((((((((..(((((((.............)))))))))))))))))))...(((((((((.....)))))))))....))))).)))))))).................	128	22.3	-27.9	0.8	0.5	0	0	1.5	0.474379	0	0	1.27624	low
118	133	gma-MIR5032-p3_1ss2TG	AGAATGAAATAGAGCCACT	19	gi408832077	+	209977728	209977943	gtctcctttttttctttctttagagttttctatatgcacaatttctcgatgtttcgatgagaatttcttgactttccatatatagaaagagatagactataaatgacatctcttatgtcaataagaccaaaggaatggatattaaatgataggaagtgctaagaagtgaaatAGAATGAAATAGAGCCACTttgggcttccctatgaaatgaggca	1	gma-MIR5032,	gma-MIR5032	gacaccaaagatagggatattaaacgaatggaattagtatatggatgtaatataatgaaatAGAGCCACTTTTGGGTTCCCTATgaaatgaggcatagaaaggagccactgtgaagaagttttacgagttacgaaggaaacttcgagttca	gma-MIR5032-p3	ataatgaaatAGAGCCACT	3'	New	gp2b	(((((.((((((((((((.((((..((((((((........((((((((....)))).)))).....((((...(((((.......(((((((..............)))))))..(((.....))).......)))))..))))...))))))))..)))))))).))))............(((((......)))))......)))).))))).	16	32.9	-44.7	0.6	1	1.5	1	0	0.948759	1.47877	1.24228	0	low
119	134	osa-miR396d_R+3_1ss20GT	TCCACAGGCTTTCTTGAACTGTTC	24	gi408832077	+	211725197	211725279	ggaggaggccggcgccggcgtggccaaggacattTCCACAGGCTTTCTTGAACGGTTCttgccccggtgcatgtgcttctcgc	2	osa-MIR396h,osa-MIR396g,	osa-MIR396g	ggcgacgtcgaggcgtggaaggagtcgaggtggagctggagaggagcgccggcgccggcgccgtagctgggcgcgtcggcgtcgtgcggcggcggcgagatggagagcgcggacgggcggtagacggcggcggcggcggggggcggcattTCCACAGGCTTTCTTGAACGGttcttgccgc	osa-miR396d	TCCACAGGCTTTCTTGAACGG	3'	Diff	gp2b	.((((((..(((((((((...((.(((((((.......((((....))))....)))))))))))))))).))..))))))..	80	63.9	-33.1	0.6	1	0	0	0.5	0.948759	0	0	0.425413	low
120	135	osa-MIR396c-p3_1ss19AT	AGAAAGCTGTGGGAAGAATT	20	gi408832077	+	214340276	214340519	ataaggaaggagatcaagagagacattgaaaaatgcatggcagcagcatataggttagagagagcaacaatatgcagtgtgtatgtgtagcctctcaactcttcaagtccatgccatgcctttccacagctttcttgaacttcttcttcttcttctctcttggaacggcagctttcttcgaatctgtctctctctctctcatctccgaagacgaaggtcaAGAAAGCTGTGGGAAGAAATgaca	19	osa-MIR396c,sbi-MIR396c,bdi-MIR396e,	osa-MIR396c	tgccatgcctTTCCACAGCTTTCTTGAACTTctcttgtgcctcactcactttcattactggagagatatgcatcatcagtggaagcttatagggagaggagtgcaagaagagGGTCAAGAAAGCTGTGGGAAGaaatggca	osa-MIR396c-p3	AGAAAGCTGTGGGAAGaaat	3'	New	gp2b	...(((((((((.(((((((((.....((((...((((((((...((....(((((.(((((.((.(((.(((((.....)))))))).)))))))))).))....))...)))))))).)))).....))))))))).))))))))).((((((((..........(((((((((((.((...(((((.((..............)))))))....)))))))))))))))))))))......	89	43.9	-84.7	0.8	0	1	2	0	0	0.985844	2.48455	0	low
121	136	gma-MIR4995-p5_1ss2GT	ATTGGCTTGGTTAAGGGAA	19	gi408832077	-	5918120	5918174	cATTGGCTTGGTTAAGGAAAtagaatttccgtctctattaactgctaaggcatcg	1	gma-MIR4995,	gma-MIR4995	taaaactcatAGGCAGTGGCTTGGTTAAGGGaagccactggagccgtagtaaaagcaagtcttcaccgggcaattgtttatggacccgaa	gma-MIR4995-p5	AGTGGCTTGGTTAAGGGaa	5'	New	gp2b	...((.((((((..((..((((((.........))))))..)))))))).))...	49	40	-13.2	0.6	5.5	13	4.5	2	5.21817	12.816	5.59025	1.70165	middle
122	137	gma-MIR5368-p3_1ss17CA	GAGATACCACTCTGGAAGAGCTA	23	gi408832077	-	10513544	10513584	aatggcgcttctaagtGAGATACCACTCTGGAAGAGCTCgg	1	gma-MIR5368,	gma-MIR5368	actgtttcctgggattggctttgggctttcctgcacagcttaggtggagggcaaagaagacttccttctgagggggccagagccatcagagagataccactctggacgagctagaattctaaccttgtgccaggacctatgggccgagGGACAGTCTCAGGTAGACAgt	gma-MIR5368-p3	gagataccactctggacgagcta	3'	New	gp2b	...(((.((((((((((......)))).)))))).)))...	35	51.2	-13.7	0.7	1.5	0	0	1.5	1.42314	0	0	1.27624	low
123	138	ppe-MIR169b-p5_1ss3CA	TGATTTATGCAGCTGAGG	18	gi408832077	-	10580936	10581035	ataTGACTTATGCAGCTGAGGccgtatcatcaaaggcgactttcggccatcacagatatatttctatgaccattatggtatatctgcatatgagacaaca	1	ppe-MIR169b,	ppe-MIR169b	agtctcagagtgtttacatgaagcactagagattggattgCAGCCAAGGATGACTTGCCGGcatttacagtactcttgctttatgcagctgaggtttgccggcaagttgtctttggctacattttgctctcttcttctcatgtcagcctctgagact	ppe-MIR169b-p5	tgctttatgcagctgagg	5'	New	gp2b	...((.((((((.....(((((((.......((((....))))))))).)).((((((((...((((((...))))))))))))))..)))))).))...	94	40	-23.9	0.6	0	1	1	0	0	0.985844	1.24228	0	low
124	139	gma-miR6300_R+4	GTCGTTGTAGTATAGTGGTCAG	22	gi408832077	-	18989890	18989966	aaaGTCGTTGTAGTATAGTGGTGAGtattcccgcctgtcacgcgggtgacccgggttcgatccccggcaacggcgca	1	gma-MIR6300,	gma-MIR6300	aggtaaaaatacttaccactatattacaacaacttgtttgtgaaattcaatggtaattttaaataataaatgttttaatattaccgatagcatttgattatatttttgttttaaagttacatttgattatatcgctatcggctataatgtaagtcatattcatccaatatcatgcaacttttttgtatagatatattaatattactcgataatcatcaaGTCGTTGTAGTATAGTGGtaagtattcccgcc	gma-miR6300	GTCGTTGTAGTATAGTGG	5'	Diff	gp2b	...((((((((.......(((.((.....((((...(((((....))))).)))).....)).)))))))))))...	71	59.7	-26.6	0.6	25.5	16.5	14.5	28	24.1933	16.2664	18.013	23.8232	middle
125	140	gma-MIR5368-p5_1ss20TC	CCTGGGATTGGCTTTGGGCC	20	gi408832077	-	21499761	21499959	agaccctatgaagctttactgttcCCTGGGATTGGCTTTGGGCTtttcctgcgcagcttaggtggaaggcgaagaaggcccccttccgggggggcccgagccATCAGTGAGATACCACTCtggaagagctcggattctaaccttgtgtcagacccgcgggccaagggacagtctcaggtagacagtttctatggggcgt	2	bdi-MIR7767,gma-MIR5368,	gma-MIR5368	actgtttcctgggattggctttgggctttcctgcacagcttaggtggagggcaaagaagacttccttctgagggggccagagccatcagagagataccactctggacgagctagaattctaaccttgtgccaggacctatgggccgagGGACAGTCTCAGGTAGACAgt	gma-MIR5368-p5	cctgggattggctttgggct	5'	New	gp2b	...((((((((((((...(((...((((((((((..(..((((((((((.((...))...(((((..(((......((((((((....))))))))...))).((.....))..)))))..))))))))))..)......(((((.(((.........))))))))..)))))))))))))..)))))).))))))...	193	57.3	-81	0.7	14.5	7	6	2	13.757	6.90091	7.45366	1.70165	middle
125	141	gma-MIR5368-p3_1ss6AC	ATCAGCGAGATACCACTC	18	gi408832077	-	21499761	21499959	agaccctatgaagctttactgttcCCTGGGATTGGCTTTGGGCTtttcctgcgcagcttaggtggaaggcgaagaaggcccccttccgggggggcccgagccATCAGTGAGATACCACTCtggaagagctcggattctaaccttgtgtcagacccgcgggccaagggacagtctcaggtagacagtttctatggggcgt	2	bdi-MIR7767,gma-MIR5368,	gma-MIR5368	actgtttcctgggattggctttgggctttcctgcacagcttaggtggagggcaaagaagacttccttctgagggggccagagccatcagagagataccactctggacgagctagaattctaaccttgtgccaggacctatgggccgagGGACAGTCTCAGGTAGACAgt	gma-MIR5368-p3	atcagagagataccactc	3'	New	gp2b	...((((((((((((...(((...((((((((((..(..((((((((((.((...))...(((((..(((......((((((((....))))))))...))).((.....))..)))))..))))))))))..)......(((((.(((.........))))))))..)))))))))))))..)))))).))))))...	193	57.3	-81	0.7	7.5	5	7.5	3.5	7.11569	4.92922	9.31708	2.97789	low
126	142	gma-miR4995_R+2_1ss2GT	ATGCAGTGGCTTGGTTAAGGGAA	23	gi408832077	-	21501348	21501443	actcatAGGCAGTGGCTTGGTTAAGGGAAtggaacccaccggagccgtagcgaaagcgagtcttcatagggcgattgtcACTGCTTATGGACCCGA	2	ath-MIR3440b,gma-MIR4995,	gma-MIR4995	taaaactcatAGGCAGTGGCTTGGTTAAGGGaagccactggagccgtagtaaaagcaagtcttcaccgggcaattgtttatggacccgaa	gma-miR4995	AGGCAGTGGCTTGGTTAAGGG	5'	Diff	gp2b	..((((((((((((((..((((..((...(((...)))))..))))...((....))..((((.....))))....))))))))))))))......	28	54.2	-36.2	0.7	24	31	33.5	8.5	22.7702	30.5612	41.6163	7.23203	middle
126	143	gma-MIR4995-p3_1ss5TC	ATTGCTTATGGACCCGA	17	gi408832077	-	21501348	21501443	actcatAGGCAGTGGCTTGGTTAAGGGAAtggaacccaccggagccgtagcgaaagcgagtcttcatagggcgattgtcACTGCTTATGGACCCGA	2	ath-MIR3440b,gma-MIR4995,	gma-MIR4995	taaaactcatAGGCAGTGGCTTGGTTAAGGGaagccactggagccgtagtaaaagcaagtcttcaccgggcaattgtttatggacccgaa	gma-MIR4995-p3	attgtttatggacccga	3'	New	gp2b	..((((((((((((((..((((..((...(((...)))))..))))...((....))..((((.....))))....))))))))))))))......	28	54.2	-36.2	0.7	0	0	0.5	0	0	0	0.621139	0	low
127	144	vvi-MIR171f-p5_1ss12TG	ATGCTTGAATGGAAAAAC	18	gi408832077	-	31684319	31684386	ATGCTTGAATGGAAAAACtggaaccaattgctcttgggaggcatatgggctccatgtaagtctgtatt	1	vvi-MIR171f,	vvi-MIR171f	ttgaagaaagcgatgttggtgaggttcaatctgaagattgatttatgcttgaatgtaaaaactgatctcagaTTGAGCCGCGCCAATATCACTtttctgtggc	vvi-MIR171f-p5	atgcttgaatgtaaaaac	5'	New	gp2b	........(..((...((((((.(((..(((((....)).)))..)))..)))).))...))..)...	57	42.6	-15.7	0.5	0	0	2	0	0	0	2.48455	0	low
128	145	htu-miR160a_R+1_1ss20CT	TGCCTGGCTCCCTGTATGCTT	21	gi408832077	-	49254689	49254881	ttgagcaTGCCTGGCTCCCTGTATGCCTgcaggagtgccgtccgggaagtagcacatcgggccaccggcgccgccacggccgaggagggggcttccgtggaacatcggcgccgggaactggccctccagcggaagctccgggtacagtgggacgcacagcttcttcctgggcggcgagaagggcgtggctgtg	7	htu-MIR160a,pab-MIR160b,ppt-MIR160e,ppt-MIR160a,ppt-MIR160f,smo-MIR160b,smo-MIR160a,	htu-MIR160a	gcaTGCCTGGCTCCCTGTATGCCtcctgcaggaaaacaactgctgggggtatgagggttgactgaaaaggacggtggaagggcaaaaccgtct	htu-miR160a	TGCCTGGCTCCCTGTATGCC	5'	Diff	gp2b	...(((((((((..(((((((((....))))))...(((((((((((((.(((....((..((.(((((((((((((((((........)))...))))).....)))))))))..((((((((...(((....)))..)))).))))))..))....))).))))))))))))))))..))))))).))...	187	68.9	-103.3	0.8	1.5	2	5	1	1.42314	1.97169	6.21139	0.850827	low
129	146	ath-miR157a	TTGACAGAAGATAGAGAGCAC	21	gi408832077	-	77945135	77945164	ccagctgtTTGACAGAAGAGAGAGAGCACg	76	ath-MIR157c,ath-MIR157b,ath-MIR157a,aly-MIR157a,aly-MIR157b,aly-MIR157c,bna-MIR156c,bna-MIR156b,bna-MIR156g,bol-MIR157a,bra-MIR157a,cca-MIR156c,han-MIR156c,hci-MIR156b,cpa-MIR156e,cpa-MIR156f,cme-MIR156b,cme-MIR156h,cme-MIR156g,hbr-MIR156,mes-MIR156h,mes-MIR156i,mes-MIR156j,rco-MIR156h,rco-MIR156g,rco-MIR156f,ahy-MIR156b,gma-MIR156d,gma-MIR156m,gma-MIR156c,gma-MIR156j,gma-MIR156i,gma-MIR156e,gma-…	ath-MIR157a	gtgTTGACAGAAGATAGAGAGCACagatgatgagatacaattcggagcatgttctttgcatcttactcctttgtgctctctagccttctgtcatcacc	ath-miR157a	TTGACAGAAGATAGAGAGCAC	3'	Yes	gp2b	...(((.(((..........))).)))...	24	53.3	-3.7	0.2	1	1	0	1.5	0.948759	0.985844	0	1.27624	low
130	147	osa-MIR5339-p3_1ss3AG	AAGTTTGATGTTTGAAAT	18	gi408832077	-	82443729	82443854	ttgtcaaagtatctgctgttcgtgtcatgagtcgtgtcagtgttggtttaataatggaccggttgtgttgtgtgtgcgtactacccagaactatgacaaatcatgaatAAGTTTGATGTTTGAAAT	1	osa-MIR5339,	osa-MIR5339	atgctgtaaggcatcgttaaCAGATAGAGAATCTTCTCAGAaaattctccaaatttgatgtttgaaatctgactgattctttgagaactgtgagcctgtagttaagctatcagcttgaaatcctttactgcagcactacatactccggaaccttgttactgttattagccaccagcaagccagctcaatttacagttagtgccaccacaaaaggactcttcccagttatatgtaagctataccacccagatattcagctacaccttgaaggcataagaagcatatgcttttggatacaatcaaatggagaatctgatgggaatattctttatctgttaacaacaaacaaaggctcag	osa-MIR5339-p3	aaatttgatgtttgaaat	3'	New	gp2b	...(((((.((((.(((.......((((((....(((((.....((((........))))......(((.((.(((.....))).)).)))..)))))..))))))...)))..)))))))))...	120	38.9	-27.6	0.6	0	1	0	0	0	0.985844	0	0	low
131	148	gma-MIR5368-p5_1ss16AG	GCTTAGGTGGAGGGCGAAGAA	21	gi408832077	-	153668626	153668736	gattggctttgggattttccttcgcaGCTTAGGTGGAAGGCGAAGAAggcccctttctggggggcccgagtCATCAGTGAGATACCACTCtggaagagcttggattctaac	1	gma-MIR5368,	gma-MIR5368	actgtttcctgggattggctttgggctttcctgcacagcttaggtggagggcaaagaagacttccttctgagggggccagagccatcagagagataccactctggacgagctagaattctaaccttgtgccaggacctatgggccgagGGACAGTCTCAGGTAGACAgt	gma-MIR5368-p5	gcttaggtggagggcaaagaa	5'	New	gp2b	((.(((((...........((((((..((.....))...))))))..(((((((.....)))))))..)))))))....(((..((((((.....)))..)))..)))...	26	53.2	-36.3	0.6	0	1.5	0	0	0	1.47877	0	0	low
131	149	gma-MIR5368-p3_1ss7AC	CATCAGCGAGATACCACTC	19	gi408832077	-	153668626	153668736	gattggctttgggattttccttcgcaGCTTAGGTGGAAGGCGAAGAAggcccctttctggggggcccgagtCATCAGTGAGATACCACTCtggaagagcttggattctaac	1	gma-MIR5368,	gma-MIR5368	actgtttcctgggattggctttgggctttcctgcacagcttaggtggagggcaaagaagacttccttctgagggggccagagccatcagagagataccactctggacgagctagaattctaaccttgtgccaggacctatgggccgagGGACAGTCTCAGGTAGACAgt	gma-MIR5368-p3	catcagagagataccactc	3'	New	gp2b	((.(((((...........((((((..((.....))...))))))..(((((((.....)))))))..)))))))....(((..((((((.....)))..)))..)))...	26	53.2	-36.3	0.6	0.5	0	0	0.5	0.474379	0	0	0.425413	low
132	150	gma-MIR4995-p3_1ss9GT	GTGGCTTGTTTAAGGGAA	18	gi408832077	-	156315787	156315930	cctgtgctccaaactcaacaatgtcccaaatgcttgcgtggagtgaggttaggtgatgcctcattttatcactccacatacaataatattcaccatcaaaatatgGTGGCTTGCTTAAGGGAAcagaaagtaaaggagcacgct	1	gma-MIR4995,	gma-MIR4995	taaaactcatAGGCAGTGGCTTGGTTAAGGGaagccactggagccgtagtaaaagcaagtcttcaccgggcaattgtttatggacccgaa	gma-MIR4995-p3	GTGGCTTGGTTAAGGGaa	3'	New	gp2b	...(((((((..(((......((((((....((..(((((((((((....(..(((....)))..)..))))))))).............((((((......))))))))..))....)))).))...)))...)))))))...	138	43.1	-48.5	0.8	0.5	4	0	0	0.474379	3.94337	0	0	low
133	151	ppt-miR894_R-3	CGTTTCACGTCGGGTTC	17	gi408832077	-	176113420	176113503	tCGATTCACGTCGGGTTCaattttaataatacttgtttttttttctaataacaaaacgatcttcagtgagattttgaactctta	1	ppt-MIR894,	ppt-MIR894	cataattcaaataatccaaaaaaaataaaccaaataccttccacctcaagCGTTTCACGTCGGGTTCACCaaatatgttgtattatgtgaagttttgattgagaatgcaccgagcacttggctatggaaggtaaaagaaaattgcaacaaaaagtcctaacaatccaataggattatagaaaatttataattaaacgttaacaatcataatcaaacaata	ppt-miR894	CGTTTCACGTCGGGTTCACC	5'	Diff	gp2b	............((((((((............(((((.((......)).)))))...((((((....))))))))))))))...	69	28.6	-12.8	0.5	2	0	0.5	0	1.89752	0	0.621139	0	low
134	152	zma-MIR444a-p5	CAAGTTGTGCAGTTGTTGTCT	21	gi408832077	-	177230896	177230939	ttttcttgCAAGTTGTGCAGTTGTTGTCTCAAGCTTgctgcctc	10	zma-MIR444a,zma-MIR444b,osa-MIR444c,osa-MIR444b,osa-MIR444d,osa-MIR444f,hvu-MIR444b,ssp-MIR444c,ssp-MIR444b,ssp-MIR444a,	zma-MIR444a	caagctagaggcagcaactgcataccttgcaagaaaaaatcggttttgttgacgtaccgatgattttcttgcaagttgTGCAGTTGTTGTCTCAAGCTTg	zma-MIR444a-p5	caagttgTGCAGTTGTTGTCT	5'	New	gp2b	.......(((((((..((((...))))....)))))))......	31	45.5	-8.5	0.4	5.5	5.5	5.5	12.5	5.21817	5.42214	6.83253	10.6353	middle
134	153	zma-miR444a_1ss12TC	TGCAGTTGTTGCCTCAAGCTT	21	gi408832077	-	177230896	177230939	ttttcttgCAAGTTGTGCAGTTGTTGTCTCAAGCTTgctgcctc	10	zma-MIR444a,zma-MIR444b,osa-MIR444c,osa-MIR444b,osa-MIR444d,osa-MIR444f,hvu-MIR444b,ssp-MIR444c,ssp-MIR444b,ssp-MIR444a,	zma-MIR444b	tgacgagctagaggcagcaactgcatatcttgcaagaaaattggttttcgaaccataccgataattttcttgcaagttgTGCAGTTGTTGTCTCAAGCTTgctg	zma-miR444a	TGCAGTTGTTGTCTCAAGCTT	3'	Diff	gp2b	.......(((((((..((((...))))....)))))))......	31	45.5	-8.5	0.4	109	126	109.5	260	103.415	124.216	136.029	221.215	middle
135	154	zma-MIR444a-p5	TAGAGGCAGCAACTGCATACC	21	gi408832077	-	177238640	177238716	agcTAGAGGCAGCAACTGCATATCttgcaagaaaattgtaagtaattgtttcgtaattactcacactacgtctcaga	4	zma-MIR444b,zma-MIR444a,osa-MIR444a,ssp-MIR444c,	zma-MIR444a	caagctagaggcagcaactgcataccttgcaagaaaaaatcggttttgttgacgtaccgatgattttcttgcaagttgTGCAGTTGTTGTCTCAAGCTTg	zma-MIR444a-p5	tagaggcagcaactgcatacc	5'	New	gp2b	..((.(((((......((((.....)))).......(((.((((((((.....)))))))).)))....))))))).	74	37.7	-18	0.6	5.5	5.5	5.5	12.5	5.21817	5.42214	6.83253	10.6353	middle
136	155	gma-MIR5368-p5_1ss11GT	CCTGGGATTGTCTTTGGGCTT	21	gi408832077	-	180857063	180857237	tttactgttcCCTGGGATTGGCTTTGGGCTTttcctgcgcagcttaggtggaaggcgaagaaggcccccttccgggggggcccgagccatcagtgagataccactctggaagagctcggattctaaccttgtgtcagacccgcgggccaAGGGACAGTCTCAGGTAGACagtttc	1	gma-MIR5368,	gma-MIR5368	actgtttcctgggattggctttgggctttcctgcacagcttaggtggagggcaaagaagacttccttctgagggggccagagccatcagagagataccactctggacgagctagaattctaaccttgtgccaggacctatgggccgagGGACAGTCTCAGGTAGACAgt	gma-MIR5368-p5	cctgggattggctttgggctt	5'	New	gp2b	...((((((.((((((((((..(..((((((((((.((...))...(((((..(((......((((((((....))))))))...))).((.....))..)))))..))))))))))..)......(((((.(((.........))))))))..))))))))))..))))))...	169	57.7	-72.5	0.7	10.5	8	5.5	0.5	9.96197	7.88675	6.83253	0.425413	low
136	156	gma-miR5368_L+2R-1	AAGGACAGTCTCAGGTAGAC	20	gi408832077	-	180857063	180857237	tttactgttcCCTGGGATTGGCTTTGGGCTTttcctgcgcagcttaggtggaaggcgaagaaggcccccttccgggggggcccgagccatcagtgagataccactctggaagagctcggattctaaccttgtgtcagacccgcgggccaAGGGACAGTCTCAGGTAGACagtttc	1	gma-MIR5368,	gma-MIR5368	actgtttcctgggattggctttgggctttcctgcacagcttaggtggagggcaaagaagacttccttctgagggggccagagccatcagagagataccactctggacgagctagaattctaaccttgtgccaggacctatgggccgagGGACAGTCTCAGGTAGACAgt	gma-miR5368	GGACAGTCTCAGGTAGACA	3'	Diff	gp2b	...((((((.((((((((((..(..((((((((((.((...))...(((((..(((......((((((((....))))))))...))).((.....))..)))))..))))))))))..)......(((((.(((.........))))))))..))))))))))..))))))...	169	57.7	-72.5	0.7	134	79	91	122.5	127.134	77.8816	113.047	104.226	middle
137	157	gma-MIR4995-p5_1ss4GT	GCATTGGCTTGGTTAAGGGAA	21	gi408832077	-	180858354	180858449	actcatagGCAGTGGCTTGGTTAAGGGAAtggaacccaccggagccgtagcgaaagcgagtcttcatagggcgattgtcACTGCTTATGGACCCGA	1	gma-MIR4995,	gma-MIR4995	taaaactcatAGGCAGTGGCTTGGTTAAGGGaagccactggagccgtagtaaaagcaagtcttcaccgggcaattgtttatggacccgaa	gma-MIR4995-p5	GCAGTGGCTTGGTTAAGGGaa	5'	New	gp2b	..((((((((((((((..((((..((...(((...)))))..))))...((....))..((((.....))))....))))))))))))))......	28	54.2	-36.2	0.7	33.5	31	34	9	31.7834	30.5612	42.2374	7.65744	middle
137	158	gma-MIR4995-p3_1ss5TC	ATTGCTTATGGACCCGA	17	gi408832077	-	180858354	180858449	actcatagGCAGTGGCTTGGTTAAGGGAAtggaacccaccggagccgtagcgaaagcgagtcttcatagggcgattgtcACTGCTTATGGACCCGA	1	gma-MIR4995,	gma-MIR4995	taaaactcatAGGCAGTGGCTTGGTTAAGGGaagccactggagccgtagtaaaagcaagtcttcaccgggcaattgtttatggacccgaa	gma-MIR4995-p3	attgtttatggacccga	3'	New	gp2b	..((((((((((((((..((((..((...(((...)))))..))))...((....))..((((.....))))....))))))))))))))......	28	54.2	-36.2	0.7	0	0	0.5	0	0	0	0.621139	0	low
138	159	osa-MIR162a-p5	AGTGGTTTATCGATCCCTTCC	21	gi408832077	-	182040356	182040483	ggcgcAGTGGTTTATCGATCTCTTCCttgccttgtgctggtccggccgggagtggtggttcaagcgttttattgttgcagcagctcgcaaacaacgcgggaatcggTCGATAAACCTCTGCATCCAGC	30	osa-MIR162a,osa-MIR162b,ath-MIR162a,ath-MIR162b,aly-MIR162a,aly-MIR162b,hpe-MIR162a,htu-MIR162a,cpa-MIR162a,cme-MIR162,rco-MIR162,aau-MIR162,gma-MIR162a,gma-MIR162c,gma-MIR162b,mtr-MIR162,vun-MIR162,lus-MIR162a,lus-MIR162b,ghr-MIR162a,mdm-MIR162b,mdm-MIR162a,ppe-MIR162,csi-MIR162,ptc-MIR162a,ptc-MIR162b,nta-MIR162a,nta-MIR162b,vvi-MIR162,cln-MIR162,	osa-MIR162a	ggtgatgcctgggcgcagtggtttatcgatcccttccctgccttgtggcgctgatccaggagcggcgaatttctttgagagggtgttctttttttttcttccttttggtccttgttgcagccaacgacaacgcgggaatcgaTCGATAAACCTCTGCATCCAGttctcgcc	osa-MIR162a-p5	agtggtttatcgatcccttcc	5'	New	gp2b	((.((((.((((((((((((..((((..(((............)))..))))....(((((..(((((...((((.((....))..))))..)))))..))))))))))))))))).))))..))...	125	55.5	-49.9	0.7	1	0	0	0	0.948759	0	0	0	low
138	160	osa-miR162a_R+1	TCGATAAACCTCTGCATCCAGT	22	gi408832077	-	182040356	182040483	ggcgcAGTGGTTTATCGATCTCTTCCttgccttgtgctggtccggccgggagtggtggttcaagcgttttattgttgcagcagctcgcaaacaacgcgggaatcggTCGATAAACCTCTGCATCCAGC	30	osa-MIR162a,osa-MIR162b,ath-MIR162a,ath-MIR162b,aly-MIR162a,aly-MIR162b,hpe-MIR162a,htu-MIR162a,cpa-MIR162a,cme-MIR162,rco-MIR162,aau-MIR162,gma-MIR162a,gma-MIR162c,gma-MIR162b,mtr-MIR162,vun-MIR162,lus-MIR162a,lus-MIR162b,ghr-MIR162a,mdm-MIR162b,mdm-MIR162a,ppe-MIR162,csi-MIR162,ptc-MIR162a,ptc-MIR162b,nta-MIR162a,nta-MIR162b,vvi-MIR162,cln-MIR162,	osa-MIR162a	ggtgatgcctgggcgcagtggtttatcgatcccttccctgccttgtggcgctgatccaggagcggcgaatttctttgagagggtgttctttttttttcttccttttggtccttgttgcagccaacgacaacgcgggaatcgaTCGATAAACCTCTGCATCCAGttctcgcc	osa-miR162a	TCGATAAACCTCTGCATCCAG	3'	Diff	gp2b	((.((((.((((((((((((..((((..(((............)))..))))....(((((..(((((...((((.((....))..))))..)))))..))))))))))))))))).))))..))...	125	55.5	-49.9	0.7	1	2	3	2	0.948759	1.97169	3.72683	1.70165	low
139	161	osa-MIR5529-p5_1ss3TA	TTAGTGTGGATGATTTAGAA	20	gi408832077	-	209971850	209972061	aaggatggattgTTAGTGTGGATGATTTAGAAgatataattgggggacatgtatggttgggttccatttgtgtacttggcggaatttggcatatcttaaccaaaccctttgcatgggctcgccgtgcatttgtatggtctggcgaatcttacttgtcttatagtttatgtgctttatctgtttttgtttttatcgcttgattttttgtttgg	2	osa-MIR5529,bna-MIR393,	osa-MIR5529	atatgtgtgagcgtggtgttgcgtgtgatgtttgtagtgaaattgaaaaaaaaaagtaggtttagtatgcataaataaatgttctcattatttgtgtggatgatttagaaacggacgaactaattacataccggggtaagatcgattgaaattccattagagcgcaatgaatccccgagacaattgaattacaccaatgatcgcccaaaaaaataaagagtacaaagtcatgtcaccgaggctaaattcgcctcactacttgtgtggatgtacaaaagagaccattaatttcaatctacaGTTTCATCCATGGACACCGCAttgtccattg	osa-MIR5529-p5	tttgtgtggatgatttagaa	5'	New	gp2b	...((..((..(((((.((.(((((.....(((((((((.((((...((........))...)))).)))))).))).(((((....(((((((....((((.((....(((((((.....)))))))...)).))))..(((((.......))))).........)))))))...)))))........))))))))))))..))..))...	206	38.7	-47.5	0.6	2.5	0	0.5	0.5	2.3719	0	0.621139	0.425413	low
140	162	gma-MIR5368-p5_1ss10AG	CTTTCCTGCGCAGCTTAGG	19	gi408832077	-	209979899	209980066	ctgttccctgggattggctttgggcTTTTCCTGCGCAGCTTAGGtggaaggcgaagaaggcccccttccgggggggcccgagCCATCAGTGAGATACCACTCtggaagagctcggattctaaccttgtgtcagacccgcgggccaagggacagtctcaggtagacagt	2	bdi-MIR7767,gma-MIR5368,	gma-MIR5368	actgtttcctgggattggctttgggctttcctgcacagcttaggtggagggcaaagaagacttccttctgagggggccagagccatcagagagataccactctggacgagctagaattctaaccttgtgccaggacctatgggccgagGGACAGTCTCAGGTAGACAgt	gma-MIR5368-p5	ctttcctgcacagcttagg	5'	New	gp2b	(((((.((((((((((..(..((((((((((.((...))...(((((..(((......((((((((....))))))))...))).((.....))..)))))..))))))))))..)......(((((.(((.........))))))))..))))))))))..))))).	98	59.5	-70.9	0.7	12.5	9	7	2	11.8595	8.87259	8.69594	1.70165	middle
140	163	gma-MIR5368-p3_2ss8AT20CA	CCATCAGTGAGATACCACTA	20	gi408832077	-	209979899	209980066	ctgttccctgggattggctttgggcTTTTCCTGCGCAGCTTAGGtggaaggcgaagaaggcccccttccgggggggcccgagCCATCAGTGAGATACCACTCtggaagagctcggattctaaccttgtgtcagacccgcgggccaagggacagtctcaggtagacagt	2	bdi-MIR7767,gma-MIR5368,	gma-MIR5368	actgtttcctgggattggctttgggctttcctgcacagcttaggtggagggcaaagaagacttccttctgagggggccagagccatcagagagataccactctggacgagctagaattctaaccttgtgccaggacctatgggccgagGGACAGTCTCAGGTAGACAgt	gma-MIR5368-p3	ccatcagagagataccactc	3'	New	gp2b	(((((.((((((((((..(..((((((((((.((...))...(((((..(((......((((((((....))))))))...))).((.....))..)))))..))))))))))..)......(((((.(((.........))))))))..))))))))))..))))).	98	59.5	-70.9	0.7	11	3	4.5	3	10.4363	2.95753	5.59025	2.55248	middle
141	164	gma-MIR4995-p5_1ss4GT	GCATTGGCTTGGTTAAGGGAA	21	gi408832077	-	209981503	209981551	actcatagGCAGTGGCTTGGTTAAGGGAAtggaacccaccggagccgta	1	gma-MIR4995,	gma-MIR4995	taaaactcatAGGCAGTGGCTTGGTTAAGGGaagccactggagccgtagtaaaagcaagtcttcaccgggcaattgtttatggacccgaa	gma-MIR4995-p5	GCAGTGGCTTGGTTAAGGGaa	5'	New	gp2b	.............((((((((...(((.......)))))).)))))...	33	55.1	-13	0.5	33.5	31	34	9	31.7834	30.5612	42.2374	7.65744	middle
142	165	hbr-MIR6173-p5_1ss5CT	ACAGTGCTGTAGCTAACGCGTT	22	gi408832077	-	209985162	209985334	ggattagagaccccagtagtcctagccgtaaacgatggatattaggtgctgtgcgactcgacccgtGCAGTGCTGTAGCTAACGCGTTaagtatcccgcctagggagtacgttcgcaagaatgaaactcaaaggaattgacgggggcccgcacaaGCGGTGGAGCATGTGGTT	2	hbr-MIR6173,gma-MIR1524,	hbr-MIR6173	cgctgtgcgtatcgacccgtgcagtatccatcgtttaaagctaggggagcggaatgggattagataccccagtagtcctaAGCCGTAAACGATGGATACTgcacgggtcgatacggcacagcgctgtagctaacgcgtta	hbr-MIR6173-p5	acagcgctgtagctaacgcgtt	5'	New	gp2b	........((((.((((..(((...((((.......(((((((.((..(((..((........))..)))..))...((....))....)))))))..(((...((((.(((((....)))))..))))..))).....))))....((((....)))).))))).)).))))	30	53.8	-57.1	0.6	1	1	0.5	1	0.948759	0.985844	0.621139	0.850827	low
142	166	gma-MIR1524-p3_2ss16CG17GT	GCGGTGGAGCATGAGGTT	18	gi408832077	-	209985162	209985334	ggattagagaccccagtagtcctagccgtaaacgatggatattaggtgctgtgcgactcgacccgtGCAGTGCTGTAGCTAACGCGTTaagtatcccgcctagggagtacgttcgcaagaatgaaactcaaaggaattgacgggggcccgcacaaGCGGTGGAGCATGTGGTT	2	hbr-MIR6173,gma-MIR1524,	gma-MIR1524	gcgacttattggagttcattcttcgcactctctcggaaaccacttgtttccaatcatctaatcagacgatagcagactcaagaaagacgtttccttcccagatccttctagaccatttgcaaaccgtctccttccccgaatccattctccaaaccctcgatccttgaggagctccaccaccgtgacggcgctccggtctccgccgtcaattgtgccgtcgcggtggagcatgagcgtcttcatgagtctgaaagggaattataggaactactttcctgattaggttattggaaacaagtggtttcCGAGTCCGAGGAAGGAACTCCaacgcccaac	gma-MIR1524-p3	gcggtggagcatgagcgt	3'	New	gp2b	........((((.((((..(((...((((.......(((((((.((..(((..((........))..)))..))...((....))....)))))))..(((...((((.(((((....)))))..))))..))).....))))....((((....)))).))))).)).))))	30	53.8	-57.1	0.6	0	0	0	1	0	0	0	0.850827	low
143	167	osa-MIR812q-p5_1ss20TG	ACTTATTTTGGGACGGAGGGAGTA	24	gi408832077	-	210022769	210022896	ACTTATTTTGGGACGGAGAGAGTAtattgcttctttaggctttctggtttggtgatatagggtataactgtatcatcagtccttgtgctttggaaaacggaaaaccaatttgtgatgtaaacttcaga	1	osa-MIR812q,	osa-MIR812q	tactccatccgtctcaaaataagtgcagttttgcactattcatacttaacatttgaacgttcgtcttatttgaaaattttttatgattagtatttttattgctattagatgttaaaacataaatagtactttatgtgtgactaaatattttcaattttttcacaaaattttcaaataagacggacagtcaaACGTTGGGTACGAATATCTACGGCtgcacttattttgggacggaggtagta	osa-MIR812q-p5	acttattttgggacggaggtagta	5'	New	gp2b	..............((((....(((((..(....((.((.((((((..((((((((((((.......))))))))))))(((.........)))...)))))).))))...)..)))))..))))...	111	37.5	-31.6	0.7	1	0	0	0	0.948759	0	0	0	low
144	168	sbi-miR164b_R-3_1ss17GT	TGGAGAAGCAGGGCACTT	18	gi408832077	-	212220241	212220431	ggagggggcgagcagaccgtgcTGGAGAAGCAGGGCACGTgctcgtcgacccggcccgtcggcgtggcgcctcaggccgccgccggccgctggtctgggcctctggggtctgctagctggctgcatgcgcgcggtcgatcgtcgcatgcagcacgtgcgctccttctccagcatgtcttctcgcccccatc	8	sbi-MIR164b,far-MIR164a,	sbi-MIR164b	gaggggcgagcaaaccgtgcTGGAGAAGCAGGGCACGTGCTcgtcgtcgctgcatgcgtggtcgtcgtcgcagcacgtgcgctccttctccaacatggcttctcgccccca	sbi-miR164b	TGGAGAAGCAGGGCACGTGCT	5'	Diff	gp2b	...(((((((((.(((.(((((((((((((.((.((((((((((((((((..((((((......))).)))...((((((((((((((((((((..(((((.....))))))))))).)))))...))).))))))....)))).))).))))))))).)).)))))))))))))))).)))))))))...	185	71.7	-124.7	0.9	0	0	1	1	0	0	1.24228	0.850827	low
145	169	gma-MIR5368-p5_2ss7AT17CT	CATCAGTGAGATACCATTC	19	gi408832102	+	11642763	11642867	gatggcccagctgcgccagggtccgagcCATCAGTGAGATACCATTCTGGAAGAGCTCGGATTCtaaccttgtgtcagaaccgcgggccaagggacagtctcagg	2	bdi-MIR7767,gma-MIR5368,	gma-MIR5368	actgtttcctgggattggctttgggctttcctgcacagcttaggtggagggcaaagaagacttccttctgagggggccagagccatcagagagataccactctggacgagctagaattctaaccttgtgccaggacctatgggccgagGGACAGTCTCAGGTAGACAgt	gma-MIR5368-p5	catcagagagataccactc	5'	New	gp2b	..((((((..((((((.(((((((((((..((((((......))..))))....)))))))).....))).))).)))......)))))).(((.....)))...	88	59	-36.1	0.6	0	1	0	0	0	0.985844	0	0	low
145	170	bdi-MIR7767-p3_1ss17GC	TGGAAGAGCTCGGATTC	17	gi408832102	+	11642763	11642867	gatggcccagctgcgccagggtccgagcCATCAGTGAGATACCATTCTGGAAGAGCTCGGATTCtaaccttgtgtcagaaccgcgggccaagggacagtctcagg	2	bdi-MIR7767,gma-MIR5368,	bdi-MIR7767	ttgatggctgCCCCAAGCTGAGAGCTCTCCCacgacagcttggacaggaggccacctgcttggaagagctcggattgagAGGAGCAAGCAGCTTGAAGGTggtggaggacc	bdi-MIR7767-p3	tggaagagctcggattg	3'	New	gp2b	..((((((..((((((.(((((((((((..((((((......))..))))....)))))))).....))).))).)))......)))))).(((.....)))...	88	59	-36.1	0.6	62	37.5	35	25	58.823	36.9691	43.4797	21.2707	middle
146	171	gma-MIR5368-p5_1ss22CT	CTGGGATTGGCTTTGGGCTTTTC	23	gi408832102	+	14850426	14850586	CTGGGATTGGCTTTGGGCTTTTCgtgcgcagcttaggtggaaggtgaagaaggcccccttccgggggacccgagcCATCAGTGAGATACCACTCtagaagagctcagattctaactttgggtgggtcagacccgcgggcaaagggacagtctcaggtagac	1	gma-MIR5368,	gma-MIR5368	actgtttcctgggattggctttgggctttcctgcacagcttaggtggagggcaaagaagacttccttctgagggggccagagccatcagagagataccactctggacgagctagaattctaaccttgtgccaggacctatgggccgagGGACAGTCTCAGGTAGACAgt	gma-MIR5368-p5	ctgggattggctttgggctttcc	5'	New	gp2b	(((((((((..((((((((((((..((...)).(((((((..(((......(((((((....))))).))...))).((.....))..)))).)))))))))))))))......(((((.(((((.....)))))...)))))...)))))))))......	97	57.1	-59.7	0.6	4	3	4.5	2	3.79503	2.95753	5.59025	1.70165	low
146	172	gma-MIR5368-p3_1ss7AT	CATCAGTGAGATACCACTC	19	gi408832102	+	14850426	14850586	CTGGGATTGGCTTTGGGCTTTTCgtgcgcagcttaggtggaaggtgaagaaggcccccttccgggggacccgagcCATCAGTGAGATACCACTCtagaagagctcagattctaactttgggtgggtcagacccgcgggcaaagggacagtctcaggtagac	1	gma-MIR5368,	gma-MIR5368	actgtttcctgggattggctttgggctttcctgcacagcttaggtggagggcaaagaagacttccttctgagggggccagagccatcagagagataccactctggacgagctagaattctaaccttgtgccaggacctatgggccgagGGACAGTCTCAGGTAGACAgt	gma-MIR5368-p3	catcagagagataccactc	3'	New	gp2b	(((((((((..((((((((((((..((...)).(((((((..(((......(((((((....))))).))...))).((.....))..)))).)))))))))))))))......(((((.(((((.....)))))...)))))...)))))))))......	97	57.1	-59.7	0.6	0.5	0	1	0.5	0.474379	0	1.24228	0.425413	low
147	173	osa-miR535-5p	TGACAACGAGAGAGAGCACGC	21	gi408832102	+	17266725	17266935	TGACAACGAGAGAAAGCACGCgtgtgcggatgagtttggcactgacaggccggccccactgggcagcgagagagagagggggagagagggcgcgcgttggatgggctgacgagcgggggtcgcctgccagggaggaagcagacgcgcgggcgcgcgcgaggcctaggtgggccgagctaggttggctgggccgatttggctttttttcttt	15	osa-MIR535,cpa-MIR535,mes-MIR535b,mes-MIR535a,rco-MIR535,aqc-MIR535,mdm-MIR535a,ppe-MIR535a,vvi-MIR535a,vvi-MIR535c,pab-MIR535,ppt-MIR535d,ppt-MIR535c,ppt-MIR535a,ppt-MIR535b,	osa-MIR535	ggcggTGACAACGAGAGAGAGCACGCcggtgcggcggtcacggtgagccggcccgcggcggcgtacctgcGTGCTTTCTCCCGTTGTCACTgcc	osa-miR535-5p	TGACAACGAGAGAGAGCACGC	5'	Yes	gp2b	.......((((((((((.((((((((((..((..((.....(((.(((((.((((((.((........))....................(((.(((..(.....)..))).)))))))))))))).)))....))..))..)))))..))))).)).(((((.(..(.((((.((((.....)))).)))).)..)))))))))))))).	203	65.9	-84.9	0.6	8	0	5	1	7.59007	0	6.21139	0.850827	low
148	174	gma-MIR5032-p3_1ss5TG	AATAGAATGAAATAGAGCCACT	22	gi408832102	+	47556337	47556537	tcatggcatgggtctccttttttctttctttagagttttctatatgcactatttctcaatgtttcgatgagaatttctttactttccatatatagaaagagatagactataaatgacatctcttatgtcaataagccaaaggaatggatattaaatgataggaagtgctaagaagtgaAATAGAATGAAATAGAGCCACTt	1	gma-MIR5032,	gma-MIR5032	gacaccaaagatagggatattaaacgaatggaattagtatatggatgtaatataatgaaatAGAGCCACTTTTGGGTTCCCTATgaaatgaggcatagaaaggagccactgtgaagaagttttacgagttacgaaggaaacttcgagttca	gma-MIR5032-p3	aatataatgaaatAGAGCCACT	3'	New	gp2b	...((((.((..((......((((((((.((((..((((((((.....((((((((...(((....(((.(((..........))))))..)))...))))))))........((((((.....)))))).....(((......)))..........))))))))..)))))))).))))......))..))..))))...	195	31.3	-37.8	0.6	1	0	0	0	0.948759	0	0	0	low
149	175	hbr-miR6173_L-3	CGTAAACGATGGATACT	17	gi408832102	+	59144940	59145163	aatgggattagagaccccagtagtcctagcCGTAAACGATGGATACTaggtgctgtgcgactcgacccgtgcagtgctgtagctaacgcgttaagtatcccgcctggggagtacgttcgcaagaatgaaactcaaaggaattgacgggggcccgcacaagcggtggagcatgtggtttaattcgatgcaaagcgaagaaccttaccagggcttgacatgccggg	1	hbr-MIR6173,	hbr-MIR6173	cgctgtgcgtatcgacccgtgcagtatccatcgtttaaagctaggggagcggaatgggattagataccccagtagtcctaAGCCGTAAACGATGGATACTgcacgggtcgatacggcacagcgctgtagctaacgcgtta	hbr-miR6173	AGCCGTAAACGATGGATACT	5'	Diff	gp2b	...............(((.((((((....((((.......(((((((.((..(((..((........))..)))..))...((....))....)))))))..(((...((((.(((((....)))))..))))..))).....)))).(((((..(((.((......)).)))(((((..((((........)))))))))......))))).))).))).)))	60	53.6	-74.6	0.6	88	97.5	58	133	83.4908	96.1198	72.0521	113.16	middle
150	176	osa-miR444a-3p.2	TGCAGTTGCTGCCTCAAGCTT	21	gi408832102	+	82194258	82194396	aaatatttattgtacgttagttgagggtcataccgatggtgctcttctaagttaTGCAGTTGCTGCCTCAAGCTTtctgcctcgctttgccagagctagtaagattggaaaagctttcaattaattaacataaatgaga	10	osa-MIR444e,osa-MIR444d,osa-MIR444a,osa-MIR444f,tae-MIR444b,tae-MIR444a,hvu-MIR444a,ssp-MIR444b,ssp-MIR444a,bdi-MIR444,	osa-MIR444a	atgcaattgggggcagcaaGCTAGAGGTGGCAACTGCATAatttgcaagaaattgttggctgaagatcataccgatgatattcttgcaagttaTGCAGTTGCTGCCTCAAGCTTgctgcctcctgttgcca	osa-miR444a-3p.2	TGCAGTTGCTGCCTCAAGCTT	5'	Yes	gp2b	...((((((.(((..(((((((((..((....(((((...(((((...((((...((((..(((......)))...))))...))))....))))).......)))))....))..)))))))))..)))))))))...	133	38.1	-36.5	0.7	8	17.5	2	3.5	7.59007	17.2523	2.48455	2.97789	middle
151	177	gma-MIR164g-p5_1ss2GT	TTCAAGTCTCTTGGCTCT	18	gi408832102	+	90620037	90620222	TTCAAGTCTCTTGGCTCTtttcacactttctcacaaacagattacgaaatatattgcattatttgttaaagtttggataaaccattgcttcgtctggtgtctacaatacatctaatttatatagtactaatttcatttttaccagatcgaaaatttttatgttgaaaaggaaaatttagagatcca	1	gma-MIR164g,	gma-MIR164g	gctccttgtTGGAGAAGCAGGGCACGTGCAagtctcttggctctcaaatgccactgaaccctttgcacgtgctccccttctccaacacgggt	gma-MIR164g-p5	TGCAagtctcttggctct	5'	New	gp2b	.....((((((....((((((((((.....((.(((((.....((.(((((........)))))))....)))))))...........(((((((((((............(((.......)))...............))))))).))))........)).)))))))).......))))))...	178	29	-29.3	0.5	1	1	0	0.5	0.948759	0.985844	0	0.425413	low
152	178	rgl-miR5139_L+3	TCGAAACCTGGCTCTGATACCA	22	gi408832102	+	107224641	107224677	ccagtgtcccaggaTCGAAACCTGGCTCCGATACCAc	1	rgl-MIR5139,	rgl-MIR5139	agttatatcaAAACCTGGCTCTGATACCAagaggaattgatgatctttattcatgaaaagagagaactatatatagatatacaacgatatgtcgaagacgaaatttttatctcaatatggggttattagaccaactttgggtggca	rgl-miR5139	AAACCTGGCTCTGATACCA	3'	Diff	gp2b	...((((((((((.......)))))....)))))...	31	59.5	-10.4	0.5	15.5	11.5	7.5	17	14.7058	11.3372	9.31708	14.4641	middle
153	179	sof-MIR408e-p3_1ss17GT	AGAAAGAACAAAGAAGTT	18	gi408832102	+	111695828	111695904	aaaatccgggtttttgcaagagttgtgttcttatatgcaagaagaagacttAGAAAGAACAAAGAAGTTtggatccg	5	sof-MIR408e,sof-MIR408a,sof-MIR408c,sof-MIR408b,ssp-MIR408a,	sof-MIR408e	agaagatgggtatggttggagacagggatgaggcagagcatgggatgaggccatcaacaaaatttccaatttctgtcctccgctaggccgctactgcatttatgtttgcttgctcacaaaacggagggatttgtgagagttatcaggcagaaagaacaaagaaggtgcctccctggtgaagtggtgatggcctgacctgagacggatgagagctcagctggtgtcctgttgttgcttacttccCTGCACTGACTCTTCCCTGGCtccccaccgttgcccttgc	sof-MIR408e-p3	agaaagaacaaagaaggt	3'	New	gp2b	...(((((..(((((....(((((...(((((......)))))...)))))...........)))))..)))))...	71	36.4	-12.4	0.4	0	0	1	0.5	0	0	1.24228	0.425413	low
154	180	osa-miR444d.3_R-2	TTGTGGCTTTCTTGCAAGT	19	gi408832102	+	113942072	113942335	tcctttcctttggtgccggactcccttgatggagcctttccgtggcTTGTGGCTTTCTTGCCAGTttccatctccctcttggtggatcctcccgacatcactttgagtcgttagactctaaatgaagcaccggactctgataccaattgaaagtctcctagaggggggtgaataggcggaaactgaaatttacaactttaaatacacactacaagccgaggttagcgttagaacaaatataaagtccgggagagagggggaaaa	5	osa-MIR444d,tae-MIR444b,tae-MIR444a,hvu-MIR444a,ssp-MIR444b,	osa-MIR444d	agttattgcacatggtggcaccaagcatgaggcaacaactgcattacttgcaagaaaggcacaaaatcattagatgattacTTGTGGCTTTCTTGCAAGTTGTGCAGTTGCTGCCTCAAGCTTgctgcctccctctgccaaat	osa-miR444d.3	TTGTGGCTTTCTTGCAAGTTG	5'	Diff	gp2b	...(..(((((....(((((((...(((....(((((..((..(((((((((.........((((((((((((((((((.((.((((....(((...(((.((.(((((....))))).)).))).....)))....((....)).......)))))).))))))))))........))))))))..(((((......))))).....)))))))))..))..)).)))....)))......)))))))....)))))..)...	258	47.3	-82.1	0.7	0.5	1.5	0	0	0.474379	1.47877	0	0	low
155	181	osa-MIR1437b-p5_1ss6CA	GCGCCATGGCCGCCGTCCTCC	21	gi408832102	+	123501094	123501131	gGCGCCATCGCCGCCGTCCTCCcctccggtgaggccct	1	osa-MIR1437b,	osa-MIR1437b	cggaggaaggaggccggcgcacagaggacgagaggtgacggcgcgtggggaGGGAGGAAACAGTGCCTAGTGcggcgccggagctcgccagcacgcggaaggaggtagcggcggtggcggagcgccggcaagctctccgcgccctggccgccgtcctcctcacctcactcctgcGTGCTGGCGAGCTCCGGTGCCGCActaggcaccgttccctccctccccgcgcgccatcaccgctcgtcctctgtgcgccggcctccttcctccg	osa-MIR1437b-p5	gcgccctggccgccgtcctcc	5'	New	gp2b	((.(((.((((((.............))))))))))).	37	78.9	-14.9	0.5	1	1	0	0	0.948759	0.985844	0	0	low
156	182	ptc-miR1447_1ss21TC	CAGAATTGCAGTGCCTTGATC	21	gi408832102	+	139788195	139788258	acagcactgtaccatgggaaacttgttcagagcgcctgacagaCAGAATTGCAGTGCCTAGATC	1	ptc-MIR1447,	ptc-MIR1447	gaggccctaatcagggcactgcaattctaaatgtctgttggcaagtggcgatgccagacgtttgaaatttacttatcatttattagtCAGAATTGCAGTGCCTTGATTtgggcttt	ptc-miR1447	CAGAATTGCAGTGCCTTGATT	3'	Diff	gp2b	...((((((((....((....))(((.(((.....))))))........)))))))).......	54	50	-16.9	0.5	1.5	0.5	2	0.5	1.42314	0.492922	2.48455	0.425413	low
157	183	aly-MIR163-p3_1ss17TC	GCGGTTTTTGATCCCTCT	18	gi408832102	+	139906833	139906944	aatgatccgggtcgattgctttcggtgcatataatgcacacagctctagtttctggttgggctggttcgatggctttatacgaattaGCGGTTTTTGATCCCTCTgatcctg	1	aly-MIR163,	aly-MIR163	gtgggagacaagtaccttcgagaaaccggccaaaacccggtggataaaatcgagttccagcctcctcagagactttagcaacaacgatttcaacactctcttacaggaacttcctccaggcagaagatactgtcttgcgaagttccgggttccttcttcgtccgtgagtcatgatcaagatacgctttcttgaccacatggttgaaccagtgcaatgcatgttgctgttccacatgggagagtcgcggtttttgatccctttggggattttggaggtgaaatggaacgcgtaattgatgactcctatgtggaaactcttatgtcgaagaaggaaccgcgattttgctaatccaagtgcttaAATCGTTGAGGCTGAAGTCGTTGAAGAGGACTTGGAAC…	aly-MIR163-p3	gcggtttttgatcccttt	3'	New	gp2b	...((((.(((((((..((.....((((((...)))))).((((.(........))))).(((..(((((((....))).))))..))).))..)))))))....))))...	106	46.4	-30.6	0.6	0	0	0	1	0	0	0	0.850827	low
158	184	gma-miR6300_R+6	GTCGTTGTAGTATAGTGGTGAGTA	24	gi408832102	+	152890268	152890316	caatcaagctgttgacaactttGTCGTTGTAGTATAGTGGTGAGTAttc	1	gma-MIR6300,	gma-MIR6300	aggtaaaaatacttaccactatattacaacaacttgtttgtgaaattcaatggtaattttaaataataaatgttttaatattaccgatagcatttgattatatttttgttttaaagttacatttgattatatcgctatcggctataatgtaagtcatattcatccaatatcatgcaacttttttgtatagatatattaatattactcgataatcatcaaGTCGTTGTAGTATAGTGGtaagtattcccgcc	gma-miR6300	GTCGTTGTAGTATAGTGG	3'	Diff	gp2b	...(((.(((((..(((((......)))))...)))))..)))......	40	38.8	-11.4	0.6	2.5	5	2	8	2.3719	4.92922	2.48455	6.80662	low
159	185	gma-miR6300_L-1R+2	TCGTTGTAGTATAGTGGTG	19	gi408832102	+	152892507	152892557	atcctaacgaagacatcctggTCGTTGTAGTATAGTGGTGagtattcccgc	1	gma-MIR6300,	gma-MIR6300	aggtaaaaatacttaccactatattacaacaacttgtttgtgaaattcaatggtaattttaaataataaatgttttaatattaccgatagcatttgattatatttttgttttaaagttacatttgattatatcgctatcggctataatgtaagtcatattcatccaatatcatgcaacttttttgtatagatatattaatattactcgataatcatcaaGTCGTTGTAGTATAGTGGtaagtattcccgcc	gma-miR6300	GTCGTTGTAGTATAGTGG	3'	Diff	gp2b	...(((.(((.(((......))).))))))....((((.(......)))))	27	47.1	-8.6	0.4	4	10.5	4.5	5	3.79503	10.3514	5.59025	4.25413	middle
160	186	gma-MIR166b-p3_1ss20TG	CATGGAGGAGGAGGAGGAGG	20	gi408832102	+	179803141	179803319	tgcccttccctcctgccctccttcctagctacctgccacgactcggcgtctgctgcacggggtgagttagagctgcatgctgggcaggcaacaactgcgactgcgagtagcgctcagcttggttgccctcgccacgatggccgtggaCATGGAGGAGGAGGAGGAGGaggaggaggaag	1	gma-MIR166b,	gma-MIR166b	gcttgcaaaggtgaggttgagaGGAATGTTGTCTGGCTCGAGGtcatggaggaggaggaggagtagagtactgagatcagtgaaagtttccaatggaaatttaccctcttacacaaaaaaatgattcTCGGACCAGGCTTCATTCCCCccacccaacttttgctttt	gma-MIR166b-p3	catggaggaggaggaggagt	3'	New	gp2b	...(((((((((((..((((((.(((..((.(((((((((.((.((((...((..(.(..(.(((((....(((((..((...((((.......))))....))..)))))))))).)..))..))...)))).....)).))))).)).)))).))))))))))))))).)))))...	173	63.7	-79.4	0.7	0	1	0	0	0	0.985844	0	0	low
161	187	ptc-miR6478_R-1	CCGACCTTAGCTCAGTTGGT	20	gi408832102	+	180248453	180248485	CCGACCTTAGCTCAGTTGGTAGAGCGGAggact	1	ptc-MIR6478,	ptc-MIR6478	aCCGACCTTAGCTCAGTTGGTGgagcggagggctgtaggtcgctggttggattccggcaaggtcggatttcaattttgtaatttcttttctcaccgaccttagttcagaagttgcattgttttgtctgttgaggtggt	ptc-miR6478	CCGACCTTAGCTCAGTTGGTG	5'	Diff	gp2b	....(((..((((........))))..)))...	26	57.6	-10.3	0.5	47	49	75.5	155.5	44.5917	48.3063	93.7919	132.304	middle
161	188	ptc-MIR6478-p3_1ss10GA	TCAGTTGGTAGAGCGGA	17	gi408832102	+	180248453	180248485	CCGACCTTAGCTCAGTTGGTAGAGCGGAggact	1	ptc-MIR6478,	ptc-MIR6478	aCCGACCTTAGCTCAGTTGGTGgagcggagggctgtaggtcgctggttggattccggcaaggtcggatttcaattttgtaatttcttttctcaccgaccttagttcagaagttgcattgttttgtctgttgaggtggt	ptc-MIR6478-p3	TCAGTTGGTGgagcgga	3'	New	gp2b	....(((..((((........))))..)))...	26	57.6	-10.3	0.5	0	0.5	0	0.5	0	0.492922	0	0.425413	low
308	362	ptc-miR6478_R+2_1ss21GA	CCGACCTTAGCTCAGTTGGTAGA	23	gi414875515	+	209085416	209085448	CCGACCTTAGCTCAGTTGGTAGAGCGGAggact	1	ptc-MIR6478,	ptc-MIR6478	aCCGACCTTAGCTCAGTTGGTGgagcggagggctgtaggtcgctggttggattccggcaaggtcggatttcaattttgtaatttcttttctcaccgaccttagttcagaagttgcattgttttgtctgttgaggtggt	ptc-miR6478	CCGACCTTAGCTCAGTTGGTG	5'	Diff	gp2b	....(((..((((........))))..)))...	26	57.6	-10.3	0.5	54.5	35	29.5	110.5	51.7074	34.5045	36.6472	94.0164	middle
308	363	ptc-MIR6478-p3_1ss11GA	CTCAGTTGGTAGAGCGGA	18	gi414875515	+	209085416	209085448	CCGACCTTAGCTCAGTTGGTAGAGCGGAggact	1	ptc-MIR6478,	ptc-MIR6478	aCCGACCTTAGCTCAGTTGGTGgagcggagggctgtaggtcgctggttggattccggcaaggtcggatttcaattttgtaatttcttttctcaccgaccttagttcagaagttgcattgttttgtctgttgaggtggt	ptc-MIR6478-p3	CTCAGTTGGTGgagcgga	3'	New	gp2b	....(((..((((........))))..)))...	26	57.6	-10.3	0.5	0	0	0.5	0	0	0	0.621139	0	low
162	189	ptc-miR6478_R+2_1ss21GA	CCGACCTTAGCTCAGTTGGTAGA	23	gi408832102	+	195728442	195728469	aaaaCCGACCTTAGCTCAGTTGGTAGAg	1	ptc-MIR6478,	ptc-MIR6478	aCCGACCTTAGCTCAGTTGGTGgagcggagggctgtaggtcgctggttggattccggcaaggtcggatttcaattttgtaatttcttttctcaccgaccttagttcagaagttgcattgttttgtctgttgaggtggt	ptc-miR6478	CCGACCTTAGCTCAGTTGGTG	3'	Diff	gp2b	...((((((.........))))))....	21	46.4	-5.5	0.4	54.5	35	29.5	110.5	51.7074	34.5045	36.6472	94.0164	middle
163	190	bdi-miR156a_L+1R-1_1ss12GT	TTGACAGAAGATAGAGAGCAC	21	gi408832102	+	199279499	199279692	TTGACAGAAGAGAGAGAGCACagctagagtccgtggggactcctgcgagacatccaccgcctggggggagctccgggccagcagggaacaccggtggcctcgacgacgacgagctacccgggctcccgtacgagtgggcaccgtatcctgctgccgcgctctgatggtgagggggaggaggatctaggctcgct	85	bdi-MIR156a,far-MIR156a,far-MIR529,ath-MIR156j,ath-MIR157c,ath-MIR157b,ath-MIR157a,aly-MIR157a,aly-MIR157b,aly-MIR157c,bna-MIR156c,bna-MIR156b,bna-MIR156g,bol-MIR157a,bra-MIR157a,cca-MIR156c,han-MIR156c,cpa-MIR156e,cpa-MIR156f,cme-MIR156b,hbr-MIR156,mes-MIR156k,mes-MIR156h,mes-MIR156i,mes-MIR156j,rco-MIR156e,rco-MIR156h,rco-MIR156g,rco-MIR156f,ahy-MIR156c,ahy-MIR156a,ahy-MIR156b,gma-MIR156b,gma-M…	bdi-MIR156a	cggatggcgccaccgggctgacctggaaggcgctggccgtcgacattgccgggggccggttgtggctggcgctgtgggcactatgatcccatggctgagtTGACAGAAGAGAGAGAGCACAgctggagtcggcggccgtgactcctg	bdi-miR156a	TGACAGAAGAGAGAGAGCACA	5'	Diff	gp2b	............((.((((...((..((((((....))))))..)).(((..(((.((((((((((....))))))))((((((((.....(((((.((....(((((..(((((.....))))).))).))...)).)))))..))))))))((.((((.....)))).)).)).)))...)))..)))).))	182	66	-79.5	0.6	1	1	0.5	2	0.948759	0.985844	0.621139	1.70165	low
164	191	mtr-MIR2662-p3_1ss4CG	TAAGAAGAGAACAAATATGT	20	gi408832102	+	200580039	200580075	gaagttccattttttgtTAAGAAGAGAACAAATATGT	2	mtr-MIR2662,mtr-MIR2602b,	mtr-MIR2662	tttcatttcacattttcattttcaccaaacaacatagaccaaataaaaaattaattctattatgtaagaaatgtaaaataccaagattttatcattctataaaagttcaagtagcacataaatacatttttgaaataaaaagcaaagaagaaacttaacaagagaacaaatatgtcattttataaaagtttccattgagtttctattagtattggtctaggtgacatagattttaattagtgtttttattatgttgcggtttggtttggtatggttcggttggtaaaatgaaagccgcaaaccaaaccaaaccatgcggttGAGTAAAAATGTGAACCGAATa	mtr-MIR2662-p3	taacaagagaacaaatatgt	3'	New	gp2b	...((((..(((((....)))))..))))........	26	27	-5.4	0.5	0.5	0	0.5	0	0.474379	0	0.621139	0	low
165	192	gma-MIR166b-p3_1ss20TG	CATGGAGGAGGAGGAGGAGG	20	gi408832102	+	223520401	223520557	gcgcctcagccgccgccgccgtccgtcgtggtgggcggtgacgcgcaggaccggcagccgagcccgagcccgacgtccacgtcgaccgcggggctctcgcccacgacgccgctgcgcacgccgtcCATGGAGGAGGAGGAGGAGGaggaggaggagg	1	gma-MIR166b,	gma-MIR166b	gcttgcaaaggtgaggttgagaGGAATGTTGTCTGGCTCGAGGtcatggaggaggaggaggagtagagtactgagatcagtgaaagtttccaatggaaatttaccctcttacacaaaaaaatgattcTCGGACCAGGCTTCATTCCCCccacccaacttttgctttt	gma-MIR166b-p3	catggaggaggaggaggagt	3'	New	gp2b	...((((..((.((.((.((.(((..(...((((((((((..((((((...((((....((((((..((.(((((....)))))...)).))))))(((....))).)))))))))).))))))))))...)..))))).)).)).))..))))...	151	77.1	-82.3	0.7	0	1	0	0	0	0.985844	0	0	low
166	193	sbi-MIR437j-p3_1ss1AG	GCTTGTAGATGTTAATGTATT	21	gi408832102	+	235164371	235164451	atcaacatctacaacatcaaaaaactctccatgaaatgtcttgatagtgcattcatttgaGCTTGTAGATGTTAATGTATT	1	sbi-MIR437j,	sbi-MIR437j	gtcaaacttctctaactttgaccaagtttatagaaaatgcaccaatagtttcaacgtcaaatatgtttcattagattctccaagaaatatgtcttgatagcacatttatttgtacttgtagatgttaatgtattttttgaaaaacatggtcAAAGTTAGAGAAGTTTGACTT	sbi-MIR437j-p3	acttgtagatgttaatgtatt	3'	New	gp2b	...(((((((((((..((((..........(((((.(((((....)).))))))))))))..)))))))))))........	70	30.9	-18.3	0.7	0	1	0	0	0	0.985844	0	0	low
167	194	ptc-miR482a.1_L+5	TCTTGCCTACTCCTCCCATTCC	22	gi408832102	-	912316	912373	agtgtggTCTTGCCTAGTCCTCCCATTCCaacaatgggaacgaccataagatcaccat	1	ptc-MIR482a,	ptc-MIR482a	gagtcctagcaagtctttggagatgggagagtatgcaagaaggaaaaattcatgatttaatattccttcttgCCTACTCCTCCCATTCCatctgctttctgcgactc	ptc-miR482a.1	CCTACTCCTCCCATTCC	5'	Diff	gp2b	...(((((((((....(((.(((((((.....)))))))..)))..)))))))))...	52	48.3	-19.9	0.7	1	3	0	0	0.948759	2.95753	0	0	low
168	195	ptc-miR6478_R-1_1ss18GT	CCGACCTTAGCTCAGTTTGT	20	gi408832102	-	5973654	5973743	aaCCGACCTTAGCTCAGTTGGTagagcggaggactgtagtctgttgcagagaaatccttaggtcgctggttcgaatccggcaggtcggaa	1	ptc-MIR6478,	ptc-MIR6478	aCCGACCTTAGCTCAGTTGGTGgagcggagggctgtaggtcgctggttggattccggcaaggtcggatttcaattttgtaatttcttttctcaccgaccttagttcagaagttgcattgttttgtctgttgaggtggt	ptc-miR6478	CCGACCTTAGCTCAGTTGGTG	5'	Diff	gp2b	..((((((...((((........)))).(((((((((((....)))))).....))))).....(((((.......))))).))))))..	86	53.3	-31.8	0.7	1	0.5	0	2	0.948759	0.492922	0	1.70165	low
169	196	osa-MIR5075-p5_1ss5GC	TCGTCGTCCGCGGCCGCGTCTGGT	24	gi408832102	-	11706247	11706563	cagggcgggttcgagcgcgacgccgagtggttcgacccggcggcgcgggcctggcgcaggctggagcgcgtgcgcgcgccgccctccgccgcgcacgTCGTCGTCCGCGGCCGCGTCTGGTgcatcgagggcaacgccgtcatggagtggatgggcacccgccgcgggtggcgcgaggtggggccctacccgccggggctcaaggccggcacggcgcgcgccgtctgcgtcggcggcggcgagaaggtggtcgtcaccggcgcgctcgacggtgtgggcggctgcggCGGCCGGCACGCCCTCTGGGTGttcgatgt	1	osa-MIR5075,	osa-MIR5075	gtcggaggagcgggacgagtgcgacgggatggcgaccgtcgccggcgacaggttcctcgccgtgagcgggtaccgcacggcgaggcagggcgggttcgagcgcgacgccgagtggttcgacccggcggcgcgcgcgtggcgccgcctcgaccgcgtccgcgcccctccctccgccgcccacgtcgtggtccgcggccgcgtctggtgcatcgagggcgccgccgtgatggagtggctcggctcgcgcggcgggtggcgcgaggtcggcccctcccccccgggcctcaaggccggcaccgcccgcgccgtctgcgtcggcggcggcgagcgcgtcgtcgtcaccggcgccatcgaggactccgacggcgggtccggccgccacgccctctgggtgttcga…	osa-MIR5075-p5	tcgtggtccgcggccgcgtctggt	5'	New	gp2b	(((((.((..((((((((...((((.((((..(((((.(((((((((.((...((((........))))..)).))))))))).((((((((...(((((.(((..(((((((((((..((((...((.(((...))).)).......((.(((((.((((..((((((((.((........)).)))))))))))))))))...)).)))))))))).)))))..))).))))))))))).))....)))))))))))))))))))))..(((..(((.((....)).)))..))).)))))))............	160	78.2	-179.3	0.7	0.5	1	0	1	0.474379	0.985844	0	0.850827	low
169	197	osa-MIR5075-p3_1ss7CG	CGGCCGGCACGCCCTCTGGGTG	22	gi408832102	-	11706247	11706563	cagggcgggttcgagcgcgacgccgagtggttcgacccggcggcgcgggcctggcgcaggctggagcgcgtgcgcgcgccgccctccgccgcgcacgTCGTCGTCCGCGGCCGCGTCTGGTgcatcgagggcaacgccgtcatggagtggatgggcacccgccgcgggtggcgcgaggtggggccctacccgccggggctcaaggccggcacggcgcgcgccgtctgcgtcggcggcggcgagaaggtggtcgtcaccggcgcgctcgacggtgtgggcggctgcggCGGCCGGCACGCCCTCTGGGTGttcgatgt	1	osa-MIR5075,	osa-MIR5075	gtcggaggagcgggacgagtgcgacgggatggcgaccgtcgccggcgacaggttcctcgccgtgagcgggtaccgcacggcgaggcagggcgggttcgagcgcgacgccgagtggttcgacccggcggcgcgcgcgtggcgccgcctcgaccgcgtccgcgcccctccctccgccgcccacgtcgtggtccgcggccgcgtctggtgcatcgagggcgccgccgtgatggagtggctcggctcgcgcggcgggtggcgcgaggtcggcccctcccccccgggcctcaaggccggcaccgcccgcgccgtctgcgtcggcggcggcgagcgcgtcgtcgtcaccggcgccatcgaggactccgacggcgggtccggccgccacgccctctgggtgttcga…	osa-MIR5075-p3	cggccgccacgccctctgggtg	3'	New	gp2b	(((((.((..((((((((...((((.((((..(((((.(((((((((.((...((((........))))..)).))))))))).((((((((...(((((.(((..(((((((((((..((((...((.(((...))).)).......((.(((((.((((..((((((((.((........)).)))))))))))))))))...)).)))))))))).)))))..))).))))))))))).))....)))))))))))))))))))))..(((..(((.((....)).)))..))).)))))))............	160	78.2	-179.3	0.7	1	1	0	0	0.948759	0.985844	0	0	low
170	198	osa-MIR5075-p5_1ss11GC	CGGAGGAGCGCGACGAGTGCGACG	24	gi408832102	-	11706386	11706528	CGGAGGAGCGCGACGAGTGCGACGgcatggccaccgtggccggcgaccggttcctggccgtcagcgggtacCGCACGGCGCGGCAGGGCGGgttcgagcgcgacgccgagtggttcgacccggcggcgcgggcctggcgcagg	1	osa-MIR5075,	osa-MIR5075	gtcggaggagcgggacgagtgcgacgggatggcgaccgtcgccggcgacaggttcctcgccgtgagcgggtaccgcacggcgaggcagggcgggttcgagcgcgacgccgagtggttcgacccggcggcgcgcgcgtggcgccgcctcgaccgcgtccgcgcccctccctccgccgcccacgtcgtggtccgcggccgcgtctggtgcatcgagggcgccgccgtgatggagtggctcggctcgcgcggcgggtggcgcgaggtcggcccctcccccccgggcctcaaggccggcaccgcccgcgccgtctgcgtcggcggcggcgagcgcgtcgtcgtcaccggcgccatcgaggactccgacggcgggtccggccgccacgccctctgggtgttcga…	osa-MIR5075-p5	cggaggagcgggacgagtgcgacg	5'	New	gp2b	((.....((((.....))))..))....((((.....)))).(((.((((..(((((((((...((((((((((.(((((((((..((.....))..)).)).))))).)))))...)))))))))).)))).)))))))...	24	78.3	-69.6	0.6	0	0	0	1	0	0	0	0.850827	low
170	199	osa-MIR5075-p3_1ss10AC	CGCACGGCGCGGCAGGGCGG	20	gi408832102	-	11706386	11706528	CGGAGGAGCGCGACGAGTGCGACGgcatggccaccgtggccggcgaccggttcctggccgtcagcgggtacCGCACGGCGCGGCAGGGCGGgttcgagcgcgacgccgagtggttcgacccggcggcgcgggcctggcgcagg	1	osa-MIR5075,	osa-MIR5075	gtcggaggagcgggacgagtgcgacgggatggcgaccgtcgccggcgacaggttcctcgccgtgagcgggtaccgcacggcgaggcagggcgggttcgagcgcgacgccgagtggttcgacccggcggcgcgcgcgtggcgccgcctcgaccgcgtccgcgcccctccctccgccgcccacgtcgtggtccgcggccgcgtctggtgcatcgagggcgccgccgtgatggagtggctcggctcgcgcggcgggtggcgcgaggtcggcccctcccccccgggcctcaaggccggcaccgcccgcgccgtctgcgtcggcggcggcgagcgcgtcgtcgtcaccggcgccatcgaggactccgacggcgggtccggccgccacgccctctgggtgttcga…	osa-MIR5075-p3	cgcacggcgaggcagggcgg	3'	New	gp2b	((.....((((.....))))..))....((((.....)))).(((.((((..(((((((((...((((((((((.(((((((((..((.....))..)).)).))))).)))))...)))))))))).)))).)))))))...	24	78.3	-69.6	0.6	2	0	1	0	1.89752	0	1.24228	0	low
171	200	ppt-miR894_R-3	CGTTTCACGTCGGGTTC	17	gi408832102	-	30195268	30195463	gcgtagggattaaattaaacccgtaatgctcgaactccaattgaattatagattacattgtggtctactacaataacatacataacatttgattcggcatttaggaatcaaccggatccgtggcgcaatggtagcgcgtctgactccagatcagaaggttgcgtgttCGATTCACGTCGGGTTCaaatccctgaat	1	ppt-MIR894,	ppt-MIR894	cataattcaaataatccaaaaaaaataaaccaaataccttccacctcaagCGTTTCACGTCGGGTTCACCaaatatgttgtattatgtgaagttttgattgagaatgcaccgagcacttggctatggaaggtaaaagaaaattgcaacaaaaagtcctaacaatccaataggattatagaaaatttataattaaacgttaacaatcataatcaaacaata	ppt-miR894	CGTTTCACGTCGGGTTCACC	3'	Diff	gp2b	...((((((((......((((((.(((((.((((...(((.((..((((..((...(((((((....)))))))...))..)))))).))).)))))))))...((((((((((...((...((((.......)))).(((((.......))))).))...)).))).)))))....))))))..))))))))...	190	42.9	-52.3	0.6	2	0	0.5	0	1.89752	0	0.621139	0	low
172	201	hci-miR156b_L-1	GACAGAAGAGAGGGAGCAC	19	gi408832102	-	44512228	44512406	GACAGAAGAGAGAGAGCACagtccgagtcgagcacgcgagccagcccctgatcggagaacatcttactgccgccggcgccgctgctctcggatggtgctcccgtcctgaggagcggctggcacgctggagccgccgccggcggctccagcaccacgccggtggcgaagcttatctcgcc	6	hci-MIR156b,cme-MIR156h,cme-MIR156g,dpr-MIR156a,ptc-MIR156k,vvi-MIR156a,	hci-MIR156b	tgaagtactaggataggaagTGACAGAAGAGAGGGAGCACagattcctttatttaggctttccatctagtttaagttggattctcttggataatcctttggctgtgcacacaaacaagttccttcttgaactccagggagttgttcttccttcgcctttcattgtggcccgctaaacgcctcctacaacttctttt	hci-miR156b	TGACAGAAGAGAGGGAGCAC	5'	Diff	gp2b	.......((((..((((....(((((.((.((...((......))..)))))))))...........((((((((((((((((((((((((((((.....)))))).)).))))))).)))..((((((((((((...)))))))))))).....))))))))))..)))).))))...	169	68.7	-94.9	0.8	0.5	0	0	0.5	0.474379	0	0	0.425413	low
173	202	gma-MIR5368-p3_1ss8AC	CCATCAGCGAGATACCACTC	20	gi408832102	-	47558410	47558511	gactttgggcttttcctgtgtagcttaggtggaaagcgaagaaggcccccttccaagggcccaagCCATCAGTGAGATACCACTCtagaagagcttggattt	1	gma-MIR5368,	gma-MIR5368	actgtttcctgggattggctttgggctttcctgcacagcttaggtggagggcaaagaagacttccttctgagggggccagagccatcagagagataccactctggacgagctagaattctaaccttgtgccaggacctatgggccgagGGACAGTCTCAGGTAGACAgt	gma-MIR5368-p3	ccatcagagagataccactc	3'	New	gp2b	...((..((((((((..(((((.(((((((((...........(((((........)))))....)))))..)))).)).)))....))))))))..))...	96	51	-31.1	0.6	2	3.5	2.5	0.5	1.89752	3.45045	3.10569	0.425413	low
174	203	ath-miR858b	TTCGTTGTCTGTTCGACCTTG	21	gi408832102	-	81367792	81367822	cctcgagTTCGTTGTCTGTTCGACCTCGcat	3	ath-MIR858b,ath-MIR858a,aly-MIR858,	ath-MIR858b	cctacccgaagggttttggagagtagacaaagagacaaacatagaggtgtgagtttggtttggttttgggttttggggggttggtagtgtttgaggtccatatgcctcgatcttccgcttctattaattaattttctctattagaaatattatctaattattccactccatcgaaccatgcacatatataatgatatgtataagcccatcaaagtttttgaattcagtgcaaacacttgtcaaaggagcagtcccgatctggttccatcttatcTTCGTTGTCTGTTCGACCTTGgctttggc	ath-miR858b	TTCGTTGTCTGTTCGACCTTG	3'	Yes	gp2b	...((((.(((.........))).))))...	25	54.8	-6.2	0.4	1	0.5	0	0	0.948759	0.492922	0	0	low
257	300	ath-miR858a_L-1R+1	TTCGTTGTCTGTTCGACCTTG	21	gi414864194	+	215209400	215209430	cctcgagTTCGTTGTCTGTTCGACCTCGcat	3	ath-MIR858a,ath-MIR858b,aly-MIR858,	ath-MIR858a	ctcatctttgTTTCGTTGTCTGTTCGACCTTggtctcgatctctcctcaaaaccctaatacgcgctttatcgtttatttcattcatccatccttcttatgatcatcataaactaacgtacatggtttatcggtttgttattgatggggattggggtagatagacgatcgaaacttttgatttctgag	ath-miR858a	TTTCGTTGTCTGTTCGACCTT	3'	Diff	gp2b	...((((.(((.........))).))))...	25	54.8	-6.2	0.4	1	0.5	0	0	0.948759	0.492922	0	0	low
175	204	osa-miR444a-3p.2	TGCAGTTGCTGCCTCAAGCTT	21	gi408832102	-	82090938	82091074	aatatttattgtaggttagttgagggtcataccgatggtgctcttttaagttaTGCAGTTGCTGCCTCAAGCTTtctgcctccctttgccagagctagtaagattggaaaagctttcaattaattaacataaatgag	10	osa-MIR444d,osa-MIR444e,osa-MIR444a,osa-MIR444f,tae-MIR444b,tae-MIR444a,hvu-MIR444a,ssp-MIR444a,ssp-MIR444b,bdi-MIR444,	osa-MIR444a	atgcaattgggggcagcaaGCTAGAGGTGGCAACTGCATAatttgcaagaaattgttggctgaagatcataccgatgatattcttgcaagttaTGCAGTTGCTGCCTCAAGCTTgctgcctcctgttgcca	osa-miR444a-3p.2	TGCAGTTGCTGCCTCAAGCTT	5'	Yes	gp2b	..((((((.(((..(((((((((..((....(((((...(((((...(((....((((..(((......)))...))))....)))....))))).......)))))....))..)))))))))..)))))))))..	133	38	-36.8	0.7	8	17.5	2	3.5	7.59007	17.2523	2.48455	2.97789	middle
176	205	gma-miR4995_L-1R+2_1ss3GT	GTCAGTGGCTTGGTTAAGGGAA	22	gi408832102	-	109926793	109926843	cgactcataGGCAGTGGCTTGGTTAAGGGAAtggaacccaccggagccgta	2	ath-MIR3440b,gma-MIR4995,	gma-MIR4995	taaaactcatAGGCAGTGGCTTGGTTAAGGGaagccactggagccgtagtaaaagcaagtcttcaccgggcaattgtttatggacccgaa	gma-miR4995	AGGCAGTGGCTTGGTTAAGGG	5'	Diff	gp2b	...............((((((((...(((.......)))))).)))))...	33	56.9	-13	0.4	31	39	39.5	8	29.4115	38.4479	49.07	6.80662	middle
177	206	ath-MIR404-p5_1ss5TG	CGGCGGCGGTAGCGGTGGCGGC	22	gi408832102	-	164095850	164095888	ttctggCGGCGGCGGTGGCGGTGGCGGCggcggccatgt	1	ath-MIR404,ath-MIR404,ath-MIR404,	ath-MIR404	tagcatgttcgtttcATTAACGCTGGCGGTTGCGGCAGCggctgcggtagcggtggcggcaaacactaccgcaggttgttgttcgttttgttgccgcagacgctgccgcagccgctgccgcaaccgcaggtttctttgttcgtttcgacg	ath-MIR404-p5	Cggctgcggtagcggtggcggc	5'	New	gp2b	...((((.((.((.((.......)).)).)).))))...	33	79.5	-17	0.5	1	0	0	0	0.948759	0	0	0	low
[truncated: 4,985 more rows]

## Sheet: ltR1
miR_name	miR_seq	len
zma-MIR171j-p3	TGATTGAGCCGTGCCAATATC	21
zma-MIR2275c-p5_1ss13AG	GCTTGTTCGGTTGTGTC	17
zma-MIR171b-p5	ATTGGCGCGGTTCAATCAGAAAGC	24
osa-miR171b	TGATTGAGCCGTGCCAATATC	21
zma-miR395a-3p_L-1	TGAAGTGTTTGGGGGAACTC	20
zma-miR395a-3p_L-1	TGAAGTGTTTGGGGGAACTC	20
zma-MIR395o-p3	GTTCCCTACAAGCACTTCATGA	22
[truncated: 2,772 more rows]

## Sheet: ltR2
miR_name	miR_seq	len
[truncated: 2,638 more rows]

[truncated: 2 more sheets: ltR3, ltR4]
