# Supplementary material for: Integrated High-Throughput Sequencing, Microarray Hybridization and Degradome Analysis Uncovers MicroRNA-Mediated Resistance Responses of Maize to Pathogen Curvularia lunata
Source: Int J Mol Sci. 2022 Nov 14;23(22):14038. doi: 10.3390/ijms232214038 (PMC9697682; doi:10.3390/ijms232214038)
Supplement: Supplementary file 1 [file ijms-23-14038-s001.zip › supplementary files/Supplementary Table 4.xlsx]

## Sheet: Sheet1
	Table S4. Detailed information of the known miRNAs identified in all four libraries.
	miRNA family	No of members	family members	miRNA sequence (5'-3')	Arm	Length (nt)	genomeID	MFEI	genome_seq	miRNA reads		normalized read count	miRNA reads		normalized read count	miRNA reads		normalized read count	miRNA reads		normalized read count
										ltR1		ltR1	ltR2		ltR2	ltR3		ltR3	ltR4		ltR4
	Conserved miRNA (120)	443
	miR166	29	zma-miR166a-5p_L-1R+1	GAATGTTGTCTGGCTCGGGGC	5'	21	gi408831909	0.6	tgagggGAATGTTGTCTGGCTCGGGGCcgccgccgccgctccttccttctctagtctctcttctctcctagcagctactcttcgcttcctactcctatctcgatccctctcttcttcttcttcttcttcttcctcttcccccctctcttggatcgagaccgagcggacggagacgagtggtgtagatcTCGGACCAGGCTTCATTCCCCccaa	15.5		14.7058	18		17.7452	22		27.3301	26		22.1215
			zma-miR166a-3p	TCGGACCAGGCTTCATTCCCC	3'	21	gi408831909	0.6	tgagggGAATGTTGTCTGGCTCGGGGCcgccgccgccgctccttccttctctagtctctcttctctcctagcagctactcttcgcttcctactcctatctcgatccctctcttcttcttcttcttcttcttcctcttcccccctctcttggatcgagaccgagcggacggagacgagtggtgtagatcTCGGACCAGGCTTCATTCCCCccaa	2719.15		2579.82	2393.98		2360.09	1066.06		1324.34	2256.16		1919.6
			zma-miR166b-5p	GGAATGTTGTCTGGTTCAAGG	5'	21	gi408832077	0.8	gtGGAATGTTGTCTGGTTCAAGGtcttttgctttgtgatccatctgtgtagagcttctaagtattccttggatctgcaagatcTCGGACCAGGCTTCATTCCCC	2.5		2.3719	3		2.95753	1		1.24228	0.5		0.425413
			zma-miR166a-3p	TCGGACCAGGCTTCATTCCCC	3'	21	gi408832077	0.8	gtGGAATGTTGTCTGGTTCAAGGtcttttgctttgtgatccatctgtgtagagcttctaagtattccttggatctgcaagatcTCGGACCAGGCTTCATTCCCC	2719.15		2579.82	2393.98		2360.09	1066.06		1324.34	2256.16		1919.6
			zma-miR166c-5p	GGAATGTTGTCTGGCTCGAGG	5'	21	gi408832102	0.9	ggGGAATGTTGTCTGGCTCGAGGtgcagaaacacgcagatctcatcgaggtcgtcttggttgttgttgatcTCGGACCAGGCTTCATTCCCC	68.5		64.99	82		80.8392	21		26.0878	20		17.0165
			zma-miR166a-3p	TCGGACCAGGCTTCATTCCCC	3'	21	gi408832102	0.9	ggGGAATGTTGTCTGGCTCGAGGtgcagaaacacgcagatctcatcgaggtcgtcttggttgttgttgatcTCGGACCAGGCTTCATTCCCC	2719.15		2579.82	2393.98		2360.09	1066.06		1324.34	2256.16		1919.6
			zma-miR166g-5p	GGAATGTTGTCTGGTTGGAGA	5'	21	gi414864194	0.9	ggGGAATGTTGTCTGGTTGGAGAcctaacaccgcgaattaatcatccatgccatggaagcagcatatgcccgcctgcatctatccatgcatgatggtggaaggttTCGGACCAGGCTTCATTCCCC	1		0.948759	2		1.97169	13		16.1496	6		5.10496
			zma-miR166a-3p	TCGGACCAGGCTTCATTCCCC	3'	21	gi414864194	0.9	ggGGAATGTTGTCTGGTTGGAGAcctaacaccgcgaattaatcatccatgccatggaagcagcatatgcccgcctgcatctatccatgcatgatggtggaaggttTCGGACCAGGCTTCATTCCCC	2719.15		2579.82	2393.98		2360.09	1066.06		1324.34	2256.16		1919.6
			zma-miR166b-5p	GGAATGTTGTCTGGTTCAAGG	5'	21	gi414864194	0.9	gtGGAATGTTGTCTGGTTCAAGGtcttgctttccgatttgaggatgatccatgcttgcatgtgtagttttttttgttcctcagatctacaagatcTCGGACCAGGCTTCATTCCCC	2.5		2.3719	3		2.95753	1		1.24228	0.5		0.425413
			zma-miR166a-3p	TCGGACCAGGCTTCATTCCCC	3'	21	gi414864194	0.9	gtGGAATGTTGTCTGGTTCAAGGtcttgctttccgatttgaggatgatccatgcttgcatgtgtagttttttttgttcctcagatctacaagatcTCGGACCAGGCTTCATTCCCC	2719.15		2579.82	2393.98		2360.09	1066.06		1324.34	2256.16		1919.6
			zma-miR166h-5p_L-1R+2	GAATGACGTCCGGTCCGAACGT	5'	22	gi414864194	0.9	gggGAATGACGTCCGGTCCGAACGAgccacggctgctgctgcgccgccgcgggctTCGGACCAGGCTTCATTCCCC	26		24.6677	13		12.816	2		2.48455	5		4.25413
			zma-miR166a-3p	TCGGACCAGGCTTCATTCCCC	3'	21	gi414864194	0.9	gggGAATGACGTCCGGTCCGAACGAgccacggctgctgctgcgccgccgcgggctTCGGACCAGGCTTCATTCCCC	2719.15		2579.82	2393.98		2360.09	1066.06		1324.34	2256.16		1919.6
			zma-miR166a-3p	TCGGACCAGGCTTCATTCCCC	3'	21	gi414864194	1	ggggaatgtcgtctggcgcgagaccgtaccagacgacgtgctctctcggtcgtcggacggtcTCGGACCAGGCTTCATTCCCC	2719.15		2579.82	2393.98		2360.09	1066.06		1324.34	2256.16		1919.6
			zma-miR166j-3p	TCGGACCAGGCTTCAATCCCT	3'	21	gi408832077	0.9	gcatgctcGGGTTAGGTCAGGGGGATtgttgtctggctcggggtctccggtcgagatcgattcataacatatacgtacgtgcttctagccttgccggcggagctagtcgttgtcgtcgaccggagattTCGGACCAGGCTTCAATCCCTttgaccatgcggcattagg	92.0667		87.3491	68.7333		67.7603	39.8333		49.484	103.6		88.1457
			zma-miR166j-3p	TCGGACCAGGCTTCAATCCCT	3'	21	gi408832102	1	tcatgctcggattggGTTAGGGGGATTGTTGTCTGGctcggtgtctccggtcgagacggccttgccggcgccggagctgtcgtcgaccggagatcTCGGACCAGGCTTCAATCCCTttaaccatgcggcatt	92.0667		87.3491	68.7333		67.7603	39.8333		49.484	103.6		88.1457
			zma-miR166j-3p	TCGGACCAGGCTTCAATCCCT	3'	21	gi414883281	0.9	caagttgaagattaggttaaggggtttgtttgtctggttcaaggtcgccacacagcagggaaaacccatttcgccttgaagcatgcaccatgatgggtgtacctgttggtgatcTCGGACCAGGCTTCAATCCCTttaactagcgtctgcatat	92.0667		87.3491	68.7333		67.7603	39.8333		49.484	103.6		88.1457
			zma-miR166m-5p_L-2R+2	AATGTTGGCTGGCTCGAGGCA	5'	21	gi408832077	0.7	tccttggtctgggggtttgtggggAATGTTGGCTGGCTCGAGGCAtccgcgtcctggctcgcagtcgcagcgcagatcgtgttttgcctgctaccggccggacagatcgagaggcgTCGGACCAGGCTTCATTCCTCgcaaaccggtgcatcccca	6		5.69255	3		2.95753	2		2.48455	6		5.10496
			zma-miR166l-3p	TCGGACCAGGCTTCATTCCTC	3'	21	gi408832077	0.7	tccttggtctgggggtttgtggggAATGTTGGCTGGCTCGAGGCAtccgcgtcctggctcgcagtcgcagcgcagatcgtgttttgcctgctaccggccggacagatcgagaggcgTCGGACCAGGCTTCATTCCTCgcaaaccggtgcatcccca	156.556		148.533	171		168.579	98.5556		122.433	284.667		242.202
			zma-miR166l-3p_L+2R-2	TCTCGGACCAGGCTTCATTCC	3'	21	gi414875515	1	aaagaacgggaggagggtttctggaatggaggctggtccaagatccttaggtgttaaagcattatattgccttgtttctggttttgtgtttgagaTCTCGGACCAGGCTTCATTCCtcaaacccacgctcccgacac	216.389		205.301	220.167		217.05	151.514		188.222	384.833		327.427
			ssp-miR166_R+1	TCGGACCAGGCTTCATTCCCCT	3'	22	gi414864194	0.8	agctatttgcttctgagtggaatgttgtctggttcaaggtctcgcttgcgatttaaggatgattcgtgcatggcatgtgtagtttttattccttgaatctgtgggatcTCGGACCAGGCTTCATTCCCCtcagcaatagc	20		18.9752	11		10.8443	7		8.69594	18		15.3149
			osa-miR166a-3p_1ss17TC	TCGGACCAGGCTTCATCCCCC	3'	21	gi408831909	0.7	ggcagttgaggGGAATGTTGTCTGGTCCGAGacctaacaccgggcggaatggcggattcagctgcagctaagcaagctaggtggggggttTCGGACCAGGCTTCATTCCCCccaactcaactgtt	38		36.0528	28.5		28.0965	23		28.5724	20.5		17.442
			osa-miR166a-3p_L+1R-1_1ss21CT	TTCGGACCAGGCTTCATTCCT	3'	21	gi414864194	0.9	ggcagttgaggGGAATGTTGTCTGGTCCGAGacctaacaccgggcggaatggcggattcagctgcagctaagcaagctaggtggggggttTCGGACCAGGCTTCATTCCCCccaactcaactgtt	1.5		1.42314	1.5		1.47877	0		0	2.5		2.12707
			osa-miR166l-5p_L-1R+1	GATTGTTGTCTGGTTCAAGGT	5'	21	gi408832077	1	gttaggttaaggGGATTGTTGTCTGGTTCAAGGtctccacattgtgcaaaatgttcattcatggaggcacaggatgcttggtgatcTCGGACCAGGCTTCAATCCCTttaaccagca	0		0	0		0	1		1.24228	0		0
			osa-miR166a-3p_1ss1TG	GCGGACCAGGCTTCATTCCCC	3'	21	gi408832077	1	tgatccatggctgttgagagGAATGACGTCCGGTCTGAAGAtcgccgtccccaggcggtggctTCGGACCAGGCTTCATTCCCCatgactcatggaaccc	14		13.2826	9		8.87259	5		6.21139	10		8.50827
			aly-miR166a-5p_L-1R+1	GAATGTTGTCTGGCTCGAGGC	5'	21	gi408832077	0.8	ggggttttctcttttgaggGGAATGTTGTCTGGCTCGAGGactctggctcgctctattcatgttggatctttttcgatctaataatcgaattgaacctccagatttcagatctgactagggttttagcgtcgTCGGACCAGGCTTCATTCCCCccaattgttgctcc	0		0	0.5		0.492922	0		0	0		0
			ath-miR166a_2ss20CT21CT	TCGGACCAGGCTTCATTCCTT	3'	21	gi408832077	0.8	aagttcaggtgaatgatgcctggctcgagaccattcaatctcatgatctcatgattataacgatgatgatgatgatgTCGGACCAGGCTTCATTCCCCtcaactt	6.5		6.16693	8		7.88675	12.5		15.5285	8		6.80662
			osa-miR166a-5p_L-1R+1_1ss4AT	GATTGTTGTCTGGTTCAAGGT	5'	21	gi414864194	1	tgtttctgggtGGAATGTTGTCTGGTTCAAGGccccttaggatgtgtgatttttgatggtttatgcattcatcttgatgcgaacatctatctcggatctttgggttcTCGAACCAGGCTTCATTCCCCtcagagata	0		0	0		0	1		1.24228	0		0
			osa-miR166m_R-2_1ss17TC	TCGGACCAGGCTTCATCCC	3'	19	gi414864194	1	ctctgctttggtggttggctgatgttctcggttaaggggtttgttgtctggttcaaggcctcctgctgtcctacatcacatttttttttctttgttctgaatttctgatggatgtgtgtgtgcatgatgcatggctggtggtgaccTCGGACCAGGCTTCATTCCCTttaaccagcatttgcgttaataccatcaggcat	24.5		23.2446	18		17.7452	7		8.69594	13		11.0608
			aly-miR166a-5p_R+1	GGAATGTTGTCTGGCTCGAGGA	5'	22	gi408832102	0.8	ggggttttctcttttgaggGGAATGTTGTCTGGCTCGAGGactctggctcgctctattcatgttggatctttttcgatctaataatcgaattgaacctccagatttcagatctgactagggttttagcgtcgTCGGACCAGGCTTCATTCCCCccaattgttgctcc	2		1.89752	1		0.985844	0		0	0		0
			osa-miR166m_2ss17TC21TC	TCGGACCAGGCTTCATCCCCC	3'	21	gi414864194	0.9	ctctgctttggtggttggctgatgttctcggttaaggggtttgttgtctggttcaaggcctcctgctgtcctacatcacatttttttttctttgttctgaatttctgatggatgtgtgtgtgcatgatgcatggctggtggtgaccTCGGACCAGGCTTCATTCCCTttaaccagcatttgcgttaataccatcaggcat	40.5		38.4247	36		35.4904	25.5		31.6781	29		24.674
			ppt-miR166m_R+1_1ss12AT	TCGGACCAGGCTTCATTCCTTT	3'	22		0.8	gccgagaacagagattgtgtagctcagctgtaaggaatgtggcatggctcgatgctgtttgagcatgtcaagttcagccTCGGACCAGGCATCATTCCTTtcatctcagttacacatttgacatccagga	1		0.948759	0		0	0		0	0		0
	miR156	35	zma-miR156a-5p	TGACAGAAGAGAGTGAGCAC	5'	20	gi408831491	1	cgggctcgcgcgcgcgcggTGACAGAAGAGAGTGAGCACacggccgggcgtgacggcacgtgccgtcgcggccgcgtGCTCACTGCTCTTTCTGTCATCcgctggtccgggcctc	429.475		407.468	747.525		736.943	287.458		357.103	264.65		225.171
			zma-miR156h-3p	GCTCACTGCTCTTTCTGTCATC	3'	22	gi408831491	1	cgggctcgcgcgcgcgcggTGACAGAAGAGAGTGAGCACacggccgggcgtgacggcacgtgccgtcgcggccgcgtGCTCACTGCTCTTTCTGTCATCcgctggtccgggcctc	0		0	0		0	0.5		0.621139	0		0
			zma-miR156a-5p	TGACAGAAGAGAGTGAGCAC	5'	20	gi408832077	1	aggctctcgagagatTGACAGAAGAGAGTGAGCACacggcgcgacgaacgacatagcatgtatgccgtcctcgccgcgtGCTCACTTCTCTTTCTGTCAGCctctttctctcgatggct	429.475		407.468	747.525		736.943	287.458		357.103	264.65		225.171
			zma-miR156d-3p	GCTCACTTCTCTTTCTGTCAGC	3'	22	gi408832077	1	aggctctcgagagatTGACAGAAGAGAGTGAGCACacggcgcgacgaacgacatagcatgtatgccgtcctcgccgcgtGCTCACTTCTCTTTCTGTCAGCctctttctctcgatggct	20.6667		19.6077	34.3333		33.8473	7.66667		9.52413	46.6667		39.7053
			zma-miR156a-5p	TGACAGAAGAGAGTGAGCAC	5'	20	gi408832077	1	gTGACAGAAGAGAGTGAGCACacggccgggcggaacggcaccggcggatgtgccgtcgcggccgcgtGCTCACTGCTCTATCTGTCACCc	429.475		407.468	747.525		736.943	287.458		357.103	264.65		225.171
			zma-miR156l-3p	GCTCACTGCTCTATCTGTCACC	3'	22	gi408832077	1	gTGACAGAAGAGAGTGAGCACacggccgggcggaacggcaccggcggatgtgccgtcgcggccgcgtGCTCACTGCTCTATCTGTCACCc	17		16.1289	24		23.6602	7		8.69594	3		2.55248
			zma-miR156a-5p	TGACAGAAGAGAGTGAGCAC	5'	20	gi408832102	0.9	ttcgttccgtggctaacTGACAGAAGAGAGTGAGCACacagcgggcagactgcatcgatcgatctgcatccgagacggcgcacgtacgaatgatgatgcagctgctgctgcgtGCTCACTTCTCTCTCTGTCAGTcctctagctgctacggc	429.475		407.468	747.525		736.943	287.458		357.103	264.65		225.171
			zma-miR156a-3p	GCTCACTTCTCTCTCTGTCAGT	3'	22	gi408832102	0.9	ttcgttccgtggctaacTGACAGAAGAGAGTGAGCACacagcgggcagactgcatcgatcgatctgcatccgagacggcgcacgtacgaatgatgatgcagctgctgctgcgtGCTCACTTCTCTCTCTGTCAGTcctctagctgctacggc	0		0	0		0	0		0	4.5		3.82872
			zma-miR156a-5p	TGACAGAAGAGAGTGAGCAC	5'	20	gi408832102	0.9	cgcggcgggcggTGACAGAAGAGAGTGAGCACacggccgggcggaacggcaccggcggatggtgccgtcgcggacgcgtGCTCACTGCTCTATCTGTCATCcactctctcccccgct	429.475		407.468	747.525		736.943	287.458		357.103	264.65		225.171
			zma-miR156i-3p	GCTCACTGCTCTATCTGTCATC	3'	22	gi408832102	0.9	cgcggcgggcggTGACAGAAGAGAGTGAGCACacggccgggcggaacggcaccggcggatggtgccgtcgcggacgcgtGCTCACTGCTCTATCTGTCATCcactctctcccccgct	6		5.69255	7		6.90091	0		0	4		3.40331
			zma-miR156a-5p	TGACAGAAGAGAGTGAGCAC	5'	20	gi414584696	0.8	ccggcgggcgcgcgcgcggTGACAGAAGAGAGTGAGCACacggccggtgtgacggcaccggcgcggatgtgccgtcgcggccgcgTGCTCACTGCTCTCTCTGTCATCcgctggcacaccctcacg	429.475		407.468	747.525		736.943	287.458		357.103	264.65		225.171
			zma-miR156e-3p_L+1	TGCTCACTGCTCTCTCTGTCATC	3'	23	gi414584696	0.8	ccggcgggcgcgcgcgcggTGACAGAAGAGAGTGAGCACacggccggtgtgacggcaccggcgcggatgtgccgtcgcggccgcgTGCTCACTGCTCTCTCTGTCATCcgctggcacaccctcacg	34		32.2578	17		16.7593	7.5		9.31708	13		11.0608
			zma-miR156a-5p	TGACAGAAGAGAGTGAGCAC	5'	20	gi414584696	0.9	tggctgctagatggtgtggcTGACAGAAGAGAGTGAGCACgcatcggccagactgcatctatatacggctgccccaaagcgacggatcgatggatgcctagcctaggcctaggcgcagctgctgttgcgtGCTCACTTCTCTTTCTGTCAGCtctctctctcatcct	429.475		407.468	747.525		736.943	287.458		357.103	264.65		225.171
			zma-miR156d-3p	GCTCACTTCTCTTTCTGTCAGC	3'	22	gi414584696	0.9	tggctgctagatggtgtggcTGACAGAAGAGAGTGAGCACgcatcggccagactgcatctatatacggctgccccaaagcgacggatcgatggatgcctagcctaggcctaggcgcagctgctgttgcgtGCTCACTTCTCTTTCTGTCAGCtctctctctcatcct	20.6667		19.6077	34.3333		33.8473	7.66667		9.52413	46.6667		39.7053
			zma-miR156a-5p	TGACAGAAGAGAGTGAGCAC	5'	20	gi414875515	1	ggtggaggagaggtgaaagcTGACAGAAGAGAGTGAGCACacatggtgcctttcttgcatgatgtatgatcgagagagttcatgctcgaagctatgcGTGCTCACTTCTCTCTCTGTCagccattagaactcctctatc	429.475		407.468	747.525		736.943	287.458		357.103	264.65		225.171
			zma-miR156a-5p	TGACAGAAGAGAGTGAGCAC	5'	20	gi414883281	1	ggcTGACAGAAGAGAGTGAGCACgcatcggccagactgcatctatatacggctgctcctggcgaatggatagatgccaaggcgcagctgctgttgcgtGCTCACTTCTCTTTCTGTCAGCtc	429.475		407.468	747.525		736.943	287.458		357.103	264.65		225.171
			zma-miR156d-3p	GCTCACTTCTCTTTCTGTCAGC	3'	22	gi414883281	1	ggcTGACAGAAGAGAGTGAGCACgcatcggccagactgcatctatatacggctgctcctggcgaatggatagatgccaaggcgcagctgctgttgcgtGCTCACTTCTCTTTCTGTCAGCtc	20.6667		19.6077	34.3333		33.8473	7.66667		9.52413	46.6667		39.7053
			zma-miR156a-5p	TGACAGAAGAGAGTGAGCAC	5'	20	gi414875515	1	agatgagttttttgaaggttTGACAGAAGAGAGTGAGCACacacggtggtttcttaccatgagtgtcatgctaggagctgtgcgtgctcaccctctatctgtcagtcactcatcaagcccatct	429.475		407.468	747.525		736.943	287.458		357.103	264.65		225.171
			zma-miR156k-5p	TGACAGAAGAGAGCGAGCAC	5'	20	gi408831909	0.9	ggcttaggccccgaagagatTGACAGAAGAGAGCGAGCACctggcgcggcgaccggcatggaacgcatgccgtccccgccgcgTGCTCGCTTCTCTTTCTGTCAGCctctccctcgtcctgag	322		305.5	492.5		485.528	169		209.945	282		239.933
			zma-miR156k-3p_L+1	TGCTCGCTTCTCTTTCTGTCAGC	3'	23	gi408831909	0.9	ggcttaggccccgaagagatTGACAGAAGAGAGCGAGCACctggcgcggcgaccggcatggaacgcatgccgtccccgccgcgTGCTCGCTTCTCTTTCTGTCAGCctctccctcgtcctgag	5		4.74379	14		13.8018	5		6.21139	17		14.4641
			zma-miR156j-5p_R-1	TGACAGAAGAGAGAGAGCAC	5'	20	gi414883281	1	cgagtggacctcgggagcgaTGACAGAAGAGAGAGAGCACaacccagcaccagcgaggaaaagcctcgcttctgcgagggccgtgtgctctctgctctcactgtcatcgcccacaggccaccgaa	30		28.4628	45.5		44.8559	9		11.1805	12		10.2099
			bdi-miR156b-5p_1ss18CT	TGACAGAAGAGAGTGAGTAC	5'	20	gi408831491	1	cgcgcgcggTGACAGAAGAGAGTGAGCACacggccgggcgtgacggcacgtgccgtcgcggccgcgtGCTCACTGCTCTTTCTGTCATCcgctgg	0		0	2		1.97169	1.5		1.86342	0		0
			bdi-miR156h-3p	GCTCACTGCTCTTCCTGTCATC	3'	22	gi408831491	1	cgcgcgcggTGACAGAAGAGAGTGAGCACacggccgggcgtgacggcacgtgccgtcgcggccgcgtGCTCACTGCTCTTTCTGTCATCcgctgg	0		0	0		0	1		1.24228	0		0
			bdi-miR156b-5p_R+2	TGACAGAAGAGAGTGAGCACCA	3'	22	gi408831499	0.9	ctcgaccaatccatatcctgatgctcactatctcctttcagccggcttcaattTGATAGAAGAGAGTGAGCACCAtgctatggattggtcaaa	1		0.948759	5		4.92922	0		0	1		0.850827
			bdi-miR156b-5p_R+1	TGACAGAAGAGAGTGAGCACC	5'	21	gi408831909	0.9	tagtcgattgggcttaggccccgaagagatTGACAGAAGAGAGCGAGCACCtggcgcggcgaccggcatggaacgcatgccgtccccgccgcgtgctcgcttctctttctgtcagcctctccctcgtcctgagccgacgccgatcgagcg	55.5		52.6561	78		76.8958	34		42.2374	46.5		39.5635
			bdi-miR156b-5p_R+1	TGACAGAAGAGAGTGAGCACT	5'	21	gi408832102	1	ctaggtggtggcggccggctgggttttcgttccgtggctaacTGACAGAAGAGAGTGAGCACAcagcgggcagactgcatcgatcgatctgcatccgagacggcgcacgtacgaatgatgatgcagctgctgctgcgtgctcacttctctctctgtcagtcctctagctgctacggcctctctcccggcctgccaccactata	55.5		52.6561	78		76.8958	34		42.2374	46.5		39.5635
			bdi-miR156b-5p_R+1	TGACAGAAGAGAGTGAGCACC	5'	21	gi408832102	0.8	cgcgcgggctggctgtcgggcgcgcggatgcgccggccgcggcgggcggTGACAGAAGAGAGTGAGCACAcggccgggcggaacggcaccggcggatggtgccgtcgcggacgcgtgctcactgctctatctgtcatccactctctcccccgctccgctccggtcgctttgccgccgatctgtcgaagcaccgcagc	55.5		52.6561	78		76.8958	34		42.2374	46.5		39.5635
			ath-miR156a_L+1R+1	TTGACAGAAGAGAGTGAGCACC	5'	22	gi408832077	0.9	gacgacgacgacgacggcggcgtttctgtagatgcggagaggctctcgagagaTTGACAGAAGAGAGTGAGCACAcggcgcgacgaacgacatagcatgtatgccgtcctcgccgcgtgctcacttctctttctgtcagcctctttctctcgatggcttatctcccgtctagatccgttgttagtcttagtctct	11.5		10.9107	7.5		7.39383	3.5		4.34797	7		5.95579
			ath-miR156a_L-1R+1	GACAGAAGAGAGTGAGCACT	5'	20	gi408832077	0.9	gccgtgcggtgatcgcggcggcggcgctaagctgttctgcaggccacacgccggcggccgcgctgactggctatcgatcagccggcgggcgggcggcgggcggtGACAGAAGAGAGTGAGCACAcggccgggcggaacggcaccggcggatgtgccgtcgcggccgcgtgctcactgctctatctgtcacccactccccctccccgttcctctcctccggctgccttgccggtcgatcgaagccggccgcgctgtgcctgtgcgcagccgtcgtgatcaccgcgcctg	2		1.89752	1		0.985844	1		1.24228	1		0.850827
			bna-miR156d_1ss18CT	TGACAGAAGAGAGTGAGTAC	5'	20	gi414584696	0.9	tgtggcTGACAGAAGAGAGTGAGCACgcatcggccagactgcatctatatacggctgccccaaagcgacggatcgatggatgcctagcctaggcctaggcgcagctgctgttgcgtgctcacttctctttctgtcagctctc	2.5		2.3719	2.5		2.46461	1		1.24228	1		0.850827
			ath-miR156g_R+1_1ss1CT	TGACAGAAGAGAGTGAGCACT	5'	21	gi414875515	1	agtagatgagttttttgaaggttTGACAGAAGAGAGTGAGCACAcacggtggtttcttaccatgagtgtcatgctaggagctgtgcgtgctcaccctctatctgtcagtcactcatcaagcccatctgtc	72		68.3106	75.5		74.4312	16		19.8764	52.5		44.6684
			bdi-miR156b-5p_1ss14TG	TGACAGAAGAGAGGGAGCAC	5'	20	gi414875515	1.1	tttgattgtagggtggaggagaggtgaaagcTGACAGAAGAGAGTGAGCACacatggtgcctttcttgcatgatgtatgatcgagagagttcatgctcgaagctatgcgtgctcacttctctctctgtcagccattagaactcctctatctctcaatctcg	3		2.84628	10.5		10.3514	3		3.72683	4.5		3.82872
			han-miR156a_L+1	ATGACAGAAGAGAGTGAGCAC	5'	21	gi414883281	1	atggagagagcggtcgagtggacctcgggagcgATGACAGAAGAGAGAGAGCACaacccagcaccagcgaggaaaagcctcgcttctgcgagggccgtgtgctctctgctctcactgtcatcgcccacaggccaccgaaccgtgatctctcggg	2		1.89752	4		3.94337	0		0	1		0.850827
			mes-miR156a_R+1_1ss20CT	TGACAGAAGAGAGTGAGCATT	5'	21		1.3	ggTGACAGAAGAGAGTGAGCACttatggttttcgtgcatggatcttcatgcttgaagctatgtgtgctcactctctatctgtcatc	9		8.53883	18		17.7452	9		11.1805	15		12.7624
			stu-miR156f-5p_L-1R+2	TGACAGAAGAGAGTGAGCATT	5'	21		1.1	CTGACAGAAGAGAGTGAGCAtacacatataattatataaatatttttacttaattttcttgatatatattgtatatataattttgcgagtgCTCACTTCTCTTTCTGTCAATC	2		1.89752	5		4.92922	2		2.48455	3		2.55248
	miR159	25	zma-miR159a-5p	GAGCTCCTATCATTCCAATGA	5'	21	gi408831849	0.8	tcgatgctttgggtttgaagcgGAGCTCCTATCATTCCAATGAagggtcgttccgaagggctggttccgctgctcgttcatggttcccactatcctatctcatcatgtgtatatatgtaatccatgggggagggtttctctcgtctttgagataggcttgtggtttgcatgaccgaggagctgcaccgcccccttgctggccgctcTTTGGATTGAAGGGAGCTCTGcatcctgatccacccctcc	1		0.948759	4		3.94337	3		3.72683	6		5.10496
			zma-miR159a-3p	TTTGGATTGAAGGGAGCTCTG	3'	21	gi408831849	0.8	tcgatgctttgggtttgaagcgGAGCTCCTATCATTCCAATGAagggtcgttccgaagggctggttccgctgctcgttcatggttcccactatcctatctcatcatgtgtatatatgtaatccatgggggagggtttctctcgtctttgagataggcttgtggtttgcatgaccgaggagctgcaccgcccccttgctggccgctcTTTGGATTGAAGGGAGCTCTGcatcctgatccacccctcc	1227.2		1164.32	1452.88		1432.31	1493.7		1855.59	769.55		654.754
			zma-miR159f-5p_R+1	GAGCTCCTCTCATTCCAATGAT	5'	22	gi414875515	0.8	gGAGCTCCTCTCATTCCAATGAAgggtccttccgaagggtggttccgctgctcgttcatggttcccactatcctatctcatccatgtttgcgtgtcttcgagaggaagcggaagagattcctgtggtcgccttttgagataggcttgtggtttgcatgaccgaggagctgcaccgaccccgtgctggccgctcTTTGGATTGAAGGGAGCTCTGc	2		1.89752	3		2.95753	3		3.72683	4		3.40331
			zma-miR159a-3p	TTTGGATTGAAGGGAGCTCTG	3'	21	gi414875515	0.8	gGAGCTCCTCTCATTCCAATGAAgggtccttccgaagggtggttccgctgctcgttcatggttcccactatcctatctcatccatgtttgcgtgtcttcgagaggaagcggaagagattcctgtggtcgccttttgagataggcttgtggtttgcatgaccgaggagctgcaccgaccccgtgctggccgctcTTTGGATTGAAGGGAGCTCTGc	1227.2		1164.32	1452.88		1432.31	1493.7		1855.59	769.55		654.754
			zma-miR159a-3p	TTTGGATTGAAGGGAGCTCTG	3'	21	gi408831849	0.8	agtttgattcactagacctgatcccctagactagacggtctggtcttaaggcggtgctcccttcaaaccaataaacggtcgatctgatgggtggtacagctgctcgttcatggttcccactgtcccatctcatcagagagagagaagatcgtgagagagcgagagatgcttgagatgggcttgtggtttgcatgaccgaggagctgcctcgtccccttcgttgaccgctgTTTGGATTGAAGGGAGCTCTGc	1227.2		1164.32	1452.88		1432.31	1493.7		1855.59	769.55		654.754
			zma-miR159a-3p	TTTGGATTGAAGGGAGCTCTG	3'	21	gi408831849	0.8	ggtgctcccttcaaaccaataaacggtcgatctgatgggtggtacaactgctcgttcatggttcccactgtcccatctcatcagagagagagaagatcgtgagagagcgagagatgcttgagatgggcttgtggtttgcatgaccgaggagctgcatcgtccccttcgttgaccgctgTTTGGATTGAAGGGAGCTCTGc	1227.2		1164.32	1452.88		1432.31	1493.7		1855.59	769.55		654.754
			zma-miR159a-3p	TTTGGATTGAAGGGAGCTCTG	3'	21	gi408831849	0.9	tagacggtctggtcttaaggcggtgctcccttcaaaccaataaacggtcgatctgatgggtggtacagctgctcgttcatggttcccactgtcccatctcatcagagagagagagagatgcttgagatgggcttgtggtttgcatgaccgaggagctgcacgtccccttcgttgaccgctgTTTGGATTGAAGGGAGCTCTGcatcttggtcccaagactt	1227.2		1164.32	1452.88		1432.31	1493.7		1855.59	769.55		654.754
			zma-miR159c-5p_L-1	AGCTCCCTTCGATCCAATCC	5'	20	gi408831849	0.9	aagaagatgccgatcgatcgaagAGCTCCCTTCGATCCAATCCaggagggaaagtggtcggctgcagctgccggttcatggatacctctctggtgcagcaatggccgagatgctcacctgcacttgcatgggtgtgcatgacccgggagacgaaccgaccatcatctttccctcgtgcTTGGATTGAAGGGAGCTCCtctctctctctctctcttat	0.5		0.474379	0		0	0.5		0.621139	0		0
			zma-miR159c-3p_L-1R-1	TTGGATTGAAGGGAGCTCC	3'	19	gi408831849	0.9	aagaagatgccgatcgatcgaagAGCTCCCTTCGATCCAATCCaggagggaaagtggtcggctgcagctgccggttcatggatacctctctggtgcagcaatggccgagatgctcacctgcacttgcatgggtgtgcatgacccgggagacgaaccgaccatcatctttccctcgtgcTTGGATTGAAGGGAGCTCCtctctctctctctctcttat	4.28571		4.06611	5.71429		5.63339	16.7857		20.8525	2.5		2.12707
			zma-miR159c-5p_L-1	AGCTCCCTTCGATCCAATCC	5'	20	gi414875515	0.9	atgattaagaaaggcgatcgaagAGCTCCCTTCGATCCAATCCaggaggggaagtggtcggttgcagctgccggttcatggatacctctctggtgcagcaatggccgctgctcacctctgcacttgcatgggtgtgcatgacccgggagatgagcccgccatcatctttccctcgtgcTTGGATTGAAGGGAGCTCCtctctgtctgtctgtctgtc	0.5		0.474379	0		0	0.5		0.621139	0		0
			zma-miR159c-3p_L-1R-1	TTGGATTGAAGGGAGCTCC	3'	19	gi414875515	0.9	atgattaagaaaggcgatcgaagAGCTCCCTTCGATCCAATCCaggaggggaagtggtcggttgcagctgccggttcatggatacctctctggtgcagcaatggccgctgctcacctctgcacttgcatgggtgtgcatgacccgggagatgagcccgccatcatctttccctcgtgcTTGGATTGAAGGGAGCTCCtctctgtctgtctgtctgtc	4.28571		4.06611	5.71429		5.63339	16.7857		20.8525	2.5		2.12707
			osa-miR159f_1ss1CT	TTTGGATTGAAGGGAGCTCTA	3'	21	gi408831849	0.8	ctttgggtttgaagcgGAGCTCCTATCATTCCAATGAAGggtcgttccgaagggctggttccgctgctcgttcatggttcccactatcctatctcatcatgtgtatatatgtaatccatgggggagggtttctctcgtctttgagataggcttgtggtttgcatgaccgaggagctgcaccgcccccttgctggccgctcTTTGGATTGAAGGGAGCTCTGcatcctgatccaccc	7.5		7.11569	3.5		3.45045	3.5		4.34797	23.5		19.9944
			ath-miR159b_R+1	TTTGGATTGAAGGGAGCTCTTC	3'	22	gi408831849	0.8	ctagacggtctggtcttaaggcggtgctcccttcaaaccaataaacggtcgatctgatgggtggtacagctgctcgttcatggttcccactgtcccatctcatcagagagagagaagatcgtgagagagcgagagatgcttgagatgggcttgtggtttgcatgaccgaggagctgcctcgtccccttcgttgaccgctgTTTGGATTGAAGGGAGCTCTGCatcttgctcccatgactttcttcc	2		1.89752	4		3.94337	2.5		3.10569	2.5		2.12707
			ath-miR159b_1ss21TC	TTTGGATTGAAGGGAGCTCTC	3'	21	gi408831849	0.8	ctagacggtctggtcttaaggcggtgctcccttcaaaccaataaacggtcgatctgatgggtggtacaactgctcgttcatggttcccactgtcccatctcatcagagagagagaagatcgtgagagagcgagagatgcttgagatgggcttgtggtttgcatgaccgaggagctgcatcgtccccttcgttgaccgctgTTTGGATTGAAGGGAGCTCTGcatcttgctcccatgactttcttcc	1.5		1.42314	1.5		1.47877	1		1.24228	2.5		2.12707
			ath-miR159b	TTTGGATTGAAGGGAGCTCTT	3'	21	gi408831849	0.9	aaggcggtgctcccttcaaaccaataaacggtcgatctgatgggtggtacagctgctcgttcatggttcccactgtcccatctcatcagagagagagagagatgcttgagatgggcttgtggtttgcatgaccgaggagctgcacgtccccttcgttgaccgctgTTTGGATTGAAGGGAGCTCTGcatc	11.5		10.9107	13.5		13.3089	9.5		11.8016	10.5		8.93368
			osa-miR159f_R-1	CTTGGATTGAAGGGAGCTCT	3'	20	gi408831849	1	gaagagctcccttcgatccaatccaggagggaaagtggtcggctgcagctgccggttcatggatacctctctggtgcagcaatggccgagatgctcacctgcacttgcatgggtgtgcatgacccgggagacgaaccgaccatcatctttccctcgtgCTTGGATTGAAGGGAGCTCCtc	22.5		21.3471	12		11.8301	12.5		15.5285	2		1.70165
			osa-miR159f_R-1	CTTGGATTGAAGGGAGCTCT	3'	20	gi414875515	0.8	catgaagaagaagaagaagatgcatgattaagaaaggcgatcgaagagctcccttcgatccaatccaggaggggaagtggtcggttgcagctgccggttcatggatacctctctggtgcagcaatggccgctgctcacctctgcacttgcatgggtgtgcatgacccgggagatgagcccgccatcatctttccctcgtgCTTGGATTGAAGGGAGCTCCtctctgtctgtctgtctgtctctctctctccctttccttcccg	22.5		21.3471	12		11.8301	12.5		15.5285	2		1.70165
			osa-miR159f_2ss1CT21AT	TTTGGATTGAAGGGAGCTCTT	3'	21	gi414875515	0.8	ttgaagcggagctcctctcattccaatgaagggtccttccgaagggtggttccgctgctcgttcatggttcccactatcctatctcatccatgtttgcgtgtcttcgagaggaagcggaagagattcctgtggtcgccttttgagataggcttgtggtttgcatgaccgaggagctgcaccgaccccgtgctggccgctcTTTGGATTGAAGGGAGCTCTGcatcctg	22.5		21.3471	23.5		23.1673	16.5		20.4976	39.5		33.6077
			lus-miR159b_R+2_1ss21CG	TTTGGATTGAAGGGAGCTCTGTT	3'	23		0.9	aagagagctcctttgggtccaaacagagggtgtggatagggtgagatggaagctgctgagctatggattccacaaccccacccttttgattattgatccggtgggttgtggctcgttttgcatatctcaggagcctccgttccctgttttcttctcttccctccTTTGGATTGAAGGGAGCTCTCtt	44		41.7454	47.2		46.5318	33.5		41.6163	30		25.5248
			mes-miR159c_R+1_1ss7GT	ATTGGATTGAAGGGAGCTCTGT	3'	22		0.9	taatggagatctcttcactcctatgtaaaggaggcaatggtaggccatggctgctagttcatgaatacccctgggtgcgcactgtgcaggataagcagatatcgattgatcatgattattatgggattggcttgggtgcgcaggctaagggtttgcatgacctgggagacgtggttgccttggcattttttatATTGGAGTGAAGGGAGCTCTGttg	1		0.948759	0		0	1		1.24228	0		0
			aly-miR159b-3p_R+1	TTTGGATTGAAGGGAGCTCTTT	3'	22		1	ggaagaagaagaggaaGAGCTCCTTGAAGTTCAATGGagggtttagcagggtaaagtaaagctgctaagctatggatcccataaaccttatcaaattcaaaataaggattttttatggattccatatctcaggagctttcacttacccctttaatggcttcactcttcTTTGGATTGAAGGGAGCTCTTcatctctacctcc	27		25.6165	31.2		30.7583	19.75		24.535	16.25		13.8259
			gma-miR159a-3p_1ss19CT	TTTGGATTGAAGGGAGCTTTA	3'	21		1	aattaaaggggattatgaagtgGAGCTCCTTGAAGTCCAATTGaggatcttactgggtgaattgagctgcttagctatggatcccacagttctacccatcaataagtgcttttgtggtagtcttgtggcttccatatttggggagcttcatttgcctttatagtattaaccttcTTTGGATTGAAGGGAGCTCTAcacccttctcttcttttct	1		0.948759	0.2		0.197169	0.25		0.310569	0.25		0.212707
			hbr-miR159a_1ss19CT	TTTGGATTGAAGGGAGCTTTA	3'	21		0.9	ttgaatactgatttagggttaagaagtggagctccttgaagtccaatagaggttcttgctgggtagattgagctgctgagctatggatccctcagccctatcccatcataaagagtagtcctcttggataggcttgtggcTTGCATATCTCAGGAGCTTCAttaccacatatgttagatccttgTTTGGATTGAAGGGAGCTCTAcatctaaatctttcac	1		0.948759	0.2		0.197169	0.25		0.310569	0.25		0.212707
			bdi-miR159-3p_R+3_1ss1CT	TTTGGATTGAAGGGAGCTCTCTC	3'	23		0.8	gggcaagcgaaagatatagacaagaagaagAGCTCCCTTCGATCCAATCcaggaggggaagtggtcggatgcagctgccggttcatggatacctgtctggtgcatgcagtgtggtaatagcctgcgcacctgcatcggtttgcatgacccgggagatgaacctgccagcgtctttccctcgtgCTTGGATTGAAGGGAGCTCTctctcccccctctctctctctccctctctct	1		0.948759	1		0.985844	1.33333		1.65637	0		0
			cpa-miR159a_1ss19CT	TTTGGATTGAAGGGAGCTTTA	3'	21		1	gagctccttgaagtccaatagAGGATTTTGCAGGGTTGATtgagctgccgagctatggattccacagccctacccgaagttatactttttctgggtaggcttgcggtttgcatatctcaggagctgcattaccctaagcttaatccttgTTTGGATTGAAGGGAGCTCTAg	1		0.948759	0.2		0.197169	0.25		0.310569	0.25		0.212707
	miR160	6	zma-miR160a-5p	TGCCTGGCTCCCTGTATGCCA	5'	21	gi408831909	1	aggatgTGCCTGGCTCCCTGTATGCCActcatctagagcaacgacagcttggtagggttgcctataagatggatggcgtgcatggtgccaagcatatctc	11.8333		11.227	20.3333		20.0455	42.3333		52.5897	27.1667		23.1141
			zma-miR160a-5p	TGCCTGGCTCCCTGTATGCCA	5'	21	gi408831909	0.9	aTGCCTGGCTCCCTGTATGCCAcacatgtagcccaacccgtgatgtgattggatgctgtgggtggcgtgcaaggagccaagcatgt	11.8333		11.227	20.3333		20.0455	42.3333		52.5897	27.1667		23.1141
			zma-miR160a-5p	TGCCTGGCTCCCTGTATGCCA	5'	21	gi408832077	0.9	cgatcggctcgtgtcgtgtgTGCCTGGCTCCCTGTATGCCAcacatgtagccaacccgtggcgtgattggatgctgtgggtggcgtgcaaggagccaagcatgcataacaggccatgatca	11.8333		11.227	20.3333		20.0455	42.3333		52.5897	27.1667		23.1141
			zma-miR160a-5p	TGCCTGGCTCCCTGTATGCCA	5'	21	gi408832102	0.9	ttgtgtgcgTGCCTGGCTCCCTGTATGCCAcacatgtagcgcccaacccagatgctaaggttgcctgctgtgggtggcgtgcaaggggccaagcatgcatccat	11.8333		11.227	20.3333		20.0455	42.3333		52.5897	27.1667		23.1141
			zma-miR160a-5p	TGCCTGGCTCCCTGTATGCCA	5'	21	gi414864194	0.8	ggccaggggcgggatcgataTGCCTGGCTCCCTGTATGCCActcgcatggctgccaactcatcatgcatacactgctagctagtcgttggctccactgcggatggcgtgcgtggagccaagcatgaccgatcatctcctcct	11.8333		11.227	20.3333		20.0455	42.3333		52.5897	27.1667		23.1141
			zma-miR160f-5p_1ss21GA	TGCCTGGCTCCCTGTATGCCA	5'	21	gi414584696	0.9	gaggtgaaagatagggaataTGCCTGGCTCCCTGTATGCCGctcgcatggctaccaccgcctgtggtcgttgcggctggcgtgcgaggtgccaggcatgttttaataattatctcc	15.8333		15.022	22		21.6886	44.1667		54.8673	28.8333		24.5322
			tae-miR160_R+1_2ss20CT21AT	TGCCTGGCTCCCTGTATGCTTC	5'	22		0.7	agaggtgaaaacaatgggataTGCCTGGCTCCCTGTATGCCActcgcgtagctgccaactccccaaaccttgcgttggctctaccgcggatggcgtgcgaggagccaagcatgaccgtctctctctctctctctctctctctctctct	0		0	2.5		2.46461	9		11.1805	2		1.70165
	miR162	3	zma-miR162-3p_R+1	TCGATAAACCTCTGCATCCAG	3'	21	gi408832077	0.8	ctgggcgcagtggtttatcgatctcttccttgccttgtgctggtccggccgggagtggtggttcaagcgttttattgttgcagcagctcgcaaacaacgcgggaatcggTCGATAAACCTCTGCATCCAG	31		29.4115	22		21.6886	29		36.026	105		89.3368
			aly-miR162a-5p	GGAGGCAGCGGTTCATCGATC	5'	21		0.9	tgagaagacactggaggcagcggttcatcgatcttttcctgaagatttttttgttttacacgaacaacacgaaccgaTCGATAAACCTCTGCATCCAGtgcttccct	1		0.948759	0		0	0		0	0		0
			ptc-miR162a_R+1_1ss21GT	TCGATAAACCTCTGCATCCATT	3'	22		0.9	tgagaagacactggaggcagcggttcatcgatcttttcctgaagatttttttgttttacacgaacaacacgaaccgaTCGATAAACCTCTGCATCCAGtgcttccct	0		0	0		0	0		0	2		1.70165
	miR164	13	zma-miR164h-5p_R-4	TGGAGAAGCAGGGCACG	5'	17	gi408831849	0.8	gTGGAGAAGCAGGGCACGtgtgaattcattcgttccatcgacggtctggcgccgactcacgcatcgccggcgcggcgagctgagcgcgtgacacggaaagcaggtccgccgcgccggcgcccgcgctggccgatcgaccggctaactgtagctccacgaagcaaagccaggccagccggccgatcgatgcgtgcgtgCATGTGCCCTTCTTCTCCATCg	2.42857		2.30413	0.857143		0.845009	4.57143		5.67898	5.21429		4.43645
			zma-miR164c-3p	CATGTGCCCTTCTTCTCCATC	3'	21	gi408831849	0.8	gTGGAGAAGCAGGGCACGtgtgaattcattcgttccatcgacggtctggcgccgactcacgcatcgccggcgcggcgagctgagcgcgtgacacggaaagcaggtccgccgcgccggcgcccgcgctggccgatcgaccggctaactgtagctccacgaagcaaagccaggccagccggccgatcgatgcgtgcgtgCATGTGCCCTTCTTCTCCATCg	0		0	0		0	0.5		0.621139	0.5		0.425413
			zma-miR164a-5p	TGGAGAAGCAGGGCACGTGCA	5'	21	gi408831909	0.9	tggcgaggtgcgcgcggTGGAGAAGCAGGGCACGTGCAttctttccgtcgccggccggcttggcagcggccggcggcccggctctcgcagtcacgcgtacgtcgcctgagcggcgcgcgcgagagagagagacacggcaggtcgtcgccggcgcggctaactggtgcaggtgcagcagctagcttctgaaacccagccagccagccagccggccggccggccgatcgatgcgtgCATGTGCCCTTCTTCTCCATCgggcacgcctcgcct	84.1119		79.8019	72.2738		71.2507	133.005		165.229	207.348		176.417
			zma-miR164c-3p	CATGTGCCCTTCTTCTCCATC	3'	21	gi408831909	0.9	tggcgaggtgcgcgcggTGGAGAAGCAGGGCACGTGCAttctttccgtcgccggccggcttggcagcggccggcggcccggctctcgcagtcacgcgtacgtcgcctgagcggcgcgcgcgagagagagagacacggcaggtcgtcgccggcgcggctaactggtgcaggtgcagcagctagcttctgaaacccagccagccagccagccggccggccggccgatcgatgcgtgCATGTGCCCTTCTTCTCCATCgggcacgcctcgcct	0		0	0		0	0.5		0.621139	0.5		0.425413
			zma-miR164a-5p	TGGAGAAGCAGGGCACGTGCA	5'	21	gi408831909	0.9	tagacggtggctgtgcgtggTGGAGAAGCAGGGCACGTGCAttaccatccaatgccgccgggtgggtgggtggaatggatggatggttctTGATGTGCCCATCTTCTCCACCgagcacgaactgtctt	84.1119		79.8019	72.2738		71.2507	133.005		165.229	207.348		176.417
			zma-miR164b-3p_L+2	TCATGTGCCCATCTTCTCCACC	3'	22	gi408831909	0.9	tagacggtggctgtgcgtggTGGAGAAGCAGGGCACGTGCAttaccatccaatgccgccgggtgggtgggtggaatggatggatggttctTGATGTGCCCATCTTCTCCACCgagcacgaactgtctt	6		5.69255	8		7.88675	0		0	3		2.55248
			zma-miR164a-5p	TGGAGAAGCAGGGCACGTGCA	5'	21	gi408831909	0.9	tTGGAGAAGCAGGGCACGTGCAgagacacgccggagcacggccgccgccgatctaccgacctcccaaacctgccttatggtgtgggggtggaggtcgtcggtggaagcgatagctgtcgttgttgcttcgatgttgttagctcctcctgCACGTGCTCCCCTTCTCCACCa	84.1119		79.8019	72.2738		71.2507	133.005		165.229	207.348		176.417
			zma-miR164g-3p	CACGTGCTCCCCTTCTCCACC	3'	21	gi408831909	0.9	tTGGAGAAGCAGGGCACGTGCAgagacacgccggagcacggccgccgccgatctaccgacctcccaaacctgccttatggtgtgggggtggaggtcgtcggtggaagcgatagctgtcgttgttgcttcgatgttgttagctcctcctgCACGTGCTCCCCTTCTCCACCa	0		0	1		0.985844	0		0	0		0
			zma-miR164a-5p	TGGAGAAGCAGGGCACGTGCA	5'	21	gi414883281	0.9	tgagtgagaaggaccacgcTGGAGAAGCAGGGCACGTGCAtgcacatacgccattctcgatctctcctctccaccactactgcatctagctatctccatggatggatgtacgtagctcggactggatcgatcggagaagcaataagctagcgagctcatgcatgctggctgtgcacgCACGTGGTCTCCTTCTCCATCacggttctttctcacttc	84.1119		79.8019	72.2738		71.2507	133.005		165.229	207.348		176.417
			zma-miR164d-3p_R+1	CACGTGGTCTCCTTCTCCATC	3'	21	gi414883281	0.9	tgagtgagaaggaccacgcTGGAGAAGCAGGGCACGTGCAtgcacatacgccattctcgatctctcctctccaccactactgcatctagctatctccatggatggatgtacgtagctcggactggatcgatcggagaagcaataagctagcgagctcatgcatgctggctgtgcacgCACGTGGTCTCCTTCTCCATCacggttctttctcacttc	1		0.948759	0		0	0		0	0		0
			zma-miR164a-5p	TGGAGAAGCAGGGCACGTGCA	5'	21	gi414584696	0.9	cagtgacaaggaccacgcTGGAGAAGCAGGGCACGTGCAtgcgcataccatatagctagacgatgttctctctcgctccgctcgaccaagcttcatgtatggatgggtacgcacgcacgtgttctccttctccatcgaggtctttctcactt	84.1119		79.8019	72.2738		71.2507	133.005		165.229	207.348		176.417
			zma-miR164e-5p	TGGAGAAGCAGGACACGTGAG	5'	21	gi414864194	1	gTGGAGAAGCAGGACACGTGAGcgaccatccagttccactcccgctggctcgctgctggagctcccggcggcttggtgagtttggGTGGTCGTTCATGTGTCCGCCCtctccaccg	12		11.3851	12		11.8301	144		178.888	103		87.6352
			zma-miR164f-5p_R-1	TGGAGAAGCAGGGCACGTGC	5'	20	gi408832102	0.8	cTGGAGAAGCAGGGCACGTGCtcgccgacaagtcgaagccttagggcagcttggcctgtggctgcacgcgtacgtggtcgtcgcagcacgtgcgctccttctccaaca	2.7619		2.62038	3.02381		2.981	8.40476		10.441	12.881		10.9595
			osa-miR164c	TGGAGAAGCAGGGTACGTGCA	5'	21	gi408831909	0.9	gtttggtgagaaggtccctgtTGGAGAAGCAGGGCACGTGCAgagacacgccggagcacggccgccgccgatctaccgacctcccaaacctgccttatggtgtgggggtggaggtcgtcggtggaagcgatagctgtcgttgttgcttcgatgttgttagctcctcctgcacgtgctccccttctccaccacggccttctcaccaccc	0		0	1		0.985844	0		0	0		0
			osa-miR164c_R+1_1ss14TC	TGGAGAAGCAGGGCACGTGCAC	5'	22	gi414584696	0.8	atcagtgacaaggaccacgcTGGAGAAGCAGGGCACGTGCATgcgcataccatatagctagacgatgttctctctcgctccgctcgaccaagcttcatgtatggatgggtacgcacgcacgtgttctccttctccatcgaggtctttctcacttgg	1		0.948759	2		1.97169	0.5		0.621139	1.5		1.27624
			ath-miR164c_R+1_1ss21GA	TGGAGAAGCAGGGCACGTGCAC	5'	22	gi414883281	0.9	tatgagtgagaaggaccacgcTGGAGAAGCAGGGCACGTGCATgcacatacgccattctcgatctctcctctccaccactactgcatctagctatctccatggatggatgtacgtagctcggactggatcgatcggagaagcaataagctagcgagctcatgcatgctggctgtgcacgcacgtggtctccttctccatcacggttctttctcacttcgc	3		2.84628	1		0.985844	2.5		3.10569	1.5		1.27624
			osa-miR164e_R-1_1ss19GT	TGGAGAAGCAGGGCACGTTA	5'	20		1	ttgtgcagggTGGAGAAGCAGGGCACGTGAGcggccatccagtgtagcttcgctgcgcgtccatggcggcgaacgcgcgtgatctggagtttggatggtcgttcatgtgtccgtcttctccaccgagcactg	2		1.89752	0		0	0		0	3		2.55248
	miR167	26	zma-miR167e-5p_R+1	TGAAGCTGCCAGCATGATCTGG	5'	22	gi408831499	1	acttcgctggtgtgagagctTGAAGCTGCCAGCATGATCTGGctgctcaaacgccgccggcctcccaagtgctcgatcggtggcgcttcaccAGATCATGTTGCAGCTTCACTctctcgcaaccagcgaa	75.9667		72.074	99.7		98.2886	41.8		51.9272	171.9		146.257
			zma-miR167h-3p_L+1R+1	AGATCATGTTGCAGCTTCACT	3'	21	gi408831499	1	acttcgctggtgtgagagctTGAAGCTGCCAGCATGATCTGGctgctcaaacgccgccggcctcccaagtgctcgatcggtggcgcttcaccAGATCATGTTGCAGCTTCACTctctcgcaaccagcgaa	60.5		57.3999	74		72.9524	49		60.8716	152		129.326
			zma-miR167e-5p_R+1	TGAAGCTGCCAGCATGATCTGG	5'	22	gi408831909	1.1	actttgctgctgtgagaggtTGAAGCTGCCAGCATGATCTGGctgctcagacgccggcgggcgtctcgagtgctcgctcgatcgtcggtgacgcttggattcaccAGATCATGTTGCAGCTTCACTctctcgcagccagcaaa	75.9667		72.074	99.7		98.2886	41.8		51.9272	171.9		146.257
			zma-miR167h-3p_L+1R+1	AGATCATGTTGCAGCTTCACT	3'	21	gi408831909	1.1	actttgctgctgtgagaggtTGAAGCTGCCAGCATGATCTGGctgctcagacgccggcgggcgtctcgagtgctcgctcgatcgtcggtgacgcttggattcaccAGATCATGTTGCAGCTTCACTctctcgcagccagcaaa	60.5		57.3999	74		72.9524	49		60.8716	152		129.326
			zma-miR167e-5p_R+1	TGAAGCTGCCAGCATGATCTGG	5'	22	gi414875515	1	agtggtgcaccacgagttggTGAAGCTGCCAGCATGATCTGGttatgatggtggtggtatatgtaagatggatgtaatctatactactaccggcccctgtcactctctctctctcccccgtccctgactgtcatatatggatcgacgaatccaagatgagaggggaagggagagagagagagggtaattaatgagcaccaggaccAGGTCATGCTGTAGTTTCATCtgctggtggccgcacat	75.9667		72.074	99.7		98.2886	41.8		51.9272	171.9		146.257
			zma-miR167g-3p_L+1	AGGTCATGCTGTAGTTTCATC	3'	21	gi414875515	1	agtggtgcaccacgagttggTGAAGCTGCCAGCATGATCTGGttatgatggtggtggtatatgtaagatggatgtaatctatactactaccggcccctgtcactctctctctctcccccgtccctgactgtcatatatggatcgacgaatccaagatgagaggggaagggagagagagagagggtaattaatgagcaccaggaccAGGTCATGCTGTAGTTTCATCtgctggtggccgcacat	31		29.4115	342		337.159	27		33.5415	375		319.06
			zma-miR167a-5p	TGAAGCTGCCAGCATGATCTA	5'	21	gi408832077	1.1	tgcccaagggaacgagTGAAGCTGCCAGCATGATCTAgctcggagtgatcacgcgaggagaacaatagctcgaggtggtcatgccttgctaGATCATGCTGTGGCAGCCTCACTtcttcccgtccttgggca	7.8		7.40032	18.1167		17.8602	14.3		17.7646	12.15		10.3375
			zma-miR167c-3p	GATCATGCTGTGGCAGCCTCACT	3'	23	gi408832077	1.1	tgcccaagggaacgagTGAAGCTGCCAGCATGATCTAgctcggagtgatcacgcgaggagaacaatagctcgaggtggtcatgccttgctaGATCATGCTGTGGCAGCCTCACTtcttcccgtccttgggca	19		18.0264	38		37.4621	15		18.6342	31		26.3756
			zma-miR167a-5p	TGAAGCTGCCAGCATGATCTA	5'	21	gi408832077	1.1	agtgcccaagataaagggTGAAGCTGCCAGCATGATCTAacgacggcattgctctgctgctgcagtgaggcttgcgagtgatggttagATCATGCTGTGACAGTTTCACTctttccctttgggcaca	7.8		7.40032	18.1167		17.8602	14.3		17.7646	12.15		10.3375
			zma-miR167b-3p_L-1	ATCATGCTGTGACAGTTTCACT	3'	22	gi408832077	1.1	agtgcccaagataaagggTGAAGCTGCCAGCATGATCTAacgacggcattgctctgctgctgcagtgaggcttgcgagtgatggttagATCATGCTGTGACAGTTTCACTctttccctttgggcaca	0		0	1		0.985844	0		0	0		0
			zma-miR167a-5p	TGAAGCTGCCAGCATGATCTA	5'	21	gi414864194	1.1	tgcccaagggaacgagTGAAGCTGCCAGCATGATCTAgctctgagtgatcacccgaaaaagaacaatagttctaggtggtcatgccttgctaGGTCATGCTGCTGCAGCCTCACTtcttcccgtcgttgggca	7.8		7.40032	18.1167		17.8602	14.3		17.7646	12.15		10.3375
			zma-miR167d-3p	GGTCATGCTGCTGCAGCCTCACT	3'	23	gi414864194	1.1	tgcccaagggaacgagTGAAGCTGCCAGCATGATCTAgctctgagtgatcacccgaaaaagaacaatagttctaggtggtcatgccttgctaGGTCATGCTGCTGCAGCCTCACTtcttcccgtcgttgggca	1		0.948759	0		0	4		4.96911	1		0.850827
			zma-miR167a-5p	TGAAGCTGCCAGCATGATCTA	5'	21	gi414875515	0.9	tgctcttgcgaatgagTGAAGCTGCCAGCATGATCTAgctctgatttggttggcaccatattagcaggcgtccacgcacagctagactagagtggcctcgcgcgctctcgtctggtctgtgtctcgctttgtgcctgcaaatcgttgttaGATCATGCATGACAGCCTCATTccttcacaattctggggc	7.8		7.40032	18.1167		17.8602	14.3		17.7646	12.15		10.3375
			zma-miR167a-3p	GATCATGCATGACAGCCTCATT	3'	22	gi414875515	0.9	tgctcttgcgaatgagTGAAGCTGCCAGCATGATCTAgctctgatttggttggcaccatattagcaggcgtccacgcacagctagactagagtggcctcgcgcgctctcgtctggtctgtgtctcgctttgtgcctgcaaatcgttgttaGATCATGCATGACAGCCTCATTccttcacaattctggggc	0		0	0		0	1		1.24228	0		0
			zma-miR167e-5p	TGAAGCTGCCAGCATGATCTG	5'	21	gi414864194	1	aTGAAGCTGCCAGCATGATCTGaaaccatacgtgttctttgattcccatctgaagaaagagttggctttcatggagaaccgacggtcAGATCATGTGGCAGTTTCATTt	12.1333		11.5116	22.0333		21.7214	31.1333		38.6762	26.2333		22.32
			zma-miR167j-3p_L+1	AGATCATGTGGCAGTTTCATT	3'	21	gi414864194	1	aTGAAGCTGCCAGCATGATCTGaaaccatacgtgttctttgattcccatctgaagaaagagttggctttcatggagaaccgacggtcAGATCATGTGGCAGTTTCATTt	1		0.948759	4		3.94337	7		8.69594	4		3.40331
			zma-miR167e-5p	TGAAGCTGCCAGCATGATCTG	5'	21	gi414875515	1	cgtgcaccttattaagcagcTGAAGCTGCCAGCATGATCTGatctttcgtttactggcaactttggatacctaagatccaGATCGTGCTGCGCAGTTTCACCtgctaattggagcacag	12.1333		11.5116	22.0333		21.7214	31.1333		38.6762	26.2333		22.32
			zma-miR167f-3p	GATCGTGCTGCGCAGTTTCACC	3'	22	gi414875515	1	cgtgcaccttattaagcagcTGAAGCTGCCAGCATGATCTGatctttcgtttactggcaactttggatacctaagatccaGATCGTGCTGCGCAGTTTCACCtgctaattggagcacag	1		0.948759	1		0.985844	0		0	1		0.850827
			zma-miR167e-5p	TGAAGCTGCCAGCATGATCTG	5'	21	gi414883281	1	ttggtgtgtcctctagtagcTGAAGCTGCCAGCATGATCTGaggtgtccacagcatatatatggaagcagctagcgatcaGATCATGCTGTGCAGTTTCATCtgctcgtggacgcacac	12.1333		11.5116	22.0333		21.7214	31.1333		38.6762	26.2333		22.32
			zma-miR167e-3p	GATCATGCTGTGCAGTTTCATC	3'	22	gi414883281	1	ttggtgtgtcctctagtagcTGAAGCTGCCAGCATGATCTGaggtgtccacagcatatatatggaagcagctagcgatcaGATCATGCTGTGCAGTTTCATCtgctcgtggacgcacac	1		0.948759	1		0.985844	3		3.72683	1		0.850827
			bdi-miR167a_R+1	TGAAGCTGCCAGCATGATCTAT	5'	22	gi408832077	1	gaagtgcccaagataaagggTGAAGCTGCCAGCATGATCTAAcgacggcattgctctgctgctgcagtgaggcttgcgagtgatggttagatcatgctgtgacagtttcactctttccctttgggcacatc	0		0	1		0.985844	0		0	0		0
			bdi-miR167a_R+1	TGAAGCTGCCAGCATGATCTAT	5'	22	gi414864194	1.1	aactgcccaagggaacgagTGAAGCTGCCAGCATGATCTAGctctgagtgatcacccgaaaaagaacaatagttctaggtggtcatgccttgctaggtcatgctgctgcagcctcacttcttcccgtcgttgggcataa	0		0	1		0.985844	0		0	0		0
			osa-miR167d-5p_L+1R+1	CTGAAGCTGCCAGCATGATCTGG	5'	23	gi414875515	1.1	ttaagcagCTGAAGCTGCCAGCATGATCTGAtctttcgtttactggcaactttggatacctaagatccagatcgtgctgcgcagtttcacctgctaat	0		0	0		0	0		0	1		0.850827
			osa-miR167d-5p_R+1	TGAAGCTGCCAGCATGATCTGT	5'	22	gi414883281	1	ttggtgtgtcctctagtagcTGAAGCTGCCAGCATGATCTGAggtgtccacagcatatatatggaagcagctagcgatcagatcatgctgtgcagtttcatctgctcgtggacgcacacg	9		8.53883	4		3.94337	6		7.45366	18		15.3149
			tcc-miR167a_2ss19CT21AC	TGAAGCTGCCAGCATGATTTC	5'	21		0.7	gaattctgcagtggaaaaagTGAAGCTGCCAGCATGATCTAtctttggttagtgagtgaaagggggtgctaaggctatgttgctaaccctagctaggtcatgctctgacagcctcactccttcctacttggggaccca	0		0	0.5		0.492922	1		1.24228	4.5		3.82872
			mdm-miR167h_R-1_1ss19CT	TGAAGCTGCCAGCATGATTTT	5'	21		1.2	tcatgcactggtagcggtTGAAGCTGCCAGCATGATCTTAtaactcccwacttcgtttagggaagatcAGATCATCTGGCAGTTTCACCtgttactggtagcatga	1		0.948759	0.5		0.492922	0		0	2.5		2.12707
	miR168	8	zma-miR168a-5p	TCGCTTGGTGCAGATCGGGAC	5'	21	gi408832077	0.8	gaagccgcgccgcctcgggcTCGCTTGGTGCAGATCGGGACccgccgcccggccgacgggacggatCCCGCCTTGCACCAAGTGAATcggagccggcggagcga	3038.5		2882.8	3840.5		3786.13	608		755.305	2480.5		2110.48
			zma-miR168a-3p_R+1	CCCGCCTTGCACCAAGTGAAT	3'	21	gi408832077	0.8	gaagccgcgccgcctcgggcTCGCTTGGTGCAGATCGGGACccgccgcccggccgacgggacggatCCCGCCTTGCACCAAGTGAATcggagccggcggagcga	137		129.98	295.5		291.317	50.5		62.735	99.5		84.6573
			zma-miR168a-5p	TCGCTTGGTGCAGATCGGGAC	5'	21	gi408832102	0.9	tccgccgcgccgtctcgggcTCGCTTGGTGCAGATCGGGACccgccgcccggccgacgggacggatCCCGCCTTGCATCAAGTGAATcggagccggcgcagcga	3038.5		2882.8	3840.5		3786.13	608		755.305	2480.5		2110.48
			zma-miR168b-3p_R+1	CCCGCCTTGCATCAAGTGAAT	3'	21	gi408832102	0.9	tccgccgcgccgtctcgggcTCGCTTGGTGCAGATCGGGACccgccgcccggccgacgggacggatCCCGCCTTGCATCAAGTGAATcggagccggcgcagcga	506		480.072	1025.5		1010.98	272.5		338.521	483.5		411.375
			ath-miR168a_1ss21AC	TCGCTTGGTGCAGGTCGGGAC	5'	21	gi408832102	0.8	aaccgcctccgccgcgccgtctcgggcTCGCTTGGTGCAGATCGGGACccgccgcccggccgacgggacggatCCCGCCTTGCATCAAGTGAATcggagccggcgcagcgatacagcgacc	1		0.948759	0		0	0		0	0.5		0.425413
			aly-miR168a-3p_1ss16CT	CCCGCCTTGCATCAATTGAAT	3'	21	gi408832102	0.8	aaccgcctccgccgcgccgtctcgggcTCGCTTGGTGCAGATCGGGACccgccgcccggccgacgggacggatCCCGCCTTGCATCAAGTGAATcggagccggcgcagcgatacagcgacc	3		2.84628	1		0.985844	5		6.21139	3		2.55248
			nta-miR168a	TCGCTTGGTGCAGGTCGGGAC	5'	21	gi408832077	0.8	ccgcgccgcctcgggcTCGCTTGGTGCAGATCGGGACccgccgcccggccgacgggacggatcccgccttgcaccaagtgaatcggagccggcggag	1		0.948759	0		0	0		0	0.5		0.425413
			cca-miR168a	TCGCTTGGTGCAGGTCGGGAA	5'	21		0.8	tctgatTCGCTTGGTGCAGGTCGGGAAcagctttgccgtcgattttcacatttgtcttcacggtgtgagaaactcgtacggtggttgttgctcttgccttacatcaactgaatctgaa	4		3.79503	3		2.95753	13		16.1496	9		7.65744
	miR169	32	zma-miR169c-5p	CAGCCAAGGATGACTTGCCGG	5'	21	gi408831499	0.9	gCAGCCAAGGATGACTTGCCGGgtattttgagcatgcatgttacaggggagcatatgcaatctgtttggaattttgagcccataccgtgcggtgcctgtcttcCGGCAAGTTGTCCTTGGCTACat	0.5		0.474379	1		0.985844	3.33333		4.14092	19.5833		16.662
			zma-miR169r-3p_L+1R-1	CGGCAAGTTGTCCTTGGCTAC	3'	21	gi408831499	0.9	gCAGCCAAGGATGACTTGCCGGgtattttgagcatgcatgttacaggggagcatatgcaatctgtttggaattttgagcccataccgtgcggtgcctgtcttcCGGCAAGTTGTCCTTGGCTACat	2		1.89752	1		0.985844	4		4.96911	1		0.850827
			zma-miR169a-5p_L+2R-2	TGCAGCCAAGGATGACTTGCC	5'	21	gi408831849	1	taggctcggggactacggTGCAGCCAAGGATGACTTGCCgatctatcgtcgatcaacgagcgacgcctctgatgtctgatctcgacatctatcgtcgtcagaccatcatcatctATCGGCAAGTTGTTCTTGGCTacaccgtggctcctgctcctg	2		1.89752	3.66667		3.61476	5		6.21139	11.4167		9.71361
			zma-miR169a-5p_L+2R-2	TGCAGCCAAGGATGACTTGCC	5'	21	gi414875515	1	taggctcggggactatggTGCAGCCAAGGATGACTTGCCgatcgatgtgacgcctcttgatctcgtcgtcgtcagatcgtcgccgatcATCGGCAAGTTGTTCTTGGCTacaccgtggctcctgctcctg	2		1.89752	3.66667		3.61476	5		6.21139	11.4167		9.71361
			zma-miR169m-5p_R+2	TAGCCAAGAATGGCTTGCCTATC	5'	23	gi408831849	1	tTAGCCAAGAATGGCTTGCCTATCtccattatttggtccatcttcttgggagacctccctcatggtgtggatggaatgtgGATGGTGGCAGGCCTTCTGGCTAAGt	0.333333		0.316253	1		0.985844	0		0	1.66667		1.41804
			zma-miR169q-3p_L+6	GATGGTGGCAGGCCTTCTGGCTAAG	3'	25	gi408831849	1	tTAGCCAAGAATGGCTTGCCTATCtccattatttggtccatcttcttgggagacctccctcatggtgtggatggaatgtgGATGGTGGCAGGCCTTCTGGCTAAGt	0		0	0		0	0		0	1		0.850827
			zma-miR169m-5p_R+2	TAGCCAAGAATGGCTTGCCTATC	5'	23	gi414875515	1.3	tTAGCCAAGAATGGCTTGCCTATCtccattattttgttcatcgcaggaagcccttccgtgatggatgaaatgtggatgaTGGCATCCATTCTTGGCTAAGt	0.333333		0.316253	1		0.985844	0		0	1.66667		1.41804
			zma-miR169m-3p_L+1	TGGCATCCATTCTTGGCTAAG	3'	21	gi414875515	1.3	tTAGCCAAGAATGGCTTGCCTATCtccattattttgttcatcgcaggaagcccttccgtgatggatgaaatgtggatgaTGGCATCCATTCTTGGCTAAGt	2		1.89752	8		7.88675	0		0	1		0.850827
			zma-miR169m-5p_R+2	TAGCCAAGAATGGCTTGCCTATC	5'	23	gi414875515	1	tTAGCCAAGAATGGCTTGCCTATCtccactgtttggttcgtcttgggagaccaccctgatgatgggtgtactgtgtggatgatggcaggccttcttggctaagc	0.333333		0.316253	1		0.985844	0		0	1.66667		1.41804
			zma-miR169f-5p_R-1	TAGCCAAGGATGACTTGCCT	5'	20	gi408832077	1	accagagctgattcgttcagTAGCCAAGGATGACTTGCCTaggtatatatgcatgggctatggctacatgcctgagagccagtctcttgtgacgctgagcatgtatagtgtAGGCATGTCTTCCTTGGCTACtcggagcggctctagtca	2.8		2.65652	3.2		3.1547	0.933333		1.15946	5.96667		5.0766
			zma-miR169f-3p_L+1R-1	AGGCATGTCTTCCTTGGCTAC	3'	21	gi408832077	1	accagagctgattcgttcagTAGCCAAGGATGACTTGCCTaggtatatatgcatgggctatggctacatgcctgagagccagtctcttgtgacgctgagcatgtatagtgtAGGCATGTCTTCCTTGGCTACtcggagcggctctagtca	0		0	3		2.95753	0		0	0		0
			zma-miR169f-5p_R-1	TAGCCAAGGATGACTTGCCT	5'	20	gi408832102	1	caataagggcctgcctctgaTAGCCAAGGATGACTTGCCTatgtcctttgtttacaaaggatcagaattgtggacctttgtgttggttcgtaGGCAGTCTCCTTGGCTAGCctgagtggcccctattg	2.8		2.65652	3.2		3.1547	0.933333		1.15946	5.96667		5.0766
			zma-miR169i-3p_R+1	GGCAGTCTCCTTGGCTAGC	3'	19	gi408832102	1	caataagggcctgcctctgaTAGCCAAGGATGACTTGCCTatgtcctttgtttacaaaggatcagaattgtggacctttgtgttggttcgtaGGCAGTCTCCTTGGCTAGCctgagtggcccctattg	15.1667		14.3895	20.9167		20.6206	5.66667		7.03957	22.1667		18.86
			zma-miR169i-5p	TAGCCAAGGATGACTTGCCTG	5'	21	gi408832102	0.7	gatgagagtggtagctctggTAGCCAAGGATGACTTGCCTGtgtgctggccacgctcccctcatgcaaggaccatctcgtgtcgaccgacgagcgagcgagcgatcgatcgatgagaggatgacgaagcttggggtgtacgttggtctctcacgGGCAGTCTCCTTGGCTAGCcctgactcactcttaccg	4.13333		3.92154	7.2		7.09807	3.26667		4.05811	14.7167		12.5213
			zma-miR169i-3p_R+1	GGCAGTCTCCTTGGCTAGC	3'	19	gi408832102	0.7	gatgagagtggtagctctggTAGCCAAGGATGACTTGCCTGtgtgctggccacgctcccctcatgcaaggaccatctcgtgtcgaccgacgagcgagcgagcgatcgatcgatgagaggatgacgaagcttggggtgtacgttggtctctcacgGGCAGTCTCCTTGGCTAGCcctgactcactcttaccg	15.1667		14.3895	20.9167		20.6206	5.66667		7.03957	22.1667		18.86
			zma-miR169i-5p	TAGCCAAGGATGACTTGCCTG	5'	21	gi414584696	0.8	gcgataagagtctgtccagaTAGCCAAGGATGACTTGCCTGtggcttcttggcttggcttggctcgggcaaaaccttgtgcacgttttattgctcgcctcgtggcctcgatcacaGGCAGTCTCCTTGGCTAGTccgggcgggccccttat	4.13333		3.92154	7.2		7.09807	3.26667		4.05811	14.7167		12.5213
			zma-miR169i-3p_R+1	GGCAGTCTCCTTGGCTAGT	3'	19	gi414584696	0.8	gcgataagagtctgtccagaTAGCCAAGGATGACTTGCCTGtggcttcttggcttggcttggctcgggcaaaaccttgtgcacgttttattgctcgcctcgtggcctcgatcacaGGCAGTCTCCTTGGCTAGTccgggcgggccccttat	15.1667		14.3895	20.9167		20.6206	5.66667		7.03957	22.1667		18.86
			zma-miR169i-5p	TAGCCAAGGATGACTTGCCTG	5'	21	gi414883281	1	cgatgagagcactgctctggTAGCCAAGGATGACTTGCCTGtggcctccatcagtcgcagaggacgctgttcttctgcttgtggttgtcgatcgcaGGCAGTCTCCTTGGCTAGCccgagcggctctcatcca	4.13333		3.92154	7.2		7.09807	3.26667		4.05811	14.7167		12.5213
			zma-miR169i-3p_R+1	GGCAGTCTCCTTGGCTAGC	3'	19	gi414883281	1	cgatgagagcactgctctggTAGCCAAGGATGACTTGCCTGtggcctccatcagtcgcagaggacgctgttcttctgcttgtggttgtcgatcgcaGGCAGTCTCCTTGGCTAGCccgagcggctctcatcca	15.1667		14.3895	20.9167		20.6206	5.66667		7.03957	22.1667		18.86
			zma-miR169c-3p_R-1	GGCAAGTCTGTCCTTGGCTAC	3'	21	gi414584696	1	atgaggtagAGAACGGGATGCAGCCAAGGAtgacttgccggctcctggaacctggaggcgtctcagcttgctgtgctgtggcttagaacttagtcGGCAAGTCTGTCCTTGGCTACacctagttctcttcctct	30		28.4628	10		9.85844	84		104.351	227		193.138
			zma-miR169l-5p_R+1	TAGCCAGGGATGATTTGCCTGT	5'	22	gi414864194	0.9	gTAGCCAGGGATGATTTGCCTGTggttcctgtcgttgccatgccaatgcctgtactgttcgatctacGGGCAAATCATCCCTGCTACCg	1		0.948759	1		0.985844	0		0	6		5.10496
			zma-miR169l-3p_L+1	GGGCAAATCATCCCTGCTACC	3'	21	gi414864194	0.9	gTAGCCAGGGATGATTTGCCTGTggttcctgtcgttgccatgccaatgcctgtactgttcgatctacGGGCAAATCATCCCTGCTACCg	0		0	0		0	0		0	1		0.850827
			zma-miR169p-5p_L-1	AGCCAAGGATGACTTGCCGG	5'	20	gi414883281	1.1	gtAGCCAAGGATGACTTGCCGGcattatatttcttggcccgccggcaagtcatctggggctacgc	0		0	0		0	0.666667		0.828185	1		0.850827
			osa-miR169b_R+1	CAGCCAAGGATGACTTGCCGGT	5'	22	gi408831499	1	agcgagaaagagagtgggatgCAGCCAAGGATGACTTGCCGGGtattttgagcatgcatgttacaggggagcatatgcaatctgtttggaattttgagcccataccgtgcggtgcctgtcttccGGCAAGTTGTCCTTGGCTACATcttgttctttttctctca	0		0	0.5		0.492922	1		1.24228	4.5		3.82872
			bdi-miR169a-3p_R+1_1ss4GA	GGCAAGTTGTTCTTGGCTACAT	3'	22	gi408831499	1	agcgagaaagagagtgggatgCAGCCAAGGATGACTTGCCGGGtattttgagcatgcatgttacaggggagcatatgcaatctgtttggaattttgagcccataccgtgcggtgcctgtcttccGGCAAGTTGTCCTTGGCTACATcttgttctttttctctca	1		0.948759	0		0	0		0	1		0.850827
			osa-miR169b_R+1	CAGCCAAGGATGACTTGCCGGT	5'	22	gi414584696	1	gttgccatgtgctatgaggtagagaacgggatgCAGCCAAGGATGACTTGCCGGCtcctggaacctggaggcgtctcagcttgctgtgctgtggcttagaacttagtcggcaagtctgtcctTGGCTACACCTAGTTCTCTTCCtctcgtgtatggccct	0		0	0.5		0.492922	1		1.24228	4.5		3.82872
			cca-miR169a	TAGCCAAGGATGACTTGCCTT	5'	21	gi408832102	0.8	gacgtacgagatgaaaagagagcgaggcttacatggcgatgagagtggtagctctggTAGCCAAGGATGACTTGCCTGtgtgctggccacgctcccctcatgcaaggaccatctcgtgtcgaccgacgagcgagcgagcgatcgatcgatgagaggatgacgaagcttggggtgtacgttggtctctcaCGGGCAGTCTCCTTGGCTAGccctgactcactcttaccgcccatgctagcctctgcatctctcgtgttgctgtacaga	0		0	0.5		0.492922	0		0	0		0
			cca-miR169a	TAGCCAAGGATGACTTGCCTT	5'	21	gi414883281	1	gcaggagaggaggggcctcgcatggcgatgagagcactgctctggTAGCCAAGGATGACTTGCCTGtggcctccatcagtcgcagaggacgctgttcttctgcttgtggttgtcgatcgcaggcagtctccttggctagcccgagcggctctcatccaccatgccaggctcgtctcttctat	0		0	0.5		0.492922	0		0	0		0
			tcc-miR169i_1ss15TC	TAGCCAAGGATGAGCTGCCTG	5'	21	gi414584696	0.9	gctctgggcagaggactggcctggcatggcgatggaagctctgcttcggTAGCCAAGGATGAGCTGCCTGtggcctcctgctgcggacgttgcgtggccccgcctccaccgcgtgcggtccccgcaggcagcctccttggctagtctgagcggcttccatcctccatgctaggctcatctcctcttcagtta	67		63.5668	79		77.8816	35		43.4797	69		58.7071
			osa-miR169r-5p_R-2_1ss9GC	TAGCCAAGCATGATTTGCC	5'	19	gi414864194	0.8	acacaagcagagcaccaagcggcaggcaggagagagaggcctcgcatggaggtaggaggcccatctctgaTAGCCAAGCATGATTTGCCcgtagtctgactctgagtgtgctcctgctacgggcaaatcatcttggccatctgagtacctccctacgctgtccccatgtcaggaggccctgctcttcttcggtcggttttaaggcctgtttggag	1		0.948759	1		0.985844	1		1.24228	2		1.70165
			zma-miR169f-5p_R+2	TAGCCAAGGATGACTTGCCTACA	5'	23		0.7	cagagctagcctgcctctggTAGCCAAGGATGACTTGCCTAcatggtctcgctagttccggttgttgcatgcatgccactatgccagtcctgctgggtttgtgggcggtctccttggctagcctgagtggctcttgcctg	2		1.89752	4		3.94337	1		1.24228	3		2.55248
			sbi-miR169d-3p_L+1_1ss10AT	TGGGCGGTCTCCTTGGCTAGC	3'	21		0.7	cagagctagcctgcctctggTAGCCAAGGATGACTTGCCTAcatggtctcgctagttccggttgttgcatgcatgccactatgccagtcctgctgggtttgtgggcggtctccttggctagcctgagtggctcttgcctg	24		22.7702	18		17.7452	4		4.96911	14		11.9116
	miR171	25	osa-miR171b	TGATTGAGCCGTGCCAATATC	3'	21	gi408831491	1	acgggatATTGGCGCGGTTCAATCAGAAAGCttgcgctccaggcccgaggggctccactcttTGATTGAGCCGTGCCAATATCacgtc	4.09524		3.88539	6.97619		6.87743	8.64286		10.7368	24.3155		20.6883
			zma-miR171d-5p	TGTTGGCTCGGCTCACTCAGA	5'	21	gi408831499	0.9	agaaatggaagtgtaactatggTGTTGGCTCGGCTCACTCAGAagttgaagccgaatccaaatggtagctgccggcgtttcTGATTGAGCCGTGCCAATATCtcagtactctttcatgctg	3		2.84628	1		0.985844	0		0	0.5		0.425413
			zma-miR171d-3p	TGATTGAGCCGTGCCAATATC	3'	21	gi408831499	0.9	agaaatggaagtgtaactatggTGTTGGCTCGGCTCACTCAGAagttgaagccgaatccaaatggtagctgccggcgtttcTGATTGAGCCGTGCCAATATCtcagtactctttcatgctg	3.42857		3.25289	6.30952		6.2202	8.30952		10.3227	24.8155		21.1137
			zma-miR171d-5p	TGTTGGCTCGGCTCACTCAGA	5'	21	gi414864194	1	agaaatggaatagtagctatgaTGTTGGCTCGGCTCACTCAGAcgacgtacgcgcgcgagatcatgtgctatgccgctgctgtttcTGATTGAGCCGTGCCAATATCttagtactcttccatgcat	3		2.84628	1		0.985844	0		0	0.5		0.425413
			zma-miR171d-3p	TGATTGAGCCGTGCCAATATC	3'	21	gi414864194	1	agaaatggaatagtagctatgaTGTTGGCTCGGCTCACTCAGAcgacgtacgcgcgcgagatcatgtgctatgccgctgctgtttcTGATTGAGCCGTGCCAATATCttagtactcttccatgcat	3.42857		3.25289	6.30952		6.2202	8.30952		10.3227	24.8155		21.1137
			zma-miR171m-5p_L-2R+3	TTGGCGCGCCTCAATCCGAAGG	5'	22	gi408832077	1	gtaTTGGCGCGCCTCAATCCGAAGGcgtggctgatagattggcgcggcagccatgttcttggaTTGAGCCGCGTCAATATCT	0.5		0.474379	1		0.985844	0		0	1.5		1.27624
			zma-miR171l-3p_L-3R+1	TTGAGCCGCGTCAATATCT	3'	19	gi408832077	1	gtaTTGGCGCGCCTCAATCCGAAGGcgtggctgatagattggcgcggcagccatgttcttggaTTGAGCCGCGTCAATATCT	1		0.948759	0		0	1		1.24228	2		1.70165
			zma-miR171l-3p_L-3R+1	TTGAGCCGCGTCAATATCT	3'	19	gi414864194	1.1	ggtaTTGGCGTGCCTCAATCCGAAGGcgtggctgactggcgcggcagccatgttcttggaTTGAGCCGCGTCAATATCTc	1		0.948759	0		0	1		1.24228	2		1.70165
			zma-miR171c-5p_L-1R+4_1ss7TC	ATTGGCGCGGTTCAATCAGAAAGC	5'	24	gi414584696	0.7	ggggaatcgaaaacctacgggatATTGGTGCGGTTCAATCAGAAAGCttgcgctccaaagcccaggggctccactcttTGACTGAGCCGTGCCAATATCacgtcctcgctttgcttgc	2		1.89752	2		1.97169	0		0	0		0
			zma-miR171c-3p_1ss4CT	TGATTGAGCCGTGCCAATATC	3'	21	gi414584696	0.7	ggggaatcgaaaacctacgggatATTGGTGCGGTTCAATCAGAAAGCttgcgctccaaagcccaggggctccactcttTGACTGAGCCGTGCCAATATCacgtcctcgctttgcttgc	5.09524		4.83415	9.80952		9.67066	8.47619		10.5298	23.8571		20.2983
			zma-miR171h-3p_L-1R+1	TGAGCCGAACCAATATCACTC	3'	21	gi408831491	1	gggaggaagaagacgacatggcgtggtattgtttcggctcatgtccttcttgactggatgtgatgTGAGCCGAACCAATATCACTCatgtattcttcattctga	9.5		9.01321	16.5		16.2664	12		14.9073	22		18.7182
			zma-miR171h-3p_L-1R+1	TGAGCCGAACCAATATCACTC	3'	21	gi414864194	0.9	gggaggaaggagacgacatggcgtggtattgtttcggctcatgtccttcttcgatcgagtcttgccgttggatttggatgtgatgTGAGCCGAACCAATATCACTCatgtactcttcattccca	9.5		9.01321	16.5		16.2664	12		14.9073	22		18.7182
			zma-miR171a-3p_R+1	TGATTGAGCCGCGCCAATATC	3'	21	gi408832102	1.1	gatattggcgaggttcaatcagatgatgtatttttcttatatataaatttgcatgcatgaaggtgtgaatccagtgtcTGATTGAGCCGCGCCAATATC	0		0	0		0	0		0	0.625		0.531767
			lus-miR171h_L-1R+2	TGAGCCGAACCAATATCACTCT	3'	22	gi408831491	1.1	gaagaagacgacatggcgtggtattgtttcggctcatgtccttcttgactggatgtgatgTGAGCCGAACCAATATCACTCAtgtattcttcatt	1.5		1.42314	1		0.985844	1		1.24228	1		0.850827
			lus-miR171h_L-1R+2	TGAGCCGAACCAATATCACTCT	3'	22	gi414584696	0.9	tgcgggaggaaggagacgacatggcgtggtattgtttcggctcatgtccttcttcgatcgagtcttgccgttggatttggatgtgatgTGAGCCGAACCAATATCACTCAtgtactcttcattcccaag	1.5		1.42314	1		0.985844	1		1.24228	1		0.850827
			stu-miR171b-3p	TTGAGCCGCGTCAATATCTCT	3'	21	gi408831499	1.2	caatggaaagagcgatattggtgaggttcaatccgatgttaggttttacaaaagctgtaaaatcagtatctgaTTGAGCCGCGCCAATATCTCTtcctccaatt	19		18.0264	7		6.90091	5		6.21139	0		0
			gma-miR171n_2ss20TC21AC	TTGAGCCGCGTCAATATCTCC	3'	21	gi408832077	0.9	gaaggggacgacgacggcatgcttcggctagctcgttggtgctaggacaagggcggaggtattggcgcgcctcaatccgaaggcgtggctgatagattggcgcggcagccatgttcttggaTTGAGCCGCGTCAATATCTCCcgttgcctgtcccgtacctagctagcttgcttgcctcactgatcgatgtcgtccctatt	18		17.0777	25.5		25.139	16.5		20.4976	52.5		44.6684
			gma-miR171n_2ss20TC21AC	TTGAGCCGCGTCAATATCTCC	3'	21	gi414864194	0.9	tttggcatgaaagggaagggaagaaggatgctttggtgctaggacaatgccgggaggtattggcgtgcctcaatccgaaggcgtggctgactggcgcggcagccatgttcttggaTTGAGCCGCGTCAATATCTCCccttgcttgtctcgcatctactagctagtgccttgcctctctgatcgatgcccct	18		17.0777	25.5		25.139	16.5		20.4976	52.5		44.6684
			ptc-miR171l-5p	TGTGATATTGGTCCGGCTCATC	5'	22		1.1	ggagaagtagacacggTGTGATATTGGTCCGGCTCATCttctgtgcataagcatctgaagttcttcactcatgaagaCGAGCCGAATCAATATCACTcttgtatgcttcttc	0		0	0		0	1		1.24228	0		0
			ptc-miR171j_R+1	CGAGCCGAATCAATATCACTC	3'	21		1.1	ggagaagtagacacggTGTGATATTGGTCCGGCTCATCttctgtgcataagcatctgaagttcttcactcatgaagaCGAGCCGAATCAATATCACTcttgtatgcttcttc	0		0	0		0	0		0	0.5		0.425413
			ptc-miR171l-5p	TGTGATATTGGTCCGGCTCATC	5'	22		1.1	ggagaagtagacacggTGTGATATTGGTCCGGCTCATCttctgtgcataagcatctgaagttcttcactcatgaagaCGAGCCGAATCAATATCACTcttgtatgcttcttc	0		0	0		0	1		1.24228	0		0
			ptc-miR171j_R+1	CGAGCCGAATCAATATCACTC	3'	21		1.1	ggagaagtagacacggTGTGATATTGGTCCGGCTCATCttctgtgcataagcatctgaagttcttcactcatgaagaCGAGCCGAATCAATATCACTcttgtatgcttcttc	0		0	0		0	0		0	0.5		0.425413
			bna-miR171a_R+2	TTGAGCCGTGCCAATATCACGAT	3'	23		1.1	acaatgcgagatattggtgcggttcaatcagaaatccacactcttttgttgtagagatcggtttgtttgaTTGAGCCGTGCCAATATCACGagtgt	1		0.948759	1		0.985844	0		0	0.5		0.425413
			stu-miR171b-3p_1ss18CT	TTGAGCCGCGTCAATATTTCT	3'	21		1.6	AGATATTGATGTGGCTCAATCtgaagacatggctaaatatgtaattagccatgtgattttggaTTGAGCCGCGTCAATATCTCT	1		0.948759	0.5		0.492922	0		0	0		0
			lus-miR171h_L-1R+4	TGAGCCGAACCAATATCACTCTTT	3'	24		0.9	gggccgttggagaaagtagacacgacgtggtattggttgcggctcgtcgatctcggacggctttgaccgtcgctccgATGAGCCGAACCAATATCACTcttgtatgcttctttccgttcgttttcc	0		0	0		0	0		0	1		0.850827
	miR172	9	zma-miR172b-5p_L+1	GCAGCACCATCAAGATTCACA	5'	21	gi408831909	1	gtGCAGCACCATCAAGATTCACAtccccagctcgatctgtgcatgatgagatgAGAATCTTGATGATGCTGCAT	2.5		2.3719	0.5		0.492922	1		1.24228	0		0
			zma-miR172a_R+1	AGAATCTTGATGATGCTGCAT	3'	21	gi408831909	1	gtGCAGCACCATCAAGATTCACAtccccagctcgatctgtgcatgatgagatgAGAATCTTGATGATGCTGCAT	4.66667		4.42754	3.66667		3.61476	2.33333		2.89865	16		13.6132
			zma-miR172b-5p_L+1	GCAGCACCATCAAGATTCACA	5'	21	gi408832077	1.1	gtGCAGCACCATCAAGATTCACAtcgtccaactcatgcatcatgcatatatgcatcttcaatgatgcgtgcctcgcatgtgtgtgtatatatatatgatgagatgAGAATCTTGATGATGCTGCAT	2.5		2.3719	0.5		0.492922	1		1.24228	0		0
			zma-miR172a_R+1	AGAATCTTGATGATGCTGCAT	3'	21	gi408832077	1.1	gtGCAGCACCATCAAGATTCACAtcgtccaactcatgcatcatgcatatatgcatcttcaatgatgcgtgcctcgcatgtgtgtgtatatatatatgatgagatgAGAATCTTGATGATGCTGCAT	4.66667		4.42754	3.66667		3.61476	2.33333		2.89865	16		13.6132
			zma-miR172c-5p_L+1	GCAGCACCACCAAGATTCACA	5'	21	gi408832102	0.9	gtGCAGCACCACCAAGATTCACAtccaactctcacgcatcttcagtgatgcatgcatgctctgtgatgtctcgcagcagctatatgcatatgtgatgagatgAGAATCTTGATGATGCTGCAT	0		0	2		1.97169	1		1.24228	0		0
			zma-miR172a_R+1	AGAATCTTGATGATGCTGCAT	3'	21	gi408832102	0.9	gtGCAGCACCACCAAGATTCACAtccaactctcacgcatcttcagtgatgcatgcatgctctgtgatgtctcgcagcagctatatgcatatgtgatgagatgAGAATCTTGATGATGCTGCAT	4.66667		4.42754	3.66667		3.61476	2.33333		2.89865	16		13.6132
			osa-miR172a_R+1	AGAATCTTGATGATGCTGCATC	3'	22	gi408831909	0.9	aacagtcggtgcttgcaggtgcagcaccatcaagattcacatccccagctcgatctgtgcatgatgagatgAGAATCTTGATGATGCTGCATCagcaaacactcacttac	0.5		0.474379	0		0	0		0	1.5		1.27624
			osa-miR172a_R+1	AGAATCTTGATGATGCTGCATT	3'	22	gi408832077	1	tacagtcggtgcttgcaggtgcagcaccatcaagattcacatcgtccaactcatgcatcatgcatatatgcatcttcaatgatgcgtgcctcgcatgtgtgtgtatatatatatgatgagatgAGAATCTTGATGATGCTGCATCagcagacactcactagc	0.5		0.474379	0		0	0		0	1.5		1.27624
			ata-miR172_L-2_1ss9TC	AGAATCCTGATGATGCTGCAT	3'	21		0.8	ttctttcagtgatgatagcgaagggttgatatatgttgatggttgatggtgggtgtttgcgagcgtggtatcatcaagattcacatccatcatgcatctccctctctctctctctctctctctctctctctctctctctctaggtctatatggggctatatggagctggagacatatagatgcatagatagataacatactttggaTGAGAATCTTGATGATGCTGCATccgcacacaagcgcccatcactatattccccgctgattgctgattgat	0		0	0		0	0		0	1		0.850827
	miR319	7	zma-miR319a-3p_R+1	TTGGACTGAAGGGTGCTCCCT	3'	21	gi408831849	0.8	tggtcgccggccggatggaagagagcgtccttcagtccactcaggggcggtgctagggtcggattAGCTGCCGACTCATTCACCCAcatgccaagcaaacggccatggaaacgagcttcgcagatgagtgaatgaagcgggaggtaaaagcttcgatctcgcaccgtctttgcTTGGACTGAAGGGTGCTCCCTccgatcctttccttgtttactttacccatg	58.25		55.2652	22.75		22.4279	25		31.0569	4.75		4.04143
			zma-miR319a-3p_R+1	TTGGACTGAAGGGTGCTCCCT	3'	21	gi408831849	0.9	ggtttatggcttctgtggaagagagctctcttcagtccactctaaaatggctgtagggtttcattAGCTGCCGACTCATCCATTCAcctgccaagaaccatgggcaagcggtaggtctggtcttggtagccgagtgggtggcgcgggagctaaaatcaaactctacgctgtttacggTTGGACTGAAGGGTGCTCCCTtcaatttgcccaaacact	58.25		55.2652	22.75		22.4279	25		31.0569	4.75		4.04143
			zma-miR319a-3p_R+1	TTGGACTGAAGGGTGCTCCCT	3'	21	gi414875515	0.9	gacgacgatggctggatggaagagagcgtccttcagtccactcaggggcggtgctagggtcgaattAGCTGCCGACTCATTCACCCAcatgccaagcaaacggccatggaaaccagctttgcagatgagtgaatgaagcgggaggtaaaagcttcgatctcgcaccgtctttgcTTGGACTGAAGGGTGCTCCCTcctccctcgctccttgtt	58.25		55.2652	22.75		22.4279	25		31.0569	4.75		4.04143
			zma-miR319a-3p_R+1	TTGGACTGAAGGGTGCTCCCT	3'	21	gi414875515	0.9	ggttcatgttttctctggaagagagctctcttcagtccactctgaaatggctgtagggtttcattAGCTGCCGACTCATCCATTCAcctgccaagaaccatggacaggtctggtcttggtagccgagtgggtggcgcgggagctaaaatcaagctctacgctgtttgtggTTGGACTGAAGGGTGCTCCCTtttgtttgctcaaacgct	58.25		55.2652	22.75		22.4279	25		31.0569	4.75		4.04143
			tae-miR319_R-1	TTGGACTGAAGGGAGCTCCC	3'	20	gi408831849	1	gtggaagagagctctcttcagtccactctaaaatggctgtagggtttcattagctgccgactcatccattcacctgccaagaaccatgggcaagcggtaggtctggtcttggtagccgagtgggtggcgcgggagctaaaatcaaactctacgctgtttacggTTGGACTGAAGGGTGCTCCCttcaat	3		2.84628	4		3.94337	8		9.93822	11		9.3591
			cca-miR319_R+1	TTGGACTGAAGGGAGCTCCCTT	3'	22	gi414875515	1	ctggaagagagctctcttcagtccactctgaaatggctgtagggtttcattagctgccgactcatccattcacctgccaagaaccatggacaggtctggtcttggtagccgagtgggtggcgcgggagctaaaatcaagctctacgctgtttgtggTTGGACTGAAGGGTGCTCCCTTttgt	0		0	0		0	0		0	1		0.850827
			osa-miR319a-3p	ACTGGATGACGCGGGAGCTAA	3'	21		1.1	tgtgtaagaagagagctctcttcagtccactctcagatggctgtagggttttattagctgccgaatcatccattcacctaccaagaaagttgcaggagtgtatctcttggtagcggACTGGATGACGCGGGAGCTAAaatttagctctgcgccgtttgtggTTGGACTGAAGGGTGCTCCCttgctcaagc	5		4.74379	4		3.94337	0		0	0		0
	miR3948	1	csi-miR3948_R-6_1ss3GT	TGTAGTGGGAGTGGGAGT	5'	18		0.5	aggagtgTGGAGTGGGAGTGGGAGTAGGGTGtttacttagactaaatgaaagtatggattatcaatcagaatcctaattatttgtttactttgtcttggattgggagtaaattattttaaattataattttatccttatgtacaaaattataa	0		0	0		0	0.5		0.621139	0		0
	miR395	20	zma-miR395n-5p_L+1R-1	AGTTCTCTACAAGCACTTCACG	5'	22	gi408831491	1.1	ttaggtttggtgtccctaggAGTTCTCTACAAGCACTTCACGaggcttcgtactgagagcttttgTGAAGTGTTTGGGGGAACTCttggtgtcacaaatcattt	0		0	2		1.97169	1		1.24228	1		0.850827
			zma-miR395a-3p_L-1	TGAAGTGTTTGGGGGAACTC	3'	20	gi408831491	1.1	ttaggtttggtgtccctaggAGTTCTCTACAAGCACTTCACGaggcttcgtactgagagcttttgTGAAGTGTTTGGGGGAACTCttggtgtcacaaatcattt	12.5833		11.9385	10.7917		10.6389	8.44444		10.4903	21.1111		17.9619
			zma-miR395a-3p_L-1	TGAAGTGTTTGGGGGAACTC	5'	20	gi408831491	1	gtttggtgtcttcaggagttctcttcaagcacttcacgaggcatcacactgagagcttttgTGAAGTGTTTGGGGGAACTCttggtgtcacaaatcatttgcatttgcttgatgttagtcatgcaccatgtgatatgagataaaggacatggcaacgttttgtgttactaggaGTTCCCTACAAGCACTTCATGAgaccttgacttaataaagggccattgtgaagtgtttgggtgaactct	12.5833		11.9385	10.7917		10.6389	8.44444		10.4903	21.1111		17.9619
			zma-miR395e-5p_R-1	GTTCCCTTCAAGCACTTCACA	5'	21	gi408831491	1.1	acaatgtttggtgttaccatgaGTTCCCTTCAAGCACTTCACAtgaggcaccattcaaatgacaactccatttaagattatgtgtaatgTGAAGTGTTTGGGGGAACTCttggtggtactcaacatc	1		0.948759	2		1.97169	0.5		0.621139	0.5		0.425413
			zma-miR395a-3p_L-1	TGAAGTGTTTGGGGGAACTC	3'	20	gi408831491	1.1	acaatgtttggtgttaccatgaGTTCCCTTCAAGCACTTCACAtgaggcaccattcaaatgacaactccatttaagattatgtgtaatgTGAAGTGTTTGGGGGAACTCttggtggtactcaacatc	12.5833		11.9385	10.7917		10.6389	8.44444		10.4903	21.1111		17.9619
			zma-miR395e-5p_R-1	GTTCCCTTCAAGCACTTCACA	5'	21	gi414584696	1.1	aGTTCCCTTCAAGCACTTCACAtgaggcaccattcaaataacacatttcaagattaggtgcatgTGAAGTGTTTGGGGGAACTCt	1		0.948759	2		1.97169	0.5		0.621139	0.5		0.425413
			zma-miR395a-3p_L-1	TGAAGTGTTTGGGGGAACTC	3'	20	gi414584696	1.1	aGTTCCCTTCAAGCACTTCACAtgaggcaccattcaaataacacatttcaagattaggtgcatgTGAAGTGTTTGGGGGAACTCt	12.5833		11.9385	10.7917		10.6389	8.44444		10.4903	21.1111		17.9619
			zma-miR395a-5p_R-1	GTTCTCCTCAAACCACTTCAGT	5'	22	gi414584696	1	tattggttggttgtcacctggaGTTCTCCTCAAACCACTTCAGTtgctgcacctagctagtttaatggcactgtgcttgcgtgcaagcggccggagctgtgtgtagctagTGAAGTGTTTGGGGGAACTCtgggtgtcaatcagcaatt	0		0	3		2.95753	1		1.24228	0		0
			zma-miR395a-3p_L-1	TGAAGTGTTTGGGGGAACTC	3'	20	gi414584696	1	tattggttggttgtcacctggaGTTCTCCTCAAACCACTTCAGTtgctgcacctagctagtttaatggcactgtgcttgcgtgcaagcggccggagctgtgtgtagctagTGAAGTGTTTGGGGGAACTCtgggtgtcaatcagcaatt	12.5833		11.9385	10.7917		10.6389	8.44444		10.4903	21.1111		17.9619
			zma-miR395a-3p_L-1	TGAAGTGTTTGGGGGAACTC	3'	20	gi414584696	1	agttctatgcaagcacttcacgaggcattgtttcaagagcttttgTGAAGTGTTTGGGGGAACTCt	12.5833		11.9385	10.7917		10.6389	8.44444		10.4903	21.1111		17.9619
			zma-miR395a-3p_L-1	TGAAGTGTTTGGGGGAACTC	3'	20	gi414584696	0.8	agttacctacaagcacgtctcgataccttggcttaataaaggccagttgTGAAGTGTTTGGGGGAACTCt	12.5833		11.9385	10.7917		10.6389	8.44444		10.4903	21.1111		17.9619
			zma-miR395a-3p_L-1	TGAAGTGTTTGGGGGAACTC	3'	20	gi414584696	1.3	gagttccctacaagcacttcacgataccttggcttaataaaggccagttgTGAAGTGTTTGGGGGAACTCtt	12.5833		11.9385	10.7917		10.6389	8.44444		10.4903	21.1111		17.9619
			zma-miR395a-3p_L-1	TGAAGTGTTTGGGGGAACTC	3'	20	gi414584696	1.3	gcaacgttttgtgttactaggagttccctacaagcacttcacaataccttggctcaataaattaaaggccagttgTGAAGTGTTTGGGGGAACTCttggtatcatgaagcattt	12.5833		11.9385	10.7917		10.6389	8.44444		10.4903	21.1111		17.9619
			zma-miR395k-3p_L-1	TGAAGTGTTTGAGGAAACTC	3'	20	gi408831491	1.1	agtttccttcaagcacttcacatggagcattctgtcttagagaaagcttaatttattgcattgTGAAGTGTTTGAGGAAACTCt	0		0	0		0	0		0	2		1.70165
			zma-miR395c-3p_L-1	TGAAGTGTTTGGAGGAACTC	3'	20	gi408831491	1	agttccttccaaacacttcaccagctaggccatgcacaagatgaacccacattaggctagTGAAGTGTTTGGAGGAACTCt	2		1.89752	1.33333		1.31446	0		0	3		2.55248
			zma-miR395c-3p_L-1	TGAAGTGTTTGGAGGAACTC	3'	20	gi408831491	1.1	agttcctttcaaacacttcacatggagcttctcattggtggatatattcttgagacccgtgTGAAGTGTTTGGAGGAACTCt	2		1.89752	1.33333		1.31446	0		0	3		2.55248
			zma-miR395c-3p_L-1	TGAAGTGTTTGGAGGAACTC	3'	20	gi408831491	0.8	tcttggttggttctcccttggagttccctgcaaacacttcaccagctaggccatagtgccggcccttgcacaatgttgtatctgatcacctagctagtgTGAAGTGTTTGGAGGAACTCtaggtgttatccagcaatg	2		1.89752	1.33333		1.31446	0		0	3		2.55248
			osa-miR395b_1ss1GT	TTGAAGTGTTTGGGGGAACTC	3'	21	gi414584696	0.8	TTTGTGAAGTGTTTGGGGGAACTCttggtttctcaaatcatttgcatgtgctagatgtttgtcatgtgtcatgtgatatgagtttgaaggctatacaaaattttgtgttactaggagttacctacaagcacgtctcgataccttggcttaataaaggccagttGTGAAGTGTTTGGGGGAACTCttggtatcatgaagcaa	0		0	0		0	0		0	1		0.850827
			tae-miR395b_R+1	TGAAGTGTTTGGGGGAACTCC	3'	21	gi414584696	0.9	GTGAAGTGTTTGGGGGAACTCttggtatcatgaagcatttagttataataatatatgatggccatatggataccatgggcgatacaactttgaacaatgtctggtgttaccatgagttcccttcaagcacttcacatgaggcaccattcaaataacacatttcaagattaggtgcatgTGAAGTGTTTGGGGGAACTCTtggtggcacaacatccatacacgcctcaaagttggtg	0		0	0		0	0		0	0.5		0.425413
			tae-miR395b_L+1	CTGAAGTGTTTGGGGGAACTC	3'	21	gi414584696	1	ttggttggttgtcacctggagttctcctcaaaccacttcagttgctgcacctagctagtttaatggcactgtgcttgcgtgcaagcggccggagctgtgtgtagctaGTGAAGTGTTTGGGGGAACTCtgggtgtcaatcagcaat	0		0	0.5		0.492922	0		0	0.5		0.425413
	miR396	19	zma-miR396a-5p	TTCCACAGCTTTCTTGAACTG	5'	21	gi408831499	0.9	agatggccttctttgtgatcTTCCACAGCTTTCTTGAACTGcatctctcagaggagcggcagcttcaactcctccacccgcatcagcaggtgcatgcaGTTCAATAAAGCTGTGGGAAActgcagagagaggccag	59		55.9768	58.75		57.9183	63.5		78.8846	72.25		61.4722
			zma-miR396a-3p	GTTCAATAAAGCTGTGGGAAA	3'	21	gi408831499	0.9	agatggccttctttgtgatcTTCCACAGCTTTCTTGAACTGcatctctcagaggagcggcagcttcaactcctccacccgcatcagcaggtgcatgcaGTTCAATAAAGCTGTGGGAAActgcagagagaggccag	71.5		67.8362	87		85.7684	14		17.3919	32.5		27.6519
			zma-miR396a-5p	TTCCACAGCTTTCTTGAACTG	5'	21	gi408832102	0.9	acatggccctccttgccgtcTTCCACAGCTTTCTTGAACTGcatgccgccggctggtggatgctgcgcgcttgaattccggtcgatcccaagaggcgcaGTTCAATAAAGCTGTGGGAAActgcagagagaggccac	59		55.9768	58.75		57.9183	63.5		78.8846	72.25		61.4722
			zma-miR396a-3p	GTTCAATAAAGCTGTGGGAAA	3'	21	gi408832102	0.9	acatggccctccttgccgtcTTCCACAGCTTTCTTGAACTGcatgccgccggctggtggatgctgcgcgcttgaattccggtcgatcccaagaggcgcaGTTCAATAAAGCTGTGGGAAActgcagagagaggccac	71.5		67.8362	87		85.7684	14		17.3919	32.5		27.6519
			zma-miR396e-5p	TTCCACAGCTTTCTTGAACTT	5'	21	gi408832077	0.9	tTTCCACAGCTTTCTTGAACTTcttcttcttcttctctcttggaacggcagctttcttcgaatctgtctctctctctctcatctccgaagacgaaGGTCAAGAAAGCTGTGGGAAGa	17		16.1289	22.75		22.4279	15		18.6342	25.5		21.6961
			zma-miR396f-3p	GGTCAAGAAAGCTGTGGGAAG	3'	21	gi408832077	0.9	tTTCCACAGCTTTCTTGAACTTcttcttcttcttctctcttggaacggcagctttcttcgaatctgtctctctctctctcatctccgaagacgaaGGTCAAGAAAGCTGTGGGAAGa	29		27.514	31		30.5612	22		27.3301	24		20.4198
			zma-miR396e-5p	TTCCACAGCTTTCTTGAACTT	5'	21	gi408832102	0.6	tTTCCACAGCTTTCTTGAACTTcttcttcttctctctcttagaagggccgtatagcttctttgaacctctctctctctctctctcaaaagtgtacacgaacactttcttcattctctgcctctcgctctctgatctccgaagaaggtcaagaaagccgtgggaaga	17		16.1289	22.75		22.4279	15		18.6342	25.5		21.6961
			zma-miR396c_L-1	TCCACAGGCTTTCTTGAACTG	5'	21	gi408831491	0.4	cgggcatgcttTCCACAGGCTTTCTTGAACTGtgaactcgtgggcgtggtggtggtggtgctggtgctgggtgt	1095		1038.89	780.5		769.451	572		710.583	1086.5		924.424
			zma-miR396c_L-1	TCCACAGGCTTTCTTGAACTG	5'	21	gi414584696	0.5	cgggcatgcttTCCACAGGCTTTCTTGAACTGtgaactcgtgggtggtggtggtatgtcggatggaatgcttgg	1095		1038.89	780.5		769.451	572		710.583	1086.5		924.424
			zma-miR396g-5p_1ss2CT	TTCCACAGCTTTATTGAACTG	5'	21	gi408831499	0.9	tTCCCACAGCTTTATTGAACTGcatgcacctgctgatgcgggtggaggagttgaagctgccgctcctctgagagatgcagttcaagaaagctgtggaagatcacaaagaaggccatctgattac	0		0	0		0	0		0	0.25		0.212707
			zma-miR396g-5p_1ss2CT	TTCCACAGCTTTATTGAACTG	5'	21	gi408832077	0.9	tTCCCACAGCTTTATTGAACTGccctcttgcttgcttggatcaattgaaactcgatcaggtccacagcacagcctgctgcatgcatgatgcagttcaagaaagctgtggaagat	0		0	0		0	0		0	0.25		0.212707
			osa-miR396a-5p_1ss9CT	TTCCACAGTTTTCTTGAACTG	5'	21	gi408831499	0.9	atcTTCCACAGCTTTCTTGAACTGcatctctcagaggagcggcagcttcaactcctccacccgcatcagcaggtgcatgcaGTTCAATAAAGCTGTGGGAAAC	0		0	0.5		0.492922	2		2.48455	0.5		0.425413
			osa-miR396a-3p_R+2	GTTCAATAAAGCTGTGGGAAAT	3'	22	gi408831499	0.9	atcTTCCACAGCTTTCTTGAACTGcatctctcagaggagcggcagcttcaactcctccacccgcatcagcaggtgcatgcaGTTCAATAAAGCTGTGGGAAAC	1		0.948759	0		0	0		0	0		0
			osa-miR396a-5p_1ss9CT	TTCCACAGTTTTCTTGAACTG	5'	21	gi408832077	0.9	gccctccctgccatcTTCCACAGCTTTCTTGAACTGcatcatgcatgcagcaggctgtgctgtggacctgatcgagtttcaattgatccaagcaagcaagagggcaGTTCAATAAAGCTGTGGGAAATtgcagagagaga	0		0	0.5		0.492922	2		2.48455	0.5		0.425413
			osa-miR396a-3p_R+2	GTTCAATAAAGCTGTGGGAAAT	3'	22	gi408832077	0.9	gccctccctgccatcTTCCACAGCTTTCTTGAACTGcatcatgcatgcagcaggctgtgctgtggacctgatcgagtttcaattgatccaagcaagcaagagggcaGTTCAATAAAGCTGTGGGAAATtgcagagagaga	1		0.948759	0		0	0		0	0		0
			osa-miR396e-3p_R-6	ATGGTTCAAGAAAGCCCA	3'	18	gi408831491	0.8	ccacaggctttcttgaactgtgaactcgtgggcgtggtggtggtggtgctggtgctgggtgtgtgggacggaatgattggctcctcccagtcccagtcccagtcccacccaccaattctcttccccccgaccggccgtgaattgaattgaatcgaatcgcatcgctgagcttccccccggctcgctcacgcgacctgttgATGGTTCAAGAAAGCCCAtggaaacca	0.5		0.474379	3.5		3.45045	1		1.24228	4		3.40331
			osa-miR396e-3p_R-6	ATGGTTCAAGAAAGCCCA	3'	18	gi414584696	0.8	ggggtgtgggacgtgtggagaaaggtgcgcgggcatgctttccacaggctttcttgaactgtgaactcgtgggtggtggtggtatgtcggatggaatgcttggctcctcccagctagcaattctcttcccccatgcaccggccgtgaattgagctgcggagcttccccgcagcctcgctctcggccggctctacctgttgATGGTTCAAGAAAGCCCAtggaaaccatgcagcctcccctcttgtgccagcatcgccgag	0.5		0.474379	3.5		3.45045	1		1.24228	4		3.40331
			ath-miR396b_R+1	TTCCACAGCTTTCTTGAACTTT	5'	22	gi408832102	0.7	tccatgccatgcctTTCCACAGCTTTCTTGAACTTCttcttcttctctctcttagaagggccgtatagcttctttgaacctctctctctctctctctcaaaagtgtacacgaacactttcttcattctctgcctctcgctctctgatctccgaagaaggtcaagaaagccgtgggaagaaatggcataac	8		7.59007	3		2.95753	2		2.48455	13		11.0608
			sbi-miR396c_R+2_1ss21TG	TTCCACAGCTTTCTTGAACTGTT	5'	23		0.6	ttcaagtccatgccatgcctTTCCACAGCTTTCTTGAACTTctcctcctcctcctctctcttagaagggtagctttgaacatctctctctctctctctctctctctctctctctctccaaagaaggtcaagaaagctgtgggaagaaatgacataacaagga	0		0	0		0	1		1.24228	1		0.850827
	miR397	1	csi-miR397_L-1R+1_1ss20TC	CATTGAGTGCAGCGTTGACGA	5'	21		0.8	ccagattgaaaaaaacaTCATTGAGTGCAGCGTTGATGaatatttgtcggtgctttgccaatatttctctatactagccaggattctttcaccagcgctgcactcgatcatgttttttagctctgctggttcaggattatccagataatacgcaca	0		0	0.5		0.492922	0		0	1		0.850827
	miR3979	1	osa-miR3979-5p_R+1	TCTCTCTCTCCCTTGAAGGCT	5'	21		1	ggttttcttggaTCTCTCTCTCCCTTGAAGGCtatctcatggaggtttgatgtacaccattgttgcctaagaaactgagaaagcCTTCGGGGGAGGAGAGAAGCcaagcaagcc	0		0	0		0	1		1.24228	0		0
	miR398	5	zma-miR398a-5p_R-1	GGGGCGAACTGAGAACACAT	5'	20	gi414584696	0.9	gGGGGCGAACTGAGAACACATgagaataatgagatgagattgctcgcctcgcggtacggttcgtgctggcctggaccaccgtcgtcgccgttcatcttgtacgcataataatgctgcaTGTGTTCTCAGGTCGCCCCCGc	118		111.954	117		115.344	8		9.93822	18		15.3149
			zma-miR398a-3p	TGTGTTCTCAGGTCGCCCCCG	3'	21	gi414584696	0.9	gGGGGCGAACTGAGAACACATgagaataatgagatgagattgctcgcctcgcggtacggttcgtgctggcctggaccaccgtcgtcgccgttcatcttgtacgcataataatgctgcaTGTGTTCTCAGGTCGCCCCCGc	42.5		40.3222	66		65.0657	58.5		72.6732	105.5		89.7622
			zma-miR398b-5p_L-1R+1	GGGCGGACTGGGAACACATGG	5'	21	gi414883281	0.9	ggGGGCGGACTGGGAACACATGGgaatgagatgagatcattgctcggtcgtgctggcctgggccgtcggcgcgcgttgatcttgcaTGTGTTCTCAGGTCGCCCCCGg	43		40.7966	58		57.1789	55		68.3253	35		29.7789
			zma-miR398a-3p	TGTGTTCTCAGGTCGCCCCCG	3'	21	gi414883281	0.9	ggGGGCGGACTGGGAACACATGGgaatgagatgagatcattgctcggtcgtgctggcctgggccgtcggcgcgcgttgatcttgcaTGTGTTCTCAGGTCGCCCCCGg	42.5		40.3222	66		65.0657	58.5		72.6732	105.5		89.7622
			cca-miR398_R-1_1ss19CT	TGTGTTCTCAGGTCGCCCTT	3'	20		1.1	acccaacagggtgtgatatgagaacacatatataagatgcaacaacatgtagtacttggtattttattaTGTGTTCTCAGGTCGCCCCTGcagggttttc	1.5		1.42314	0		0	0		0	0.666667		0.567218
	miR399	19	zma-miR399j-5p_L-1	GGCAGCTCTCCTCTGGCAGG	5'	20	gi408831499	0.9	aGGCAGCTCTCCTCTGGCAGGcaggcgcgcggtcatcgtcgccatcgacgacggttgcttggctctgctatgctgtgttcgttcgtccatggtgtgctagctagccgtgcatgcattgcagtgtaacatgcgtgcatgcacgcgcgtacgtccTGCCAAAGGAGAGTTGCCCTGc	7		6.64131	5		4.92922	3		3.72683	4		3.40331
			zma-miR399e-3p	TGCCAAAGGAGAGTTGCCCTG	3'	21	gi408831499	0.9	aGGCAGCTCTCCTCTGGCAGGcaggcgcgcggtcatcgtcgccatcgacgacggttgcttggctctgctatgctgtgttcgttcgtccatggtgtgctagctagccgtgcatgcattgcagtgtaacatgcgtgcatgcacgcgcgtacgtccTGCCAAAGGAGAGTTGCCCTGc	26.3333		24.984	23.6667		23.3316	7.66667		9.52413	33.3333		28.3609
			zma-miR399i-5p	GTGCGGCTCTCCTCTGGCATG	5'	21	gi408832077	0.8	aGTGCGGCTCTCCTCTGGCATGagggcgcgactgagaggcacgaacagtttctggccttctcctgccaaTGCCAAAGGAGAGTTGCCCTGc	53.3333		50.6005	27		26.6178	0		0	0		0
			zma-miR399e-3p	TGCCAAAGGAGAGTTGCCCTG	3'	21	gi408832077	0.8	aGTGCGGCTCTCCTCTGGCATGagggcgcgactgagaggcacgaacagtttctggccttctcctgccaaTGCCAAAGGAGAGTTGCCCTGc	26.3333		24.984	23.6667		23.3316	7.66667		9.52413	33.3333		28.3609
			zma-miR399e-5p	GGGCTTCTCTTTCTTGGCAGG	5'	21	gi414584696	0.9	atgcctaagctgtccagtttcaGGGCTTCTCTTTCTTGGCAGGgaagcatgagatgccatagctctctgctctcttcaaccctcTGCCAAAGGAGAGTTGCCCTGtaacaggactcagcttatg	3		2.84628	1		0.985844	0		0	0		0
			zma-miR399e-3p	TGCCAAAGGAGAGTTGCCCTG	3'	21	gi414584696	0.9	atgcctaagctgtccagtttcaGGGCTTCTCTTTCTTGGCAGGgaagcatgagatgccatagctctctgctctcttcaaccctcTGCCAAAGGAGAGTTGCCCTGtaacaggactcagcttatg	26.3333		24.984	23.6667		23.3316	7.66667		9.52413	33.3333		28.3609
			zma-miR399c-5p	GGGTACGTCTCCTTTGGCACA	5'	21	gi408831909	0.9	tgcttgctgagcatgaattacaGGGTACGTCTCCTTTGGCACAgcagaatgcacacatcatcagtcgagagagtaagctcgctgcgtgctcgccggcctgggagcggaagtcgcaggccaaatggcggcggtgcagatgcatgaacagcagctgccgtatatatgcgTGCCAAAGGAGAATTGCCCTGcgattctaggctcagcgat	45		42.6941	21		20.7027	1		1.24228	12		10.2099
			zma-miR399a-3p	TGCCAAAGGAGAATTGCCCTG	3'	21	gi408831909	0.9	tgcttgctgagcatgaattacaGGGTACGTCTCCTTTGGCACAgcagaatgcacacatcatcagtcgagagagtaagctcgctgcgtgctcgccggcctgggagcggaagtcgcaggccaaatggcggcggtgcagatgcatgaacagcagctgccgtatatatgcgTGCCAAAGGAGAATTGCCCTGcgattctaggctcagcgat	20.6667		19.6077	12.6667		12.4874	6.66667		8.28185	12.6667		10.7771
			zma-miR399a-5p_L-1	TGCGGTTCTCCTCTGGCACG	5'	20	gi408832102	0.8	tgtgaagagggtgagaatcacagTGCGGTTCTCCTCTGGCACGaaggctggccagagcagcttatattgccaccacccttcctTGCCAAAGGAGAATTGCCCTGccattcacaaccctgcaat	0		0	0		0	0		0	2		1.70165
			zma-miR399a-3p	TGCCAAAGGAGAATTGCCCTG	3'	21	gi408832102	0.8	tgtgaagagggtgagaatcacagTGCGGTTCTCCTCTGGCACGaaggctggccagagcagcttatattgccaccacccttcctTGCCAAAGGAGAATTGCCCTGccattcacaaccctgcaat	20.6667		19.6077	12.6667		12.4874	6.66667		8.28185	12.6667		10.7771
			zma-miR399a-3p	TGCCAAAGGAGAATTGCCCTG	3'	21	gi408832077	0.7	agtgcagttctcctctggcacgaaccaaggctgagcagcttgccccatggctagcccacgacggcccttcctTGCCAAAGGAGAATTGCCCTGc	20.6667		19.6077	12.6667		12.4874	6.66667		8.28185	12.6667		10.7771
			zma-miR399f-5p	GGGCAACTTCTCCTTTGGCAGA	5'	22	gi408831909	0.9	caggatgtgcacctgcatttctGGGCAACTTCTCCTTTGGCAGAtgcgcgagaatgtgccactgcTGCCAAAGGAAATTTGCCCCGgaattcatctgcacaagca	0		0	0		0	0		0	2		1.70165
			zma-miR399f-3p	TGCCAAAGGAAATTTGCCCCG	3'	21	gi408831909	0.9	caggatgtgcacctgcatttctGGGCAACTTCTCCTTTGGCAGAtgcgcgagaatgtgccactgcTGCCAAAGGAAATTTGCCCCGgaattcatctgcacaagca	12		11.3851	13		12.816	5		6.21139	16		13.6132
			zma-miR399b-5p_L-1	TGCAGCTCTCCTCTGGCATG	5'	20	gi408832102	0.8	gtagctcagggtgcgaatcacagTGCAGCTCTCCTCTGGCATGaaggctgtgagagaggcatgacaatttctggccttgcccTGCCAAAGGAGAGCTGTCCTGccattcattagccctgcaa	19.3333		18.3427	5		4.92922	0		0	6		5.10496
			zma-miR399b-3p	TGCCAAAGGAGAGCTGTCCTG	3'	21	gi408832102	0.8	gtagctcagggtgcgaatcacagTGCAGCTCTCCTCTGGCATGaaggctgtgagagaggcatgacaatttctggccttgcccTGCCAAAGGAGAGCTGTCCTGccattcattagccctgcaa	28		26.5652	20		19.7169	0		0	3		2.55248
			zma-miR399d-5p	GTGTGGCTCTCCTCTGGCATG	5'	21	gi414875515	0.7	tcaaggtgagaatcacaGTGTGGCTCTCCTCTGGCATGaaggcgcggctgagaggcacgaacagtttctggccttcccctgccaaTGCCAAAGGAGAGCTGCCCTGccattcgttagccctgcaa	0.333333		0.316253	0		0	1		1.24228	6		5.10496
			zma-miR399d-3p	TGCCAAAGGAGAGCTGCCCTG	3'	21	gi414875515	0.7	tcaaggtgagaatcacaGTGTGGCTCTCCTCTGGCATGaaggcgcggctgagaggcacgaacagtttctggccttcccctgccaaTGCCAAAGGAGAGCTGCCCTGccattcgttagccctgcaa	9		8.53883	4		3.94337	0		0	1		0.850827
			mtr-miR399d	TGCCAAAGGAGAGCTGCCCTA	3'	21	gi408832077	0.8	gatgctcagggtgagaatcacagtgcggctctcctctggcatgaaggcgcggctgagaggcacgaacagtttctggccttcccctgccaaTGCCAAAGGAGAGCTGCCCTGccattcgttagccctgcaaacagcacg	2		1.89752	0		0	0		0	0		0
			ath-miR399b_1ss21GT	TGCCAAAGGAGAGTTGCCCTT	3'	21	gi414584696	1	aatgcctaagctgtccagtttcagggcttctctttcttggcagggaagcatgagatgccatagctctctgctctcttcaaccctcTGCCAAAGGAGAGTTGCCCTGtaacaggactcagcttatggttca	0.5		0.474379	1.5		1.47877	0		0	1		0.850827
	miR408	5	zma-miR408b-5p_R-1	CAGGGACGAGGCAGAGCATG	5'	20	gi408831849	0.8	gaCAGGGACGAGGCAGAGCATGggtagggggccatcaacagaattccaaatttgatttctgtttgctcgctcacaaaatggagggactcaccacaaacacactcaggcgttgttgctccctcccCTGCACTGCCTCTTCCCTGGCtc	5		4.74379	5		4.92922	4		4.96911	7		5.95579
			zma-miR408a	CTGCACTGCCTCTTCCCTGGC	3'	21	gi408831849	0.8	gaCAGGGACGAGGCAGAGCATGggtagggggccatcaacagaattccaaatttgatttctgtttgctcgctcacaaaatggagggactcaccacaaacacactcaggcgttgttgctccctcccCTGCACTGCCTCTTCCCTGGCtc	111		105.312	209		206.041	389		483.246	407		346.287
			zma-miR408a_R+3	CTGCACTGCCTCTTCCCTGGCTCC	3'	24	gi408831849	0.7	agcgttagcacagacacacacaggtaaggagagcgagaggtgggttgggtttgatcggagacagggacgaggcagagcatgggtagggggccatcaacagaattccaaatttgatttctgtttgctcgctcacaaaatggagggactcaccacaaacacactcaggcgttgttgctccctcccCTGCACTGCCTCTTCCCTGGCTCCtcaccgtctcccatccacctatcctctctctttctctctctcgttatggttttgtataatttt	1		0.948759	5		4.92922	22		27.3301	40		34.0331
			stu-miR408b-5p_2ss3GA8CT	ACAGGGATGAGACAGAGCATG	5'	21		0.7	ggggttggttttgatttggagacagggatgagacagagcatgggatggggccatcaacaaagtggagggactagcttgcgaggcagaaagaaggtgccagtgccggtgcctccccggtgaaacgatgatgggagtgttgttgctccctcccCTGCACTGCCTCTTCCCTGGCtccgatcccccaccgttgc	133		126.185	44		43.3771	171		212.429	254		216.11
			mdm-miR408a_L-1R+4	TGCACTGCCTCTTCCCTGGCTTTT	3'	24		1.2	ggaaagagagttaataagACAGGGAAGAGGTAGAGCATGgatggagttctcaagagcaaaatagagctcttgtgactctactcATGCACTGCCTCTTCCCTGGCtttgcctccctctccttcc	0		0	0		0	0.5		0.621139	2.5		2.12707
	miR528	5	zma-miR528a-5p	TGGAAGGGGCATGCAGAGGAG	5'	21	gi408831499	1	gTGGAAGGGGCATGCAGAGGAGcacgaacgaggtgtggttggcccctcgttagctcTCCTGTGCCTGCCTCTTCCATt	950		901.321	1251.5		1233.78	2091.5		2598.22	1588.5		1351.54
			zma-miR528a-3p_L+1R-1	TCCTGTGCCTGCCTCTTCCAT	3'	21	gi408831499	1	gTGGAAGGGGCATGCAGAGGAGcacgaacgaggtgtggttggcccctcgttagctcTCCTGTGCCTGCCTCTTCCATt	63		59.7718	82.5		81.3321	26		32.2992	33.5		28.5027
			zma-miR528a-5p	TGGAAGGGGCATGCAGAGGAG	5'	21	gi414864194	0.8	gTGGAAGGGGCATGCAGAGGAGgagcacgagcgaggtgtggctggaagaagcagccggggcctgtgtgctatatacccctcgcaagctctcctcactcctcTCCTGTGCCTGCCTCTTCCATt	950		901.321	1251.5		1233.78	2091.5		2598.22	1588.5		1351.54
			zma-miR528a-3p_L+1R-1	TCCTGTGCCTGCCTCTTCCAT	3'	21	gi414864194	0.8	gTGGAAGGGGCATGCAGAGGAGgagcacgagcgaggtgtggctggaagaagcagccggggcctgtgtgctatatacccctcgcaagctctcctcactcctcTCCTGTGCCTGCCTCTTCCATt	63		59.7718	82.5		81.3321	26		32.2992	33.5		28.5027
			bdi-miR528-5p_R+4	TGGAAGGGGCATGCAGAGGAGCGGG	5'	25		0.8	tttggggttgggattgggggctggagcagcagcggTGGAAGGGGCATGCAGAGGAGcagggatgatggggggttgtactctgcttcttcccctctcgttctCCTGTGCCTGCCTCTTCCATTcctgctgctaccgccgtgctcggtgggcagggctgggc	0		0	0		0	1		1.24228	0		0
	miR827	4	zma-miR827-5p_L+1	TTTTGTTGGTGGTCATTTAACC	5'	22	gi408832077	1.1	gTTTTGTTGGTGGTCATTTAACCatgcatgcttcgatcgatggattggtgcatgcatggattattgcatagtgtgatgcatgtggcgcatcagtgcatggTTAGATGACCATCAGCAAACAt	758		719.159	839		827.123	238		295.662	1365		1161.38
			zma-miR827-3p	TTAGATGACCATCAGCAAACA	3'	21	gi408832077	1.1	gTTTTGTTGGTGGTCATTTAACCatgcatgcttcgatcgatggattggtgcatgcatggattattgcatagtgtgatgcatgtggcgcatcagtgcatggTTAGATGACCATCAGCAAACAt	3570		3387.07	5095		5022.87	314		390.075	1075		914.639
			ssp-miR827_R+2	TTAGATGACCATCAGCAAACATT	3'	23	gi408832077	1	ctggctagccagctaatgcagctccgaacctgttttgttggtggtcatttaaccatgcatgcttcgatcgatggattggtgcatgcatggattattgcatagtgtgatgcatgtggcgcatcagtgcatggTTAGATGACCATCAGCAAACATGttcttgaggcatgcaagttctctagctac	8		7.59007	9		8.87259	0		0	0		0
			ath-miR827_R+1_1ss15AG	TTAGATGACCATCAGCAAACTC	3'	22		0.7	ttccatgaaacgttataggtttttttctttctctcttgcaacccttgaatgtgtttgttgattgatatctacacatgttgatcatccttgtgttgatcgattggtTTAGATGACCATCAACAAACTctttcgtggttttgcatcgcttcttggaatctcgatcatgtttttagcatc	4		3.79503	5		4.92922	0		0	0		0
	miR1432	4	zma-miR1432-5p_L-1	TCAGGAGAGATGACACCGAC	5'	20	gi414883281	1	gcTCAGGAGAGATGACACCGACgccagacggaccggtccatccgcgccgtgtctgtccgtctgaagTGGGTGTCATCTCGCCTGAAGCa	4		3.79503	68		67.0374	12		14.9073	463		393.933
			zma-miR1432-3p_L+1R-1	TGGGTGTCATCTCGCCTGAAGC	3'	22	gi414883281	1	gcTCAGGAGAGATGACACCGACgccagacggaccggtccatccgcgccgtgtctgtccgtctgaagTGGGTGTCATCTCGCCTGAAGCa	1		0.948759	24		23.6602	2		2.48455	249		211.856
			osa-miR1432-5p_L-1R+2	TCAGGAGAGATGACACCGACGT	5'	22	gi414883281	0.9	tttgtgggtgtgcgtcctacgcTCAGGAGAGATGACACCGACGCcagacggaccggtccatccgcgccgtgtctgtccgtctgaagtgGGTGTCATCTCGCCTGAAGCATagggcgggctctcgctgg	0		0	1		0.985844	0		0	7		5.95579
			sbi-miR1432_L-1R+3	TCAGGAGAGATGACACCGACGTT	5'	23		0.9	gataggacataggaggcgagagggacgacgagccgttggtttgtgggtgtgcgtcctatgCTCAGGAGAGATGACACCGACgtcggacggaccggtcgatccgcgccgtgtctgtccgtccgaagtgggtgtcatctcgcctgaagcataggacttaccagcccagtacatctccctgttttca	0		0	3		2.95753	0		0	6		5.10496
	miR2118	7	zma-miR2118c_1ss5TC	TTCCCAATGCCTCCCATTCCTA	3'	22	gi408831491	1.1	ggaagaggaagtaaagatgatctaagagcagtgggcatgggaacatggaggaaggcctatgaggttgaaacctcattttgtgtcTTCCTAATGCCTCCCATTCCTAtcgttcttaggtgatccttcctcttgc	0		0	0		0	0		0	0.5		0.425413
			zma-miR2118b	TTCCCGATGCCTCCCATTCCTA	3'	22	gi414584696	1	taagagcagtgggaatgggaacatggaggaaagcccatcctgttggtttcctcctccagaaaccgaggtggaagcttggttcggtgtTTCCCGATGCCTCCCATTCCTAttgttctta	7		6.64131	4		3.94337	0		0	0.5		0.425413
			zma-miR2118d	TTCCTGATGCCTCCCATGCCTA	3'	22	gi414584696	1	gtgagcatggaagaggaagagagggtctaagagcagtgggcatgggaacacggaggaaggcctatgagtggaaagctcattttgggtcTTCCTGATGCCTCCCATGCCTAtcgttgttaggtgctccttcctcttgcttttggctcac	0		0	2		1.97169	0		0	1		0.850827
			gma-miR2118a-3p_R+1	TTGCCGATTCCACCCATTCCTA	3'	22		0.9	aagggaaagggagaagagcttgaggaagtgatgGGAGATGGGAGGGTCGGTAAAGaatatatctgagactcgactcaatctcgatctctctcagtgttgtgttgttttgtttatccttTTGCCGATTCCACCCATTCCTatgatttccttcggttcctctctttccactc	1		0.948759	1		0.985844	0		0	6		5.10496
			osa-miR2118e	TTCCCAATGCCTCCCATGCCTA	3'	22		1	agtgagtcaggaagaggaagaaaagagagtctaagagcagcaggcatgggaacatggaggaaaaaacatatatagttttcttcccctctaaagttagaggttgaaatttgctgtgtgtttTTCCCAATGCCTCCCATGCCTAcagttcttaggcactccttccacttcctgttggct	0		0	0		0	1		1.24228	0		0
			osa-miR2118a_L-2_1ss3CT	TTCGATGCCTCCCATTCCTA	3'	20		1	gggaagaggaagaaagagaggctccaagagtagtaggactgggaacatatgagaaagcatgagctctatccatctatccatcccctcccattcgctagaatgttgcaggtggagatttcgctcttatgttTTCTCGATGCCTCCCATTCCTAtcgttcttggaacttccttcctcttcc	0		0	2		1.97169	0		0	0		0
			osa-miR2118o	CTCCTGATGCCTCCCAAGCCTA	3'	22		1.1	ggaagaggaagaaaagagggccaaggagcagtgggcatggggacatgaaggaatgcttaagcccctctccaatcctcgcatgagattggagatggagttatgagttCTCCTGATGCCTCCCAAGCCTAttgttccttggtgctccttcctcttcc	1		0.948759	0		0	0		0	0		0
	miR1310	1	han-miR1310_R-5	AGGCATCGGGGGCGCAA	5'	17	gi408831909	0.6	AGGCATCGGGGGCGCAAcgccctcgacctattctcaaactttAAATAGGTAGGACGGCGCGGCTgctttggtgagccg	216.5		205.406	216.5		213.435	243		301.873	273.5		232.701
	miR6221	1	sbi-miR6221-5p	TTCTGACTTCTGGCCCCTGCT	5'	21	gi414864194	1	acagctcagcggcccatcgtgatgtgtggtgcTTCTGACTTCTGGCCCCTGCTcagctccaccaacactaagccggggccagatctcagaagcattgtgcatgatatgtgcctctagctgt	2		1.89752	1		0.985844	0		0	0		0
	miR818	1	osa-miR818a_L-1R+3	ATCCCTTATATTATGGGACGGAGG	3'	24	gi414864194	1	aactactccctccattccaatatataaggcgtaaccacctctggttcaaagaccaagaaatgtatttaatactttctatcaacactagtactattgcattgatgtacgtgtgtctagagagagcatgtcttatattatggggcaagaacaaaaagtggctATGCCTTATATTATGGGACGGAGGgagtacag	3		2.84628	0		0	0		0	0		0
	miR5568	4	sbi-miR5568b-5p_1ss21GA	TTTCTAGGTACATAGCTTTTA	5'	21	gi408831499	1.3	taaatgaatactccctccatccaaattataagtccttctgtctTTTCTAGGTACATAGCTTTTActacgcacctagaatcgtagatatccattatgtctagatgcatagtaaacgttatgtacctagaaaaaccagagcaacttagaatttagaatggagggagtacataac	3		2.84628	1		0.985844	0		0	0		0
			sbi-miR5568b-5p_L+2R-2	CTTTTCTAGGTACATAGCTTT	5'	21	gi414875515	1.5	tacaagtcattttggCTTTTCTAGGTACATAGCTTTtcctacgtatctagacatagagtagtatctaggtgcataacaaaagctatgtatctagaaaagccaaaacgacttaaa	3		2.84628	0		0	0		0	1		0.850827
			sbi-miR5568g-3p_L+1R-5	CAAAACGTCTTATAATT	3'	17		1.3	taaatatttgatatgtactcccttcattcCAAATTATAAGATGTTTTGGCttttttagatacattgctgttattatgtatcaagacagcgtatatctaagtgcatagcaatagctatgtgtctagataagacAAAACGTCTTATAATTTGGAGcggaaggagtatgaagctgtatatttg	0		0	1		0.985844	3		3.72683	0		0
			sbi-miR5568b-5p_L+1R-1	TTTTCTAGGTACATAGCTTTT	5'	21		0.9	acaggtttaatcaaattatctagtatgtactccctctattccaaattgtaagtcatttaaactTTTCTAGGTACATAGCTTTTGctatgcatctatagctacatagtttttACTATGTATCTAGAAAAGCTAgaacaaattacaatttcaaacagagtagcatttaattatatactatttttgacaccatgt	0		0	3		2.95753	0		0	0		0
	miR158	2	aly-miR158a-3p_L+1_1ss3CT	TTTCCAAATGTAGACAAAGCA	3'	21		1	acgtcatctctgtgcttCTTTGTCTACAATTTTGGAAAaagtggtgacgccattgctcttTCCCAAATGTAGACAAAGCAataccgtgatgacgt	0.5		0.474379	0		0	0		0	0		0
			aly-miR158a-3p_L+1_1ss3CT	TTTCCAAATGTAGACAAAGCA	3'	21		1	acgtcatctctgtgcttCTTTGTCTACAATTTTGGAAAaagtggtgacgccattgctcttTCCCAAATGTAGACAAAGCAataccgtgatgacgt	0.5		0.474379	0		0	0		0	0		0
	miR165	1	aly-miR165a-3p_R+1_1ss16TC	TCGGACCAGGCTTCACCCCCC	3'	21		1	atcatgagaattaagctatttcagttgagggGAATGTTGTCTGGATCGAGGatattatacatatatacatgtgtatgttgatacatgtgatcatagagagtatccTCGGACCAGGCTTCATCCCCcccaacatgttattgcctctgat	7		6.64131	3		2.95753	5		6.21139	5		4.25413
	miR444	1	ssp-miR444b.1_R-2_1ss18GT	TTGTGGCTTTCTTGCAATT	3'	19		1.3	caagcatgaggcaggaactgcattacttgcaagaaagtcacaaaatcaattgcaggatcatacTTGTGGCTTTCTTGCAAGTTGTGCAGTTGTTGCCTCAAGCTTg	0		0	0.5		0.492922	0		0	0		0
	miR472	1	ptc-miR472a_1ss8TA	TTTTCCCAACTCCACCCATCCC	3'	22		1	ttatcgggtgggtgagcggggaagataactttggtttttgagatagtacttgttaTTTTCCCTACTCCACCCATCCCatag	12		11.3851	8		7.88675	19		23.6033	9		7.65744
	miR475	2	ptc-miR475a-5p_L+1	CAATGGCCATTGTAAGAGTAGA	5'	22		1.1	catcttgatcAATGGCCATTGTAAGAGTAGAaggatccatgaagcaataattctctttgctaaaatgtgtgataaaacattgactcctggtatttcactcTTACAGTGCCCATTGATTAAGatg	0		0	0		0	0.5		0.621139	0		0
			ptc-miR475a-5p_L+1	CAATGGCCATTGTAAGAGTAGA	5'	22		1.1	catcttgatcAATGGCCATTGTAAGAGTAGAaggatccatgaagcaataattctctttgctaaaatgtgtgataaaacattgactcctggtatttcactcTTACAGTGCCCATTGATTAAGatg	0		0	0		0	0.5		0.621139	0		0
	miR482	5	pvu-miR482-5p_R-1	GGAATGGGCTGATTGGGAAGC	5'	21		1.2	tcAGAATTTGTGGGAATGGGCTGAttgggaagcaatgtgtgctggtgcaatgcatttaattTCTTCCCAATTCCGCCCATTCCTAtgatttctga	0		0	1		0.985844	0		0	5		4.25413
			gma-miR482a-3p_L-2	TTCCCAATTCCGCCCATTCCTA	3'	22		1.2	tcAGAATTTGTGGGAATGGGCTGAttgggaagcaatgtgtgctggtgcaatgcatttaattTCTTCCCAATTCCGCCCATTCCTAtgatttctga	0		0	0		0	0		0	3		2.55248
			gma-miR482b-3p	TCTTCCCTACACCTCCCATACC	3'	22		1.2	ggTATGGGGGGATTGGGAAGGAATatccataagcaaaatatgctattTCTTCCCTACACCTCCCATACC	0		0	0		0	1		1.24228	7		5.95579
			aqc-miR482a_1ss20AT	TCTTGCCGACTCCTCCCATTCC	3'	22		1.1	ggggatggtggaaagtgattgagttatgagaagccttgggtatgagagggtcggcatggtatgatgatgatgatgatgatgatgatgatgattcttctttcattttctctatttaaTCTTGCCGACTCCTCCCATACCaatggtttctcatttctcttccctttcctttttatccccct	2		1.89752	0		0	0		0	0		0
			ptc-miR482d-3p	TTGCCGACCCCACCCATGCCAA	3'	22		1	agagaagaggggaaagagatggaggacgaggaagtttctGGACATGGGTTGGTTTGCAAGAaaataagatttttgaactctctgatattgttcatggaaaacagttttcTTGCCGACCCCACCCATGCCAAtgatttcctcagcttcctctctctccctgtttccttctct	0		0	0		0	0		0	1		0.850827
	miR530	1	osa-miR530-5p_R+1	TGCATTTGCACCTGCACCTAC	5'	21		0.9	gtgatagagcTGCATTTGCACCTGCACCTAcagagaggaagatgaagcagcaagctagcaatacgtgcttgatcgctatacgctagcttcttgcacacaatgttgttcctggtctcttcctgatccctAGGTGCAGAGGCAGATGCAACtatgtcat	1		0.948759	0		0	1		1.24228	0		0
	miR810	1	osa-miR810b.2_L+2R-1	TCAAGTGATTTAATTATGCCGT	3'	22		1.8	aatattcactatggttgccaTCATAAGCCCACCACATGTGGctcgcatgcttaaataactaacggcataattagatcacttgatgacgacgtatatcggtgttcgctatatatactatctactggtaagtatatatagcgaacaccgatatgcgtcatcatcAAGTGATTTAATTATGCCGTTagttaagcatgcgagccacatgtggtgagcttacgatgacgaccacagtttgtt	2		1.89752	0		0	0		0	0		0
	miR812	1	osa-miR812n-5p	AAGTGCAGCCATGAGTTTCCGTGC	5'	24		1.5	cttAAGTGCAGCCATGAGTTTCCGTGCccaactttatcgttcgtcttatttgaaatttttttatgattagtatttctattgttattagatgataaaacatgaatagtactttatgtgtgacttatgtttttattgtttttaaaaaaaattcaaataacacagacgatcaaagttgggcACGGAAAATCATGGCTGCACTTAAa	2.5		2.3719	0		0	1		1.24228	0		0
	miR814	1	osa-miR814a_L-4_1ss16CT	TCATAGTACAATGAATCT	5'	18		1.5	acctagtaccggacgagaCACTTCATAGTACAACGAATCTggacagtaagcctgtccagattcgttgtactatgaagtgtcatatccggtcctaagt	5		4.74379	1		0.985844	3		3.72683	0		0
	miR815	1	osa-miR815a_L-2R+5	GGGGATTGAGGAGATTGGGAAGAT	3'	24		1.5	ctaatggttcacctcgttttgcgtatattcccaatcttctctatttccttctcctcaaacacagcctgggagtgtttgagAAGGGGATTGAGGAGATTGGGaagatacgtaaaacgaggtgagccattag	4		3.79503	1		0.985844	2		2.48455	0		0
	miR820	1	osa-miR820a_R+2	TCGGCCTCGTGGATGGACCAGGA	5'	23		1.2	gtacatgcgTCGGCCTCGTGGATGGACCAGgagctcgacgttccttaaggccgttctttccgacccatacaaggttccgtcgcctgcattgttccaagagtgtcttggacgaaagcaggaagtggaaccttgttaaggtcggaacgaactgccttaaggaagtcgatgctttaggtccgtccacgaggacgacgcagctag	3		2.84628	2		1.97169	2		2.48455	0		0
	miR847	1	aly-miR847-5p_L-3R-1_1ss16AG	TGATGAAGAGGAGTGGA	5'	17		0.9	gaataaaagtctcacaTCTTGATGAAGAGGAATGGAAagccgagacccaaatcaaaacagaggcgtcccccaattaaaattggtaagtgatatctatgtcttggtttcgatcttgatctcggtcttTCACTCCTCTTCTTCATGATGtaagaatttgttattc	0		0	1		0.985844	0		0	0		0
	miR894	1	ppt-miR894_R+1	CGTTTCACGTCGGGTTCACCA	5'	21		0.5	cataattcaaataatccaaaaaaaataaaccaaataccttccacctcaagCGTTTCACGTCGGGTTCACCaaatatgttgtattatgtgaagttttgattgagaatgcaccgagcacttggctatggaaggtaaaagaaaattgcaacaaaaagtcctaacaatccaataggattatagaaaatttataattaaacgttaacaatcataatcaaacaata	1808.5		1715.83	938		924.721	1497.5		1860.31	3412		2903.02
	miR946	1	pta-miR946a-3p_R+1	CAGCCCTTCTCCTATCCACAAC	3'	22		0.8	cagagtgtatggatgtggatatggaagggttagtaaacagtacaaaacccatttaatagagattccatcggagcatcattgttggctgttagatcaagcaactgtattttgatggccacactcattgaatgggttgcttgttttgcttttaaccagccctttttctatccaactgcctgtattttgatggccatgctcattaaatgggttacctgttagctattcacCAGCCCTTCTCCTATCCACAActgtactagtttg	1		0.948759	0		0	0		0	0		0
	miR949	1	pde-miR949b_R+1	TCTCCGGGAATCCAATGCGCCT	5'	22		1.1	agagccTCTCCGGGAATCCAATGCGCCttcctcttgaacgcctttcaacgcgcagactgtgcgtgaaaacgcttttaggaggaaggtgtattgatttccggggaagccct	0		0	1		0.985844	0		0	1		0.850827
	miR950	1	pab-miR950-5p_1ss5AG	TCACGTCTGGGCCACGATGGTT	5'	22		0.8	gcacgagggaacggaggaagggacggtgttcttcaagtggagggagaaagaggttttggaggtgatctTCACATCTGGGCCACGATGGTTtatttttcttcgtttatttatcataaaccatggtgccccagatgagaagagcaccttcgcctccgtttatttacatggatttgactgtttctggaggaaccggcagtccatctccatttgggtattttctctgccgaaatggtgtagatcatttcatcctctcctcttgtcagactctgccagttgatctggaggaagaagaagaatctgaagcgaaagtgttattgtcgTCTGGGCCCCGGTGGTTTATGAtcgtctaggatgttcagaaccaccgtggccaagacgacaagaataccctcgtctttg…	5		4.74379	3		2.95753	2		2.48455	0		0
	miR951	1	pab-miR951	TGTTCTTGACGTCTGGACCACG	5'	22		1.2	aggaagcgaaggTGTTCTTGACGTCTGGACCACGtggtttgctttaagatttgcagtaatatcccatcaactatcgcggtccagtcgtcaagaacacctttgctttca	0		0	0		0	1		1.24228	0		0
	miR1033	1	ppt-miR1033a_L-4_1ss18CA	GGGTCGTGATGGGAACT	3'	17		0.9	gtgaccaagatggagatgatgggatgttgggcatgctcaacacgatctgtcaacattctagagtatatTGACGGGTCGTGATGGGCACTctcaatgtccacttcatggttttgtgacgt	0		0	1		0.985844	0		0	0		0
	miR1053	1	ppt-miR1053-5p_L-1R-6_1ss6GA	ATGGATTATCTCAAAGT	5'	17		0.8	aactttttaacttcgagccagcctgtgaGATGGGTTATCTCAAAGTGGACTTtctctctgtcttggcttgaaCTCTACTTTGACATAGCCCACTtcaaaggtaacttgaatacactcaaaa	0		0	0		0	1		1.24228	0		0
	miR1083	1	smo-miR1083_R-1_1ss20GC	TAGCCTGGAACGAAGCACGC	5'	20		1	tgggagctcaTAGCCTGGAACGAAGCACGGTtgtgcttggtttctcgagccatccataaaatcgcgcttcgtttcatgctatgcgcgtccatgat	0		0	0		0	1		1.24228	0		0
	miR1311	1	pab-miR1311	TCAGAGTTTTGCCAGTTCCGCC	3'	22		1.2	gggcttggtaggattaggcgcactggcataactctgaccatagtttatggTCAGAGTTTTGCCAGTTCCGCCcattcctattgtgcct	0		0	0		0	1		1.24228	0		0
	miR1312	1	pde-miR1312_1ss18GC	TTTGGAGAGAAAATGGCCACAT	3'	22		0.9	tcccccaaaacatccatatcgctatatctctcctaattaggttgaatcgaaacagccaacactttcagttgattcaaatattagtttgtttctgcataaTTTGGAGAGAAAATGGCGACATagatgttttcggcgat	1		0.948759	0		0	0		0	0		0
	miR1314	1	pde-miR1314_1ss1CT	TCGGCCTCGAATGTTAGGAGAA	3'	22		0.9	gtcatgttggttagatgaaggaattcttcaacattagaggccgatgtggagttatgctcttgaCCGGCCTCGAATGTTAGGAGAAtgttttcctctacctaagca	1		0.948759	0		0	0		0	1		0.850827
	miR1423	1	osa-miR1423-5p_L-3R+1	CAACTACACGTTGGGCGCTCGA	5'	22		1.3	gcacaacactagtatttgggAGGCAACTACACGTTGGGCGCTCGatccaggggtgggaaaatcgggcgcccacgttttccccacccccggatcgAGCGCCCAAGCGGTAGTTGTCtcccaaatacttgtgctgtgc	15		14.2314	5		4.92922	10		12.4228	2		1.70165
	miR1425	1	osa-miR1425-5p	TAGGATTCAATCCTTGCTGCT	5'	21		1.3	ctgttgactgcatTAGGATTCAATCCTTGCTGCTaaatgtattgcttatattcagcaatataatgttcagCAGCAAGAACTGGATCTTAATatagtcgatag	44		41.7454	6		5.91506	11		13.6651	3		2.55248
	miR1436	1	osa-miR1436_L+1R+1_1ss14GA	AACATTATGGGACAGAGGGAGTA	3'	23		1.9	agtttatgtgctactccctccgtcccataatattaaaacctaggactggataggacgtttcatagtacaatgactcagagtcattgtactatgaaacgtcctatccagtcctaggttttaACATTATGGGACGGAGGGAGTagtctcaacctatataaact	0		0	0		0	1		1.24228	0		0
	miR1448	1	ptc-miR1448_L+1R+1	TCTTTCCAACGCCTCCCATACC	3'	22		1.1	gttacgggtatgggaggattggacagtactgcttggttttaattaaccaaagtctgttCTTTCCAACGCCTCCCATACcggtaat	4		3.79503	1		0.985844	1		1.24228	1		0.850827
	miR1450	1	ptc-miR1450_R-2	TTCAATGGCTCGGTCAGGTT	3'	20		1.3	gagtcaattaggtcagttgtgtagtctgacccgagccattgaagacaatcatttgttggtgtctcattggatttgttacctgacagtgtttatccaacaaatgattctcTTCAATGGCTCGGTCAGGTTACacaagcaatctagttggctc	0		0	2		1.97169	1		1.24228	0		0
	miR1507	1	gma-miR1507a	TCTCATTCCATACATCGTCTGA	3'	22		1.1	cagtgtttggcagaggtgtatggagtgagagaagggaaagggtattttccgattctgtcgttactctcttccctcTCTCATTCCATACATCGTCTGAcgaacgtatc	0		0	1		0.985844	0		0	3		2.55248
	miR1509	1	gma-miR1509a	TTAATCAAGGAAATCACGGTCG	5'	22		0.8	ctgcatcttcTTAATCAAGGAAATCACGGTCGcgtgtgtgccggaaagaaagtggcctgtgatctccggtttctctttctcgaccgtgtttccttggttaacgatatgtgc	0		0	0		0	0		0	4		3.40331
	miR1510	1	gma-miR1510b-5p_R-1	AGGGATAGGTAAAACAACTAC	5'	21		1.5	tttatggaagtggAGGGATAGGTAAAACAACTACTtctgtaaaagtaattgttatagttagtTGTTGTTTTACCTATTCCACCaattccatcta	0		0	0		0	0		0	14		11.9116
	miR1511	1	ppe-miR1511-3p_L+1R-4	AACCTGGCTCTGATACCA	3'	18		1.1	atCGTGGTATCAGAGTCATGTTAtttgcatgttgccaccacatatgtgttgctcatataaataACCTGGCTCTGATACCATAAC	189.833		180.106	128		126.188	201.5		250.319	231		196.541
	miR1859	1	osa-miR1859	TTTCCTATGACGTCCATTCCAA	3'	22		1.1	gggagttgtaggaatggatgcgtagagaaagaaatgaaatctgaaccagatttgtgatttgattcTTTCCTATGACGTCCATTCCAAtgatttccag	8		7.59007	1		0.985844	1		1.24228	0		0
	miR1862	1	osa-miR1862d	ACTAGGTTTGTTTATTTTGGGACG	3'	24		1.3	ctactggctagtctcgtagcttgctaggtactccctctgtcccaaaataaacaaagctagtacggggatgtggcacttcctagtcctgtACTAGGTTTGTTTATTTTGGGACGgagggagtatcatagtttgttactcctctggttacta	5		4.74379	0		0	3.5		4.34797	0		0
	miR1863	1	cme-miR1863_1ss23TA	AGCTCTGATACCATGTTAGATTAG	3'	24		0.5	gaatcgaatctgaacaaagggagttcggggcgtggtgggttacagacaacgtgggtttggggcgtggtattgtgacggacatgcgttttttgggtatttggccgtcaggttgctagggtgttgaacgacggacggcgaacggttttagggacgacaaactgatgagttttatggggttttgtggggttggaatggcagatctgaaagcgtgggtttcgggttggggacatgagttgaagggtttgcagcggacatggaaggagaaaggggcagcgacggtggctgtgggagaaaggtggatgcggcggcgacggtgactgtggagaaaaaggggcagcggcgggtctaaggttggagggagcgacggctgatgcgtgaagcttcgacaggcgtgcgtgg…	1		0.948759	2		1.97169	1		1.24228	0		0
	miR1876	1	osa-miR1876	ATAAGTGGGTTTGTGGGCTGGCCC	3'	24		1.1	ggcacatatgttggtattctattggaatgcaagtgggctggcttttgaacccatttatgggctattcaagtgggtaaaccataggttggtgcacttaaatggcctATAAGTGGGTTTGTGGGCTGGCCCtcttgtatcctgatagtttagtatgatt	3		2.84628	1		0.985844	0		0	0		0
	miR1878	1	bdi-miR1878-3p_1ss19GA	ATTTGTAGTGTTCAGATTAAGTTT	3'	24		1.4	tcactattgcaaACTTAGTCTGAACACTATAAAAAAtgctcatgtaaaaatatgcgcatcatagATTTGTAGTGTTCAGATTGAGTTTacagtagttg	0.5		0.474379	0		0	0		0	0		0
	miR1879	1	osa-miR1879_L-4R-3	TTGGTTTAGGGATGAGG	3'	17		1.1	tccaacccatcccacctcgtccccaaaccaaacacatgcacgcaaatggcttgttgaggaataaacatcttgctcccttgcattctaaactatgatattcttcaagcatatGTGTTTGGTTTAGGGATGAGGTGGgatgggttaggtcca	0		0	1		0.985844	1		1.24228	0		0
	miR1883	1	osa-miR1883a_R-5	ACCTGTGACGGGCCGAGAA	5'	19		1.5	acccgtcactggtatctagtcACCTGTGACGGGCCGAGAATGGAAcccgtcaaagggacacctctgacgggttccattctcgatccgtcacaggtgactagatgcctgtgacggcccg	3		2.84628	0		0	1		1.24228	0		0
	miR2055	1	osa-miR2055	TTTCCTTGGGAAGGTGGTTTC	3'	21		0.8	agaagatggaggcaccagcccaaggaaacacagacattgacacgcaattcaaggagaagattgcgtcctacttTTTCCTTGGGAAGGTGGTTTCtcttct	1		0.948759	0		0	0		0	0		0
	miR2109	1	gso-miR2109	TGCGAGTGTCTTCGCCTCTGA	5'	21		1.1	agccagtgaaatcggTGCGAGTGTCTTCGCCTCTGAgagagatactatgagatctcaagcctcggaggcgtagatactcacacctctttttctggct	0		0	0		0	0		0	1		0.850827
	miR2120	1	osa-miR2120_L-1R+1_1ss24CG	AAGATCTTTAGTCCCGGTTGTTGT	3'	24		1.2	aacaaccgggactaaagatatcttgatatctttaaccgggagtaaagaAAAGATCTTTAGTCCCGGTTGTTCt	1		0.948759	0		0	0		0	0		0
	miR2876	1	osa-miR2876-3p_R+3	TTCCTATATGAACACTGTTGCCAG	3'	24		1	tttttgaggaAATTGCTGGCAGCACTGTTTAtatagaaatttctgtaaaataattgctcctgagcttgtgtttgtcataaatgttagttgttactgtagatgtttctttccttaaaagtttccctaaacattcttgcttgtttacaggaaTTCCTATATGAACACTGTTGCcagcaatttg	2		1.89752	0		0	1		1.24228	0		0
	miR2879	1	osa-miR2879	GCCAGATGTGTTAAAATAATGACC	3'	24		0.8	tgcccagacgcgctctggtcattattctaacatatccggatcaactggagagagaatttttagaaaggatgtttgtgcacttgttcaacctgtttaacaatcacaatcagatcacaaaagattatactgacactaaattcatctgatctagtactttatttttccgcataatgcctcttgttttgactacttgatcatttttagatgtttgtcaatggatggcacgagggtaaaagcgccatttataaaatttaatctctccaattgaGCCAGATGTGTTAAAATAATGACCatagtatgt	0		0	0		0	1		1.24228	0		0
	miR2905	1	osa-miR2905_L-1R+1_1ss14CT	ACATGTCAGTGATAAAGGCAC	3'	21		1.4	actgcactgtgcctttgtcactgacatgtgggcccattgatctccaggccTACATGTCAGTGACAAAGGCAcgatgcagtc	0		0	0		0	1		1.24228	0		0
	miR2916	1	peu-miR2916_L-3R+1_1ss21TG	GGACTCGAAGACGATCAGATA	5'	21		0.6	TGGGGACTCGAAGACGATCATATaccatcctagtctcaaccataaacgatgccgaccagggattggcggatgttgcttctaggagtccgcca	2		1.89752	2		1.97169	0		0	0		0
	miR3522	1	gso-miR3522a	TGAGACCAAATGAGCAGCTGA	5'	21		0.9	acaggatcgtccTGAGACCAAATGAGCAGCTGAccacatgatgcagctatgtttgctattcagctgctcatctgttctcaggtcgcccttgt	0		0	0		0	0		0	1		0.850827
	miR3699	1	pab-miR3699_L+1	TGACAGAAGATAGACTTTGGTC	3'	22		0.5	gttccagcaaaagggcaaaggtgtcttgtttccagttgtttcttGACAGAAGATAGACTTTGGTCctatggagaaac	2		1.89752	0		0	0		0	0		0
	miR4398	1	gma-miR4398_L-5R-2_1ss7CA	GAGGAGTGAGAAGACGA	3'	17		0.6	gactaaattttgtattttcatctttcagtgacgcattTGTCAGCGGAGTGAGAAGACGAAAagtc	0		0	2		1.97169	1		1.24228	0		0
	miR4996	1	gma-miR4996_R+1	TAGAAGCTCCCCATGTTCTCA	3'	21		0.7	tttctcctaactttgagagcatgggtaacttctatttttttggcgctgtccccttctccatcatctttacttcaacctttaaacttcctttttcaactattaaaattcctgactatgttgaggaaattaagaaaatgggtttgttgccgatgccagcagaaTAGAAGCTCCCCATGTTCTCaccgttagc	0		0	0		0	0		0	1		0.850827
	miR5054	1	bdi-miR5054_L-1	CCCCACGGTCGGCGCCA	3'	17		0.5	cctccgtggttgatgcgttgtggattgagaacagcatggtcaagaagatcgtagatctgatgcacttctTCCCCACGGTCGGCGCCAatgacgagga	46		43.6429	37		36.4762	106		131.681	81		68.917
	miR5055	1	bdi-miR5055_L-4_1ss5GC	CCTGCTGAGCTCGGCGT	5'	17		0.7	ggttacaagcTCTCGCTGCTGAGCTCGGCGTtgcgttgcaaggagcagagtatttaacctgcgccgacagttgttaaacaggcaaggtgggactaaaaagggtgtcgcctactgtactggctggcgatggcaactgggctgtgtggcgcaccgcagctgggccgttggcatactggacttgcctgtttataaaactgggcacgggtcaaaacgttcgatatcgccagcagggccattgttt	0		0	0		0	1		1.24228	0		0
	miR5059	1	bdi-miR5059_L-3_1ss15CA	CCTGGGCAGCAACACCA	5'	17		0.6	tactgaacaaCGGCCTGGGCAGCACCACCAgcttctccatcgaagttggtactgccgccatagcctcctcgtcctc	9		8.53883	9		8.87259	14		17.3919	26		22.1215
	miR5072	1	osa-miR5072_L-2_1ss3AG	GTTCCCCAGCGGAGTCGCCA	5'	20		0.5	gctgaatagatCGATTCCCCAGCGGAGTCGCCAaaaatcgtgttggcaacttttttgacaagtcgacaagcacgat	105		99.6197	74		72.9524	284		352.807	222		188.884
	miR5076	1	osa-miR5076_L+2R-3	TCGAAATGGGAGCAGAGCAGG	3'	21		0.6	catctgatcccagccttctattgctttattttcagtcaattcatctacttgtgtaagaagagtagagtttgagtatctagcagggttgagtatacatttgccaaataattttgctgttattgaacttatctatatttatactatgccaatgaattcgaatttttgaccttttctctccagcatgactctcttgactcGAAATGGGAGCAGAGCAGGTTTgaaaaaagat	2		1.89752	0		0	1		1.24228	1		0.850827
	miR5077	1	osa-miR5077_1ss5GA	GTTCACGTCGGGTTCACCA	5'	19		0.5	tgccttttcgttGTTCGCGTCGGGTTCACCAgctaggtggttcgccatgaagtacaggaagggggtcgccggcgagtccaacgatgacgac	1.5		1.42314	0		0	0.5		0.621139	1		0.850827
	miR5082	1	osa-miR5082_L-5R-2	TGATGGCCGCGCGGGTT	3'	17		0.8	ggcgggcgggtgagcgcggcggccatggttgcggcggtggtggcgcgcggcggcggcggcggctagggctcaggcggcttggtgcgggagagaggcggcggcgaaggggagagatcgcttcgagagagtgattttatagcgaggggattagggtttagctctagtgggccatgggggatagttagtggaccactatgggccgggctagaattagttgggccttcgcgagcccaacttgtgggctagtttttcgcttgtaaaaggccatggggggaggaggcggcgagctagggtttcgaccctcacgaacactacttgatcttatccgagcttgccgtccggcggcgccgcggcggccggagtcgcctctccgacattcgcgccgccaccgacgtcctc…	0		0	0		0	2		2.48455	0		0
	miR5139	1	rgl-miR5139_L-1	AACCTGGCTCTGATACCA	5'	18		0.5	agttatatcaAAACCTGGCTCTGATACCAagaggaattgatgatctttattcatgaaaagagagaactatatatagatatacaacgatatgtcgaagacgaaatttttatctcaatatggggttattagaccaactttgggtggca	210.833		200.03	134		132.103	209.5		260.257	259		220.364
	miR5148	1	osa-miR5148a_1ss6GA	TGAGGAGTAGAAATGTCATATCAT	3'	24		1.2	cacgatatgacgtttgtacccctcacaagtacaaatataatgcatgtcaaTGAGGGGTAGAAATGTCATATCATgt	1		0.948759	0		0	0		0	0		0
	miR5149	1	osa-miR5149_R+2	GAGGAGCTGTGACGATTTGGGACC	3'	24		1.2	catataggtcccaaatcgcaacaactcctccaaaatcctacgtggcgctgatgtggcgtgccacacgaacgtgacgtggcatttaaaaattttccttttccttttttttcttttcttcttctctttttttttcttttattctcttctcttttctctgtgacctgagcaacccgtgtagcggtggcctatagctgcagtgagagcaagaaaaggagaagaaaggaaaaaaaagagaataaaaaagggaaatgaaaattttttaagtgggtctcatttgtcattcaatattatgccatgtcatgtctgtgtgtcattgccacatcagtgccatgtaagatcctgGAGGAGCTGTGACGATTTGGGAcctacatgacac	3		2.84628	1		0.985844	0		0	0		0
	miR5150	1	osa-miR5150-5p_L-1R-1	GCTTCTGACAGCTGCAGTTTCT	5'	22		1.7	gtttgggggAGCTTCTGACAGCTGCAGTTTCTCttgttctaggAGAAGCTGCAGCTGTCAGAAGCTCccccaaacatgg	1		0.948759	1		0.985844	0		0	0		0
	miR5169	1	bdi-miR5169_R-2	TTTGACCAAGTTTGTAGAA	5'	19		1.3	tcctttttataagatgttctagctttgtctcttgaagTTTGACCAAGTTTGTAGAACAgtatactaatatctaacagtatcaaataagtatactatgaagatatatgcaattgaggatttaataaaactaatttagagttgtagatgttggtatatttttctataaacttggtcaaatttaaaaagtttgaattggaacaaagctagaac	0		0	0		0	0		0	1		0.850827
	miR5338	1	osa-miR5338_L-3R-1_1ss14GA	AGCTTCAGTTAGTTGTA	5'	17		0.7	aatttgcttcTGAAGCTTCAGTTGGTTGTATtcattattttctttagcactattggttgataagttcatccctgatgaagtgctagagatgctactaatattgactccttcaaaaaaaaagatggggcattga	0		0	0		0	0		0	1		0.850827
	miR5372	1	gma-miR5372	TTGTTCGATAAAACTGTTGTG	5'	21		1.1	ttgcatggTTGTTCGATAAAACTGTTGTGataatgtacaacacaattatcgatagcttatgcaaa	0		0	0		0	0		0	1		0.850827
	miR5381	1	sbi-miR5381_L+1R+1	CAAGATCTGTGGCGCCGAGCT	3'	21		0.8	gctttaaaccaaagctcggcgctaagatctctggctccgacctcggcgccAAGATCTGTGGCGCCGAGCtcgacgccaggccacatggcgccttggtcagcgcccagatc	10		9.48759	4		3.94337	2		2.48455	5		4.25413
	miR5532	1	osa-miR5532_L-2R-3	GGAATATATGACAAAGG	3'	17		0.6	cctcttttggattcttaagaccacccttgtagtaggataccgtctgctttgggttctttattatattatctccttcgagggatttttaggatcgtttaggctatatttagtctattttggctATGGAATATATGACAAAGGTGGagtcttggag	0		0	0		0	1		1.24228	0		0
	miR5565	1	sbi-miR5565a_R-7_1ss3CT	AATACATGTGGATTGAG	3'	17		1.6	gtagtcggatccgcatcaatctacatgtgttggagtggattggagtagaaattgaattaaatttcacctcaatccactccAACACATGTGGATTGAGGCGAATCcgaca	1		0.948759	0.666667		0.657229	0		0	0		0
	miR5568	4	sbi-miR5568b-5p_1ss21GA	TTTCTAGGTACATAGCTTTTA	5'	21		1.3	taaatgaatactccctccatccaaattataagtccttctgtctTTTCTAGGTACATAGCTTTTActacgcacctagaatcgtagatatccattatgtctagatgcatagtaaacgttatgtacctagaaaaaccagagcaacttagaatttagaatggagggagtacataac	3		2.84628	1		0.985844	0		0	0		0
			sbi-miR5568b-5p_L+2R-2	CTTTTCTAGGTACATAGCTTT	5'	21		1.5	tacaagtcattttggCTTTTCTAGGTACATAGCTTTtcctacgtatctagacatagagtagtatctaggtgcataacaaaagctatgtatctagaaaagccaaaacgacttaaa	3		2.84628	0		0	0		0	1		0.850827
			sbi-miR5568g-3p_L+1R-5	CAAAACGTCTTATAATT	3'	17		1.3	taaatatttgatatgtactcccttcattcCAAATTATAAGATGTTTTGGCttttttagatacattgctgttattatgtatcaagacagcgtatatctaagtgcatagcaatagctatgtgtctagataagacAAAACGTCTTATAATTTGGAGcggaaggagtatgaagctgtatatttg	0		0	1		0.985844	3		3.72683	0		0
			sbi-miR5568b-5p_L+1R-1	TTTTCTAGGTACATAGCTTTT	5'	21		0.9	acaggtttaatcaaattatctagtatgtactccctctattccaaattgtaagtcatttaaactTTTCTAGGTACATAGCTTTTGctatgcatctatagctacatagtttttACTATGTATCTAGAAAAGCTAgaacaaattacaatttcaaacagagtagcatttaattatatactatttttgacaccatgt	0		0	3		2.95753	0		0	0		0
	miR5656	1	ath-miR5656_L-2R-2_1ss14TC	TGAAGTAGAGACTGGGT	3'	17		1.4	atctttcttgacaaatcataacaactttggttaaaaggtttcgaaaactcaacctcttcttcagtctctctctttccaaaagggaaagACTGAAGTAGAGATTGGGTTTccgataccttttggcccatgtcgttatgatttgtcgaggaaggt	0		0	0		0	1		1.24228	0		0
	miR5718	1	bra-miR5718_L-4R+1	AACCAAACACAGAACAAGT	3'	19		1.4	tgatttatgttttgttgatcttgttctggtttgattttgaacagcttagtgttgctctgtaatggatgcataaccagtagatatgtcaggatattaaaaggaaccgttattttgcctcgtgatagcgatgttccttcgaatcttctgacatatctactgcttatgccaccattacagaacagcaacaagctgtTCAGAACCAAACACAGAACAAGaacagcggaacataaaatc	0		0	0		0	0		0	1		0.850827
	miR5788	1	osa-miR5788	TGGATGTGACATACTCTAGTA	5'	21		1.7	aaaaaaacgattctagaacTGGATGTGACATACTCTAGTAcaatgaatctggatagaggtatatccagattcgtagtactaggatatgtcacatccagtactagattgattttttt	0		0	0		0	0		0	1		0.850827
	miR5801	1	osa-miR5801_L-2	CAAATCGTTTTCGATCGTTGGA	5'	22		1.1	tcacgatACCAAATCGTTTTCGATCGTTGGAttatcctgccgagctagatcaacgatcgaaaacgttttggtactgtga	1		0.948759	0		0	0		0	0		0
	miR5802	1	osa-miR5802_1ss11CT	ATGGACTGTATTTTGTAAAGCGGA	5'	24		0.8	agggatATGGACTGTACTTTGTAAAGCGGActctttcccctatataaggagggttcgtgtgcct	1		0.948759	0		0	0		0	0		0
	miR5827	1	osa-miR5827_L-1	TTGTTGCAATTTGGACTACC	5'	20		0.8	tattttcaccTTTGTTGCAATTTGGACTACCctaaaccacttcttcagcacatcaattccagcccaccggtgaactcctccacctctttgcagattcatatctttgctggaggagaggccagacatggctagggaagagagttgaggtggtccaaagtgcaacaaagtaaaaaata	0		0	0		0	1		1.24228	0		0
	miR6108	1	cca-miR6108e-3p_L-6_1ss8GA	GATTCAGATCTCTTCTT	3'	17		0.9	agaaccGTAAGAAGAGATCTCCACCCTTGGatcaatcttaattgaatgtcaacactaatgaggtgcaacgagatgcaccagaccaaatcccttctaaaacggaattcatggtgggcatgagatcaaaagtgATCAAGGGTTCAGATCTCTTCTTatgcttct	0		0	0		0	0		0	1		0.850827
	miR6149	1	nta-miR6149a	TTGATACGCACCTGAATCGGC	5'	21		1	atgtcaaagcTTGATACGCACCTGAATCGGCagttacatacagaccaatagtatattagtacatatgccggtttgggttcgtatcaaactatgatatac	1		0.948759	0		0	0		0	0		0
	miR6177	1	hvu-miR6177_L+1R-6	ATACCATGGACAGAAGG	5'	17		0.6	ctcgttcataTACCATGGACAGAAGGCACTTAagaagaaaatggagataggcaagtacagatgaaacctggaccacacctaacattttccaagttttgtggcttgtaaggaggtggatcccgtgtatgcgctacaaagacgacgagatgccgaaggccatgaaaagtgatgatagttcacattagttgatgaaaacttgtaaaaaaggaaaacagaataggctgggtcttgggggcaagtgctttcatgtccatgggtagagattagttgaatggc	0		0	0		0	0		0	1		0.850827
	miR6190	1	hvu-miR6190_R-4_1ss9GT	CGAGGAAATGAAGAAGC	5'	17		0.6	attattgtttCGAGGAAAGGAAGAAGCCATGgattttggtctctcggcgacggcggcctaactcttgctggagcctgggaatgaacaaggcttttttttcttcttctgtcaaatggg	0		0	1		0.985844	0		0	0		0
	miR6207	1	hvu-miR6207_L-1R-2_1ss5CG	GGAGGACCTGGGCGCCGA	3'	18		0.7	cacgagggtgggccacatgggcgtgaaggtggccaagtccatgggccaccacgtgacggtgatcagctcgtccaacaagaagcgggccgaggccgTGGACGACCTGGGCGCCGACGagtacctcgt	0		0	1		0.985844	0		0	0		0
	miR6233	1	sbi-miR6233-5p_L-3R-3_1ss8GA	TGAGACTGGAGCGAAACT	5'	18		0.7	cacagatgcaactagccactggtgaTGTTGAGGCTGGAGCGAAACTCGGtgaaggtcgaggacgggagacccttggtgaagatgttggccCAAGTTTGGTTTTGGTAATTAATGacaccaagttgctaatgctttgtg	1		0.948759	0		0	0		0	1		0.850827
	miR6253	1	osa-miR6253_R+1_1ss3GA	GAAGAAAGTGGGCAGTTGGGTTA	5'	23		0.9	atatcaattaGAGGAAAGTGGGCAGTTGGGTTaagcttattctgttttctccaacaatcattttcctctcattagacct	0		0	0		0	0		0	2		1.70165
	miR6256	1	osa-miR6256_L-4R+1	TACTCGGTTGTAGGTGTAC	3'	19		0.8	gtctaccggaactacacctacgacgagtactacaagaagttctggagcagaaacctcgaccaagaacactgcttggagctcttcagaacaacacctacagacacatcttgaattcttgatctagtcgagaactggtttGTAGTACTCGGTTGTAGGTGTAggtggtgttt	0		0	1		0.985844	0		0	0		0
	miR6427	1	ptc-miR6427-5p	TCGTAATGCTTCATTCTCACAA	5'	22		1	tgcacgctcTCGTAATGCTTCATTCTCACAAcggcaaagtgttattgcatcatcctaatgattatcatcagccgtcGTGGGAATGAACATTATGAGActgtgta	0		0	0		0	1		1.24228	0		0
	miR6438	1	ptc-miR6438a	TTGTACACAGAATAGGTGAAAT	3'	22		1.1	cttggttactgatattattttgaaccgtcatgtcaattattggttatatatcgactgaaaatgaaagctatttcactattctgtgcacacaatgcttgaaacattaatcatggtttttgaaagtattggagcaTTGTACACAGAATAGGTGAAATaactttcattttcattcgatacgcaactaaaattgtaaatatagttcagtctcatcttggaagccaag	0		0	0		0	0		0	1		0.850827
	miR6457	1	ptc-miR6457b_R-1	TTAGTTTGGCAGCCTCTTCT	3'	20		1.4	aatgagagaagagtcgagcaaaactaaaagaggaaactaatctatctccctgcaaaatgctgccaagcaacatcgtctagatcttaaatataagatcaagccgaagttggtttgctgcactttgctgggagattagattagtttcctcttTTAGTTTGGCAGCCTCTTCTCttatt	0		0	0		0	1		1.24228	1		0.850827
	miR7502	1	ghr-miR7502_L-5	AACAGTAGAAATGAATGAA	3'	19		0.8	ttgttaaaaatgtcatctatttttactattaaaaagtccttgcacattagaataaggtacatgtaactgtttagttattctatagcaatgtcaaTTTTTAACAGTAGAAATGAATGAAtttattacta	0		0	0		0	4		4.96911	0		0
	miR7692	1	osa-miR7692-3p_L+1R-1_1ss21GA	ATGACTTGGCATGCTTACGTAGCA	3'	24		1.7	cgtccaaacaagtcctccaaattaattatttgggttaatatagttcttgGATCCAAAAAAGTGCCACGTGAGCatgccaagtcatcctcacatgcagcggtatgaatgaaatgaccattctacccttatataccacctagaaaagaaagaaaaaaaagaagataaatgttttcacacgtgtatgttcgttttagaattgtcacttacgattgttgctggcctgttatttttttctgtttgtgttttttctttcttttttatatggtatataaaggtagaatggtcatttcattcataccgctacatgcgaggaTGACTTGGCATGCTTACGTGGCACtttttgtgggtctaaggactatattaacccaaatgattaatttggatgacttgtttggtcg	1		0.948759	0		0	0		0	1		0.850827
	miR7732	1	bdi-miR7732-3p_L-1R-3	ATCGAGATCGTGGAGGA	3'	17		1	acatgtcgggTTCCTCCAAGATCTCGGAGACTCggattcgggcggcggaatttccggctagccagtctccagaGATCGAGATCGTGGAGGAACCtgataacttct	0		0	0		0	0		0	1		0.850827
	miR7765	1	bdi-miR7765-3p_L-5R-2_1ss13GT	AGAAGTTTGACTAAAAT	3'	17		0.8	ttgtgaggtggagCATTTTAGTCCAACAAGTTGCAAatgagaaaaactagtcctagaagttgagatgcagattggttagaggtccaaaccaataagtgttgacacgtgtcctgtatagttggcccagacagtttctgggttttttttctgaaaagaaaaccccctgtgattattgcgcatcccgctcacctcctggggcgtgactagcaggtccggcacgcgcactgcctccgtccccggcggcaacggcttgcacgatctcaacaccctgcccgtcgtagtcaacggaaaccgagcagccgacgggactctcggcgtgtaccggggacatgtgcataaatcattcctgtccgggggccctttttgcgaaatttctacgggtccgacgtgacttcatgt…	0		0	0		0	1		1.24228	0		0
	miR7767	1	bdi-miR7767-5p_R-4_1ss13AT	CCCCAAGCTGAGTGCTC	5'	17		0.6	ttgatggctgCCCCAAGCTGAGAGCTCTCCCacgacagcttggacaggaggccacctgcttggaagagctcggattgagAGGAGCAAGCAGCTTGAAGGTggtggaggacc	0		0	0		0	0		0	1		0.850827
	miR7782	1	bdi-miR7782-3p_L+1R-8	AACCTGCTCTGATACCA	3'	17		1.1	tcatcaagtatattacGCGGCATGGTATTAGAGCAAGTTGccaaatctggctgccatgacaattggtgatggtgatggtattgttttggtgACCTGCTCTGATACCATGTTGTGAaatatttttaatgca	0		0	3		2.95753	3		3.72683	2		1.70165
	Non-conserved miRNA (4)	11
	miR390	2	zma-miR390a-5p	AAGCTCAGGAGGGATAGCGCC	5'	21	gi408832077	1.1	gAAGCTCAGGAGGGATAGCGCCtaggaaatcacacatagattggagccacgaagaggaagggagaatgagagagagagagacagagcagctatgctgctctgtctctctctctcactttctcttggatccatctcaaggttctgtctatatatgatgaatcgatccGAAGCGCTATCTATCCTGAGCtccac	161		152.75	199.5		196.676	80		99.3822	146.5		124.646
			zma-miR390a-5p	AAGCTCAGGAGGGATAGCGCC	5'	21	gi414864194	1	gAAGCTCAGGAGGGATAGCGCCtaggaaaacacatagatcggagccggccgcgaggagaaagaaagagccaagagatatgtgtgatgaataatctacatggatcttggctagcttttgtgttctcctctggaggcgtggttctgtctatcaatctGAAGCGCTATCTATCCTGAGCtccac	161		152.75	199.5		196.676	80		99.3822	146.5		124.646
	miR393	5	zma-miR393a-5p_L+1R-2	CTCCAAAGGGATCGCATTGAT	5'	21	gi408831491	0.8	CTCCAAAGGGATCGCATTGATctaacctgccgatcgacgccgacgtacgtacgtgcccgaggacaagcagatcagTCAGTGCAATCCCTTTGGAATT	6		5.69255	9		8.87259	3.5		4.34797	22.5		19.1436
			zma-miR393c-3p_L-1R+1_1ss19GC	TCAGTGCAATCCCTTTGCAATT	3'	22	gi408831491	0.8	CTCCAAAGGGATCGCATTGATctaacctgccgatcgacgccgacgtacgtacgtgcccgaggacaagcagatcagTCAGTGCAATCCCTTTGGAATT	0		0	1		0.985844	1.5		1.86342	0.5		0.425413
			zma-miR393a-5p_L+1R-2	CTCCAAAGGGATCGCATTGAT	5'	21	gi414584696	0.8	ccaggaagctggtggaggaCTCCAAAGGGATCGCATTGATctattctcacctgccgcctgctgcatgcgatgcgagtcgacgacaaGATCAGTGCAATCCCTTtggaattttccactcgcgccttc	6		5.69255	9		8.87259	3.5		4.34797	22.5		19.1436
			zma-miR393a-3p_L+1R-6	GATCAGTGCAATCCCTT	3'	17	gi414584696	0.8	ccaggaagctggtggaggaCTCCAAAGGGATCGCATTGATctattctcacctgccgcctgctgcatgcgatgcgagtcgacgacaaGATCAGTGCAATCCCTTtggaattttccactcgcgccttc	0		0	8		7.88675	2.5		3.10569	0.5		0.425413
			zma-miR393b-5p_R-1	TCCAAAGGGATCGCATTGATC	5'	21	gi414875515	1	gTCCAAAGGGATCGCATTGATCcatcattccttccattttttcatgcatggctggtcttcgtcgtctgcaaggacttgtcgatggatcaatgcgatccttttggaggc	1		0.948759	3		2.95753	1		1.24228	5		4.25413
	miR394	2	zma-miR394a-5p	TTGGCATTCTGTCCACCTCC	5'	20	gi408832077	0.8	ggcgcttactgaagagttccTTGGCATTCTGTCCACCTCCtctcgccgatcttgcagaaagtttaccagttctgttgcattttttttggaggtgggcatactgccaatggagctgtgtaggcctcc	65.5		62.1437	68		67.0374	45		55.9025	71		60.4087
			zma-miR394a-5p	TTGGCATTCTGTCCACCTCC	5'	20	gi408832102	0.9	tggcgcttactgagagttccTTGGCATTCTGTCCACCTCCcttcttgacgatcttgcagaaagtttgctttttttgtttgtttggaggtgggcatactgccaatggagctgcgtaggcctcc	65.5		62.1437	68		67.0374	45		55.9025	71		60.4087
	miR529	2	zma-miR529-5p	AGAAGAGAGAGAGTACAGCCT	5'	21	gi408832077	1	gAGAAGAGAGAGAGTACAGCCTtgttgccatgtacacactcagatatcaacagtctcttatatttgctgttactacctgttattagtgtccagtgatgatgaagGCTGTACCCTCTCTCTTCTTct	29		27.514	22		21.6886	12		14.9073	11		9.3591
			zma-miR529-3p_R-1	GCTGTACCCTCTCTCTTCTT	3'	20	gi408832077	1	gAGAAGAGAGAGAGTACAGCCTtgttgccatgtacacactcagatatcaacagtctcttatatttgctgttactacctgttattagtgtccagtgatgatgaagGCTGTACCCTCTCTCTTCTTct	2		1.89752	0		0	0		0	0		0
