# Supplementary material for: Integrated High-Throughput Sequencing, Microarray Hybridization and Degradome Analysis Uncovers MicroRNA-Mediated Resistance Responses of Maize to Pathogen Curvularia lunata
Source: Int J Mol Sci. 2022 Nov 14;23(22):14038. doi: 10.3390/ijms232214038 (PMC9697682; doi:10.3390/ijms232214038)
Supplement: Supplementary file 1 [file ijms-23-14038-s001.zip › supplementary files/Supplementary Table 5.xlsx]

## Sheet: Sheet1
	Table S5. Detailed information of novel miRNA candidates in all four libraries.
	miRNA family	No of members	miRNA name	miRNA sequence (5'-3')	Arm	Length (nt)	genomeID	MFEI	genome_seq	miRNA reads		normalized read count		miRNA reads		normalized read count	miRNA reads		normalized read count	miRNA reads		normalized read count
										ltR1		ltR1		ltR2		ltR2	ltR3		ltR3	ltR4		ltR4
	Conserved miRNA (28)	51
	MIR156	1	sbi-MIR156c-p3	GTGCTCACTTCTCTCTCTGTC	3'	21	gi414875515	1	ggtggaggagaggtgaaagcTGACAGAAGAGAGTGAGCACacatggtgcctttcttgcatgatgtatgatcgagagagttcatgctcgaagctatgcGTGCTCACTTCTCTCTCTGTCagccattagaactcctctatc	0		0		0		0	0		0	0.5		0.425413
	MIR166	2	zma-MIR166k-p5_1ss6AT	GGGTTTGGTCAGGGGGAT	5'	18	gi408832077	0.9	gcatgctcGGGTTAGGTCAGGGGGATtgttgtctggctcggggtctccggtcgagatcgattcataacatatacgtacgtgcttctagccttgccggcggagctagtcgttgtcgtcgaccggagattTCGGACCAGGCTTCAATCCCTttgaccatgcggcattagg	0		0		1		0.985844	0		0	0		0
			sbi-MIR166g-p5	GTTAGGGGGATTGTTGTCTGG	5'	21	gi408832102	1	tcatgctcggattggGTTAGGGGGATTGTTGTCTGGctcggtgtctccggtcgagacggccttgccggcgccggagctgtcgtcgaccggagatcTCGGACCAGGCTTCAATCCCTttaaccatgcggcatt	1		0.948759		2		1.97169	0		0	1		0.850827
	MIR171	8	zma-MIR171b-p5	ATTGGCGCGGTTCAATCAGAAAGC	5'	24	gi408831491	1	acgggatATTGGCGCGGTTCAATCAGAAAGCttgcgctccaggcccgaggggctccactcttTGATTGAGCCGTGCCAATATCacgtc	2		1.89752		2		1.97169	0		0	1		0.850827
			sbi-MIR171h-p5	TTGGCGCGCCTCAATCCGAAGG	5'	22	gi414864194	1.1	ggtaTTGGCGTGCCTCAATCCGAAGGcgtggctgactggcgcggcagccatgttcttggaTTGAGCCGCGTCAATATCTc	0.5		0.474379		1		0.985844	0		0	1.5		1.27624
			zma-MIR171g-p5	CATGGTATTGACTTGGCTCATC	5'	22	gi414883281	0.8	agaacgaggcgacatggCATGGTATTGACTTGGCTCATCtctcgcccacaccagaatccacaagtgccggaggaggTGAGCCGAGCCAATATCACTTcatgtcatctagcgt	1		0.948759		2		1.97169	1		1.24228	0		0
			zma-MIR171g-p3	TGAGCCGAGCCAATATCACTT	3'	21	gi414883281	0.8	agaacgaggcgacatggCATGGTATTGACTTGGCTCATCtctcgcccacaccagaatccacaagtgccggaggaggTGAGCCGAGCCAATATCACTTcatgtcatctagcgt	1		0.948759		2		1.97169	0		0	7		5.95579
			zma-MIR171j-p3	TGATTGAGCCGTGCCAATATC	3'	21	gi408831491	0.8	aatggccgcgagctagacggggtattgacgcggttcaattcgagagctcgagccctagcagaggccagggggggtggggctctgctctcTGATTGAGCCGTGCCAATATCacgtcccactcgccctcgc	4.09524		3.88539		6.97619		6.87743	8.64286		10.7368	24.3155		20.6883
			osa-MIR171a-p3	TTGAGCCGCGCCAATATCTCT	3'	21	gi408831499	1.1	ggaaagagcgatattggtgaggttcaatccgatgttaggttttacaaaagctgtaaaatcagtatctgaTTGAGCCGCGCCAATATCTCTtcctc	7		6.64131		0		0	2		2.48455	2.625		2.23342
			zma-MIR171f-p3	TGATTGAGCCGTGCCAATATC	3'	21	gi408832077	0.9	ttggttgttggctgagagagtgcgatgttggcatggctcaatcaactcgccggccgcgggtggcttatagcttaattctgcgcattcgatcgaggtgcgggcgcagtgtttaatTGATTGAGCCGTGCCAATATCacaaccttctctagcctata	3.42857		3.25289		6.30952		6.2202	8.30952		10.3227	24.3155		20.6883
			zma-MIR171i-p3	TGATTGAGCCGTGCCAATATC	3'	21	gi414864194	1	ctggttggctgagagagtgcgatgttggcacggttcaatcaaatcgccggccgggttgacttgtTGATTGAGCCGTGCCAATATCacaaccttctctagcctag	3.42857		3.25289		6.30952		6.2202	8.30952		10.3227	24.3155		20.6883
	MIR437	1	sbi-MIR437g-p3_1ss3AG	TCGAAGTTAGAGAAGTTTGAC	3'	21	gi408831499	1.2	agtcaaacttttctaactttgactaagttttaggaaaatatattgacatgtacaagttcaagtaaatgcactatctagacattttatagagaatttagtgaaactagtttgatagtgtagatatcgattccattttctataaatttgaTCAAAGTTAGAGAAGTTTGACttag	0		0		0		0	0		0	2		1.70165
	MIR1310	3	han-MIR1310-p3_1ss16TC	AAATAGGTAGGACGGCGCGGCT	3'	22	gi408831909	0.6	AGGCATCGGGGGCGCAAcgccctcgacctattctcaaactttAAATAGGTAGGACGGCGCGGCTgctttggtgagccg	3191		3027.49		2099.5		2069.78	2640.5		3280.23	3748.5		3189.32
			pde-MIR1310-p5	ATTAGAGGCATCGGGGGC	5'	18	gi408831909	0.7	ATTAGAGGCATCGGGGGCgcaacgccctcgacctATTCTCAAACTTTAAATAGGTaggacggcgcggctgcttcgttgagccg	320.5		304.077		373.5		368.213	317.5		394.423	273		232.276
			cln-MIR1310-p3	ATTCTCAAACTTTAAATAGGT	3'	21	gi408831909	0.7	ATTAGAGGCATCGGGGGCgcaacgccctcgacctATTCTCAAACTTTAAATAGGTaggacggcgcggctgcttcgttgagccg	48		45.5404		34.5		34.0116	71		88.2017	158		134.431
	MIR2916	2	peu-MIR2916-p5_1ss5AG	TACCGTCCTAGTCTCAACCATA	5'	22	gi408831909	0.4	tgggggctcgaagatgatcagaTACCGTCCTAGTCTCAACCATAAACGATGCCGACCagggatcagcgggtgttacttatagga	749		710.62		679		669.388	612		760.274	1999		1700.8
			peu-MIR2916-p3	CATAAACGATGCCGACC	3'	17	gi408831909	0.4	tgggggctcgaagatgatcagaTACCGTCCTAGTCTCAACCATAAACGATGCCGACCagggatcagcgggtgttacttatagga	596		565.46		456		449.545	922		1145.38	1379		1173.29
	MIR5141	2	rgl-MIR5141-p5_1ss21GA	TGAGTAATGCCTGAGTCGCAA	5'	21	gi414875515	0.5	tTGAGTAATGCCTAAGTCGCAGcatcaaggtctgacccaaattgagcgaaggcggccacttcgcgatattgtgccaattccagttttgaactactgcagacttgtttcatagcttTCAACTGAGCGGCGGACCCAAcgcgactgacggataagccaacgtta	0		0		0		0	1		1.24228	1		0.850827
			rgl-MIR5141-p3_1ss14AG	TCAACTGAGCGGCGGACCCGA	3'	21	gi414875515	0.5	tTGAGTAATGCCTAAGTCGCAGcatcaaggtctgacccaaattgagcgaaggcggccacttcgcgatattgtgccaattccagttttgaactactgcagacttgtttcatagcttTCAACTGAGCGGCGGACCCAAcgcgactgacggataagccaacgtta	1		0.948759		0		0	0		0	2		1.70165
	MIR5523	1	osa-MIR5523-p3	ATATGTTGACATGAGGAGGAA	3'	21	gi408832102	0.8	tactagaaaacaagtaagtgtaattccccctaaacaataaaATATGTTGACATGAGGAGGAAcatatttactagttatat	0		0		0		0	2		2.48455	0		0
	MIR6199	1	hvu-MIR6199-p5	CAGCCACAGAATTCTCACAGTGA	5'	23	gi408831909	0.5	tgCAGCCACAGAATTCTCACAGTGAtgggccccctcttgccccatgtcagtcaaggccatggtggtcaaagccatcctttcttatggaccaacagcttcaccaagttccctcaactgtgacacattcggttgtcagtaggata	1		0.948759		0		0	0		0	1		0.850827
	MIR6253	1	osa-MIR6253-p5_1ss2GA	AATGGGCAGTTGGGTTAAGC	5'	20	gi414883281	1.1	atatcaatctgaggaaAATGGGCAGTTGGGTTAAGCatatctgctttctccaacaatcattttcctctcat	1		0.948759		0		0	1		1.24228	0		0
	MIR159	1	bdi-MIR159b-p5	GAGCTCCTATCATTCCAATGAAA	5'	23	gi408831849	0.8	ctttgggtttgaagcgGAGCTCCTATCATTCCAATGAAGggtcgttccgaagggctggttccgctgctcgttcatggttcccactatcctatctcatcatgtgtatatatgtaatccatgggggagggtttctctcgtctttgagataggcttgtggtttgcatgaccgaggagctgcaccgcccccttgctggccgctcTTTGGATTGAAGGGAGCTCTGcatcctgatccaccc	0		0		1		0.985844	0		0	0		0
	MIR166	2	osa-MIR166c-p5	TTGAGGGGAATGTTGTCTGGT	5'	21	gi408831909	0.7	gcctttcgtctTTGAGGGGAATGTTGTCTGGCtcggggccgccgccgccgctccttccttctctagtctctcttctctcctagcagctactcttcgcttcctactcctatctcgatccctctcttcttcttcttcttcttcttcctcttcccccctctcttggatcgagaccgagcggacggagacgagtggtgtagatcTCGGACCAGGCTTCATTCCCCccaaaatgaagggctcc	1		0.948759		1		0.985844	0		0	0		0
			osa-MIR166c-p5	TTGAGGGGAATGTTGTCTGGT	5'	21	gi414864194	0.9	ggcagTTGAGGGGAATGTTGTCTGGTtggagacctaacaccgcgaattaatcatccatgccatggaagcagcatatgcccgcctgcatctatccatgcatgatggtggaaggtTTCGGACCAGGCTTCATTCCCcccaactcaa	1		0.948759		1		0.985844	0		0	0		0
	MIR169	2	bdi-MIR169c-p3	TGGCTACACCTAGTTCTCTTCT	3'	22	gi414584696	1	gttgccatgtgctatgaggtagagaacgggatgCAGCCAAGGATGACTTGCCGGCtcctggaacctggaggcgtctcagcttgctgtgctgtggcttagaacttagtcggcaagtctgtcctTGGCTACACCTAGTTCTCTTCCtctcgtgtatggccct	0		0		0		0	2		2.48455	2		1.70165
			mes-MIR169t-p3	CGGGCAGTCTCCTTGGCTAT	3'	20	gi408832102	0.8	gacgtacgagatgaaaagagagcgaggcttacatggcgatgagagtggtagctctggTAGCCAAGGATGACTTGCCTGtgtgctggccacgctcccctcatgcaaggaccatctcgtgtcgaccgacgagcgagcgagcgatcgatcgatgagaggatgacgaagcttggggtgtacgttggtctctcaCGGGCAGTCTCCTTGGCTAGccctgactcactcttaccgcccatgctagcctctgcatctctcgtgttgctgtacaga	0		0		0		0	0		0	1		0.850827
	MIR395	2	osa-MIR395y-p5	ATTGTGAAGTGTTTGGGGGAACTC	5'	24	gi414584696	0.8	TTTGTGAAGTGTTTGGGGGAACTCttggtttctcaaatcatttgcatgtgctagatgtttgtcatgtgtcatgtgatatgagtttgaaggctatacaaaattttgtgttactaggagttacctacaagcacgtctcgataccttggcttaataaaggccagttGTGAAGTGTTTGGGGGAACTCttggtatcatgaagcaa	1		0.948759		1		0.985844	0		0	0		0
			tae-MIR395b-p5	CTGAAGTGTTTGGGGGAACTC	5'	21	gi414584696	0.9	GTGAAGTGTTTGGGGGAACTCttggtatcatgaagcatttagttataataatatatgatggccatatggataccatgggcgatacaactttgaacaatgtctggtgttaccatgagttcccttcaagcacttcacatgaggcaccattcaaataacacatttcaagattaggtgcatgTGAAGTGTTTGGGGGAACTCTtggtggcacaacatccatacacgcctcaaagttggtg	0		0		0.5		0.492922	0		0	0		0
	MIR396	2	cme-MIR396e-p3_1ss14AG	TATATATATATATGTACGTAT	3'	21	gi414584696	1.6	tctcgctcacccacagcccctcttatatgtatatatatatatatatatatatatatatatatatataTATATATATATATGTACGTATatctgtgtatgcgtgtat	3.5		3.32066		2		1.97169	0		0	0.5		0.425413
			cme-MIR396e-p3_1ss14AG	TATATATATATATGTACGTAT	3'	21	gi414883281	5.7	acatatatatatatatatatatatatgtatatatgtaTATATATATATATGTACATATatatatatatatacatatatacatatatatatatatatatatatatatgtacatatatatatgtatatatatatacatatatatgtatatgtatatatagga	3.5		3.32066		2		1.97169	0		0	0.5		0.425413
	MIR397	1	sbi-MIR397-p5	TTGAGTGCAGCGTTGATGAGC	5'	21	gi408832077	1	aaagagaagcaaaggcatcaTTGAGCGCAGCGTTGATGAGCcagccgccgtgcctcccctgtcggctgcggcggctcaccagcgctgcactcaattacgcctttgctttctcccg	1		0.948759		1		0.985844	1		1.24228	0		0
	MIR399	2	sbi-MIR399d-p5	CAGTTGTAGGCAGCTCTCCTC	5'	21	gi408831499	1	gctagctgaagaCAGTTGTAGGCAGCTCTCCTCtggcaggcaggcgcgcggtcatcgtcgccatcgacgacggttgcttggctctgctatgctgtgttcgttcgtccatggtgtgctagctagccgtgcatgcattgcagtgtaacatgcgtgcatgcacgcgcgtacgtcctgccaAAGGAGAGTTGCCCTGCGACTGtcttcagctcga	1		0.948759		2		1.97169	0		0	2		1.70165
			osa-MIR399d-p3	AAGGAGAGTTGCCCTGCGACTG	3'	22	gi408831499	1	gctagctgaagaCAGTTGTAGGCAGCTCTCCTCtggcaggcaggcgcgcggtcatcgtcgccatcgacgacggttgcttggctctgctatgctgtgttcgttcgtccatggtgtgctagctagccgtgcatgcattgcagtgtaacatgcgtgcatgcacgcgcgtacgtcctgccaAAGGAGAGTTGCCCTGCGACTGtcttcagctcga	1.5		1.42314		1.5		1.47877	0		0	2		1.70165
	MIR437	1	osa-MIR437-p3_1ss9GA	TGGTCAAAATTAGAGAAGTTT	3'	21	gi408831499	1.3	tcattttagttttgtcctcaaacttctttaactttgaccaagtttctagataaatgtattaacatctacagtactaaataaatgtactatcaagacatttcatggtggatctaatgaaactagtttgatgatgtagatataggtgcatttttctataaactTGGTCAAAATTAGAGAAGTTTgacttaggaaaaaactaaaacaa	0		0		0		0	1		1.24228	1		0.850827
	MIR528	4	bdi-MIR528-p5	AGCGGTGGAAGGGGCATGCAGA	5'	22	gi408831499	1	tcctggctgtagcagcAGCGGTGGAAGGGGCATGCAGAggagcacgaacgaggtgtggttggcccctcgttagctctcctgTGCCTGCCTCTTCCATTCCTTCtgctacgctatgt	0		0		0.5		0.492922	1.5		1.86342	0		0
			bdi-MIR528-p3_1ss21GT	TGCCTGCCTCTTCCATTCCTTC	3'	22	gi408831499	1	tcctggctgtagcagcAGCGGTGGAAGGGGCATGCAGAggagcacgaacgaggtgtggttggcccctcgttagctctcctgTGCCTGCCTCTTCCATTCCTTCtgctacgctatgt	5		4.74379		11		10.8443	1.5		1.86342	6		5.10496
			bdi-MIR528-p5	AGCGGTGGAAGGGGCATGCAGA	5'	22	gi414864194	0.8	ctagtagcagcAGCGGTGGAAGGGGCATGCAGAggaggagcacgagcgaggtgtggctggaagaagcagccggggcctgtgtgctatatacccctcgcaagctctcctcactcctctcctgTGCCTGCCTCTTCCATTCCTTCtgctacgcc	0		0		0.5		0.492922	1.5		1.86342	0		0
			bdi-MIR528-p3_1ss21GT	TGCCTGCCTCTTCCATTCCTTC	3'	22	gi414864194	0.8	ctagtagcagcAGCGGTGGAAGGGGCATGCAGAggaggagcacgagcgaggtgtggctggaagaagcagccggggcctgtgtgctatatacccctcgcaagctctcctcactcctctcctgTGCCTGCCTCTTCCATTCCTTCtgctacgcc	5		4.74379		11		10.8443	1.5		1.86342	6		5.10496
	MIR812	1	osa-MIR812e-p5_1ss14CT	CAACTTTGACCGTTCGTCTTAT	5'	22	gi414875515	1.3	cacatactccctctgtttcaaaatgtaattagtttgcctttttcaacctCAACTTTGACCATTCGTCTTATtcaaaaaaaatcacgaaaaattggggaggaaattaagtcatatgtaaagtatatttgataataaacaaaaccgcaattaattttatttttttcacagatttttgaataagacgggtggtcaaagttaggattgaaaaagtcaagaaaattataaattgggatggagggagtatttt	0		0		0		0	2		2.48455	0		0
	MIR854	1	cme-MIR854-p5_1ss16GA	AAGACACAGGAATGGAGG	5'	18	gi408831909	1.4	gaccgtggagcagagcttcatagtataattaattgggaacgtatctggtgcaaccaagcaacttggtgcaaccgtgcaaccAAGACACAGGAATGGAGGtgggatgacctttttaaaaacatcgttttccagaacaaacctcccacatctcgctgaaacttttttaaaaaggtcctcctacctctatttctgtgtcttggttgcacggttgcaccaagttgcttggttgcaccagatacattccctaattaattctagcttataatatgtttccacgaga	0		0		0		0	1		1.24228	1		0.850827
	MIR916	1	cre-MIR916-p3_1ss6GA	GGCCTATTAGCTCAGTTGGTTAG	3'	23	gi408832102	0.5	agccttttatcagttgagtaaagatggcagccaccttacgcaatcttgttaagaatacaatttgttcaaattcaattatttcattatGGCCTATTAGCTCAGTTGGTTAGagcgt	1		0.948759		0		0	1		1.24228	8		6.80662
	MIR1430	2	osa-MIR1430-p5_1ss1GC	CTTAGCCAAGAATGGCTTGCCT	5'	22	gi408831849	0.9	gatgaggagcctatctccCTTAGCCAAGAATGGCTTGCCTatctccattatttggtccatcttcttgggagacctccctcatggtgtggatggaatgtggatggtggcaggccttctggctaagtgagtgattctcttccgc	7		6.64131		11		10.8443	4		4.96911	15		12.7624
			osa-MIR1430-p5_1ss1GC	CTTAGCCAAGAATGGCTTGCCT	5'	22	gi414875515	1	agagaagaggggagccttacatggacatgggggagcctatctccCTTAGCCAAGAATGGCTTGCCTatctccactgtttggttcgtcttgggagaccaccctgatgatgggtgtactgtgtggatgatggcaggccttcttggctaagcgagtgattctcttccaccatgctaggcttgccctctttcta	7		6.64131		11		10.8443	4		4.96911	15		12.7624
	MIR1432	1	sbi-MIR1432-p3_1ss21AT	GGTGTCATCTCGCCTGAAGCTT	3'	22	gi414883281	0.9	tttgtgggtgtgcgtcctacgcTCAGGAGAGATGACACCGACGCcagacggaccggtccatccgcgccgtgtctgtccgtctgaagtgGGTGTCATCTCGCCTGAAGCATagggcgggctctcgctgg	0		0		1		0.985844	0		0	0		0
	MIR5079	2	osa-MIR5079a-p5_1ss20TC	TTCTTATAATTTGGATCTGCTATTT	5'	25	gi414883281	0.8	TTCTTATAATTTGGATCTGCTATTTtggtatcaatctgttaggaataggtttacatagttacggttcatttacattaccatctaaataattacataacataaaaccttcggtttttttcctttttagtttgaTTTGAGAACCCTTTGAAaagacgttcaaggggttctcaaaaattcgagata	7		6.64131		4		3.94337	1		1.24228	3		2.55248
			osa-MIR5079a-p3_1ss12CT	TTTGAGAACCCTTTGAA	3'	17	gi414883281	0.8	TTCTTATAATTTGGATCTGCTATTTtggtatcaatctgttaggaataggtttacatagttacggttcatttacattaccatctaaataattacataacataaaaccttcggtttttttcctttttagtttgaTTTGAGAACCCTTTGAAaagacgttcaaggggttctcaaaaattcgagata	2		1.89752		1		0.985844	2		2.48455	1		0.850827
	MIR5337	1	osa-MIR5337a-p3_1ss3CT	TGTTTGACTTAGGACAAAGCT	3'	21	gi414875515	0.9	ctacctccattttcttacatgtcacattagcttcgtcataagtcaaacattactaactttgaccatctatttcaaaaaaatcttctagtttcataaaatacaaattatatattatggaagtattttcatagtgaatacaaaaacataaaacttattccatgaacctataatttttttaaatcgatgccaaagatacaaaTGTTTGACTTAGGACAAAGCTaataaggcatgcaataaaaaacagagggag	0		0		0		0	1		1.24228	1		0.850827
	MIR5565	1	sbi-MIR5565d-p3_1ss21AT	ACCTCAACACATGTGGATTGT	3'	21	gi408832077	1.4	ctagtttgggtactctagtattgaactcaatccacttgtattgagatggattggggtgtaacttcaactaatttacaccccaatccACCTCAACACATGTGGATTGTggccaatactagagtaactaaacaaa	0		0		0		0	0		0	2		1.70165
	MIR6232	1	sbi-MIR6232a-p5_1ss13CA	TTTTTGGTACATAGATTTTGC	5'	21	gi408832077	1.8	ctcgtttcaaattataagtcactttgacTTTTTGGTACATAGATTTTGCtatgtatctagagatatgttatatcgagatgcatagcaaaattgatgtaccaaaaaaagttaaagtggcttataatttggaaccga	1		0.948759		0		0	0		0	1		0.850827
	Non-conserved miRNA (9)	21
	MIR159	4	zma-MIR159h-p3	TTTGCATGACCGAGGAGCTGC	3'	21	gi408831849	0.9	ggtgctcccttcacaccaataaacggtcgatctgatgggtggtacagctgctcgttcatggttcccactgtcccatctcatcagagagagagaagatcgtgagagagcgagagatgcttgagatgggcttgtggTTTGCATGACCGAGGAGCTGCctcgtccccttcgttgaccgctgtttggagtgaagggagctctgc	1.5		1.42314		1		0.985844	0.75		0.931708	2.25		1.91436
			zma-MIR159i-p3	TTTGCATGACCGAGGAGCTGC	3'	21	gi408831849	0.8	agtttgattcactagacctgatcccctagactagacggtctggtcttaaggcggtgctcccttcacaccaataaacggtcgatctgatgggtggtacagctgctcgttcatggttcccactgtcccatctcatcagagagagagaagatcatgagagagcgagagatgcttgagatgggcttgtggTTTGCATGACCGAGGAGCTGCctcgtccccttcgttgaccgctgtttggagtgaagggagctctgc	1.5		1.42314		1		0.985844	0.75		0.931708	2.25		1.91436
			zma-MIR159g-p3	TTTGCATGACCGAGGAGCTGC	3'	21	gi408832102	0.8	agtttgattcactagacctgatcccctagactagacggtctggtcttaaggcggtgctcccttcacaccaataaacggtcgatctgatgggtggtacagctgctcgttcatggttcccactgtcccatctcatcagagagagagaagatcatgagagagcgagagatgcttgagatgggcttgtggTTTGCATGACCGAGGAGCTGCctcgtccccttcgttgaccgctgtttggagtgaagggagttctgc	2.66667		2.53002		2.66667		2.62892	1.91667		2.38103	2.75		2.33977
			zma-MIR159e-p3_1ss17CA	CGGCGACGGCGGCGGCAGAGG	3'	21	gi414864194	0.6	gcagctcctgcagcatctgttcgaggctcgccgcgttctgatgatccggcagcgcaagtccggCGGCGACGGCGGCGGCCGAGGtcggcggcgccggctggccgtattggtttgaagggagctccac	0		0		1		0.985844	0		0	0		0
	MIR164	1	zma-MIR164e-p3_1ss22CT	GTGGTCGTTCATGTGTCCGCCT	3'	22	gi414864194	1	gTGGAGAAGCAGGACACGTGAGcgaccatccagttccactcccgctggctcgctgctggagctcccggcggcttggtgagtttggGTGGTCGTTCATGTGTCCGCCCtctccaccg	0		0		0		0	4		4.96911	6		5.10496
	MIR169	3	zma-MIR169b-p3	ATCGGCAAGTTGTTCTTGGCT	3'	21	gi408831849	1	taggctcggggactacggTGCAGCCAAGGATGACTTGCCgatctatcgtcgatcaacgagcgacgcctctgatgtctgatctcgacatctatcgtcgtcagaccatcatcatctATCGGCAAGTTGTTCTTGGCTacaccgtggctcctgctcctg	6.5		6.16693		11.5		11.3372	1.5		1.86342	4		3.40331
			zma-MIR169a-p3	ATCGGCAAGTTGTTCTTGGCT	3'	21	gi414875515	1	taggctcggggactatggTGCAGCCAAGGATGACTTGCCgatcgatgtgacgcctcttgatctcgtcgtcgtcagatcgtcgccgatcATCGGCAAGTTGTTCTTGGCTacaccgtggctcctgctcctg	7.5		7.11569		9.5		9.36551	2.5		3.10569	6		5.10496
			zma-MIR169c-p5	AGAACGGGATGCAGCCAAGGA	5'	21	gi414584696	1	atgaggtagAGAACGGGATGCAGCCAAGGAtgacttgccggctcctggaacctggaggcgtctcagcttgctgtgctgtggcttagaacttagtcGGCAAGTCTGTCCTTGGCTACacctagttctcttcctct	37.5		35.5785		39.6667		39.1051	343.333		426.515	364.25		309.914
	MIR319	4	zma-MIR319d-p5	AGCTGCCGACTCATTCACCCA	5'	21	gi408831849	0.8	tggtcgccggccggatggaagagagcgtccttcagtccactcaggggcggtgctagggtcggattAGCTGCCGACTCATTCACCCAcatgccaagcaaacggccatggaaacgagcttcgcagatgagtgaatgaagcgggaggtaaaagcttcgatctcgcaccgtctttgcTTGGACTGAAGGGTGCTCCCTccgatcctttccttgtttactttacccatg	1.5		1.42314		0		0	1.5		1.86342	0		0
			zma-MIR319c-p5	AGCTGCCGACTCATCCATTCA	5'	21	gi408831849	0.9	ggtttatggcttctgtggaagagagctctcttcagtccactctaaaatggctgtagggtttcattAGCTGCCGACTCATCCATTCAcctgccaagaaccatgggcaagcggtaggtctggtcttggtagccgagtgggtggcgcgggagctaaaatcaaactctacgctgtttacggTTGGACTGAAGGGTGCTCCCTtcaatttgcccaaacact	0.5		0.474379		1.5		1.47877	1.5		1.86342	0.5		0.425413
			zma-MIR319b-p5	AGCTGCCGACTCATTCACCCA	5'	21	gi414875515	0.9	gacgacgatggctggatggaagagagcgtccttcagtccactcaggggcggtgctagggtcgaattAGCTGCCGACTCATTCACCCAcatgccaagcaaacggccatggaaaccagctttgcagatgagtgaatgaagcgggaggtaaaagcttcgatctcgcaccgtctttgcTTGGACTGAAGGGTGCTCCCTcctccctcgctccttgtt	1.5		1.42314		0		0	1.5		1.86342	0		0
			zma-MIR319a-p5	AGCTGCCGACTCATCCATTCA	5'	21	gi414875515	0.9	ggttcatgttttctctggaagagagctctcttcagtccactctgaaatggctgtagggtttcattAGCTGCCGACTCATCCATTCAcctgccaagaaccatggacaggtctggtcttggtagccgagtgggtggcgcgggagctaaaatcaagctctacgctgtttgtggTTGGACTGAAGGGTGCTCCCTtttgtttgctcaaacgct	0.5		0.474379		1.5		1.47877	1.5		1.86342	0.5		0.425413
	MIR390	2	zma-MIR390b-p3	GAAGCGCTATCTATCCTGAGC	3'	21	gi408832077	1.1	gAAGCTCAGGAGGGATAGCGCCtaggaaatcacacatagattggagccacgaagaggaagggagaatgagagagagagagacagagcagctatgctgctctgtctctctctctcactttctcttggatccatctcaaggttctgtctatatatgatgaatcgatccGAAGCGCTATCTATCCTGAGCtccac	1.5		1.42314		2.5		2.46461	1		1.24228	2		1.70165
			zma-MIR390a-p3	GAAGCGCTATCTATCCTGAGC	3'	21	gi414864194	1	gAAGCTCAGGAGGGATAGCGCCtaggaaaacacatagatcggagccggccgcgaggagaaagaaagagccaagagatatgtgtgatgaataatctacatggatcttggctagcttttgtgttctcctctggaggcgtggttctgtctatcaatctGAAGCGCTATCTATCCTGAGCtccac	1.5		1.42314		2.5		2.46461	1		1.24228	2		1.70165
	MIR395	1	zma-MIR395o-p3	GTTCCCTACAAGCACTTCATGA	3'	22	gi408831491	1	gtttggtgtcttcaggagttctcttcaagcacttcacgaggcatcacactgagagcttttgTGAAGTGTTTGGGGGAACTCttggtgtcacaaatcatttgcatttgcttgatgttagtcatgcaccatgtgatatgagataaaggacatggcaacgttttgtgttactaggaGTTCCCTACAAGCACTTCATGAgaccttgacttaataaagggccattgtgaagtgtttgggtgaactct	1		0.948759		0		0	0		0	2		1.70165
	MIR397	3	zma-MIR397b-p5	TTGAGCGCAGCGTTGATGAGC	5'	21	gi408832077	0.9	atcaTTGAGCGCAGCGTTGATGAGCcagccgccgtgcctcccctgtcggctgcggcggcTCACCAGCGCTGCACTCAATTacgc	705		668.875		1125		1109.07	326.5		405.604	558.5		475.187
			zma-MIR397b-p3_1ss2CT	TTACCAGCGCTGCACTCAATT	3'	21	gi408832077	0.9	atcaTTGAGCGCAGCGTTGATGAGCcagccgccgtgcctcccctgtcggctgcggcggcTCACCAGCGCTGCACTCAATTacgc	57		54.0792		61		60.1365	21		26.0878	27		22.9723
			zma-MIR397a-p5_1ss21GC	TTGAGCGCAGCGTTGATGATC	5'	21	gi414875515	0.7	gtcaTTGAGCGCAGCGTTGATGATGcggagcatgtacgtcttcccgggcttcactttcagcttgaacgtgtctgcgtgcatgcatatcataagtatggatatgagttagtataaagaatcatagccgttagcgctcattaact	3		2.84628		0		0	0.5		0.621139	0.5		0.425413
	MIR2118	1	zma-MIR2118f-p3_1ss14TA	GGAGAACTGGAGAATAGT	3'	18	gi408831491	1	taagagcagtgggcatgggaacataggggaaagccaaactttctttacctgtacaactaagggtGGAGAACTGGAGATTAGTttagtgtttcccaatgccttccatgcctattgttctta	0		0		0		0	2		2.48455	0		0
	MIR2275	2	zma-MIR2275c-p5_1ss13AG	GCTTGTTCGGTTGTGTC	5'	17	gi408831491	1	agagagatgttgatatgtgtcatttgaagtgaggattagagggacttgaaccattcataGCTTGTTCGGTTATGTCtggatcgaagagggttggaaggtcctttctagttaaaattaaatagaaagagattgaatccctttaacctcctatccagatgtgaccaaacaaactctcattgggagtaaaaggggttcagtttcctctaatatctcatcttaaatggcccatcatctcct	1		0.948759		0		0	0		0	0		0
			zma-MIR2275b-p5	ATCTGAAGTGAGGATTAGAGGCAA	5'	24	gi408832102	1.1	ccATCTGAAGTGAGGATTAGAGGCAActgaaccatcatctattgcaaaggttcagtttcctctaatatctcatctcgaatgg	1		0.948759		0		0	0		0	0		0
	PC-	4	PC-5p-6962_391	ACATATAGGAATTTTTGAAGGA	5'	22		1		682.5		647.528		678		668.402	605		751.578	2416.5		2056.02
			PC-3p-666_3915	ACAGGATATTGGGTATTTCTT	3'	21		1		804		762.802		1054.5		1039.57	904		1123.02	1717		1460.87
			PC-3p-836_2992	ACAGGATATTGGGTATTTCTTT	3'	22		0.9		799		758.058		1343		1323.99	728		904.378	1888		1606.36
			PC-5p-12301_242	AACATATAGGAATTTTTGAAGGA	5'	23		0.9		484.5		459.674		552		544.186	426		529.21	1667.5		1418.75
	Note：The new miRNA candidates were named by the form of ‘rsa-nmiR plus number’, e.g., rsa-nmiR1 and then used a, b, or c, plus -arm to differentiate miRNAs from the same family.
