# Supplementary material for: Integrated High-Throughput Sequencing, Microarray Hybridization and Degradome Analysis Uncovers MicroRNA-Mediated Resistance Responses of Maize to Pathogen Curvularia lunata
Source: Int J Mol Sci. 2022 Nov 14;23(22):14038. doi: 10.3390/ijms232214038 (PMC9697682; doi:10.3390/ijms232214038)
Supplement: Supplementary file 1 [file ijms-23-14038-s001.zip › supplementary files/Supplementary Table 6.xlsx]

## Sheet: Sheet3
		Table S6. Detailed information of potential novel miRNA candidates in all four libraries.
	Pre-miRNA Index	miRNA_Index	miR_name	miR_seq	len	genomeID	strand	start	end	genome_seq	#mir	mirIDs,	rep_mirID	rep_mirSeq	rep_miRID	rep_miRSeq	type	Sequence in miRbase	group	SS	hairpinLen	CG%	dG	MFEI	ltR1(raw)	ltR2(raw)	ltR3(raw)	ltR4(raw)	ltR1(norm)	ltR2(norm)	ltR3(norm)	ltR4(norm)	Expression level
	1	1	PC-5p-6962_391	ACATATAGGAATTTTTGAAGGA	22	gi408831491	+	100018629	100018785	taccttaatggataaggtttttctcctaaACATATAGGAATTTTTGAAGGAaggaaagccggaaatacccaatatcttgttccaACAGGATATTGGGTATTTCTTtgtttattctgaatctttctattctgaattcaattaacgacgagatttagta	0						5'	New	gp4a	......(((..((((((((((((((((....................))).))))))))).(((((((((((((((((((....))))))))))))))))))).))))..)))(((((((((((.....((....))......)).)))))))))..	45	31.8	-47.6	1	682.5	678	605	2416.5	647.528	668.402	751.578	2056.02	high
	1	2	PC-3p-666_3915	ACAGGATATTGGGTATTTCTT	21	gi408831491	+	100018629	100018785	taccttaatggataaggtttttctcctaaACATATAGGAATTTTTGAAGGAaggaaagccggaaatacccaatatcttgttccaACAGGATATTGGGTATTTCTTtgtttattctgaatctttctattctgaattcaattaacgacgagatttagta	0						3'	New	gp4a	......(((..((((((((((((((((....................))).))))))))).(((((((((((((((((((....))))))))))))))))))).))))..)))(((((((((((.....((....))......)).)))))))))..	45	31.8	-47.6	1	804	1054.5	904	1717	762.802	1039.57	1123.02	1460.87	high
	2	1	PC-5p-6962_391	ACATATAGGAATTTTTGAAGGA	22	gi408831499	+	36554962	36555119	aagttccttaccttaatggataaggtttttctcctaaACATATAGGAATTTTTGAAGGAaggaaagccggaaatacccaatatcttgttccaACAGGATATTGGGTATTTCTTTgtttattctgaatctttctattctgaattcaattaacgacgaga	0						5'	New	gp4a	.....(((((((.....)).)))))....((((............((((((..((((((((((((((.((((((((((((((((((((....))))))))))))))))))))..))))........))))))).))).))))))..........))))	99	32.9	-48.3	0.9	682.5	678	605	2416.5	647.528	668.402	751.578	2056.02	high
	2	3	PC-3p-836_2992	ACAGGATATTGGGTATTTCTTT	22	gi408831499	+	36554962	36555119	aagttccttaccttaatggataaggtttttctcctaaACATATAGGAATTTTTGAAGGAaggaaagccggaaatacccaatatcttgttccaACAGGATATTGGGTATTTCTTTgtttattctgaatctttctattctgaattcaattaacgacgaga	0						3'	New	gp4a	.....(((((((.....)).)))))....((((............((((((..((((((((((((((.((((((((((((((((((((....))))))))))))))))))))..))))........))))))).))).))))))..........))))	99	32.9	-48.3	0.9	799	1343	728	1888	758.058	1323.99	904.378	1606.36	high
	3	4	PC-5p-12301_242	AACATATAGGAATTTTTGAAGGA	23	gi414584696	+	9500951	9501098	ccttaatggataaggtttttctcctaAACATATAGGAATTTTTGAAGGAaggaaagccagaaatacccaatatcttgttccaACAGGATATTGGGTATTTCTTtgtttattctgaatctttctattctgaattcaattaacgacgaga	0						5'	New	gp4a	(((((.....)))))....((((............((((((..((((((((((((((.((((((((((((((((((((....))))))))))))))))))))..))))........))))))).))).))))))..........))))	99	32.4	-44.8	0.9	484.5	552	426	1667.5	459.674	544.186	529.21	1418.75	high
	3	2	PC-3p-666_3915	ACAGGATATTGGGTATTTCTT	21	gi414584696	+	9500951	9501098	ccttaatggataaggtttttctcctaAACATATAGGAATTTTTGAAGGAaggaaagccagaaatacccaatatcttgttccaACAGGATATTGGGTATTTCTTtgtttattctgaatctttctattctgaattcaattaacgacgaga	0						3'	New	gp4a	(((((.....)))))....((((............((((((..((((((((((((((.((((((((((((((((((((....))))))))))))))))))))..))))........))))))).))).))))))..........))))	99	32.4	-44.8	0.9	804	1054.5	904	1717	762.802	1039.57	1123.02	1460.87	high
	4	5	PC-5p-531639_2	ATGTTCGGTTACACCAATCCAGAG	24	gi408831909	+	92487771	92487919	gaaccctttaggacATGTTCGGTTACACCAATCCAGAGggggattagaggggattaaatcctcttctagtcatttttgactaggaggggatttaatcccctccaatccccCTCTGGATTTGTGTAACCGAACAagcccttagagggcct	0						5'	New	gp4a	...(((((((((...(((((((((((((.((((((((((((((((.((((((((((((((((((((((((((....)))))))))))))))))))))))))).)))))))))))))))).)))))))))))))....)))))))))...	143	47.7	-113.2	1.6	0	0.5	0.5	0	0	0.492922	0.621139	0	low
	4	6	PC-3p-1741852_1	CTCTGGATTTGTGTAACCGAACA	23	gi408831909	+	92487771	92487919	gaaccctttaggacATGTTCGGTTACACCAATCCAGAGggggattagaggggattaaatcctcttctagtcatttttgactaggaggggatttaatcccctccaatccccCTCTGGATTTGTGTAACCGAACAagcccttagagggcct	0						3'	New	gp4a	...(((((((((...(((((((((((((.((((((((((((((((.((((((((((((((((((((((((((....)))))))))))))))))))))))))).)))))))))))))))).)))))))))))))....)))))))))...	143	47.7	-113.2	1.6	0	0	0	1	0	0	0	0.850827	low
	5	5	PC-5p-531639_2	ATGTTCGGTTACACCAATCCAGAG	24	gi408832102	+	11694176	11694357	tctggtaggcttgtgagccaccttagggcATGTTCGGTTACACCAATCCAGAGggggattgaagggaattaaatcccctcctagttaaaaatgactaggaggggatttaatcccctctAATCCCCCTCTGGATTGGTGTAACtgaacatgcccttaggctcgtttaggctcagctcacctcg	0						5'	New	gp4a	...(((..((...((((((.(((.((((((((((((((((((((((((((((((((((((..((((.((((((((((((((((((((....)))))))))))))))))))).))))..)))))))))))))))))))))))))))))))))))).)))........))))))))..)))...	176	49.5	-133.1	1.5	0	0.5	0.5	0	0	0.492922	0.621139	0	low
	5	7	PC-3p-347675_3	AATCCCCCTCTGGATTGGTGTAAC	24	gi408832102	+	11694176	11694357	tctggtaggcttgtgagccaccttagggcATGTTCGGTTACACCAATCCAGAGggggattgaagggaattaaatcccctcctagttaaaaatgactaggaggggatttaatcccctctAATCCCCCTCTGGATTGGTGTAACtgaacatgcccttaggctcgtttaggctcagctcacctcg	0						3'	New	gp4a	...(((..((...((((((.(((.((((((((((((((((((((((((((((((((((((..((((.((((((((((((((((((((....)))))))))))))))))))).))))..)))))))))))))))))))))))))))))))))))).)))........))))))))..)))...	176	49.5	-133.1	1.5	1	1.5	0	0.5	0.948759	1.47877	0	0.425413	low
	6	8	PC-5p-2707224_1	GACACGGCATGTTCGGTTACACCA	24	gi414875515	+	178779978	178780110	GACACGGCATGTTCGGTTACACCAatccagaggggattaaaggggattaaatcttcttatagtcattttttactagaaggggatttaatcccctctaatccccCTCTGGATTTGTGTAACCGAACAagcccgg	0						5'	New	gp4a	.....(((.(((((((((((((.((((((((((((((((.(((((((((((((..(((.((((........)))).)))..))))))))))))).)))).)))))))))))).))))))))))))).)))...	125	44.4	-84.7	1.4	0	1	0	0	0	0.985844	0	0	low
	6	6	PC-3p-1741852_1	CTCTGGATTTGTGTAACCGAACA	23	gi414875515	+	178779978	178780110	GACACGGCATGTTCGGTTACACCAatccagaggggattaaaggggattaaatcttcttatagtcattttttactagaaggggatttaatcccctctaatccccCTCTGGATTTGTGTAACCGAACAagcccgg	0						3'	New	gp4a	.....(((.(((((((((((((.((((((((((((((((.(((((((((((((..(((.((((........)))).)))..))))))))))))).)))).)))))))))))).))))))))))))).)))...	125	44.4	-84.7	1.4	0	0	0	1	0	0	0	0.850827	low
	7	9	PC-5p-1844690_1	GAAAATGAAGGCGCGCGGGTC	21	gi408831849	+	20564907	20565071	GAAAATGAAGGCGCGCGGGTCggatccgcccgttaaaaagccttatgtccgacagctcggtacgaggccgtcggagataaggcctatgtacgagcgccggttgtggccgtcggacataaccttATCTCCGACGGCCTCGTACAGAGCcgtcggagataaggtggc	0						5'	New	gp4a	..........(((.(((((.....))))).)))......(((((((.((((((.((((.(((((((((((((((((((((((..(((((.(((..((((....))))..))).))))).))))))))))))))))))))))).)))).)))))).)))))))...	23	59.4	-103.6	1.1	0	0	0.5	0	0	0	0.621139	0	low
	7	10	PC-3p-114153_18	ATCTCCGACGGCCTCGTACAGAGC	24	gi408831849	+	20564907	20565071	GAAAATGAAGGCGCGCGGGTCggatccgcccgttaaaaagccttatgtccgacagctcggtacgaggccgtcggagataaggcctatgtacgagcgccggttgtggccgtcggacataaccttATCTCCGACGGCCTCGTACAGAGCcgtcggagataaggtggc	0						3'	New	gp4a	..........(((.(((((.....))))).)))......(((((((.((((((.((((.(((((((((((((((((((((((..(((((.(((..((((....))))..))).))))).))))))))))))))))))))))).)))).)))))).)))))))...	23	59.4	-103.6	1.1	1	1	2.5	6	0.948759	0.985844	3.10569	5.10496	low
	8	9	PC-5p-1844690_1	GAAAATGAAGGCGCGCGGGTC	21	gi408832102	+	2335503	2335706	GAAAATGAAGGCGCGCGGGTCagatccgcgcgttaaaaagccttatctccgacggctcggtacgaggccgtcggagataaccttatctccgacgactctgtacgaggccgtcggagataaggcctatgtacgagcgccggttgtggccgtcggacataaccttatctccgacggcctcgTACAGAGCCGTCGGAGATAAGGAgg	0						5'	New	gp4a	..........(((((((((.....))))))))).........(((((((((((((((((...))).))))))))))))))((((((((((((((.(((((((((((((((((((((((((((..(((((.(((..((((....))))..))).))))).))))))))))))))))))))))))))).))))))))))))))...	23	58.3	-142.6	1.2	0	0	0.5	0	0	0	0.621139	0	low
	8	11	PC-3p-968037_1	TACAGAGCCGTCGGAGATAAGGA	23	gi408832102	+	2335503	2335706	GAAAATGAAGGCGCGCGGGTCagatccgcgcgttaaaaagccttatctccgacggctcggtacgaggccgtcggagataaccttatctccgacgactctgtacgaggccgtcggagataaggcctatgtacgagcgccggttgtggccgtcggacataaccttatctccgacggcctcgTACAGAGCCGTCGGAGATAAGGAgg	0						3'	New	gp4a	..........(((((((((.....))))))))).........(((((((((((((((((...))).))))))))))))))((((((((((((((.(((((((((((((((((((((((((((..(((((.(((..((((....))))..))).))))).))))))))))))))))))))))))))).))))))))))))))...	23	58.3	-142.6	1.2	0	0	0	1	0	0	0	0.850827	low
	9	12	PC-5p-291966_4	ATCTCCGACGGCTCTGTACGAGGC	24	gi414864194	+	267401091	267401258	acagtaaactaacaaacatccgacggcctccttATCTCCGACGGCTCTGTACGAGGCcgtcggagataaggttatgtccgacggccacaaccggcgctcggaaatagtggttATCTCCGACGGCCTCGTACAGAGCcgtcggagataaggctttttaacgcggatccg	0						5'	New	gp4a	.................(((((.((....((((((((((((((((((((((((((((((((((((((((..((((.(((((..(((......)))..))))).))))...))))))))))))))))))))))))))))))))))))))))........)))))))...	148	55.4	-105.7	1.1	1.5	0	0	1.5	1.42314	0	0	1.27624	low
	9	10	PC-3p-114153_18	ATCTCCGACGGCCTCGTACAGAGC	24	gi414864194	+	267401091	267401258	acagtaaactaacaaacatccgacggcctccttATCTCCGACGGCTCTGTACGAGGCcgtcggagataaggttatgtccgacggccacaaccggcgctcggaaatagtggttATCTCCGACGGCCTCGTACAGAGCcgtcggagataaggctttttaacgcggatccg	0						3'	New	gp4a	.................(((((.((....((((((((((((((((((((((((((((((((((((((((..((((.(((((..(((......)))..))))).))))...))))))))))))))))))))))))))))))))))))))))........)))))))...	148	55.4	-105.7	1.1	1	1	2.5	6	0.948759	0.985844	3.10569	5.10496	low
	10	13	PC-5p-164320_10	CCTCTTCAATACCCTCCGGTT	21	gi414883281	+	115982847	115983176	taatttagtagattctgattcgaatggatccaaacgatctcttagggctagtttgggagccacaaaaccggaggggattggaggggctaaaatcctctcgttattcaattttgaataagagagggattttagCCTCTTCAATACCCTCCGGTTttttactcccaaactagcctttagagatggtttggtgACAAGGGAATTGTAGAGGATCTataggtgaggaaatcccttgctattcctcccatggatctctccaattctcttgtcaccaaatcagcccttaagagccgtttagagatggtttggtgacaagggaattgtagaggatct	0						5'	New	gp4a	....((((......)))).......((((((.....((((((.((((((((((((((((....((((((((((((.(((((((((((((((((((((((.(((((((....))))))))))).))))))))))))))))))).))))))))))))...)))))))))))))))).))))))(((((((((((((((((((((.((((.((((((.((.((((((...........)))))))))))))))))).)))))))))))))))))))))..(((((..((((((((....))))))))......))))).........))))))	145	43	-176	1.2	5.5	2.5	0.5	0	5.21817	2.46461	0.621139	0	low
	10	14	PC-3p-261962_5	ACAAGGGAATTGTAGAGGATCT	22	gi414883281	+	115982847	115983176	taatttagtagattctgattcgaatggatccaaacgatctcttagggctagtttgggagccacaaaaccggaggggattggaggggctaaaatcctctcgttattcaattttgaataagagagggattttagCCTCTTCAATACCCTCCGGTTttttactcccaaactagcctttagagatggtttggtgACAAGGGAATTGTAGAGGATCTataggtgaggaaatcccttgctattcctcccatggatctctccaattctcttgtcaccaaatcagcccttaagagccgtttagagatggtttggtgacaagggaattgtagaggatct	0						3'	New	gp4a	....((((......)))).......((((((.....((((((.((((((((((((((((....((((((((((((.(((((((((((((((((((((((.(((((((....))))))))))).))))))))))))))))))).))))))))))))...)))))))))))))))).))))))(((((((((((((((((((((.((((.((((((.((.((((((...........)))))))))))))))))).)))))))))))))))))))))..(((((..((((((((....))))))))......))))).........))))))	145	43	-176	1.2	1.5	2.5	0	0	1.42314	2.46461	0	0	low
	11	15	PC-5p-1211574_1	CAAGGGAATTGTAGAGGATCT	21	gi414883281	+	115983002	115983292	ttactcccaaactagcctttagagatggtttggtgaCAAGGGAATTGTAGAGGATCTataggtgaggaaatcccttgctattcctcccatggatctctccaattctcttgtcaccaaatcagcccttaagagccgtttagagatggtttggtgACAAGGGAATTGTAGAGGATCTataggtgaggaaatcccttgctattcctccccatggatctctccaattatcttgtcaccaaatcagcccttaagagccgtttggatctattgattttggaggaattagaatttact	0						5'	New	gp4a	......((((((.............((((((((((((((((((((((.((((.((((((.((.((((((...........)))))))))))))))))).))))))))))))))))))))))((.((((((.((..........(((((((((((((((..(((((.((((.((((((.((.((((((...........)))))))).)))))))))).)))))..))))))))))))))))).)))))).)).)))))).....(((((((.....)))))))........	96	42.6	-122	1	0	0.5	0	0	0	0.492922	0	0	low
	11	14	PC-3p-261962_5	ACAAGGGAATTGTAGAGGATCT	22	gi414883281	+	115983002	115983292	ttactcccaaactagcctttagagatggtttggtgaCAAGGGAATTGTAGAGGATCTataggtgaggaaatcccttgctattcctcccatggatctctccaattctcttgtcaccaaatcagcccttaagagccgtttagagatggtttggtgACAAGGGAATTGTAGAGGATCTataggtgaggaaatcccttgctattcctccccatggatctctccaattatcttgtcaccaaatcagcccttaagagccgtttggatctattgattttggaggaattagaatttact	0						3'	New	gp4a	......((((((.............((((((((((((((((((((((.((((.((((((.((.((((((...........)))))))))))))))))).))))))))))))))))))))))((.((((((.((..........(((((((((((((((..(((((.((((.((((((.((.((((((...........)))))))).)))))))))).)))))..))))))))))))))))).)))))).)).)))))).....(((((((.....)))))))........	96	42.6	-122	1	1.5	2.5	0	0	1.42314	2.46461	0	0	low
	12	13	PC-5p-164320_10	CCTCTTCAATACCCTCCGGTT	21	gi414864194	-	92532722	92533032	aagggttagtttggaagccataaatctggaggggattggatgggctgaaatccccttcttattcaattttgaataagaattagattttagCCTCTTCAATTCCCTCCGGTTttctatctccgaaactagctttatgaggagatttaatccccctaatccacctcaaatcgaacaaactcttaggactagtttggtagccataaaatcggaggggattggatgaggtaaaatctcctccttatttaattttgaacgagaaaaagattttagctccttgaatctcctccagtttatggactctcaaactagcc	0						5'	New	gp4a	...((((((((((..(((((((((.((((((((((((..(.(((((((((((...((((..(((((..(((((((((....(((((((.((((((((((((((((((((((((....((((.((((((((((..(((((.((((..........))))..)))))....((......))..))).))))))))).))....))))))))))))))))))).))))))))))))....)))))))))..)))))..))))...))))))))))).)..))))))))))))))))))).))..))))))))))	308	39.2	-138.9	1.1	5.5	2.5	0.5	0	5.21817	2.46461	0.621139	0	low
	13	16	PC-5p-1097927_1	CCAGAGGGGGATTGGAGGAGAT	22	gi414864194	+	258798456	258798591	atcagggcatgttcggttacagcaatCCAGAGGGGGATTGGAGGAGATtaaatcccctcctagtaaaaaatgactaggcagggatttaaacctatttattCCCCCTCTGGATTGGTGTAACCGAacaagccctcag	0						5'	New	gp4a	...(((((.((((((((((((.(((((((((((((((....(((...(((((((((..((((((........))))))..))))))))).)))......))))))))))))))).)))))))))))).)))))...	130	46.3	-86.1	1.4	0	0	0	0.5	0	0	0	0.425413	low
	13	17	PC-3p-469941_2	CCCCCTCTGGATTGGTGTAACCGA	24	gi414864194	+	258798456	258798591	atcagggcatgttcggttacagcaatCCAGAGGGGGATTGGAGGAGATtaaatcccctcctagtaaaaaatgactaggcagggatttaaacctatttattCCCCCTCTGGATTGGTGTAACCGAacaagccctcag	0						3'	New	gp4a	...(((((.((((((((((((.(((((((((((((((....(((...(((((((((..((((((........))))))..))))))))).)))......))))))))))))))).)))))))))))).)))))...	130	46.3	-86.1	1.4	0	0	0.5	0.5	0	0	0.621139	0.425413	low
	14	16	PC-5p-1097927_1	CCAGAGGGGGATTGGAGGAGAT	22	gi414875515	-	76662803	76662936	tacgggcatgttcggttacaccaatCCAGAGGGGGATTGGAGGGGATtaaatcccctcctagtcaaaaatgactaggcggggATTTAAACCCCTCCAATCCCTctctgtattggtgtaaccgaacaagccctac	0						5'	New	gp4a	...((((.(((((((((((((((((.(((((((((((((((((((.((((((((((.((((((((....)))))))).)))))))))).))))))))))))))))))).))))))))))))))))).))))...	128	50	-110.4	1.6	0	0	0	0.5	0	0	0	0.425413	low
	14	18	PC-3p-2704994_1	ATTTAAACCCCTCCAATCCCT	21	gi414875515	-	76662803	76662936	tacgggcatgttcggttacaccaatCCAGAGGGGGATTGGAGGGGATtaaatcccctcctagtcaaaaatgactaggcggggATTTAAACCCCTCCAATCCCTctctgtattggtgtaaccgaacaagccctac	0						3'	New	gp4a	...((((.(((((((((((((((((.(((((((((((((((((((.((((((((((.((((((((....)))))))).)))))))))).))))))))))))))))))).))))))))))))))))).))))...	128	50	-110.4	1.6	0.5	0	0	0	0.474379	0	0	0	low
	15	17	PC-3p-469941_2	CCCCCTCTGGATTGGTGTAACCGA	24	gi408832102	+	174712693	174712829	atcagggcatgctcggttacaccaatatagagggggattggaggggattaaatccccttctagtcaaaaatgactaggcgggaatttaaacctctccaattCCCCCTCTGGATTGGTGTAACCGAacaagccctcat	0						3'	New	gp4a	...(((((.((.((((((((((((((..((((((((((((((((((.((((((.(((..(((((((....)))))))..))).)))))).))))))))).)))))))))..)))))))))))))).)).)))))...	131	47.4	-90.2	1.4	0	0	0.5	0.5	0	0	0.621139	0.425413	low
	16	19	PC-5p-627911_2	GGAATGAAGGGGATTGAGGGTGCT	24	gi408831491	+	95096004	95096165	acttattagatacctttagggtttgtttgggagcaagtGGAATGAAGGGGATTGAGGGTGCTagaatctctcactatttaaaattgaatagtggggtattctagccccttcaatcctctccATTACTCTTCCTCCCAAACAAGCCctcaatgtttaatactt	0						5'	New	gp4a	...(((((((((..((.((((((((((((((((.(((...((((.(((((((((((((.((((((((..(((((((((((....)))))))))))..)))))))).))))))))))))).))))...))).)))))))))))))))).)))))))))))...	156	40.1	-87.4	1.3	0	0	0.5	0.5	0	0	0.621139	0.425413	low
	16	20	PC-3p-2120986_1	ATTACTCTTCCTCCCAAACAAGCC	24	gi408831491	+	95096004	95096165	acttattagatacctttagggtttgtttgggagcaagtGGAATGAAGGGGATTGAGGGTGCTagaatctctcactatttaaaattgaatagtggggtattctagccccttcaatcctctccATTACTCTTCCTCCCAAACAAGCCctcaatgtttaatactt	0						3'	New	gp4a	...(((((((((..((.((((((((((((((((.(((...((((.(((((((((((((.((((((((..(((((((((((....)))))))))))..)))))))).))))))))))))).))))...))).)))))))))))))))).)))))))))))...	156	40.1	-87.4	1.3	0	0	0	0.5	0	0	0	0.425413	low
	17	21	PC-5p-566978_2	GAAATGAAGGGGATTGAGGGTGCT	24	gi414875515	+	168487867	168488010	aaccttaagggcttgtttgggagcaagtGAAATGAAGGGGATTGAGGGTGCTagaatccctcactatttaaaattgaatagtggggtattctagccccttcaatcctctccATTACTCTTCCTCCCAAACAAGCCctaaagaac	0						5'	New	gp4a	...(((.((((((((((((((((.(((...((((.(((((((((((((.((((((((.((((((((((((....)))))))))))).)))))))).))))))))))))).))))...))).)))))))))))))))).)))...	138	43.8	-89.3	1.4	0	0	0	2	0	0	0	1.70165	low
	17	20	PC-3p-2120986_1	ATTACTCTTCCTCCCAAACAAGCC	24	gi414875515	+	168487867	168488010	aaccttaagggcttgtttgggagcaagtGAAATGAAGGGGATTGAGGGTGCTagaatccctcactatttaaaattgaatagtggggtattctagccccttcaatcctctccATTACTCTTCCTCCCAAACAAGCCctaaagaac	0						3'	New	gp4a	...(((.((((((((((((((((.(((...((((.(((((((((((((.((((((((.((((((((((((....)))))))))))).)))))))).))))))))))))).))))...))).)))))))))))))))).)))...	138	43.8	-89.3	1.4	0	0	0	0.5	0	0	0	0.425413	low
	18	19	PC-5p-627911_2	GGAATGAAGGGGATTGAGGGTGCT	24	gi414875515	+	204303926	204304061	cttagggcttgtttgggagcaagtGGAATGAAGGGGATTGAGGGTGCTataatccctcactatttaaaattgaatagtggggtattctagccccttcaatcctctccattactcttcctcccaaacaagcccttaa	0						5'	New	gp4a	...((((((((((((((((.(((...((((.(((((((((((((.((((.(((.((((((((((((....)))))))))))).))).)))).))))))))))))).))))...))).))))))))))))))))...	130	44.1	-81.4	1.4	0	0	0.5	0.5	0	0	0.621139	0.425413	low
	19	22	PC-5p-928419_1	CCCTCTGTGCAACCGTGAAAACTT	24	gi414584696	-	203961824	203962076	gaggggaacgtatctggtgcaaaccaacCCCTCTGTGCAACCGTGCAAACTTttaatctgaaccacatgatgttgatccaagggggtgtgcggggagagtgggagggggatttgaaaaaatgtgattagcagcgggtggttatgtgtaaaattatccacgtccctatgtcccttggatcaacATCATGTGGCCCAGATTAGAAGTTtgcacgattgcatggatgggttggtttgcaccagatacgttcccgtg	0						5'	New	gp4a	...(((((((((((((((((((((((((((.((..(((((.(((((((((((((((((((..(((((((((((((((((((((((......(((((..(((((......((((....)))).....((((........))))............))))).)))))...)))))))))))))))))))))))..))))))))))))))))))).)))))..)).)))))))))))))))))))))))))))...	247	49	-158	1.3	0	0	0	0.5	0	0	0	0.425413	low
	19	23	PC-3p-590114_2	ATCATGTGGTCCAGATTAGAAGTT	24	gi414584696	-	203961824	203962076	gaggggaacgtatctggtgcaaaccaacCCCTCTGTGCAACCGTGCAAACTTttaatctgaaccacatgatgttgatccaagggggtgtgcggggagagtgggagggggatttgaaaaaatgtgattagcagcgggtggttatgtgtaaaattatccacgtccctatgtcccttggatcaacATCATGTGGCCCAGATTAGAAGTTtgcacgattgcatggatgggttggtttgcaccagatacgttcccgtg	0						3'	New	gp4a	...(((((((((((((((((((((((((((.((..(((((.(((((((((((((((((((..(((((((((((((((((((((((......(((((..(((((......((((....)))).....((((........))))............))))).)))))...)))))))))))))))))))))))..))))))))))))))))))).)))))..)).)))))))))))))))))))))))))))...	247	49	-158	1.3	0	0	0	1	0	0	0	0.850827	low
	20	24	PC-5p-2183789_1	AAGGGGACGTGAGGAGGAG	19	gi414864194	-	126340112	126340362	tatggaacatatctggtgcaaactaacccctccgtgcaaccgtgcaaacttctaatctgaaccacatgatgttgatccAAGGGGACGTGCGGAGGAGtgggaggggggatttgaaaaagtgtgattagcagcgggcggttaagtgtaaaattatccacgcccctgcgtcccttggatcaacATCATGTGGTCCAGATTAGAAGTTtgcacggttgcacgaaggggttggtttgcaccagatacattcccaa	0						5'	New	gp4a	...((((..((((((((((((((((((((((.(((((((((((((((((((((((((((.((((((((((((((((((((((((.((..(.......(..(........)..).....)..))....((((.(((((..(((........)))....))))))))).)))))))))))))))))))))))).))))))))))))))))))))))))))).))))))))))))))))))))))..))))...	38	49.4	-162.2	1.3	0	0	1	0	0	0	1.24228	0	low
	20	23	PC-3p-590114_2	ATCATGTGGTCCAGATTAGAAGTT	24	gi414864194	-	126340112	126340362	tatggaacatatctggtgcaaactaacccctccgtgcaaccgtgcaaacttctaatctgaaccacatgatgttgatccAAGGGGACGTGCGGAGGAGtgggaggggggatttgaaaaagtgtgattagcagcgggcggttaagtgtaaaattatccacgcccctgcgtcccttggatcaacATCATGTGGTCCAGATTAGAAGTTtgcacggttgcacgaaggggttggtttgcaccagatacattcccaa	0						3'	New	gp4a	...((((..((((((((((((((((((((((.(((((((((((((((((((((((((((.((((((((((((((((((((((((.((..(.......(..(........)..).....)..))....((((.(((((..(((........)))....))))))))).)))))))))))))))))))))))).))))))))))))))))))))))))))).))))))))))))))))))))))..))))...	38	49.4	-162.2	1.3	0	0	0	1	0	0	0	0.850827	low
	21	22	PC-5p-928419_1	CCCTCTGTGCAACCGTGAAAACTT	24	gi408832102	-	152789260	152789511	aaggggaacatatctggtgcaaaccaatCCCTCTGTGCAACCGTGCAAACTTctaatctaggccatataatgttgatccaaagggggtgcgctggggagtgagaggggacatttgcaaaagtgtgattaggagcggacggttaagtgcaaaattatccactaccgcgcgtccccttaaatcaacatcatgtgactcagattagaagtttacacggttgcacggaagggttggtttgcactagatatgttccc	0						5'	New	gp4a	...(((((((((((((((((((((((((((.((((((((((((((.(((((((((((((..(.(((((.((((((((...((((((..((((.((..((((.((....((((((....))))))........((..((......)))).......)))))).))))))..))))))..)))))))).))))).)..))))))))))))).)))))))))))))).)))))))))))))))))))))))))))	249	47.2	-143.6	1.2	0	0	0	0.5	0	0	0	0.425413	low
	22	25	PC-5p-1698546_1	AACAAACCATCTGATCCGTTAGAT	24	gi408831909	+	133643606	133643858	tctaggcaacgactgttgtgcaagcagtctttccgtgcaagcatgcaAACAAACCATCTGATCCGTTAGATcgtgatccaaccgtaggtcatatttaacacttaaacccttccaccaccagcttaataatctatataaaaaactccataacaaaccatggttgtatctgtagttggatcgtAATCTAACGGATCAGATGGTTTGCttgcacgcttgcacagaaggactgcttgcacagcagtcgttgtctttt	0						5'	New	gp4a	...((((((((((((((((((((((((((((((.((((((((.(((((.((((((((((((((((((((((..(((((((((..(((((((..(((((...)))))......................................((((........)))).)).)))))..)))))))))..)))))))))))))))))))))).))))).)))))))).))))))))))))))))))))))))))))))...	247	42.7	-140	1.3	0	0	0	1	0	0	0	0.850827	low
	22	26	PC-3p-388782_3	AATCTAACGGATCAGATGGTTTGC	24	gi408831909	+	133643606	133643858	tctaggcaacgactgttgtgcaagcagtctttccgtgcaagcatgcaAACAAACCATCTGATCCGTTAGATcgtgatccaaccgtaggtcatatttaacacttaaacccttccaccaccagcttaataatctatataaaaaactccataacaaaccatggttgtatctgtagttggatcgtAATCTAACGGATCAGATGGTTTGCttgcacgcttgcacagaaggactgcttgcacagcagtcgttgtctttt	0						3'	New	gp4a	...((((((((((((((((((((((((((((((.((((((((.(((((.((((((((((((((((((((((..(((((((((..(((((((..(((((...)))))......................................((((........)))).)).)))))..)))))))))..)))))))))))))))))))))).))))).)))))))).))))))))))))))))))))))))))))))...	247	42.7	-140	1.3	1	0	0	2.5	0.948759	0	0	2.12707	low
	23	25	PC-5p-1698546_1	AACAAACCATCTGATCCGTTAGAT	24	gi414864194	+	287635414	287635679	cttttagtggtggcaacgactgctgtgcaagcagtccttctgtataagcatgcaAACAAACCATCTGATCCGTTAGATcgtgatccaaccgtaggtcacatttaacacttaaatcctttcaccaccagctcaataatatttataaaaaaactctaacaaactatagttgtatctgtggttggatcacgatctaacggATCAGATGGTTTGCTTGCATGCTTgcacagaaggactgcttgcacagcagtcgttgcctttagtgattt	0						5'	New	gp4a	...(((.((..((((((((((((((((((((((((((((((((..((((((((((.((((((((((((((((((((((((((((((((((..((((...((((((...))))))..................................((((.((......)).))))..))))..)))))))))))))))))))))))))))))))))).))))))))))..))))))))))))))))))))))))))))))))..)).)))...	260	41.4	-157.2	1.4	0	0	0	1	0	0	0	0.850827	low
	23	27	PC-3p-2689439_1	ATCAGATGGTTTGCTTGCATGCTT	24	gi414864194	+	287635414	287635679	cttttagtggtggcaacgactgctgtgcaagcagtccttctgtataagcatgcaAACAAACCATCTGATCCGTTAGATcgtgatccaaccgtaggtcacatttaacacttaaatcctttcaccaccagctcaataatatttataaaaaaactctaacaaactatagttgtatctgtggttggatcacgatctaacggATCAGATGGTTTGCTTGCATGCTTgcacagaaggactgcttgcacagcagtcgttgcctttagtgattt	0						3'	New	gp4a	...(((.((..((((((((((((((((((((((((((((((((..((((((((((.((((((((((((((((((((((((((((((((((..((((...((((((...))))))..................................((((.((......)).))))..))))..)))))))))))))))))))))))))))))))))).))))))))))..))))))))))))))))))))))))))))))))..)).)))...	260	41.4	-157.2	1.4	0	0	1	0	0	0	1.24228	0	low
	24	26	PC-3p-388782_3	AATCTAACGGATCAGATGGTTTGC	24	gi414864194	+	247617721	247617971	catggcaacgactgttgtgcaagcagtctttccgtgcaagcgtgcaagcaaaccatctgatccgttagatcgtgatccaaccgtaggttatatttaacacttaaacccttccaccaccagcttaataatctgtataaaaaactctataacaaaccatggttgtatctgtagttggatcgtAATCTAACGGATCAGATGGTTTGCttgcacgcttgcacagaaggactgcttgcacagcagtcgttgtcttt	0						3'	New	gp4a	...(((((((((((((((((((((((((((((.(((((((((((((((((((((((((((((((((((((..(((((((((..(((((((....))))...................(((((..........((((........)))).........)))))...)))..)))))))))..))))))))))))))))))))))))))))))))))))).)))))))))))))))))))))))))))))...	245	43.4	-153.2	1.4	1	0	0	2.5	0.948759	0	0	2.12707	low
	25	28	PC-5p-401034_3	AGAGAATTGAGGGGGCTATAATCC	24	gi408831491	+	61001035	61001164	agagcttgtttgggagtaagtggaacaaAGAGAATTGAGGGGGCTATAATCCcttactattcaattttgaataacaagggATTATAGCCCCCTCAATTCTCTCCatttcacttggtcccaaacaagccct	0						5'	New	gp4a	((.((((((((((((..((((((((...(((((((((((((((((((((((((((..((((((....))))))..)))))))))))))))))))))))))))...))))))))..)))))))))))).))	130	41.5	-85.8	1.6	1	1	0	0	0.948759	0.985844	0	0	low
	25	29	PC-3p-2357795_1	ATTATAGCCCACTCAATTCTCTCC	24	gi408831491	+	61001035	61001164	agagcttgtttgggagtaagtggaacaaAGAGAATTGAGGGGGCTATAATCCcttactattcaattttgaataacaagggATTATAGCCCCCTCAATTCTCTCCatttcacttggtcccaaacaagccct	0						3'	New	gp4a	((.((((((((((((..((((((((...(((((((((((((((((((((((((((..((((((....))))))..)))))))))))))))))))))))))))...))))))))..)))))))))))).))	130	41.5	-85.8	1.6	0	0	0	1	0	0	0	0.850827	low
	26	28	PC-5p-401034_3	AGAGAATTGAGGGGGCTATAATCC	24	gi408831909	+	124142352	124142525	atacccttagggcttgtttgggaccaagtgaaatgaAGAGAATTGAGGGGGCTATAATCCcttgttattcaaaattgaatagtaagggattatagccccctcaattctctttgttccacctactcccaaacaagcccttagtgggctataGTCTCGGTTAAAAACTCTCTTCGG	0						5'	New	gp4a	...(((..(((((((((((((((....(((.((..((((((((((((((((((((((((((((..((((((....))))))..))))))))))))))))))))))))))))..)).)))....)))))))))))))))....))).............................	142	42.5	-99.8	1.4	1	1	0	0	0.948759	0.985844	0	0	low
	26	30	PC-3p-1811494_1	GTCTCGGTTAAAAACTCTCTTCGG	24	gi408831909	+	124142352	124142525	atacccttagggcttgtttgggaccaagtgaaatgaAGAGAATTGAGGGGGCTATAATCCcttgttattcaaaattgaatagtaagggattatagccccctcaattctctttgttccacctactcccaaacaagcccttagtgggctataGTCTCGGTTAAAAACTCTCTTCGG	0						3'	New	gp4a	...(((..(((((((((((((((....(((.((..((((((((((((((((((((((((((((..((((((....))))))..))))))))))))))))))))))))))))..)).)))....)))))))))))))))....))).............................	142	42.5	-99.8	1.4	1	0	1	0	0.948759	0	1.24228	0	low
	27	29	PC-3p-2357795_1	ATTATAGCCCACTCAATTCTCTCC	24	gi408831491	+	61567476	61567634	ccaagaaaaccctttcgggcttatttgggagtaagtggaacaaagagaattgaaggggctataatcctttgctattcaattttgaataacaagggATTATAGCCCCCTCAATTCTCTCCatttcacttggtcccaaacaagcccttcacgtttgctaac	0						3'	New	gp4a	...((.((((......((((((.(((((((..((((((((...((((((((((.(((((((((((((((((.((((((....)))))).))))))))))))))))).))))))))))...))))))))..))))))).)))))).....)))).))...	153	41.5	-81.9	1.2	0	0	0	1	0	0	0	0.850827	low
	28	31	PC-5p-669252_2	ATCTGTGTCTATGAAATGTGTGGGT	25	gi408831909	-	90209182	90209362	ccactgtgtctataaattgtgtgtccATCTGTGTCTATGAAATGTGTGGGTctgatggcaattttacaaacacgttttgtggtgatggcaaatatcagattctatatttcATAGACACAGATGGACCCTACAattgatagacatagatgaagcccacaattcttagacacatgggtaatta	0						5'	New	gp4a	.((((((((((((.(((((((.((((((((((((((((((((((((.(..(((((((((....((((...(((.....)))))))..))...)))))))..)))))))))))))))))))))))))..))))))).)))))))))).))..(((((...............))))).....	148	37.6	-79.4	1.2	0.5	0.5	1	0.5	0.474379	0.492922	1.24228	0.425413	low
	28	32	PC-3p-238131_5	ATAGACACAGATGGACCCTACA	22	gi408831909	-	90209182	90209362	ccactgtgtctataaattgtgtgtccATCTGTGTCTATGAAATGTGTGGGTctgatggcaattttacaaacacgttttgtggtgatggcaaatatcagattctatatttcATAGACACAGATGGACCCTACAattgatagacatagatgaagcccacaattcttagacacatgggtaatta	0						3'	New	gp4a	.((((((((((((.(((((((.((((((((((((((((((((((((.(..(((((((((....((((...(((.....)))))))..))...)))))))..)))))))))))))))))))))))))..))))))).)))))))))).))..(((((...............))))).....	148	37.6	-79.4	1.2	1	2	3	2	0.948759	1.97169	3.72683	1.70165	low
	29	31	PC-5p-669252_2	ATCTGTGTCTATGAAATGTGTGGGT	25	gi408831909	-	90308482	90308630	ccactgtgtctataaattgtgtgtccATCTGTGTCTATGAAATGTGTGGGTctgatggcaattttacaaacgtgtttcatggtgatggcaaatatcagattctatatttcaTAGACACAGATGGACCCTACAAttgatagacatagatg	0						5'	New	gp4a	...((((((((((.(((((((.((((((((((((((((((((((((.(..(((((((((....((((...((((...))))))))..))...)))))))..)))))))))))))))))))))))))..))))))).))))))))))...	143	37.6	-73	1.3	0.5	0.5	1	0.5	0.474379	0.492922	1.24228	0.425413	low
	29	33	PC-3p-390977_4	TAGACACAGATGGACCCTACAA	22	gi408831909	-	90308482	90308630	ccactgtgtctataaattgtgtgtccATCTGTGTCTATGAAATGTGTGGGTctgatggcaattttacaaacgtgtttcatggtgatggcaaatatcagattctatatttcaTAGACACAGATGGACCCTACAAttgatagacatagatg	0						3'	New	gp4a	...((((((((((.(((((((.((((((((((((((((((((((((.(..(((((((((....((((...((((...))))))))..))...)))))))..)))))))))))))))))))))))))..))))))).))))))))))...	143	37.6	-73	1.3	2	2	1	2	1.89752	1.97169	1.24228	1.70165	low
	30	32	PC-3p-238131_5	ATAGACACAGATGGACCCTACA	22	gi408831909	-	90047356	90047555	ccactgtgtctataaattgtgtgtccatatgtgtctatgaaatgtgtgggtctgatggcaattttacaaacgtgtttcgtggtgatggcaaatatcagattctctatttcATAGACACAGATGGACCCTACAattgatagacatagatggagccacaattcttagacacatgggtaattataacaaggaggcaacgtttc	0						3'	New	gp4a	(((((((((((((.(((((((.((((((.(((((((((((((((...(..(((((((((....((((..(((.....))).))))..))...)))))))..)..))))))))))))))).))))))..))))))).)))))))))).))).(((....(((((.....................))))))))........	150	39	-72.7	0.9	1	2	3	2	0.948759	1.97169	3.72683	1.70165	low
	31	34	PC-5p-1703778_2	TTAATCTGAACCACATGATGT	21	gi408832102	+	85675480	85675733	caggggaacgtatctggtgcaaaccaactcctccgtgcaaccgtgcaaacttTTAATCTGAACCACATGATGTtgatccaagggggtgtgcggggggggtgggaggggggatttgaaaaaatgtgattagcagcgggtggttaagtgtaaaattatccacgtccctgtatccattggatcaacatcatGTGGCCCAGATTAGAAGTTTGCACgattgcatggaggggttggtttgcaccagatacgttctcatt	0						5'	New	gp4a	...(((((((((((((((((((((((((((((((((((((.(((((((((((((((((((..(((((((((((((((((((..((((..(((((((..(((((.......((((....))))....(((((........)))))...........))))).))))))))))).)))))))))))))))))))..))))))))))))))))))).)))))))))))))))))))))))))))))))))))))...	248	48.8	-160.3	1.3	0.5	1	0	1	0.474379	0.985844	0	0.850827	low
	31	35	PC-3p-2353126_1	GTGGCCCAGATTAGAAGTTTGCAC	24	gi408832102	+	85675480	85675733	caggggaacgtatctggtgcaaaccaactcctccgtgcaaccgtgcaaacttTTAATCTGAACCACATGATGTtgatccaagggggtgtgcggggggggtgggaggggggatttgaaaaaatgtgattagcagcgggtggttaagtgtaaaattatccacgtccctgtatccattggatcaacatcatGTGGCCCAGATTAGAAGTTTGCACgattgcatggaggggttggtttgcaccagatacgttctcatt	0						3'	New	gp4a	...(((((((((((((((((((((((((((((((((((((.(((((((((((((((((((..(((((((((((((((((((..((((..(((((((..(((((.......((((....))))....(((((........)))))...........))))).))))))))))).)))))))))))))))))))..))))))))))))))))))).)))))))))))))))))))))))))))))))))))))...	248	48.8	-160.3	1.3	0	0	0	0.5	0	0	0	0.425413	low
	32	36	PC-5p-1035713_1	AACTTCTAATCTGAACCACATGTT	24	gi408832102	+	165663461	165663709	aaagggaacatatctggtgcaaactaatccctccgtgcaaccgtgcaAACTTCTAATCTGAACCACATGTTgttgatccaagggggcgtgcgggagagtgggagggaggatttgaaaaagtgtgattagcagcgggtggttaagtgtagaattattcacgcacatgtgtcccttagatcaacattatGTGGCCCAGATTAGAAGTTTGCACgcacgtagggattggtttgcaccagttatgttcccgtg	0						5'	New	gp4a	...(((((((((.(((((((((((((((((((.(((((....((((((((((((((((((..((((((..((((((((..(((((((((((((((.(((..........((((....))))....(((((........))))).......))).))).)))))....))))))).))))))))..))))))..))))))))))))))))))))))).))))))))))))))))))).)))))))))...	243	47.4	-130.4	1.1	2	0	0	0	1.89752	0	0	0	low
	32	35	PC-3p-2353126_1	GTGGCCCAGATTAGAAGTTTGCAC	24	gi408832102	+	165663461	165663709	aaagggaacatatctggtgcaaactaatccctccgtgcaaccgtgcaAACTTCTAATCTGAACCACATGTTgttgatccaagggggcgtgcgggagagtgggagggaggatttgaaaaagtgtgattagcagcgggtggttaagtgtagaattattcacgcacatgtgtcccttagatcaacattatGTGGCCCAGATTAGAAGTTTGCACgcacgtagggattggtttgcaccagttatgttcccgtg	0						3'	New	gp4a	...(((((((((.(((((((((((((((((((.(((((....((((((((((((((((((..((((((..((((((((..(((((((((((((((.(((..........((((....))))....(((((........))))).......))).))).)))))....))))))).))))))))..))))))..))))))))))))))))))))))).))))))))))))))))))).)))))))))...	243	47.4	-130.4	1.1	0	0	0	0.5	0	0	0	0.425413	low
	33	34	PC-5p-1703778_2	TTAATCTGAACCACATGATGT	21	gi414875515	+	222568007	222568185	aacttttggaaacttTTAATCTGAACCACATGATGTtgatccaagtgggcgtgcggtggagtgggagggagatttgaaaaaagtgtgattagcagcggatggttaagtgtaaaattatccacgtccatgtgtcccttcgatcaacatcatgtgggctagattagaagtttacagggttg	0						5'	New	gp4a	...(..((.((((((((((((((..((((((((((((((((.(((.((((..(((.(((((((((..(...((((((.....((((.....))).)......))))))......)..))))).)))))))))))))).))))))))))))))))..)))))))))))))).))..)...	173	43	-68.8	0.9	0.5	1	0	1	0.474379	0.985844	0	0.850827	low
	34	37	PC-5p-53759_52	TTGTTTGGGAACAAGGATACT	21	gi414864194	-	32320688	32320849	tcatgtgacacttggggcTTGTTTGGGAACAAGGATACTagaggggattggaggggctaaaatccccttgcttttcaaatctgaatagcaagaaaattttAGCACCTCCAATCCCTTCCGGtattcttgctcccaaacaagcccctgcggtatgtctcaacg	0						5'	New	gp4a	...((.((((((.(((((((((((((((.(((((((((..((((((((((((((.((((((((...((((((.((((....)))).))))))...)))))))).))))))))))))))..))))))))).)))))))))))))))...)))..))).))...	156	46.9	-97.5	1.3	10	11	3	9.5	9.48759	10.8443	3.72683	8.08286	middle
	34	38	PC-3p-705164_3	AGCACCTCCAATCCCTTCCGG	21	gi414864194	-	32320688	32320849	tcatgtgacacttggggcTTGTTTGGGAACAAGGATACTagaggggattggaggggctaaaatccccttgcttttcaaatctgaatagcaagaaaattttAGCACCTCCAATCCCTTCCGGtattcttgctcccaaacaagcccctgcggtatgtctcaacg	0						3'	New	gp4a	...((.((((((.(((((((((((((((.(((((((((..((((((((((((((.((((((((...((((((.((((....)))).))))))...)))))))).))))))))))))))..))))))))).)))))))))))))))...)))..))).))...	156	46.9	-97.5	1.3	1	0.5	1.5	1.5	0.948759	0.492922	1.86342	1.27624	low
	35	39	PC-5p-2559466_1	TTAGGACTAGTTTGGGAACGAGAA	24	gi414875515	-	35698198	35698336	ccTTAGGACTAGTTTGGGAACGAGAAaatcgaagggggtggaggggctagattcctcttcttatttagttttgaataagaaggggaatctAGCACCTCCAATCCCTTCTGGttttatggctccaaactagctcttataa	0						5'	New	gp4a	...(((((((((((((((..((..((((((((((((..((((((.((((((((((((((((((((((....)))))))))))))))))))))).))))))..)))))).)))))).))..)))))))))).)))))...	133	43.2	-79.7	1.3	1	0	0	0	0.948759	0	0	0	low
	35	38	PC-3p-705164_3	AGCACCTCCAATCCCTTCCGG	21	gi414875515	-	35698198	35698336	ccTTAGGACTAGTTTGGGAACGAGAAaatcgaagggggtggaggggctagattcctcttcttatttagttttgaataagaaggggaatctAGCACCTCCAATCCCTTCTGGttttatggctccaaactagctcttataa	0						3'	New	gp4a	...(((((((((((((((..((..((((((((((((..((((((.((((((((((((((((((((((....)))))))))))))))))))))).))))))..)))))).)))))).))..)))))))))).)))))...	133	43.2	-79.7	1.3	1	0.5	1.5	1.5	0.948759	0.492922	1.86342	1.27624	low
	36	37	PC-5p-53759_52	TTGTTTGGGAACAAGGATACT	21	gi414875515	-	174528160	174528322	acctaagggcTTGTTTGGGAGCAAGGATACTagaggggattgaaggggctaaaatactcttgctattcaaaattgaatagcaagggaattttagattttttaatagcaaggggattttagcccctctattctctccggtattcttgctcccaaacaagccata	0						5'	New	gp4a	.......(((((((((((((((((((((((..((((((((.((.(((((((((((.(((((((((((((....)))))))))))))....(((((...)))))..........))))))))))))).))))))))..)))))))))))))))))))))))...	153	40.5	-92.2	1.4	10	11	3	9.5	9.48759	10.8443	3.72683	8.08286	middle
	37	40	PC-5p-568263_2	ACATAAGCTTATGTCCGACGGCTG	24	gi408831909	+	105601279	105601356	gcggatcgtcggACATAAGCTTATGTCCGACGGCTGtcagacaagccgtcgaATATAAGCTTATGTCCGACGGTCTcc	0						5'	New	gp4a	..((((((((((((((((((((((((.((((((((........)))))))).))))))))))))))))))))))))..	74	53.8	-56.4	1.3	0.5	0	0	0.5	0.474379	0	0	0.425413	low
	37	41	PC-3p-688757_2	ATATAAGCTTATGTCCGACGGTCT	24	gi408831909	+	105601279	105601356	gcggatcgtcggACATAAGCTTATGTCCGACGGCTGtcagacaagccgtcgaATATAAGCTTATGTCCGACGGTCTcc	0						3'	New	gp4a	..((((((((((((((((((((((((.((((((((........)))))))).))))))))))))))))))))))))..	74	53.8	-56.4	1.3	0.5	0	0.5	1.5	0.474379	0	0.621139	1.27624	low
	38	40	PC-5p-568263_2	ACATAAGCTTATGTCCGACGGCTG	24	gi408831849	+	128109455	128109642	aaagccattcggACATAAGCTTATGTCCGACGGCTGtcaaagataatacttcattatgtctgacggcctaagttaagccgtcgaacataagcgtcatgggccccgctgatgaccgttaagaacgttaacggggataatcaccgacggcctaaggtggccgtcggacataagctatgtccgatggccgt	0						5'	New	gp4a	...((((.((((((((.(((((((((((((((((..((...............((((((..((((((.........))))))..))))))......((((((.((.((((..(((((((.....))))))).....)))).))..)))))).))..)))))))))))))))))))))))))))))...	182	50.5	-96.5	1	0.5	0	0	0.5	0.474379	0	0	0.425413	low
	39	41	PC-3p-688757_2	ATATAAGCTTATGTCCGACGGTCT	24	gi414864194	+	144020905	144021148	ggcgcgggtcgtcggttaaattcgcttatgtccgacggccacctaggagaccgtcagacataagcttatgtccgacagcctgtctgccagccgtcggacataagcttatgtccgacggcctgcctgctagccctcggatgtccagcattatgtctgacggccgtcagtagccgtcggATATAAGCTTATGTCCGACGGTCTcctaggtggccgtcggatataaacgagccgtcggacttgtact	0						3'	New	gp4a	((..(..((((.((((.....(((.((((((((((((((((((((((((((((((.((((((((((((((((((((.((.((.(((...(((((((((((((((((.(..(((((.(((..........))).)))))..)..))).))))))))))))))...))))))).)))))))))))))))))))).)))))))))))))))))))))))))))))).))))))).)).))..)..))	244	57	-162.3	1.2	0.5	0	0.5	1.5	0.474379	0	0.621139	1.27624	low
	40	42	PC-5p-1970842_1	AAACCATTTGATCCGTTAGATCGT	24	gi414864194	-	89628871	89629095	attgtgcaagcagtccttctatgcaagcgtgcaagcAAACCATTTGATCCGTTAGATCGTgatccaaccataggtcacatttaacacttaaacccttccaccaccagctcaataatctttataaaaaagcccctaacaaatcatatttgtatctgtggttggatcgtaATCTAACGGATCAGATGATTTGCTtgcacgcttgcacagaaggactgcttgcacaac	0						5'	New	gp4a	.(((((((((((((((((((.((((((((((((((((((.(((((((((((((((((..((((((((((((((((...............................(((..................))).....((((((...))))))))))))))))))))))..))))))))))))))))).)))))))))))))))))).))))))))))))))))))).	223	41.8	-125.5	1.3	0	0	0	0.5	0	0	0	0.425413	low
	40	43	PC-3p-597410_2	ATCTAACGGATCAGATGATTTGCT	24	gi414864194	-	89628871	89629095	attgtgcaagcagtccttctatgcaagcgtgcaagcAAACCATTTGATCCGTTAGATCGTgatccaaccataggtcacatttaacacttaaacccttccaccaccagctcaataatctttataaaaaagcccctaacaaatcatatttgtatctgtggttggatcgtaATCTAACGGATCAGATGATTTGCTtgcacgcttgcacagaaggactgcttgcacaac	0						3'	New	gp4a	.(((((((((((((((((((.((((((((((((((((((.(((((((((((((((((..((((((((((((((((...............................(((..................))).....((((((...))))))))))))))))))))))..))))))))))))))))).)))))))))))))))))).))))))))))))))))))).	223	41.8	-125.5	1.3	3	1	0	0	2.84628	0.985844	0	0	low
	41	42	PC-5p-1970842_1	AAACCATTTGATCCGTTAGATCGT	24	gi414875515	-	78995319	78995591	ttaggcaacgactgctatacaagcagtccttctgtgcaagcgtgcaagcAAACCATTTGATCCATTAGATCGTgatccaaccgtatgtcacatttaacacttaaacccttccaccaacagctcaataatctttataaaaaacctctaacaaacatggttgtatctgtgattggatcgtaatctaatggatcatatggtttgcttgcacgcttgcacagaaggactgcttgcataacagtcgttgccaatattttaAGACGGAGAGAGTACAAA	0						5'	New	gp4a	...(((((((((((.(((.(((((((((((((((((((((((((((((((((((((.(((((((((((((..(((((((.......((((((................................((((...))))....((((............)))).....)))))))))))))..))))))))))))).))))))))))))))))))))))))))))))))))))).))).)))))))))))...........................	243	40.3	-136.4	1.2	0	0	0	0.5	0	0	0	0.425413	low
	41	44	PC-3p-1994578_1	AGACGGAGAGAGAACAAA	18	gi414875515	-	78995319	78995591	ttaggcaacgactgctatacaagcagtccttctgtgcaagcgtgcaagcAAACCATTTGATCCATTAGATCGTgatccaaccgtatgtcacatttaacacttaaacccttccaccaacagctcaataatctttataaaaaacctctaacaaacatggttgtatctgtgattggatcgtaatctaatggatcatatggtttgcttgcacgcttgcacagaaggactgcttgcataacagtcgttgccaatattttaAGACGGAGAGAGTACAAA	0						3'	New	gp4a	...(((((((((((.(((.(((((((((((((((((((((((((((((((((((((.(((((((((((((..(((((((.......((((((................................((((...))))....((((............)))).....)))))))))))))..))))))))))))).))))))))))))))))))))))))))))))))))))).))).)))))))))))...........................	243	40.3	-136.4	1.2	0	0	0	1	0	0	0	0.850827	low
	42	45	PC-5p-2419139_1	CGCGAGCACATGCGTCGGCCT	21	gi408832102	+	182952622	182952822	gcctctccCGCGAGCACATGCGTCGGCCTcccttctcttcttcctccctcggcgcctcgtcgttccggatgccgcgcggcgccacgccaccaaggtaggccggtttcccgtgcgtccagctgtgtggtgccccacgccaccaaggtaggccgagtgaggaagaagagAAGGGAGGCCGACGCATGTGctcgcgggagaaat	0						5'	New	gp4a	...(((((((((((((((((((((((((((((((((((((((((((.(((((((((..........((((((.(((.((.(((..(((((....)).))).)))..)))))))))))...((.((((((.....)))))))).)))..)))))).)))))))))))))))))))))))))))))))))))))))))))...	195	67.2	-147.4	1.1	0.5	0	0	0	0.474379	0	0	0	low
	42	46	PC-3p-2693058_1	AAGGGAGGCCGACGCATGTG	20	gi408832102	+	182952622	182952822	gcctctccCGCGAGCACATGCGTCGGCCTcccttctcttcttcctccctcggcgcctcgtcgttccggatgccgcgcggcgccacgccaccaaggtaggccggtttcccgtgcgtccagctgtgtggtgccccacgccaccaaggtaggccgagtgaggaagaagagAAGGGAGGCCGACGCATGTGctcgcgggagaaat	0						3'	New	gp4a	...(((((((((((((((((((((((((((((((((((((((((((.(((((((((..........((((((.(((.((.(((..(((((....)).))).)))..)))))))))))...((.((((((.....)))))))).)))..)))))).)))))))))))))))))))))))))))))))))))))))))))...	195	67.2	-147.4	1.1	0	0.5	0	0	0	0.492922	0	0	low
	43	45	PC-5p-2419139_1	CGCGAGCACATGCGTCGGCCT	21	gi408832102	-	182952785	182952987	catttctccCGCGAGCACATGCGTCGGCCTcccttctcttcttcctcactcggcctaccttggtggcgtggggcaccacacagctggacgcacgggaaaccggcctaccttggtggcgtggcgccgcgcggcatccggaacgacgaggcgccgagggaggaagaagagAAGGGAGGCCGACGCATGTGctcgcgggagaggcg	0						5'	New	gp4a	...((((((((((((((((((((((((((((((((((((((((((((.((((((...((((((((.((((.(((.((((...(((((..((.(((....)))))...))..)))...)))).))).)))).)))).........)))).)))))).))))))))))))))))))))))))))))))))))))))))))))...	197	67.5	-153.3	1.1	0.5	0	0	0	0.474379	0	0	0	low
	43	46	PC-3p-2693058_1	AAGGGAGGCCGACGCATGTG	20	gi408832102	-	182952785	182952987	catttctccCGCGAGCACATGCGTCGGCCTcccttctcttcttcctcactcggcctaccttggtggcgtggggcaccacacagctggacgcacgggaaaccggcctaccttggtggcgtggcgccgcgcggcatccggaacgacgaggcgccgagggaggaagaagagAAGGGAGGCCGACGCATGTGctcgcgggagaggcg	0						3'	New	gp4a	...((((((((((((((((((((((((((((((((((((((((((((.((((((...((((((((.((((.(((.((((...(((((..((.(((....)))))...))..)))...)))).))).)))).)))).........)))).)))))).))))))))))))))))))))))))))))))))))))))))))))...	197	67.5	-153.3	1.1	0	0.5	0	0	0	0.492922	0	0	low
	44	47	PC-5p-436636_2	AGCAAACCATCTGATCTGTTAGAT	24	gi408832102	+	16635749	16636076	gtggcaacgactgctgtgcaagcagtccttctgtgcaagcgtgcaAGCAAACCATCTGATCTGTTAGATtacgatccaaccacagatacaaccatggtttgttaggggtttttttataaagattattgagctggtggtggaagggtttaagtgttaaatgtgatctatggttggatcacgttctaACGGATCAGATGATTTGCTTGCACgcttgcacagaagtactgcttgcacagtagtcgttgcatgtgtaagtgagacatgtgaatagagctcggggttggttcctggttatctgaatcgcaagggtctcagtgtaaatcatgct	0						5'	New	gp4a	...(((((((((((((((((((((((.((((((((((((((((((((((((.((((((((((((((((....((((((((((.((((((..((((..(..(((((..((((((....))))))..)))).)..)..))))....((((((...)))))))).)))).))))))))))....)))))))))))))))).)))))))))))))))))))))))).))))))))))))))))))))))).........((((((.(((((.((((..((((((.....))))))...))))..)))))...))))))..............	243	44.5	-172.3	1.2	0.5	0.5	0	0	0.474379	0.492922	0	0	low
	44	48	PC-3p-275600_4	ACGGATCAGATGATTTGCTTGCAC	24	gi408832102	+	16635749	16636076	gtggcaacgactgctgtgcaagcagtccttctgtgcaagcgtgcaAGCAAACCATCTGATCTGTTAGATtacgatccaaccacagatacaaccatggtttgttaggggtttttttataaagattattgagctggtggtggaagggtttaagtgttaaatgtgatctatggttggatcacgttctaACGGATCAGATGATTTGCTTGCACgcttgcacagaagtactgcttgcacagtagtcgttgcatgtgtaagtgagacatgtgaatagagctcggggttggttcctggttatctgaatcgcaagggtctcagtgtaaatcatgct	0						3'	New	gp4a	...(((((((((((((((((((((((.((((((((((((((((((((((((.((((((((((((((((....((((((((((.((((((..((((..(..(((((..((((((....))))))..)))).)..)..))))....((((((...)))))))).)))).))))))))))....)))))))))))))))).)))))))))))))))))))))))).))))))))))))))))))))))).........((((((.(((((.((((..((((((.....))))))...))))..)))))...))))))..............	243	44.5	-172.3	1.2	4	1	0	2	3.79503	0.985844	0	1.70165	low
	45	47	PC-5p-436636_2	AGCAAACCATCTGATCTGTTAGAT	24	gi414584696	-	8533345	8533594	catggcaacgacggttatgcaagcagtccttctgtgcaagtgtgcaAGCAAACCATCTGATCTGTTAGATtacgatctaaccacagatacaaccatgatttgttaggggtttttttataAAGATTATTGAGCTGGTGGTAGAagggtttaagtgttaaatgtgacctacggttggatcatgatctaatagatcaaatagtttgttatacgcttacacagaaggactgcttgcatagcagtcgttgcctca	0						5'	New	gp4a	...(((((((((.(((((((((((((((((((((((.(((((((..(((((((.((.(((((((((((((((.(((((((((.....(((.((((((((((..((..(....)..))...))))))......)))).)))...(((((...((.....))..)))))..))))))))).))))))))))))))).)).))))))).))))))).))))))))))))))))))))))).)))))))))...	244	40.4	-124.5	1.2	0.5	0.5	0	0	0.474379	0.492922	0	0	low
	45	49	PC-3p-2840710_1	AAGATTATTGAGTTGGTGGTAGA	23	gi414584696	-	8533345	8533594	catggcaacgacggttatgcaagcagtccttctgtgcaagtgtgcaAGCAAACCATCTGATCTGTTAGATtacgatctaaccacagatacaaccatgatttgttaggggtttttttataAAGATTATTGAGCTGGTGGTAGAagggtttaagtgttaaatgtgacctacggttggatcatgatctaatagatcaaatagtttgttatacgcttacacagaaggactgcttgcatagcagtcgttgcctca	0						3'	New	gp4a	...(((((((((.(((((((((((((((((((((((.(((((((..(((((((.((.(((((((((((((((.(((((((((.....(((.((((((((((..((..(....)..))...))))))......)))).)))...(((((...((.....))..)))))..))))))))).))))))))))))))).)).))))))).))))))).))))))))))))))))))))))).)))))))))...	244	40.4	-124.5	1.2	0	1	0	0	0	0.985844	0	0	low
	46	50	PC-5p-519318_2	TTGTTCGGTTGCGTATGGATC	21	gi408832077	-	206145335	206145529	agaTTGTTCGGTTGCGTATGGATCggagcggattaaatctctcccgagtcaaaataaattcctccctaatcaattttgaccagagaggaatttaatcccatttcccccctcgaacgacgcaggagagttgcgtgaaaataacagtacattacatgatttaatcccctttaatccATACACAACCGAACAAGCCCT	0						5'	New	gp4a	...(((((((((((.((((((((..(((.(((((((((((((((...(((....((((((((((.((..(((....)))..)).)))))))))).......(((.......))).)))...)))))..(((((.......)).)))........)))))))))).)))..)))))))).))))))))))).....	187	42.6	-70.6	0.8	0.5	0	0	0.5	0.474379	0	0	0.425413	low
	46	51	PC-3p-2463133_1	ATACACAACCGAACAAGCCCT	21	gi408832077	-	206145335	206145529	agaTTGTTCGGTTGCGTATGGATCggagcggattaaatctctcccgagtcaaaataaattcctccctaatcaattttgaccagagaggaatttaatcccatttcccccctcgaacgacgcaggagagttgcgtgaaaataacagtacattacatgatttaatcccctttaatccATACACAACCGAACAAGCCCT	0						3'	New	gp4a	...(((((((((((.((((((((..(((.(((((((((((((((...(((....((((((((((.((..(((....)))..)).)))))))))).......(((.......))).)))...)))))..(((((.......)).)))........)))))))))).)))..)))))))).))))))))))).....	187	42.6	-70.6	0.8	0	0	0	1	0	0	0	0.850827	low
	47	50	PC-5p-519318_2	TTGTTCGGTTGCGTATGGATC	21	gi408832102	-	171634720	171634861	atccaattcagggcTTGTTCGGTTGCGTCTGGATCgaaggggattgaagaagattaaatctctctctagtcaaaattgaatagaaggagctttaatccccctcaatccacttcAATCCAGACACAGCCGAACAAGGCctcaa	0						5'	New	gp4a	.........(((.((((((((((((.((((((((.((((.(((((((....(((((((.(((..((((.(((....))).))))..))).)))))))....))))))).)))).)))))))).)))))))))))).)))...	130	44.4	-73.2	1.2	0.5	0	0	0.5	0.474379	0	0	0.425413	low
	47	52	PC-3p-691547_2	AATCCAGACACAACCGAACAAGGC	24	gi408832102	-	171634720	171634861	atccaattcagggcTTGTTCGGTTGCGTCTGGATCgaaggggattgaagaagattaaatctctctctagtcaaaattgaatagaaggagctttaatccccctcaatccacttcAATCCAGACACAGCCGAACAAGGCctcaa	0						3'	New	gp4a	.........(((.((((((((((((.((((((((.((((.(((((((....(((((((.(((..((((.(((....))).))))..))).)))))))....))))))).)))).)))))))).)))))))))))).)))...	130	44.4	-73.2	1.2	0	0	0.5	0.5	0	0	0.621139	0.425413	low
	48	53	PC-5p-1075960_1	CCAACGGTGCTGTGTCAGGGGGTT	24	gi408831909	+	83175974	83176225	tcctcgacgggaccgtatcttgtgcgcaaggagcgctggtgctcccatgagcaaaatcaatccagaccacatcctccacatCCAACGGTGCTGTGTCAGGGGGTTttataaaatgttctttgcaactctgtacattttacaaaaacccccatgacgcagcACCGTTGGATGTGGAGGATGTGGTctggattgattttgctcatgggagcagcagggctccttgctcataagatacgcttccttcctcgacac	0						5'	New	gp4a	...((((.((((.(((((((((((.(((((((((.(((.((((((((((((((((((((((((((((((((((((((((((((((((((((((((((((((((((((.((((((((.....(((....)))))))))))..))))))))).))))))))))))))))))))))))))))))))))))))))))))))))))))))))))).))).))))))))).))))))))))).))))....))))...	246	50.8	-196.2	1.5	1	1.5	0	1	0.948759	1.47877	0	0.850827	low
	48	54	PC-3p-306960_4	ACCGTTGGATGTGGAGGATGTGGT	24	gi408831909	+	83175974	83176225	tcctcgacgggaccgtatcttgtgcgcaaggagcgctggtgctcccatgagcaaaatcaatccagaccacatcctccacatCCAACGGTGCTGTGTCAGGGGGTTttataaaatgttctttgcaactctgtacattttacaaaaacccccatgacgcagcACCGTTGGATGTGGAGGATGTGGTctggattgattttgctcatgggagcagcagggctccttgctcataagatacgcttccttcctcgacac	0						3'	New	gp4a	...((((.((((.(((((((((((.(((((((((.(((.((((((((((((((((((((((((((((((((((((((((((((((((((((((((((((((((((((.((((((((.....(((....)))))))))))..))))))))).))))))))))))))))))))))))))))))))))))))))))))))))))))))))))).))).))))))))).))))))))))).))))....))))...	246	50.8	-196.2	1.5	1.5	2	0	3.5	1.42314	1.97169	0	2.97789	low
	49	55	PC-5p-704506_2	ATATCCAACGGTGCTGTGTCA	21	gi408831909	-	117999661	117999894	agagaccgtatcttgtgcgcaaggagcgctggtgctcccatgagcaaaatcaatccagaccacatcctccATATCCAACGGTGCTGCGTCAgaggttttataaaatgttctttgcaactctgtacattttacaaaaacccccctgatacagcACCGTTGGATGTGGAGGATGTGGTctagattgattttgctcatgggagcatcagcgctccttgtgcacaagatacggtccca	0						5'	New	gp4a	...((((((((((((((((((((((((((((((((((((((((((((((((((((.((((((((((((((((((((((((((((((..((((.((((((.((((((((.....(((....)))))))))))..))))))...))))..)))))))))))))))))))))))))))))).))))))))))))))))))))))))))))))))))))))))))))))))))))...	228	48.3	-185.7	1.6	0	1	0	0	0	0.985844	0	0	low
	49	54	PC-3p-306960_4	ACCGTTGGATGTGGAGGATGTGGT	24	gi408831909	-	117999661	117999894	agagaccgtatcttgtgcgcaaggagcgctggtgctcccatgagcaaaatcaatccagaccacatcctccATATCCAACGGTGCTGCGTCAgaggttttataaaatgttctttgcaactctgtacattttacaaaaacccccctgatacagcACCGTTGGATGTGGAGGATGTGGTctagattgattttgctcatgggagcatcagcgctccttgtgcacaagatacggtccca	0						3'	New	gp4a	...((((((((((((((((((((((((((((((((((((((((((((((((((((.((((((((((((((((((((((((((((((..((((.((((((.((((((((.....(((....)))))))))))..))))))...))))..)))))))))))))))))))))))))))))).))))))))))))))))))))))))))))))))))))))))))))))))))))...	228	48.3	-185.7	1.6	1.5	2	0	3.5	1.42314	1.97169	0	2.97789	low
	50	56	PC-5p-1026306_1	AAAAAAGTAGGATAGACCCCACCT	24	gi414864194	-	271762430	271762635	aaccggaaaaaaatttggtgcagcactgctgcaaaccagagtggtttgcagcccctcaCAAAAAGTAGGATAGACCCCACCTgcaggtccagcagataacgttttAGTTATATTATTGTTGCTGCGGGTggggtctattctcctttttgtgaggggctgcaaacactctggtttgcagcagtgctgcaccaattttttttccgatt	0						5'	New	gp4a	...((((((((((.(((((((((((((((((((((((((((((.(((((((((((((((((((((.((((((((((((((((((((...(((((((((((......)))))....)))))))))))))))))))))))))).)))))))))))))))))))))))))))))))))))))))))))))))))).))))))))))...	200	46.6	-161	1.7	0	2.5	0	2	0	2.46461	0	1.70165	low
	50	57	PC-3p-1745794_1	AGTTATATTATTGTTGCTGCGTGT	24	gi414864194	-	271762430	271762635	aaccggaaaaaaatttggtgcagcactgctgcaaaccagagtggtttgcagcccctcaCAAAAAGTAGGATAGACCCCACCTgcaggtccagcagataacgttttAGTTATATTATTGTTGCTGCGGGTggggtctattctcctttttgtgaggggctgcaaacactctggtttgcagcagtgctgcaccaattttttttccgatt	0						3'	New	gp4a	...((((((((((.(((((((((((((((((((((((((((((.(((((((((((((((((((((.((((((((((((((((((((...(((((((((((......)))))....)))))))))))))))))))))))))).)))))))))))))))))))))))))))))))))))))))))))))))))).))))))))))...	200	46.6	-161	1.7	0	0	0	1	0	0	0	0.850827	low
	51	56	PC-5p-1026306_1	AAAAAAGTAGGATAGACCCCACCT	24	gi414883281	-	122920611	122920814	tgcggaaaaaaatttggtgcagccctgctgcaaactagactgtttgcaactcctcacAAAAAAGGAGGATAGACCCCACCTgcagcagcaataacacaactaaaacgttatctggtggatctgcaggtagggtttattcttctttttgtgaggagctgcAAACAGTCTGATTTGTAGTAGGGCtgcaccaattttttttccatt	0						5'	New	gp4a	...(((((((((.(((((((((((((((((((((..((((((((((((.(((((((((((((.(((((((((((((.((((((((((.(((((((...........))))).)).))...)))))))).)))))))))))))))))))))))))).))))))))))))..))))))))))))))))))))).)))))))))...	198	43.1	-132.4	1.5	0	2.5	0	2	0	2.46461	0	1.70165	low
	51	58	PC-3p-553060_2	AAACAGTCTGATTTGTAGTAGGGC	24	gi414883281	-	122920611	122920814	tgcggaaaaaaatttggtgcagccctgctgcaaactagactgtttgcaactcctcacAAAAAAGGAGGATAGACCCCACCTgcagcagcaataacacaactaaaacgttatctggtggatctgcaggtagggtttattcttctttttgtgaggagctgcAAACAGTCTGATTTGTAGTAGGGCtgcaccaattttttttccatt	0						3'	New	gp4a	...(((((((((.(((((((((((((((((((((..((((((((((((.(((((((((((((.(((((((((((((.((((((((((.(((((((...........))))).)).))...)))))))).)))))))))))))))))))))))))).))))))))))))..))))))))))))))))))))).)))))))))...	198	43.1	-132.4	1.5	2	1	0	1	1.89752	0.985844	0	0.850827	low
	52	59	PC-5p-1256209_1	ACCCGAAGGCTGCGGCTT	18	gi408831909	+	70344504	70344705	ACTCGAAGGCTGCGGCTTgctctgggccctaggtaaagtccttggcaccacacaacgttttaaggaaaggaaggcttcgctcaacagatcgtgagatgaatctgtttagtgccgctagtcttcctgtcagtcgttggatgtcttttgttgactttggcggggccatgtccatgatagccTGGATTTTGCTGGGGTTTCctcc	0						5'	New	gp4a	......((((....)))).....((((((((.(((((((((..(((..((..(((((.......((.(((((((((.((((.((((((((....))....)))))).)))).....))))))))).))...)))))..))....(..(.(((..((((...)))).))).)..)..))).)))))))))))))))..))...	12	51.5	-70	0.7	0	0.5	0	0	0	0.492922	0	0	low
	52	60	PC-3p-601878_2	TGGATTTTGATGGGGTTTC	19	gi408831909	+	70344504	70344705	ACTCGAAGGCTGCGGCTTgctctgggccctaggtaaagtccttggcaccacacaacgttttaaggaaaggaaggcttcgctcaacagatcgtgagatgaatctgtttagtgccgctagtcttcctgtcagtcgttggatgtcttttgttgactttggcggggccatgtccatgatagccTGGATTTTGCTGGGGTTTCctcc	0						3'	New	gp4a	......((((....)))).....((((((((.(((((((((..(((..((..(((((.......((.(((((((((.((((.((((((((....))....)))))).)))).....))))))))).))...)))))..))....(..(.(((..((((...)))).))).)..)..))).)))))))))))))))..))...	12	51.5	-70	0.7	0	1	0	0	0	0.985844	0	0	low
	53	59	PC-5p-1256209_1	ACCCGAAGGCTGCGGCTT	18	gi408832077	+	217284241	217284442	ACTCGAAGGCTGCGGCTTgctctgggccctaggtaaagtccttggcaccacacaacgttttaaggaaaggaaggcttcgctcaacagatcgtgagatgaatctgtttagtgccgctagtcttcctgtctgtcgttggatgtcttttgttgactttggcggggccatgtccatgatagccTGGATTTTGCTGGGGTTTCctcc	0						5'	New	gp4a	......((((....)))).....((((((((.(((((((((..(((..((..(((((......(((.(((((((((.((((.((((((((....))....)))))).)))).....))))))))).)))..)))))..))....(..(.(((..((((...)))).))).)..)..))).)))))))))))))))..))...	12	51.5	-71.6	0.7	0	0.5	0	0	0	0.492922	0	0	low
	53	60	PC-3p-601878_2	TGGATTTTGATGGGGTTTC	19	gi408832077	+	217284241	217284442	ACTCGAAGGCTGCGGCTTgctctgggccctaggtaaagtccttggcaccacacaacgttttaaggaaaggaaggcttcgctcaacagatcgtgagatgaatctgtttagtgccgctagtcttcctgtctgtcgttggatgtcttttgttgactttggcggggccatgtccatgatagccTGGATTTTGCTGGGGTTTCctcc	0						3'	New	gp4a	......((((....)))).....((((((((.(((((((((..(((..((..(((((......(((.(((((((((.((((.((((((((....))....)))))).)))).....))))))))).)))..)))))..))....(..(.(((..((((...)))).))).)..)..))).)))))))))))))))..))...	12	51.5	-71.6	0.7	0	1	0	0	0	0.985844	0	0	low
	54	61	PC-5p-1393025_1	TTAGATCTAGATCTGACCGTATGT	24	gi408831499	+	153262076	153262346	tttattggcaacaactaatatgcaaacggtcattagatgcaatcgtgtaagcaggtcacttggtctgTTAGATCTAGATCTAACCGTATGTccgtatgtcatatttagcatttaaatcctcccaccgccacctcgtgtagctttataaataagcccctgacaaaccatgattacatgctaaatatgacatacggttagATCTAACAGACCAAGAGACTTGCTtacatgattgtatttaatgtctgcttgtatattagtcattgccaatttt	0						5'	New	gp4a	...((((((((..((((((((((((.(((.(((((((((((((((((((((((((((.(((((((((((((((((((..............((((((((((((((((((((...((((.......(((......)))..((((.......))))..............))))..))))))))))))))))))))))))))))))))))))))).))))))))))))))))))))))))))).))).))))))))))))..))))))))...	265	37.3	-135.3	1.3	0.5	0	0	0	0.474379	0	0	0	low
	54	62	PC-3p-353663_3	ATCTAACAGACCAAGAGACTTGCT	24	gi408831499	+	153262076	153262346	tttattggcaacaactaatatgcaaacggtcattagatgcaatcgtgtaagcaggtcacttggtctgTTAGATCTAGATCTAACCGTATGTccgtatgtcatatttagcatttaaatcctcccaccgccacctcgtgtagctttataaataagcccctgacaaaccatgattacatgctaaatatgacatacggttagATCTAACAGACCAAGAGACTTGCTtacatgattgtatttaatgtctgcttgtatattagtcattgccaatttt	0						3'	New	gp4a	...((((((((..((((((((((((.(((.(((((((((((((((((((((((((((.(((((((((((((((((((..............((((((((((((((((((((...((((.......(((......)))..((((.......))))..............))))..))))))))))))))))))))))))))))))))))))))).))))))))))))))))))))))))))).))).))))))))))))..))))))))...	265	37.3	-135.3	1.3	0	0	0	3	0	0	0	2.55248	low
	55	61	PC-5p-1393025_1	TTAGATCTAGATCTGACCGTATGT	24	gi408832102	+	166978846	166979093	tgacaacgactaatatgtaaacagtcattatgtgcaagcgtgccagcaggtcttttgatccaTTAGATCTAGATCTAACCGTATGTtatatttagtatttaaatccttccaccaccacctcgtgtagctttataaaaaaaacttctaacaaatcacgattacacatacggttgaatctatATCTAACGGACCAAGAGAACTACTtgaacacttgcacctaatgactgtttgcatattagtcgttgccg	0						5'	New	gp4a	.(.(((((((((((((((((((((((((((.(((((((.((...((.((.(((((((.(((.((((((.(((((..((((((((((...((((((...))))))...............(((((.............................)))))....))))))))))..))))).)))))).))).))))))).)).))...)).))))))).))))))))))))))))))))))))))).).	246	37.1	-99.3	1.1	0.5	0	0	0	0.474379	0	0	0	low
	55	63	PC-3p-1692399_2	ATCTAACGGACCAAGAGAACTACT	24	gi408832102	+	166978846	166979093	tgacaacgactaatatgtaaacagtcattatgtgcaagcgtgccagcaggtcttttgatccaTTAGATCTAGATCTAACCGTATGTtatatttagtatttaaatccttccaccaccacctcgtgtagctttataaaaaaaacttctaacaaatcacgattacacatacggttgaatctatATCTAACGGACCAAGAGAACTACTtgaacacttgcacctaatgactgtttgcatattagtcgttgccg	0						3'	New	gp4a	.(.(((((((((((((((((((((((((((.(((((((.((...((.((.(((((((.(((.((((((.(((((..((((((((((...((((((...))))))...............(((((.............................)))))....))))))))))..))))).)))))).))).))))))).)).))...)).))))))).))))))))))))))))))))))))))).).	246	37.1	-99.3	1.1	2	0	1	0	1.89752	0	1.24228	0	low
	56	64	PC-5p-2781012_1	TAACGGTGTGAAATAGGACATA	22	gi408832077	+	177491120	177491361	ttattgaaaacgaaaaaacaagtccgtccctgcttcagttagatgacagTAACGGTGTGAAATAGGACATAcaaagacaaacttaccctttagtcgtaattgtgattttatccctgctttttcaaaggaggggcaaaatcacaattacgaccgaagggttaatttgtctttgtatgtcctatttcacaccattactgtcATCTAACAGAAGCAGGGACAAACTtgtttttcgttttcaaaaa	0						5'	New	gp4a	...(((((((((.((((((((((..(((((((((((.(((((((((((((((.((((((((((((((((((((((((((((...((((((..(((((((((((((((((..((((.((((...)))).))))..)))))))))))))))))..))))))...)))))))))))))))))))))))))))).))))))))))))))).)))))))))))..)))))))))))))))))))...	236	36.8	-163.8	1.8	0	1	0	0	0	0.985844	0	0	low
	56	65	PC-3p-1651733_1	ATCTAACAGAAGCAGGGACAAACT	24	gi408832077	+	177491120	177491361	ttattgaaaacgaaaaaacaagtccgtccctgcttcagttagatgacagTAACGGTGTGAAATAGGACATAcaaagacaaacttaccctttagtcgtaattgtgattttatccctgctttttcaaaggaggggcaaaatcacaattacgaccgaagggttaatttgtctttgtatgtcctatttcacaccattactgtcATCTAACAGAAGCAGGGACAAACTtgtttttcgttttcaaaaa	0						3'	New	gp4a	...(((((((((.((((((((((..(((((((((((.(((((((((((((((.((((((((((((((((((((((((((((...((((((..(((((((((((((((((..((((.((((...)))).))))..)))))))))))))))))..))))))...)))))))))))))))))))))))))))).))))))))))))))).)))))))))))..)))))))))))))))))))...	236	36.8	-163.8	1.8	0.5	0	0	0	0.474379	0	0	0	low
	57	66	PC-5p-1474780_1	AAATAGGACATACAAAGGCAAA	22	gi414864194	-	269568293	269568539	ttttttgaaaacgaaaaaacaagtccgtccctgcttcagttagatgacagtaacggtgtgAAATAGGACATACAAAGACAAActtacccttcagtcgtaattgtgattttatctctgctttttcaaaggaggggcaaaatcacaattacgaccgaagggttaatttgtctttgtatgtcctatttcacaccattactgtcATCTAACAGAAGCAGGGACAAACTtgtttttcgttttcaaaaaaaga	0						5'	New	gp4a	(((((((((((((.((((((((((..(((((((((((.(((((((((((((((.((((((((((((((((((((((((((((...(((((((.(((((((((((((((((..((((.((((...)))).))))..))))))))))))))))).)))))))...)))))))))))))))))))))))))))).))))))))))))))).)))))))))))..)))))))))))))))))))))))...	244	36.4	-165.5	1.8	1	0	0	0	0.948759	0	0	0	low
	57	65	PC-3p-1651733_1	ATCTAACAGAAGCAGGGACAAACT	24	gi414864194	-	269568293	269568539	ttttttgaaaacgaaaaaacaagtccgtccctgcttcagttagatgacagtaacggtgtgAAATAGGACATACAAAGACAAActtacccttcagtcgtaattgtgattttatctctgctttttcaaaggaggggcaaaatcacaattacgaccgaagggttaatttgtctttgtatgtcctatttcacaccattactgtcATCTAACAGAAGCAGGGACAAACTtgtttttcgttttcaaaaaaaga	0						3'	New	gp4a	(((((((((((((.((((((((((..(((((((((((.(((((((((((((((.((((((((((((((((((((((((((((...(((((((.(((((((((((((((((..((((.((((...)))).))))..))))))))))))))))).)))))))...)))))))))))))))))))))))))))).))))))))))))))).)))))))))))..)))))))))))))))))))))))...	244	36.4	-165.5	1.8	0.5	0	0	0	0.474379	0	0	0	low
	58	67	PC-5p-520030_2	TCAATGAGTTTGAGTGAGAT	20	gi408832102	+	165980249	165980441	cttagagtgaacgacatatcaaatatgatttatgattagTCAATGAGTTTGAGTGAGATttcgacagcataaccctcttgttctccgttgcaccattacgggcgtgcaatggagaacaacggggttatgctgccgaaaTTTCGTTCAAACTCATTGACTtatcataaatctgtgatatgtcgttcacccttag	0						5'	New	gp4a	((.((.(((((((((((((((.....((((((((((.(((((((((((((((..(((((((((.(((((((((((..((((((((((((((((..........))))))))))))))))..))))))))))).)))))))))..))))))))))))))).))))))))))..))))))))))))))).)).))	193	40.4	-122	1.6	0	0	1	0	0	0	1.24228	0	low
	58	68	PC-3p-1764769_1	TTTCGTTCAAACTCATTGACT	21	gi408832102	+	165980249	165980441	cttagagtgaacgacatatcaaatatgatttatgattagTCAATGAGTTTGAGTGAGATttcgacagcataaccctcttgttctccgttgcaccattacgggcgtgcaatggagaacaacggggttatgctgccgaaaTTTCGTTCAAACTCATTGACTtatcataaatctgtgatatgtcgttcacccttag	0						3'	New	gp4a	((.((.(((((((((((((((.....((((((((((.(((((((((((((((..(((((((((.(((((((((((..((((((((((((((((..........))))))))))))))))..))))))))))).)))))))))..))))))))))))))).))))))))))..))))))))))))))).)).))	193	40.4	-122	1.6	0	0	0.5	0	0	0	0.621139	0	low
	59	67	PC-5p-520030_2	TCAATGAGTTTGAGTGAGAT	20	gi414875515	+	51159250	51159442	cttagagtgaacgacatatcaaatatgatttatgattagTCAATGAGTTTGAGTGAGATttcgacagcataaccctcttgttctccgttgcaccattacgggcgtgcaatggagaacaacggggttatgctgccgaaaTTTCGTTCAAACTCATTGACTtatcataaatctgtgatatgtcgttcacccttag	0						5'	New	gp4a	((.((.(((((((((((((((.....((((((((((.(((((((((((((((..(((((((((.(((((((((((..((((((((((((((((..........))))))))))))))))..))))))))))).)))))))))..))))))))))))))).))))))))))..))))))))))))))).)).))	193	40.4	-122	1.6	0	0	1	0	0	0	1.24228	0	low
	59	68	PC-3p-1764769_1	TTTCGTTCAAACTCATTGACT	21	gi414875515	+	51159250	51159442	cttagagtgaacgacatatcaaatatgatttatgattagTCAATGAGTTTGAGTGAGATttcgacagcataaccctcttgttctccgttgcaccattacgggcgtgcaatggagaacaacggggttatgctgccgaaaTTTCGTTCAAACTCATTGACTtatcataaatctgtgatatgtcgttcacccttag	0						3'	New	gp4a	((.((.(((((((((((((((.....((((((((((.(((((((((((((((..(((((((((.(((((((((((..((((((((((((((((..........))))))))))))))))..))))))))))).)))))))))..))))))))))))))).))))))))))..))))))))))))))).)).))	193	40.4	-122	1.6	0	0	0.5	0	0	0	0.621139	0	low
	60	69	PC-5p-2317129_1	TTGTGATGCGCTGTAGTAATTATC	24	gi408831849	-	168584186	168584481	cacgaatttctcatcgaattggtaatagtactctagctcgctactcctactaatcaattaattcgatgaatatattggatgaatattacccgcgacgttagaatcagatacTTGTGATGTGCTGTAGTAATTATCtgtatttcattgtatatgtttgatgttaggttatttctctacgggataggatattgtatttcgatatttaatctcgtctggtatgtagacttgttaggtgttcgagaaaatgtctgaattagaaatcgttgttgttatcaGGTGTTGAGTCAAATATGGTC	0						5'	New	gp4a	.........((((.....((((((((((...((((((...((((.((((...(((((......((((((((((...((((((.((((((..((.((((((.((........)).)))))))).)))))).))))))))).))))))).......)))))..))))......((..(((((((..(((((((.....)))))))..)))))))..))...))))....)))))).((((.(((.....)))))))............))))))))))....))))............	84	34.1	-66.6	0.7	0.5	0.5	0	0	0.474379	0.492922	0	0	low
	60	70	PC-3p-805897_1	CGTGTTGAGTCAAATATGGTC	21	gi408831849	-	168584186	168584481	cacgaatttctcatcgaattggtaatagtactctagctcgctactcctactaatcaattaattcgatgaatatattggatgaatattacccgcgacgttagaatcagatacTTGTGATGTGCTGTAGTAATTATCtgtatttcattgtatatgtttgatgttaggttatttctctacgggataggatattgtatttcgatatttaatctcgtctggtatgtagacttgttaggtgttcgagaaaatgtctgaattagaaatcgttgttgttatcaGGTGTTGAGTCAAATATGGTC	0						3'	New	gp4a	.........((((.....((((((((((...((((((...((((.((((...(((((......((((((((((...((((((.((((((..((.((((((.((........)).)))))))).)))))).))))))))).))))))).......)))))..))))......((..(((((((..(((((((.....)))))))..)))))))..))...))))....)))))).((((.(((.....)))))))............))))))))))....))))............	84	34.1	-66.6	0.7	0.5	0	0	0	0.474379	0	0	0	low
	61	69	PC-5p-2317129_1	TTGTGATGCGCTGTAGTAATTATC	24	gi414584696	-	98100361	98100680	cacgaatttctcatcgaattggtaatagtactctagctcgctactcctactaatcaattaattcgatgaatatattggatgaatattacccgcgacgttagaatcagatacTTGTGATGTGCTGTAGTAATTATCtgtatttcattgtatatgtttgatgttaggttatttctctacgggataggatattgtatttcgatatttaatctcgtctggtatgtagacttgttaggtgttcgagaaaatgtctgaattagaaatcgttgttgttatcaggtgttgagtcaaatatggtcccAATGAGCTGTGCCGTTTTTATT	0						5'	New	gp4a	(((.......((((((((((..(..(((((...(((....)))....)))))....)..)))))))))).......((((((.((((((..((.((((((.((........)).)))))))).)))))).))))))....(((((((..((((((((((................(((((((..(((((((.....)))))))..)))))))((((((....(((...((....((((.(((.....)))))))...))...))).....)))))).......))))))))))....)))))))..)))...........	60	34.7	-71.7	0.6	0.5	0.5	0	0	0.474379	0.492922	0	0	low
	61	71	PC-3p-1490114_1	AATGAGCTGTGTCGTTTTTATT	22	gi414584696	-	98100361	98100680	cacgaatttctcatcgaattggtaatagtactctagctcgctactcctactaatcaattaattcgatgaatatattggatgaatattacccgcgacgttagaatcagatacTTGTGATGTGCTGTAGTAATTATCtgtatttcattgtatatgtttgatgttaggttatttctctacgggataggatattgtatttcgatatttaatctcgtctggtatgtagacttgttaggtgttcgagaaaatgtctgaattagaaatcgttgttgttatcaggtgttgagtcaaatatggtcccAATGAGCTGTGCCGTTTTTATT	0						3'	New	gp4a	(((.......((((((((((..(..(((((...(((....)))....)))))....)..)))))))))).......((((((.((((((..((.((((((.((........)).)))))))).)))))).))))))....(((((((..((((((((((................(((((((..(((((((.....)))))))..)))))))((((((....(((...((....((((.(((.....)))))))...))...))).....)))))).......))))))))))....)))))))..)))...........	60	34.7	-71.7	0.6	1.5	0	0	0	1.42314	0	0	0	low
	62	72	PC-5p-1960787_1	TCTCCCTGCGTCTACTGTTCTCC	23	gi408832102	+	104007458	104007695	ttttgctcacgcttccTCTCCCTGCGTCTACTGTTCTCCcggcggtcaaattgttggagctgcggcttctaagaaggtatgagtggtgaggagaagggcgaggctctggaccacgacgtttgggcgtcgttgtcctagggttagggctgctggctggaagacagagtggcactgttcacgcgtgaacagtacccgccgggAGAACAGTAGACGCAGGGAGAggaagcgtgagcaaaat	0						5'	New	gp4a	(((((((((((((((((((((((((((((((((((((((((((((.((..(((((..((((((((((.((((........((((..((..........))..)))).((((.(((((((....))))))).)))).....)))))))))).))))....)))))..))..((((((((....))))))))..))))))))))))))))))))))))))))))))))))))))))))).	237	57.1	-150.3	1.1	0	0.5	0	0	0	0.492922	0	0	low
	62	73	PC-3p-641966_2	AGAACAGTAGACGCAGGGAGA	21	gi408832102	+	104007458	104007695	ttttgctcacgcttccTCTCCCTGCGTCTACTGTTCTCCcggcggtcaaattgttggagctgcggcttctaagaaggtatgagtggtgaggagaagggcgaggctctggaccacgacgtttgggcgtcgttgtcctagggttagggctgctggctggaagacagagtggcactgttcacgcgtgaacagtacccgccgggAGAACAGTAGACGCAGGGAGAggaagcgtgagcaaaat	0						3'	New	gp4a	(((((((((((((((((((((((((((((((((((((((((((((.((..(((((..((((((((((.((((........((((..((..........))..)))).((((.(((((((....))))))).)))).....)))))))))).))))....)))))..))..((((((((....))))))))..))))))))))))))))))))))))))))))))))))))))))))).	237	57.1	-150.3	1.1	0	0.5	0	0.5	0	0.492922	0	0.425413	low
	63	72	PC-5p-1960787_1	TCTCCCTGCGTCTACTGTTCTCC	23	gi408832102	-	104007274	104007513	ttttgctcacgcttccTCTCCCTGCGTCTACTGTTCTCCcggcgggtactgttcacgcgtgaacagtgccactctgtcttccagccagcagccctaaccctaggacaacgacgcccaaacgtcgtggtccagagcctcgcccttctcctcaccactcataccttcttagaagccgcagctccaacaatttgaccgccgggAGAACAGTAGACGCAGGGAGAggaagcgtgagcaaaatga	0						5'	New	gp4a	(((((((((((((((((((((((((((((((((((((((((((.(((((((((((....))))))))))).....(((........................((((.((((((......)))))).)))).((((..((..(((((.....................))))).))..)))).........))).)))))))))))))))))))))))))))))))))))))))))))...	237	57.1	-138.3	1	0	0.5	0	0	0	0.492922	0	0	low
	63	73	PC-3p-641966_2	AGAACAGTAGACGCAGGGAGA	21	gi408832102	-	104007274	104007513	ttttgctcacgcttccTCTCCCTGCGTCTACTGTTCTCCcggcgggtactgttcacgcgtgaacagtgccactctgtcttccagccagcagccctaaccctaggacaacgacgcccaaacgtcgtggtccagagcctcgcccttctcctcaccactcataccttcttagaagccgcagctccaacaatttgaccgccgggAGAACAGTAGACGCAGGGAGAggaagcgtgagcaaaatga	0						3'	New	gp4a	(((((((((((((((((((((((((((((((((((((((((((.(((((((((((....))))))))))).....(((........................((((.((((((......)))))).)))).((((..((..(((((.....................))))).))..)))).........))).)))))))))))))))))))))))))))))))))))))))))))...	237	57.1	-138.3	1	0	0.5	0	0.5	0	0.492922	0	0.425413	low
	64	74	PC-5p-198364_7	ATAGTTTTTTCTACCACACTTTAGA	25	gi408831849	+	23587982	23588233	gtctggttggaatcataaagtgtggtagaaagaactacatATAGTTTTTTCTACCACACTTTAGAttctttctattatattatcttgaatctacatagaatcaattagtagattgaaatagtagtctaattcaacttcttttttcactgcatccacttaatttcaatcaagtcaaaatcaaaaaaatcgaagataattcttcattgaaagaatccgagggggagaaaaatAATACGAGAATAGACTAGAATA	0						5'	New	gp4a	.(((((((((((((.((((((((((((((((((((((....))))))))))))))))))))))))))))((((....((((((.((.(((((((.............))))))).))))))))......(((..((((((((((((........((((.((....)).))))................(((((....)))))..))))))))...))))..)))............))))..)))))))...	61	29	-69.1	0.9	2	9	5	15	1.89752	8.87259	6.21139	12.7624	middle
	64	75	PC-3p-1369125_2	AATACGAGAATAGACTAGAATA	22	gi408831849	+	23587982	23588233	gtctggttggaatcataaagtgtggtagaaagaactacatATAGTTTTTTCTACCACACTTTAGAttctttctattatattatcttgaatctacatagaatcaattagtagattgaaatagtagtctaattcaacttcttttttcactgcatccacttaatttcaatcaagtcaaaatcaaaaaaatcgaagataattcttcattgaaagaatccgagggggagaaaaatAATACGAGAATAGACTAGAATA	0						3'	New	gp4a	.(((((((((((((.((((((((((((((((((((((....))))))))))))))))))))))))))))((((....((((((.((.(((((((.............))))))).))))))))......(((..((((((((((((........((((.((....)).))))................(((((....)))))..))))))))...))))..)))............))))..)))))))...	61	29	-69.1	0.9	1	0.5	0	0	0.948759	0.492922	0	0	low
	65	74	PC-5p-198364_7	ATAGTTTTTTCTACCACACTTTAGA	25	gi408832077	+	210001660	210001916	gtctggttggaatcataaagtgtggtagaaagaactacatATAGTTTTTTCTACCACACTTTAGAttctttctattatattatcttgaatctacatagaatcgattagtagattgaaatagtagtctaattcaacttcttttttcactgcatccacttaatttcaatcaagtcaaaatcaaaaaaatcgaagataattcttcattgaaagaatccaaggagggggagaaaaatAATACGAGAATAGACTAGAATAga	0						5'	New	gp4a	.(((((((((((((.((((((((((((((((((((((....))))))))))))))))))))))))))))((((....((((((.((.(((((((.............))))))).))))))))......(((..((((((((((((........((((.((....)).))))................(((((....)))))..))))))).....)))))..))).............))))..))))))).....	61	29.6	-68.6	0.9	2	9	5	15	1.89752	8.87259	6.21139	12.7624	middle
	65	75	PC-3p-1369125_2	AATACGAGAATAGACTAGAATA	22	gi408832077	+	210001660	210001916	gtctggttggaatcataaagtgtggtagaaagaactacatATAGTTTTTTCTACCACACTTTAGAttctttctattatattatcttgaatctacatagaatcgattagtagattgaaatagtagtctaattcaacttcttttttcactgcatccacttaatttcaatcaagtcaaaatcaaaaaaatcgaagataattcttcattgaaagaatccaaggagggggagaaaaatAATACGAGAATAGACTAGAATAga	0						3'	New	gp4a	.(((((((((((((.((((((((((((((((((((((....))))))))))))))))))))))))))))((((....((((((.((.(((((((.............))))))).))))))))......(((..((((((((((((........((((.((....)).))))................(((((....)))))..))))))).....)))))..))).............))))..))))))).....	61	29.6	-68.6	0.9	1	0.5	0	0	0.948759	0.492922	0	0	low
	66	76	PC-5p-1582565_1	GATCACGGGGGATTGGAGGGGATT	24	gi408831909	+	145269050	145269175	attaggcttaatttggtgacaagggGATCACGGGGGATTGGAGGGGATTgagggggaaataaactaattttctcctcaatccccTCCAATCCCCCCGTGATCCCTggtcaccaaattagtccttag	0						5'	New	gp4a	...(((..((((((((((((..((((((((((((((((((((((((((((((((((((((......))))))))))))))))))))))))))))).))))))))).))))))))))))..)))...	120	48.4	-94.4	1.5	0	1	0	0	0	0.985844	0	0	low
	66	77	PC-3p-213715_6	TCCAATCCCCCCGTGATCCCT	21	gi408831909	+	145269050	145269175	attaggcttaatttggtgacaagggGATCACGGGGGATTGGAGGGGATTgagggggaaataaactaattttctcctcaatccccTCCAATCCCCCCGTGATCCCTggtcaccaaattagtccttag	0						3'	New	gp4a	...(((..((((((((((((..((((((((((((((((((((((((((((((((((((((......))))))))))))))))))))))))))))).))))))))).))))))))))))..)))...	120	48.4	-94.4	1.5	0.5	2	0.5	0	0.474379	1.97169	0.621139	0	low
	67	78	PC-5p-2388962_1	ATCGAGAAAGCTTTCGACACAGTT	24	gi414864194	+	71101310	71101477	ATCGAGAAAGCTTTCGACACAGTTaaccggagctatctcctagggttgatttggtgacaaagggatcacggggggattggagaggattgagggggaaaactaatttccccctcaatccccTCCAATCCCCCCGTGATCCCTggtcaccaaatcagctcctagagaatt	0						5'	New	gp4a	...((((.(((((.((...........))))))).))))(((((((((((((((((((..((((((((((((((((((((((.(((((((((((((((.....))))))))))))))).)))))))))))))))))))))).)))))))))))))).)))))......	36	50.6	-119.3	1.4	0	0	0	1	0	0	0	0.850827	low
	67	77	PC-3p-213715_6	TCCAATCCCCCCGTGATCCCT	21	gi414864194	+	71101310	71101477	ATCGAGAAAGCTTTCGACACAGTTaaccggagctatctcctagggttgatttggtgacaaagggatcacggggggattggagaggattgagggggaaaactaatttccccctcaatccccTCCAATCCCCCCGTGATCCCTggtcaccaaatcagctcctagagaatt	0						3'	New	gp4a	...((((.(((((.((...........))))))).))))(((((((((((((((((((..((((((((((((((((((((((.(((((((((((((((.....))))))))))))))).)))))))))))))))))))))).)))))))))))))).)))))......	36	50.6	-119.3	1.4	0.5	2	0.5	0	0.474379	1.97169	0.621139	0	low
	68	79	PC-5p-1321033_1	AAGACTTTATTTTCGGCGGCCAGG	24	gi408832077	+	146095536	146095712	ctggccgaaaatAAGACTTTATTTTCGGCGGCCAGGggccggccgccgaaaatagcttattttcggcggctggcttcctggccgccgaaaataacagattattttcggcggcccagccagtcggccgccagaaataacaactgccgaaaataaAATAGCTATTTTCGGCGGCCAGAG	0						5'	New	gp4a	((((((((((((((..((((((((((((((((((((((((((((((((((((((...))))))))))))))))).))))))))))))))))))).)).))))))))(((((((.........))))))).............((((((((((.......))))))))))))))))..	100	53.1	-109.5	1.2	1	0	0	1	0.948759	0	0	0.850827	low
	68	80	PC-3p-1128941_1	AATAGCTATTTTCGGCGGCCAGAG	24	gi408832077	+	146095536	146095712	ctggccgaaaatAAGACTTTATTTTCGGCGGCCAGGggccggccgccgaaaatagcttattttcggcggctggcttcctggccgccgaaaataacagattattttcggcggcccagccagtcggccgccagaaataacaactgccgaaaataaAATAGCTATTTTCGGCGGCCAGAG	0						3'	New	gp4a	((((((((((((((..((((((((((((((((((((((((((((((((((((((...))))))))))))))))).))))))))))))))))))).)).))))))))(((((((.........))))))).............((((((((((.......))))))))))))))))..	100	53.1	-109.5	1.2	0	0	0	0.5	0	0	0	0.425413	low
	69	81	PC-5p-922378_1	CGGCAGTTGTTATTTCTGGCGGCT	24	gi414864194	+	283627221	283627572	tggaatttctgttattgtatgaattttgtatgaaattctattattttcgcatttttttcaatttttttgctctgaaataagtaattttcggcggcccctctggccgccgaaaatagctattttattttCGGCAGTTGTTATTTCTGGCGGCTgactggctggccaccgaaaataatctgttattttcggtggccagccagtcagccgccagaaataacaactgccgaaaataaAATAGCTATTTTCGGCGGCCAGAGgggccgccgaaaattacttatttcagagcaaaaaaattgaaaaaaatgcgaaaaataatagaatttcatacaaaattcatacaataacagaaatt	0						5'	New	gp4a	...((((((((((((((((((((((((((((((((((((((((((((((((((((((((((((((((((((((((((((((((((((((((((((((((((((((((((((((((((((((((((((((((((((((((((((((((((((((((((((((((((((((((((((....)))))))))))))))))))))))))))))))))))))))))))))))))))))))))))))))))))))))))))))))))))))))))))))))))))))))))))))))))))))))))))))))))))).))))))))))))))))))))))))))))))))))))))))	349	36.4	-301.3	2.4	0	0	0	1	0	0	0	0.850827	low
	69	80	PC-3p-1128941_1	AATAGCTATTTTCGGCGGCCAGAG	24	gi414864194	+	283627221	283627572	tggaatttctgttattgtatgaattttgtatgaaattctattattttcgcatttttttcaatttttttgctctgaaataagtaattttcggcggcccctctggccgccgaaaatagctattttattttCGGCAGTTGTTATTTCTGGCGGCTgactggctggccaccgaaaataatctgttattttcggtggccagccagtcagccgccagaaataacaactgccgaaaataaAATAGCTATTTTCGGCGGCCAGAGgggccgccgaaaattacttatttcagagcaaaaaaattgaaaaaaatgcgaaaaataatagaatttcatacaaaattcatacaataacagaaatt	0						3'	New	gp4a	...((((((((((((((((((((((((((((((((((((((((((((((((((((((((((((((((((((((((((((((((((((((((((((((((((((((((((((((((((((((((((((((((((((((((((((((((((((((((((((((((((((((((((((....)))))))))))))))))))))))))))))))))))))))))))))))))))))))))))))))))))))))))))))))))))))))))))))))))))))))))))))))))))))))))))))))))))).))))))))))))))))))))))))))))))))))))))))	349	36.4	-301.3	2.4	0	0	0	0.5	0	0	0	0.425413	low
	70	82	PC-5p-629888_2	AAAATGGACCCTTACCTCGGCGCC	24	gi408831491	+	108371394	108371670	gataccaacttttttgcattttagcccttttggagtttcttttgcacaattatgccctttgtagtttcatttcaaAAAATGGACCCTTACCTCGGCGCCgtcatcattggcgtcgaggtaacacatagtggcgccaatggtactagcgtcgatgtgTGTTACCTCGGCGCCAATGATGATggcgctgaggttggggtccattttttgaaataaaactgtaaagggcatagttatgcaaaaaaacccaaaagggctaaaatccaaaaaagttggtgct	0						5'	New	gp4a	..((((((((((((((.((((((((((((((((.((((.(((((((.(((((((((((((..(((((.((((((((((((((((((..(((((((((((((((((((((((((((((((((((((((..(((((...........)))))..)))))))))))))))))))))))))))))))))))))))..)))))))))))))))))).)))))..))))))))))))).))))))))))))))))))))))))))).))))))))))))))..	273	43	-195.8	1.6	0	0.5	0.5	1	0	0.492922	0.621139	0.850827	low
	70	83	PC-3p-215133_6	TGTTACCTCGGCGCCAATGATGAT	24	gi408831491	+	108371394	108371670	gataccaacttttttgcattttagcccttttggagtttcttttgcacaattatgccctttgtagtttcatttcaaAAAATGGACCCTTACCTCGGCGCCgtcatcattggcgtcgaggtaacacatagtggcgccaatggtactagcgtcgatgtgTGTTACCTCGGCGCCAATGATGATggcgctgaggttggggtccattttttgaaataaaactgtaaagggcatagttatgcaaaaaaacccaaaagggctaaaatccaaaaaagttggtgct	0						3'	New	gp4a	..((((((((((((((.((((((((((((((((.((((.(((((((.(((((((((((((..(((((.((((((((((((((((((..(((((((((((((((((((((((((((((((((((((((..(((((...........)))))..)))))))))))))))))))))))))))))))))))))))..)))))))))))))))))).)))))..))))))))))))).))))))))))))))))))))))))))).))))))))))))))..	273	43	-195.8	1.6	1	3	0.5	3	0.948759	2.95753	0.621139	2.55248	low
	71	82	PC-5p-629888_2	AAAATGGACCCTTACCTCGGCGCC	24	gi414875515	+	187719645	187719943	tattgttgtggcggccaacttttttgtattttagccctttcggggtttcttttgcacaattatgccctttgtagtttcatttcaaAAAATGGACCCTTACCTCGGCGCCgtcatcattggcgccgaggtaatacatagtggcgccaatggtactggcgtcgatgtgtgttacctcggcgccaatgatgatggcgccgaggttggggtccattttttgAAATGAAACTGTAAAGGGCATAGTtgtgcaaaaaaaacccaaaaaaggctaaaatccaaaaaagttggttgtggcggcgtgg	0						5'	New	gp4a	...((..(..((..((((((((((((.(((((((((.(((..((((((.(((((((((((((((((((((..((((((((((((((((((((((((..(((((((((((((((((((((((((((((((((((((((..(((((((.......)))))))..)))))))))))))))))))))))))))))))))))))))..))))))))))))))))))))))))..))))))))))))))))))))).))))))..))).))))))))).))))))))))))..))..)..))...	293	45.8	-219.1	1.6	0	0.5	0.5	1	0	0.492922	0.621139	0.850827	low
	71	84	PC-3p-1499483_1	AAATGAAACTGTAAAGGGCATAGT	24	gi414875515	+	187719645	187719943	tattgttgtggcggccaacttttttgtattttagccctttcggggtttcttttgcacaattatgccctttgtagtttcatttcaaAAAATGGACCCTTACCTCGGCGCCgtcatcattggcgccgaggtaatacatagtggcgccaatggtactggcgtcgatgtgtgttacctcggcgccaatgatgatggcgccgaggttggggtccattttttgAAATGAAACTGTAAAGGGCATAGTtgtgcaaaaaaaacccaaaaaaggctaaaatccaaaaaagttggttgtggcggcgtgg	0						3'	New	gp4a	...((..(..((..((((((((((((.(((((((((.(((..((((((.(((((((((((((((((((((..((((((((((((((((((((((((..(((((((((((((((((((((((((((((((((((((((..(((((((.......)))))))..)))))))))))))))))))))))))))))))))))))))..))))))))))))))))))))))))..))))))))))))))))))))).))))))..))).))))))))).))))))))))))..))..)..))...	293	45.8	-219.1	1.6	0	0	1	1.5	0	0	1.24228	1.27624	low
	72	85	PC-5p-785307_1	ATTCAGAAGGAGATTGGAGGGGAT	24	gi408831491	-	117626361	117626492	aaaggcatgttcggttacaccaATTCAGAAGGGGATTGGAGGGGATtaaatcctctcatagtcaaaaatgactaggagaaaaattaaacccctccaATCCCCTTCTGGATTGATGTAACCgaacaagcccta	0						5'	New	gp4a	...(((.((((((((((((.((((((((((((((((((((((((.((((....((((.((((((....)))))).))))....)))).)))))))))))))))))))))))).)))))))))))).)))...	126	42.4	-87	1.6	0.5	0	0	0.5	0.474379	0	0	0.425413	low
	72	86	PC-3p-2395217_1	ATCCCCTTCTGGATTGATGTAACC	24	gi408831491	-	117626361	117626492	aaaggcatgttcggttacaccaATTCAGAAGGGGATTGGAGGGGATtaaatcctctcatagtcaaaaatgactaggagaaaaattaaacccctccaATCCCCTTCTGGATTGATGTAACCgaacaagcccta	0						3'	New	gp4a	...(((.((((((((((((.((((((((((((((((((((((((.((((....((((.((((((....)))))).))))....)))).)))))))))))))))))))))))).)))))))))))).)))...	126	42.4	-87	1.6	2.5	0	0	0.5	2.3719	0	0	0.425413	low
	73	87	PC-5p-1899779_1	CGGTTACACCAATCCAGAAGGGGA	24	gi408832102	+	121079214	121079349	ataagggcttgttCGGTTACACCAATCCAGAAGGGGAttgtagaggattaaatcccctcctagtaaaaaatgactaggaggggatttaaacccctctaATCCCCTTCTGGATTGATGTAACCgaacaagccctaag	0						5'	New	gp4a	...((((((((((((((((((.((((((((((((((((..((((((.(((((((((((((((((........)))))))))))))))))...)))))))))))))))))))))).))))))))))))))))))...	130	44.1	-101.2	1.7	0	1	0	1	0	0.985844	0	0.850827	low
	73	86	PC-3p-2395217_1	ATCCCCTTCTGGATTGATGTAACC	24	gi408832102	+	121079214	121079349	ataagggcttgttCGGTTACACCAATCCAGAAGGGGAttgtagaggattaaatcccctcctagtaaaaaatgactaggaggggatttaaacccctctaATCCCCTTCTGGATTGATGTAACCgaacaagccctaag	0						3'	New	gp4a	...((((((((((((((((((.((((((((((((((((..((((((.(((((((((((((((((........)))))))))))))))))...)))))))))))))))))))))).))))))))))))))))))...	130	44.1	-101.2	1.7	2.5	0	0	0.5	2.3719	0	0	0.425413	low
	74	88	PC-5p-2273639_1	GTAAAAACGGACGGAATAAGCACT	24	gi408832102	+	160124487	160124617	GTAAAAACGGACGGAATAAGCCCTctcctgtttccgtcctgtttccatatttttccgtaaatacggaaacggacgggtcAAATGTAGAAAACGGTACGGGTCgggacgggattttttccgtccgttttcaa	0						5'	New	gp4a	...(((((((((((((.((((((..(((((..(((((.(((((((.((((((.(((((.....((....)).)))))..)))))).).)))))).))))).))))).))).))).)))))))))))))...	125	46.6	-56.5	0.9	1	0	0	0	0.948759	0	0	0	low
	74	89	PC-3p-270600_4	AAATGTAGAAAACGGTACGGGTC	23	gi408832102	+	160124487	160124617	GTAAAAACGGACGGAATAAGCCCTctcctgtttccgtcctgtttccatatttttccgtaaatacggaaacggacgggtcAAATGTAGAAAACGGTACGGGTCgggacgggattttttccgtccgttttcaa	0						3'	New	gp4a	...(((((((((((((.((((((..(((((..(((((.(((((((.((((((.(((((.....((....)).)))))..)))))).).)))))).))))).))))).))).))).)))))))))))))...	125	46.6	-56.5	0.9	4.5	0	0	0.5	4.26941	0	0	0.425413	low
	75	90	PC-5p-1449383_1	CGGACGGAATAAGCTCTCTCCCGT	24	gi414584696	+	77940956	77941086	gcaaaaaCGGACGGAATAAGCTCTCTCCCGTttccgtcccgtttccatatttttccgtaaatacggaaacggtcgggtcAAATGTAGAAAACGGTACGGGTCgggacgggattttttccgtccgttttcaa	0						5'	New	gp4a	...(((((((((((((.(((.(((((((((..(((((.(((((((.((((((.((((......((....))..))))..)))))).).)))))).))))).))))).))))))).)))))))))))))...	125	48.1	-60.2	1	0	1	0	0	0	0.985844	0	0	low
	75	89	PC-3p-270600_4	AAATGTAGAAAACGGTACGGGTC	23	gi414584696	+	77940956	77941086	gcaaaaaCGGACGGAATAAGCTCTCTCCCGTttccgtcccgtttccatatttttccgtaaatacggaaacggtcgggtcAAATGTAGAAAACGGTACGGGTCgggacgggattttttccgtccgttttcaa	0						3'	New	gp4a	...(((((((((((((.(((.(((((((((..(((((.(((((((.((((((.((((......((....))..))))..)))))).).)))))).))))).))))).))))))).)))))))))))))...	125	48.1	-60.2	1	4.5	0	0	0.5	4.26941	0	0	0.425413	low
	76	91	PC-5p-179850_8	AAGCATGCAATCAAGCGATCTGGT	24	gi408832102	+	131935477	131935721	tggggggaaaatatcctatgcaatcacttatcctggtgcAAGCATGCAATCAAGCGATCTGGTgcatccgatctagatctaatggtaactgttattttacatttaaccccttttacctgaaacctagtgtttattttacatttaaccatttccatatgaaACCGTTGGATCTAGACTGGATGCTctagatagtttgattgcacgcttgcaccaaaataagtgattgcacaggatatgtcctcact	0						5'	New	gp4a	...(((((..(((((((.(((((((((((((..((((((((((.(((((((((((.((((((.((((((..(((((((((((((((...(((......))).................((((...(((((.......)))))......))))........)))))))))))))))..)))))).)))))).))))))))))).))))))))))..))))))))))))).))))))).)))))...	239	39.2	-118.7	1.2	7	1	0	3	6.64131	0.985844	0	2.55248	low
	76	92	PC-3p-206328_7	ACCGTTGGATCTAGACTGGATGCT	24	gi408832102	+	131935477	131935721	tggggggaaaatatcctatgcaatcacttatcctggtgcAAGCATGCAATCAAGCGATCTGGTgcatccgatctagatctaatggtaactgttattttacatttaaccccttttacctgaaacctagtgtttattttacatttaaccatttccatatgaaACCGTTGGATCTAGACTGGATGCTctagatagtttgattgcacgcttgcaccaaaataagtgattgcacaggatatgtcctcact	0						3'	New	gp4a	...(((((..(((((((.(((((((((((((..((((((((((.(((((((((((.((((((.((((((..(((((((((((((((...(((......))).................((((...(((((.......)))))......))))........)))))))))))))))..)))))).)))))).))))))))))).))))))))))..))))))))))))).))))))).)))))...	239	39.2	-118.7	1.2	0.5	0	0.5	3	0.474379	0	0.621139	2.55248	low
	77	93	PC-5p-2683788_1	CAAGCGATCTGGTGCATCCGA	21	gi414875515	+	13388253	13388484	agaatatcctatgcaatcacttatcctggtgcaagcatgcaatCAAGCGATCTGGTGCATCCGAtctagatctaatggtaactgttattttacatttaaccccttccacctgaaacctagtgtctattttacatttaaccacttccatatgaaACCGTTGGATCTAGACTGGATGCTctggatagtttgattgcatgcttgcaccaaaatgagtgattgcacaggatatgtc	0						5'	New	gp4a	...(((((((.(((((((((((((..((((((((((((((((((((((.(((..(.((((((..(((((((((((((((...(((......)))........................((((..((.........))..))))..........)))))))))))))))..)))))).)..))).))))))))))))))))))))))..))))))))))))).)))))))...	226	40.1	-115	1.2	0.5	0	0	0	0.474379	0	0	0	low
	77	92	PC-3p-206328_7	ACCGTTGGATCTAGACTGGATGCT	24	gi414875515	+	13388253	13388484	agaatatcctatgcaatcacttatcctggtgcaagcatgcaatCAAGCGATCTGGTGCATCCGAtctagatctaatggtaactgttattttacatttaaccccttccacctgaaacctagtgtctattttacatttaaccacttccatatgaaACCGTTGGATCTAGACTGGATGCTctggatagtttgattgcatgcttgcaccaaaatgagtgattgcacaggatatgtc	0						3'	New	gp4a	...(((((((.(((((((((((((..((((((((((((((((((((((.(((..(.((((((..(((((((((((((((...(((......)))........................((((..((.........))..))))..........)))))))))))))))..)))))).)..))).))))))))))))))))))))))..))))))))))))).)))))))...	226	40.1	-115	1.2	0.5	0	0.5	3	0.474379	0	0.621139	2.55248	low
	78	94	PC-5p-2672940_1	ATAAAATGTTCTTTGCAACTCTGT	24	gi408831491	+	85640474	85640700	atggtatcttgtgcgcaaggagcgctggtgctcccatgagcaaaatcaatccagaccacaccttccacatccaacggtgctgcgtcagggggttttATAAAATGTTCTTTGCAACTCTGTacattttacaaaaacccccctaacACAGCACCGTTGGATGTGGATGGTgtgatctggattgattttgctcatgggagcagcagagctccttgctcataagatacggt	0						5'	New	gp4a	...((((((((((.(((((((((.(((.(((((((((((((((((((((((((((.((((((.(((((((((((((((((((.((..(((((((((.((((((((.....(((....)))))))))))..)))))))))...)).))))))))))))))))))).)))))).))))))))))))))))))))))))))).))).))))))))).))))))))))...	221	48	-165.1	1.5	1	0	0	0	0.948759	0	0	0	low
	78	95	PC-3p-638477_2	ACAGCACCGTTGGATGTGGATGGT	24	gi408831491	+	85640474	85640700	atggtatcttgtgcgcaaggagcgctggtgctcccatgagcaaaatcaatccagaccacaccttccacatccaacggtgctgcgtcagggggttttATAAAATGTTCTTTGCAACTCTGTacattttacaaaaacccccctaacACAGCACCGTTGGATGTGGATGGTgtgatctggattgattttgctcatgggagcagcagagctccttgctcataagatacggt	0						3'	New	gp4a	...((((((((((.(((((((((.(((.(((((((((((((((((((((((((((.((((((.(((((((((((((((((((.((..(((((((((.((((((((.....(((....)))))))))))..)))))))))...)).))))))))))))))))))).)))))).))))))))))))))))))))))))))).))).))))))))).))))))))))...	221	48	-165.1	1.5	1.5	0.5	0	2	1.42314	0.492922	0	1.70165	low
	79	55	PC-5p-704506_2	ATATCCAACGGTGCTGTGTCA	21	gi408832102	-	192218241	192218465	ccatatcttatgagcaaggagccctgctgctcccatgagcaaaatcaatccagaccacaccctccATATCCAACGGTGCTGCGTCAggggggtttttgtaaaatgtacagagttacaaagaacattttacaaaaccccctgacACAGCACCGTTGGATGTGGAGGGTgtggtctggattgattttgctcatgggagcaccaacgctccttgcgcacaagatacgt	0						5'	New	gp4a	...((((((.((.(((((((((..((.((((((((((((((((((((((((((((((((((((((((((((((((((((((.(((((((((..(((((((((((((...............)))))))))))))))))))))).)))))))))))))))))))))))))))))))))))))))))))))))))))))).))..))))))))).)).))))))...	219	49.3	-173.2	1.6	0	1	0	0	0	0.985844	0	0	low
	79	95	PC-3p-638477_2	ACAGCACCGTTGGATGTGGATGGT	24	gi408832102	-	192218241	192218465	ccatatcttatgagcaaggagccctgctgctcccatgagcaaaatcaatccagaccacaccctccATATCCAACGGTGCTGCGTCAggggggtttttgtaaaatgtacagagttacaaagaacattttacaaaaccccctgacACAGCACCGTTGGATGTGGAGGGTgtggtctggattgattttgctcatgggagcaccaacgctccttgcgcacaagatacgt	0						3'	New	gp4a	...((((((.((.(((((((((..((.((((((((((((((((((((((((((((((((((((((((((((((((((((((.(((((((((..(((((((((((((...............)))))))))))))))))))))).)))))))))))))))))))))))))))))))))))))))))))))))))))))).))..))))))))).)).))))))...	219	49.3	-173.2	1.6	1.5	0.5	0	2	1.42314	0.492922	0	1.70165	low
	80	96	PC-5p-2825208_1	AGTGGATTGAGGGAGAAATTAGTT	24	gi414864194	-	99974348	99974462	gctgatttgttgactagggatcacagagggtttgaAGTGGATTGAGGGGGAAATTAGTTcATTTCCCCCTCAATCCCCTCAAATtcccccgtgacccccttattaccaaatcaat	0						5'	New	gp4a	..(((((((.(((..((((.((((...(((((((.((.((((((((((((((((......)))))))))))))))).))))))..)))..))))..))))..))).)))))))..	111	46.1	-55	1	1	0	0	0	0.948759	0	0	0	low
	80	97	PC-3p-796019_1	ATTTCCCCCTCAATCCCCTCAAAT	24	gi414864194	-	99974348	99974462	gctgatttgttgactagggatcacagagggtttgaAGTGGATTGAGGGGGAAATTAGTTcATTTCCCCCTCAATCCCCTCAAATtcccccgtgacccccttattaccaaatcaat	0						3'	New	gp4a	..(((((((.(((..((((.((((...(((((((.((.((((((((((((((((......)))))))))))))))).))))))..)))..))))..))))..))).)))))))..	111	46.1	-55	1	0	0	0.5	0	0	0	0.621139	0	low
	81	98	PC-5p-910621_1	CGGGATCATGAGAGGATTGAAGGG	24	gi414883281	+	74883067	74883205	tattcctttagggttgatttggtgaccCGGGATCACGAGAGGATTGAAGGGgattaagggggaaattagtttATTTCCCCCTCAATCCCCTCAAATtcttccgtgattctcttgtcatcaaatcaacccttaaggatcc	0						5'	New	gp4a	...(((((.(((((((((((((((((..(((((((((..((((((..((((((((.((((((((((......)))))))))).))))))))..))))))..)))))))))...))))))))))))))))).)))))...	133	43.9	-87.5	1.4	0	1	1	0	0	0.985844	1.24228	0	low
	81	97	PC-3p-796019_1	ATTTCCCCCTCAATCCCCTCAAAT	24	gi414883281	+	74883067	74883205	tattcctttagggttgatttggtgaccCGGGATCACGAGAGGATTGAAGGGgattaagggggaaattagtttATTTCCCCCTCAATCCCCTCAAATtcttccgtgattctcttgtcatcaaatcaacccttaaggatcc	0						3'	New	gp4a	...(((((.(((((((((((((((((..(((((((((..((((((..((((((((.((((((((((......)))))))))).))))))))..))))))..)))))))))...))))))))))))))))).)))))...	133	43.9	-87.5	1.4	0	0	0.5	0	0	0	0.621139	0	low
	82	99	PC-5p-2047779_1	TCACTTATTTTAGATCTAACGTCT	24	gi414584696	+	49912706	49912970	tttgagaacatatctggtgcacatggaagtttagtgcacatggtgcacatattaaatcaacaTCACTTATTTTAGATCTAACGTCTctagttgtttggtatattttgctaaggacaccttccgacgtgatgagatgtagtggtggaaggtgttatttgtaaattgtaatgatcaaccAGAGACGTTAGATTTAAGATGGATggtgatgatttaatatgtgcaccatgtgcactaagcttccatgtgcaccagatatgtcctcttc	0						5'	New	gp4a	...(((.((((((((((((((((((((((((((((((((((((((((((((((((((((.(((((..(((((((((((((((((((((.((((.....((((.(((((....(((((((((((((((......)))).....)))))))))))....))))).)))).....)))).)))))))))))))))))))))..))))).)))))))))))))))))))))))))))))))))))))))))))))))))))).)))...	259	38.1	-165.9	1.6	0	0	0	1.5	0	0	0	1.27624	low
	82	100	PC-3p-2350830_1	AGATACGTTAGATTTAAGATGGAT	24	gi414584696	+	49912706	49912970	tttgagaacatatctggtgcacatggaagtttagtgcacatggtgcacatattaaatcaacaTCACTTATTTTAGATCTAACGTCTctagttgtttggtatattttgctaaggacaccttccgacgtgatgagatgtagtggtggaaggtgttatttgtaaattgtaatgatcaaccAGAGACGTTAGATTTAAGATGGATggtgatgatttaatatgtgcaccatgtgcactaagcttccatgtgcaccagatatgtcctcttc	0						3'	New	gp4a	...(((.((((((((((((((((((((((((((((((((((((((((((((((((((((.(((((..(((((((((((((((((((((.((((.....((((.(((((....(((((((((((((((......)))).....)))))))))))....))))).)))).....)))).)))))))))))))))))))))..))))).)))))))))))))))))))))))))))))))))))))))))))))))))))).)))...	259	38.1	-165.9	1.6	2	1	0	0.5	1.89752	0.985844	0	0.425413	low
	83	99	PC-5p-2047779_1	TCACTTATTTTAGATCTAACGTCT	24	gi414875515	+	186793035	186793297	aatgggaacatatctaatgcacatggaagattggtgcacatggtgcacatattaaattatcaTCACTTATTTTAGATCTAACGTCTctagttgtttggtatattttgctaaaaacaccctccaacatggtggtgtgtagtggtggaaggtgttatttgcaaattgAATGATCAACTAGAGACGTTAGATctaaaatgagtggtgatgatttaatatgtgtaccatgtgcaccaatcttaaatgtgcaccagatatgtcctcct	0						5'	New	gp4a	...(((.((((((((..(((((((..(((((((((((((((((((((((((((((((((((((((((((((((((((((((((((((((((((..........(((((.((.((((((.((((.(((...........))).)))).)))))).)).))))).........)))))))))))))))))))))))))))))))))))))))))))))))))))))))))))))))))))..)))))))..)))))))))))...	257	36.5	-157.9	1.6	0	0	0	1.5	0	0	0	1.27624	low
	83	101	PC-3p-1806419_1	AATGATCAACTAGAGACGTTAGAT	24	gi414875515	+	186793035	186793297	aatgggaacatatctaatgcacatggaagattggtgcacatggtgcacatattaaattatcaTCACTTATTTTAGATCTAACGTCTctagttgtttggtatattttgctaaaaacaccctccaacatggtggtgtgtagtggtggaaggtgttatttgcaaattgAATGATCAACTAGAGACGTTAGATctaaaatgagtggtgatgatttaatatgtgtaccatgtgcaccaatcttaaatgtgcaccagatatgtcctcct	0						3'	New	gp4a	...(((.((((((((..(((((((..(((((((((((((((((((((((((((((((((((((((((((((((((((((((((((((((((((..........(((((.((.((((((.((((.(((...........))).)))).)))))).)).))))).........)))))))))))))))))))))))))))))))))))))))))))))))))))))))))))))))))))..)))))))..)))))))))))...	257	36.5	-157.9	1.6	0	1	1	0	0	0.985844	1.24228	0	low
	84	102	PC-5p-2051614_1	ACCGCGTCACACTTTTCAGCCACA	24	gi414875515	+	8090173	8090295	tgccacACCGCGCCACACTTTTCAGCCACAggtgtggcggccaaatcggtcacaccgcgccacactttttagccacaggtgtgccgccacaccTGTGGCTGAAAAGTGTGGCGCGGTgtgacg	0						5'	New	gp4a	...((((((((((((((((((((((((((((((((((((((.....(((.....)))....((((((.........))))))))))))))))))))))))))))))))))))))))))))...	117	61.8	-92.6	1.2	0	0	0	0.5	0	0	0	0.425413	low
	84	103	PC-3p-1712448_1	TGTGGCTGAAAAGTGTGGCGCGGT	24	gi414875515	+	8090173	8090295	tgccacACCGCGCCACACTTTTCAGCCACAggtgtggcggccaaatcggtcacaccgcgccacactttttagccacaggtgtgccgccacaccTGTGGCTGAAAAGTGTGGCGCGGTgtgacg	0						3'	New	gp4a	...((((((((((((((((((((((((((((((((((((((.....(((.....)))....((((((.........))))))))))))))))))))))))))))))))))))))))))))...	117	61.8	-92.6	1.2	0	1	0	0	0	0.985844	0	0	low
	85	102	PC-5p-2051614_1	ACCGCGTCACACTTTTCAGCCACA	24	gi414875515	-	8090090	8090216	gccgtcacACCGCGCCACACTTTTCAGCCACAggtgtggcggcacacctgtggctaaaaagtgtggcgcggtgtgaccgatttggccgccacACCTGTGGCTGAAAAGTGTGGCGCggtgtggcaac	0						5'	New	gp4a	...(((((((((((((((((((((((((((((((((((((((((((((.(((.(((.......)))))))))))..........))))))))))))))))))))))))))))))))))))))))...	121	62.2	-99.4	1.3	0	0	0	0.5	0	0	0	0.425413	low
	85	104	PC-3p-1916195_1	ACCTGTGGCTGAAAAGTGTGACGC	24	gi414875515	-	8090090	8090216	gccgtcacACCGCGCCACACTTTTCAGCCACAggtgtggcggcacacctgtggctaaaaagtgtggcgcggtgtgaccgatttggccgccacACCTGTGGCTGAAAAGTGTGGCGCggtgtggcaac	0						3'	New	gp4a	...(((((((((((((((((((((((((((((((((((((((((((((.(((.(((.......)))))))))))..........))))))))))))))))))))))))))))))))))))))))...	121	62.2	-99.4	1.3	0	0	0	1	0	0	0	0.850827	low
	86	105	PC-5p-1084680_1	AATCGATTCTAATTGAGAACCGCT	24	gi408832102	-	18463638	18463805	aaatcacAATCGATTCTAATTGAGAACCGCTtgtgatacgaatagtgcatcacaggcggttttttcattacggaccgtttgtgaaacaaatcgagcaccacaagcggtttgtatttcggaccgcttgtgatactaatacatcacAGGCGGTCCGAATAGCCTGGGACA	0						5'	New	gp4a	.............(((((...((((((((((((((((((.....))..))))))))))))))))....(((..((((((((((...............))))))))))..))).(((((((((((((((((........))))))))))))))))).....)))))..	43	44.6	-73.3	1	0	0	0	0.5	0	0	0	0.425413	low
	86	106	PC-3p-2240620_1	AGGCGGTCCGAATAGACTGGGACA	24	gi408832102	-	18463638	18463805	aaatcacAATCGATTCTAATTGAGAACCGCTtgtgatacgaatagtgcatcacaggcggttttttcattacggaccgtttgtgaaacaaatcgagcaccacaagcggtttgtatttcggaccgcttgtgatactaatacatcacAGGCGGTCCGAATAGCCTGGGACA	0						3'	New	gp4a	.............(((((...((((((((((((((((((.....))..))))))))))))))))....(((..((((((((((...............))))))))))..))).(((((((((((((((((........))))))))))))))))).....)))))..	43	44.6	-73.3	1	0	0	1	0	0	0	1.24228	0	low
	87	105	PC-5p-1084680_1	AATCGATTCTAATTGAGAACCGCT	24	gi414883281	+	153837822	153838033	aaatcacAATCGATTCTAATTGAGAACCGCTtgtgatacgaatagtgcatcacaggcggttttttcattacggaccgtttgtgaaacaaatcgagcaccacaagcggtttgtatttcggaccgcttgtgatactaatacatcacaggcggtccgaatagcctgggacatcccaggcggttttctatccGAACCGTTTGAGATGTAAAAAGTC	0						5'	New	gp4a	...((((((.((.(((((((.((((((((((((((((((.....))..))))))))))))))))..)))).))).)).))))))..........(((...(((((((((((...(((((((((((((((((........)))))))))))))))))..(((((((....)))))))...........)))))))))))...)))........	81	44.8	-96.9	1	0	0	0	0.5	0	0	0	0.425413	low
	87	107	PC-3p-2284926_1	GAACCGTTTGAGATGTAAAAAGTC	24	gi414883281	+	153837822	153838033	aaatcacAATCGATTCTAATTGAGAACCGCTtgtgatacgaatagtgcatcacaggcggttttttcattacggaccgtttgtgaaacaaatcgagcaccacaagcggtttgtatttcggaccgcttgtgatactaatacatcacaggcggtccgaatagcctgggacatcccaggcggttttctatccGAACCGTTTGAGATGTAAAAAGTC	0						3'	New	gp4a	...((((((.((.(((((((.((((((((((((((((((.....))..))))))))))))))))..)))).))).)).))))))..........(((...(((((((((((...(((((((((((((((((........)))))))))))))))))..(((((((....)))))))...........)))))))))))...)))........	81	44.8	-96.9	1	0	1	0	1	0	0.985844	0	0.850827	low
	88	108	PC-5p-2850037_1	ATTGGCGCCGAGGTAACACACATC	24	gi408832077	+	201110572	201110848	cgaccaacttttttgaattttagccttttttgagttttttttgcacaactatgccctttacagtttcattttaaaaaatggaccccaacctcggcgccatcatcATTGGCGCCGAGGTAACACACATCgacgccagttccattggcgccactatgtgtTACCTCGGCGCCAATGATGACGGCgccgaggtaagggtccattttttgaaatgaaactacaaagggtataattgtgcaaaagaaatcctaaaagggctaaaatgcaaaaaagttgggcg	0						5'	New	gp4a	((.((((((((((((.((((((((((((((...(((((((((((((((.((((((((((..((((((((((((((((((((((((..(((((((((((.(((((((((((((((((((((((((......(((((((...)))))))......))))))))))))))))))))))))).)))))))))))..))))))))))))))))))))))))..)))))))))).)))))))))))))))...)))))))))))))).)))))))))))).))	277	43.3	-187.2	1.6	0	0	0	0.5	0	0	0	0.425413	low
	88	109	PC-3p-2116700_1	TACCTCGGCGCCAATGATGACGGC	24	gi408832077	+	201110572	201110848	cgaccaacttttttgaattttagccttttttgagttttttttgcacaactatgccctttacagtttcattttaaaaaatggaccccaacctcggcgccatcatcATTGGCGCCGAGGTAACACACATCgacgccagttccattggcgccactatgtgtTACCTCGGCGCCAATGATGACGGCgccgaggtaagggtccattttttgaaatgaaactacaaagggtataattgtgcaaaagaaatcctaaaagggctaaaatgcaaaaaagttgggcg	0						3'	New	gp4a	((.((((((((((((.((((((((((((((...(((((((((((((((.((((((((((..((((((((((((((((((((((((..(((((((((((.(((((((((((((((((((((((((......(((((((...)))))))......))))))))))))))))))))))))).)))))))))))..))))))))))))))))))))))))..)))))))))).)))))))))))))))...)))))))))))))).)))))))))))).))	277	43.3	-187.2	1.6	1	0	0	0	0.948759	0	0	0	low
	89	108	PC-5p-2850037_1	ATTGGCGCCGAGGTAACACACATC	24	gi414875515	+	220810516	220810664	ttaatttcaaaaaatggaccctaacctcggcgccatcatcATTGGCGCCGAGGTAACACACATCgacgccagtatcattggcgccactatgtgttacctcggcgCCAATGATGACGGCGCCGAGGTaagggtccattttttgaaatgaa	0						5'	New	gp4a	...(((((((((((((((((((.(((((((((((.(((((((((((((((((((((((((......(((((((...)))))))......))))))))))))))))))))))))).))))))))))).)))))))))))))))))))...	143	49.7	-114.5	1.5	0	0	0	0.5	0	0	0	0.425413	low
	89	110	PC-3p-1441020_1	CCAATGATGACGGCGCCGAGGT	22	gi414875515	+	220810516	220810664	ttaatttcaaaaaatggaccctaacctcggcgccatcatcATTGGCGCCGAGGTAACACACATCgacgccagtatcattggcgccactatgtgttacctcggcgCCAATGATGACGGCGCCGAGGTaagggtccattttttgaaatgaa	0						3'	New	gp4a	...(((((((((((((((((((.(((((((((((.(((((((((((((((((((((((((......(((((((...)))))))......))))))))))))))))))))))))).))))))))))).)))))))))))))))))))...	143	49.7	-114.5	1.5	0	0	0	1	0	0	0	0.850827	low
	90	111	PC-5p-1016807_1	GGCGGCAGAGAAACGGACGCGC	22	gi414584696	-	70287168	70287359	GGCGACAGAGAAACGGACGCGCgctggtgaaaatgaaacggcgcgcgggtcggatccgcgttaaaacgccttacctccgacggctctgtacgaggccgtcggagataaccactatttccgagcgccggttgtggccgtcggacataaccttATCTCCGACGGCCTCGTACAGAGCcgtcggagataaggagg	0						5'	New	gp4a	.(((.....((..(((.(((((((((............)))))))))..)))..))))).........(((((.((((((((((((((((((((((((((((((((((....(((.(((((..((((....))))..))))).)))...)))))))))))))))))))))))))))))))))).)))))...	58	60.4	-118.8	1	0	0	0.5	0	0	0	0.621139	0	low
	90	112	PC-3p-238002_5	ATCTCCGACGGTCTCGTACAGAGC	24	gi414584696	-	70287168	70287359	GGCGACAGAGAAACGGACGCGCgctggtgaaaatgaaacggcgcgcgggtcggatccgcgttaaaacgccttacctccgacggctctgtacgaggccgtcggagataaccactatttccgagcgccggttgtggccgtcggacataaccttATCTCCGACGGCCTCGTACAGAGCcgtcggagataaggagg	0						3'	New	gp4a	.(((.....((..(((.(((((((((............)))))))))..)))..))))).........(((((.((((((((((((((((((((((((((((((((((....(((.(((((..((((....))))..))))).)))...)))))))))))))))))))))))))))))))))).)))))...	58	60.4	-118.8	1	3	1.5	0	0.5	2.84628	1.47877	0	0.425413	low
	91	111	PC-5p-1016807_1	GGCGGCAGAGAAACGGACGCGC	22	gi414864194	-	267400986	267401189	GGCGGCAGAGAAACAGACGCGCgggtgaaaatgaaaggcgcgcgggtcggatccgcgttaaaaagccttatctccgacggctctgtacgaggccgtcggagataaccactatttccgagcgccggttgtggccgtcggacataaccttATCTCCGACGGCCTCGTACAGAGCcgtcggagataaggaggccgtcggatgtttgt	0						5'	New	gp4a	((((((.........(((.((((.((...........)).)))).))).................((((((((((((((((((((((((((((((((((((((((....(((.(((((..((((....))))..))))).)))...))))))))))))))))))))))))))))))))))))))))..))))))..........	33	58.8	-124.3	1	0	0	0.5	0	0	0	0.621139	0	low
	91	112	PC-3p-238002_5	ATCTCCGACGGTCTCGTACAGAGC	24	gi414864194	-	267400986	267401189	GGCGGCAGAGAAACAGACGCGCgggtgaaaatgaaaggcgcgcgggtcggatccgcgttaaaaagccttatctccgacggctctgtacgaggccgtcggagataaccactatttccgagcgccggttgtggccgtcggacataaccttATCTCCGACGGCCTCGTACAGAGCcgtcggagataaggaggccgtcggatgtttgt	0						3'	New	gp4a	((((((.........(((.((((.((...........)).)))).))).................((((((((((((((((((((((((((((((((((((((((....(((.(((((..((((....))))..))))).)))...))))))))))))))))))))))))))))))))))))))))..))))))..........	33	58.8	-124.3	1	3	1.5	0	0.5	2.84628	1.47877	0	0.425413	low
	92	113	PC-5p-2604871_1	ATCGGCTAATTTTACGAAGAACCC	24	gi408831909	-	109083630	109083867	agggaacgtatctggtgctcaaaggggtaccatgctcatgtgcacattttaaatctggtgcatccatcttacattcaacggcACCGGCTAATTTTACGAAGAACCCcttccaccaggggacgaaggtggaaagggtgcttcacaaaattggtgctgctgttagatgtaagatggatacaccagatttaaaatgtgcacatGAGCACGGTACCCCTTTGAGCACCagatacgttctacc	0						5'	New	gp4a	..(((((((((((((((((((((((((((((.((((((((((((((((((((((((((((.(((((((((((((..(((((((.((.((((((((..((((.((((.(((((((..........))))))).)))).))))..)))))))))).)))))))..))))))))))))).)))))))))))))))))))))))))))).)))))))))))))))))))))))))))))...	233	47.1	-171.4	1.5	0	0.5	1.5	0	0	0.492922	1.86342	0	low
	92	114	PC-3p-230952_5	AAGCACGGTACCCCTTTGAGCACC	24	gi408831909	-	109083630	109083867	agggaacgtatctggtgctcaaaggggtaccatgctcatgtgcacattttaaatctggtgcatccatcttacattcaacggcACCGGCTAATTTTACGAAGAACCCcttccaccaggggacgaaggtggaaagggtgcttcacaaaattggtgctgctgttagatgtaagatggatacaccagatttaaaatgtgcacatGAGCACGGTACCCCTTTGAGCACCagatacgttctacc	0						3'	New	gp4a	..(((((((((((((((((((((((((((((.((((((((((((((((((((((((((((.(((((((((((((..(((((((.((.((((((((..((((.((((.(((((((..........))))))).)))).))))..)))))))))).)))))))..))))))))))))).)))))))))))))))))))))))))))).)))))))))))))))))))))))))))))...	233	47.1	-171.4	1.5	0	1	4	1.5	0	0.985844	4.96911	1.27624	low
	93	113	PC-5p-2604871_1	ATCGGCTAATTTTACGAAGAACCC	24	gi414584696	-	45777104	45777336	tctgcgtatctggtgctcaaaggggtaccgtgctcatgtgcacattttaaatctggtgcatccatcttacattcaacggcACCGGCTAATTTTACGAAGAACCCcttccaccaggggacgaaggtggaaggggtgcttcacaaaattggtGCTGCTGTTAGATGTAAGATGGATgcaccagatttaaaatgtgcacatgagcaccgtacccctttgagcaccagatacgtgca	0						5'	New	gp4a	...(((((((((((((((((((((((((.(((((((((((((((((((((((((((((((((((((((((((..(((((((.((.((((((((..((((.((((((((((((..........)))))))))))).))))..)))))))))).)))))))..))))))))))))))))))))))))))))))))))))))))))).)))))))))))))))))))))))))...	227	48.5	-178.7	1.6	0	0.5	1.5	0	0	0.492922	1.86342	0	low
	93	115	PC-3p-506671_2	GCTGCTGTTAGATGTAAGATGGAT	24	gi414584696	-	45777104	45777336	tctgcgtatctggtgctcaaaggggtaccgtgctcatgtgcacattttaaatctggtgcatccatcttacattcaacggcACCGGCTAATTTTACGAAGAACCCcttccaccaggggacgaaggtggaaggggtgcttcacaaaattggtGCTGCTGTTAGATGTAAGATGGATgcaccagatttaaaatgtgcacatgagcaccgtacccctttgagcaccagatacgtgca	0						3'	New	gp4a	...(((((((((((((((((((((((((.(((((((((((((((((((((((((((((((((((((((((((..(((((((.((.((((((((..((((.((((((((((((..........)))))))))))).))))..)))))))))).)))))))..))))))))))))))))))))))))))))))))))))))))))).)))))))))))))))))))))))))...	227	48.5	-178.7	1.6	1	0	2	2	0.948759	0	2.48455	1.70165	low
	94	116	PC-5p-2721070_1	CGTGCAAACTTTTAATCTGAACT	23	gi408832077	+	140317497	140317737	aacgtatctggtgcaaaccaaccccttcgtgtaacCGTGCAAACTTTTAATCTGAACTacatgatgttgatccaaagggacgtgcggggggagtgggagggggatttgaaaaagtgtgattagcagtgggtggttaagtgtaaaattatccACGCCCCTGTGTCCCTTAGATCAAcatcatgtggcccagattagaagtttgcacggttacacggaggggttggtttgcaccagatacatt	0						5'	New	gp4a	...(((((((((((((((((((((((((((((((((((((((((((((((((((..((((((((((((((((..(((((((..(((((((.............((((....))))..........((((((..((........))..)))))).)))))))))))))).))))))))))))))))..)))))))))))))))))))))))))))))))))))))))))))))))))))...	235	47.3	-158	1.4	0	0	0	0.5	0	0	0	0.425413	low
	94	117	PC-3p-1185200_1	ACGCCCCTGTGTCCTTTAGATCAA	24	gi408832077	+	140317497	140317737	aacgtatctggtgcaaaccaaccccttcgtgtaacCGTGCAAACTTTTAATCTGAACTacatgatgttgatccaaagggacgtgcggggggagtgggagggggatttgaaaaagtgtgattagcagtgggtggttaagtgtaaaattatccACGCCCCTGTGTCCCTTAGATCAAcatcatgtggcccagattagaagtttgcacggttacacggaggggttggtttgcaccagatacatt	0						3'	New	gp4a	...(((((((((((((((((((((((((((((((((((((((((((((((((((..((((((((((((((((..(((((((..(((((((.............((((....))))..........((((((..((........))..)))))).)))))))))))))).))))))))))))))))..)))))))))))))))))))))))))))))))))))))))))))))))))))...	235	47.3	-158	1.4	0	1	0	0	0	0.985844	0	0	low
	95	116	PC-5p-2721070_1	CGTGCAAACTTTTAATCTGAACT	23	gi408832077	+	155961010	155961181	cttCGTGCAAACTTTTAATCTGAACTacatgatgttgatttaaggggacgcaaggaggagggggatttgaaaaaaagtatgattagcagtgggcggttaattgtAAAATTATCCACGTCCCTGCGTCTattggatcaacatcatgtggttcagattagaagtttgcacggtt	0						5'	New	gp4a	..(((((((((((((((((((((((((((((((((((((..((..(((((((.(((...((..(((((.........((..((((((........))))))..)))))))..))...))).))))))).))..)))))))))))))))))))))))))))))))))))))..	168	40.7	-87.9	1.3	0	0	0	0.5	0	0	0	0.425413	low
	95	118	PC-3p-1882281_1	AAAATTATCCACGTCCCTGCGTTT	24	gi408832077	+	155961010	155961181	cttCGTGCAAACTTTTAATCTGAACTacatgatgttgatttaaggggacgcaaggaggagggggatttgaaaaaaagtatgattagcagtgggcggttaattgtAAAATTATCCACGTCCCTGCGTCTattggatcaacatcatgtggttcagattagaagtttgcacggtt	0						3'	New	gp4a	..(((((((((((((((((((((((((((((((((((((..((..(((((((.(((...((..(((((.........((..((((((........))))))..)))))))..))...))).))))))).))..)))))))))))))))))))))))))))))))))))))..	168	40.7	-87.9	1.3	0	0	0	1	0	0	0	0.850827	low
	96	119	PC-5p-2696319_1	ATGATTTAGGACGAAGGTCATC	22	gi414584696	+	190433279	190433418	taaggtccttcgtccttcgaaacattatgtcccttcgggaaataATGATTTAGGACGAAGGTCATCatagacataccttcgggaatataataagtaatgccgaagggttcatataaagcaTGAAATACAAACATCAACAT	0						5'	New	gp4a	...((.((((((((((..(((.((((((.((((...)))).)))))).)))))))))))))))............(((((((...(((.....)))...))))))).(((((.......)))))................	60	37.1	-40.5	0.8	0	0.5	0	0	0	0.492922	0	0	low
	96	120	PC-3p-2851129_1	TGAAATACAAACATCAACAT	20	gi414584696	+	190433279	190433418	taaggtccttcgtccttcgaaacattatgtcccttcgggaaataATGATTTAGGACGAAGGTCATCatagacataccttcgggaatataataagtaatgccgaagggttcatataaagcaTGAAATACAAACATCAACAT	0						3'	New	gp4a	...((.((((((((((..(((.((((((.((((...)))).)))))).)))))))))))))))............(((((((...(((.....)))...))))))).(((((.......)))))................	60	37.1	-40.5	0.8	1	0	0	0	0.948759	0	0	0	low
	97	119	PC-5p-2696319_1	ATGATTTAGGACGAAGGTCATC	22	gi414584696	+	190446982	190447131	taaggtccttcgtccttcgaaacattatgtcccttcgggaaataATGATTTAGGACGAAGGTCATCatagacataccttcgggaatataataagtaatgccgaagggttcatataaagcatgaaatacaAACATCAACATAAAATCATTT	0						5'	New	gp4a	...((.((((((((((..(((.((((((.((((...)))).)))))).)))))))))))))))............(((((((...(((.....)))...))))))).(((((.......)))))..........................	60	35.3	-40.5	0.8	0	0.5	0	0	0	0.492922	0	0	low
	97	121	PC-3p-2139921_1	AACATCAACATAAAATCATTT	21	gi414584696	+	190446982	190447131	taaggtccttcgtccttcgaaacattatgtcccttcgggaaataATGATTTAGGACGAAGGTCATCatagacataccttcgggaatataataagtaatgccgaagggttcatataaagcatgaaatacaAACATCAACATAAAATCATTT	0						3'	New	gp4a	...((.((((((((((..(((.((((((.((((...)))).)))))).)))))))))))))))............(((((((...(((.....)))...))))))).(((((.......)))))..........................	60	35.3	-40.5	0.8	0	1	0	0	0	0.985844	0	0	low
	98	122	PC-5p-564963_2	CGTGTTTTTTGTTCAGCTGTGCCCT	25	gi408831909	-	148499789	148499963	ctatttaaattagtgcccttagttttagtggtgtgctcacctatacccttagtCGTGTTTTTTGCTCAGCTGTGCCCTtctgttctatAGCACTGGAAGGGCACAGCTGAGAaaaaaacacgactaagggtataagtgagcacaccaccaaaactaagggcaccaatttaaaaaa	0						5'	New	gp4a	...((((((((.((((((((((((((.(((((((((((((.((((((((((((((((((((((.(((((((((((((((((((........)).))))))))))))))))).)))))))))))))))))))))).))))))))))))).)))))))))))))).))))))))...	169	41.7	-126.1	1.7	0	0	0	1	0	0	0	0.850827	low
	98	123	PC-3p-468784_2	AGCACTGAAAGGGCACAGCTGAGA	24	gi408831909	-	148499789	148499963	ctatttaaattagtgcccttagttttagtggtgtgctcacctatacccttagtCGTGTTTTTTGCTCAGCTGTGCCCTtctgttctatAGCACTGGAAGGGCACAGCTGAGAaaaaaacacgactaagggtataagtgagcacaccaccaaaactaagggcaccaatttaaaaaa	0						3'	New	gp4a	...((((((((.((((((((((((((.(((((((((((((.((((((((((((((((((((((.(((((((((((((((((((........)).))))))))))))))))).)))))))))))))))))))))).))))))))))))).)))))))))))))).))))))))...	169	41.7	-126.1	1.7	3	0	0	0	2.84628	0	0	0	low
	99	122	PC-5p-564963_2	CGTGTTTTTTGTTCAGCTGTGCCCT	25	gi408832077	-	122230021	122230231	tatggaaaaagatgtggttttttaaattggtgccttcaattttggtggtgtgctcacctatacccttagtCGTGTTTTTTGTTCAGCTGTGCCCTtccagtgctATAAAACAGAAGGGCACAGTTGAGaaaaaacacgacaaagggtataggtgagcacaccaccaaaactgagagcaccaacttaaaaaccccgtgttgtggtttcctag	0						5'	New	gp4a	...(((((..((..(((.(((((((.(((((((..(((.((((((((((((((((((((((((((((.((((((((((((.((((((((((((((((..((........)).)))))))))))))))))))))))))))).)))))))))))))))))))))))))))).)))..))))))).)))))))..)))..))....)))))...	205	42.7	-131.8	1.5	0	0	0	1	0	0	0	0.850827	low
	99	124	PC-3p-1489648_1	ATAAAACAGAAGGGCACAGTTGAG	24	gi408832077	-	122230021	122230231	tatggaaaaagatgtggttttttaaattggtgccttcaattttggtggtgtgctcacctatacccttagtCGTGTTTTTTGTTCAGCTGTGCCCTtccagtgctATAAAACAGAAGGGCACAGTTGAGaaaaaacacgacaaagggtataggtgagcacaccaccaaaactgagagcaccaacttaaaaaccccgtgttgtggtttcctag	0						3'	New	gp4a	...(((((..((..(((.(((((((.(((((((..(((.((((((((((((((((((((((((((((.((((((((((((.((((((((((((((((..((........)).)))))))))))))))))))))))))))).)))))))))))))))))))))))))))).)))..))))))).)))))))..)))..))....)))))...	205	42.7	-131.8	1.5	0	0	1	1	0	0	1.24228	0.850827	low
	100	125	PC-5p-596653_2	TTACTCGGCGCCGTAGCCTGTGGC	24	gi414864194	+	261957970	261958185	TTACTCGGCGCCGTAGCCTGTGGCgtcgaggtaacacagctcggcgccataggctatggcgccgaggtatgtgccgcgttggcataaatggacgtcgtggcgccgacgtggtaccgagctcggcgccatagatcttggcgccgagctccattctgtacagaaaacttgtctagctcagttggtaaaatacaaGGCTTTTAAACTTGTGGTCGTGGG	0						5'	New	gp4a	...(((((((((((((((((((((((((((.........)))))))))))))))))))))))))))(((((((((((((((((....(((.....)))...))))))))))))).(((((((((((((.......)))))))))))))......)))).((..((..((..((((...(((........))))))).....))..))..)).....	63	56.5	-119.1	1	0	0	0.5	0.5	0	0	0.621139	0.425413	low
	100	126	PC-3p-1835024_1	GGCTTTTAAACTTGTGGTCGTGGG	24	gi414864194	+	261957970	261958185	TTACTCGGCGCCGTAGCCTGTGGCgtcgaggtaacacagctcggcgccataggctatggcgccgaggtatgtgccgcgttggcataaatggacgtcgtggcgccgacgtggtaccgagctcggcgccatagatcttggcgccgagctccattctgtacagaaaacttgtctagctcagttggtaaaatacaaGGCTTTTAAACTTGTGGTCGTGGG	0						3'	New	gp4a	...(((((((((((((((((((((((((((.........)))))))))))))))))))))))))))(((((((((((((((((....(((.....)))...))))))))))))).(((((((((((((.......)))))))))))))......)))).((..((..((..((((...(((........))))))).....))..))..)).....	63	56.5	-119.1	1	0	0	0	1	0	0	0	0.850827	low
	101	125	PC-5p-596653_2	TTACTCGGCGCCGTAGCCTGTGGC	24	gi414875515	+	94141067	94141289	TTACTCGGCGCCGTAGCCTGTGGCgccaaggtaacacagctcggcgccataggctatggcgccgaggtacgtgctgcgttggcacaaatgaacgtcgtggcgccgacgtggtaccgagctcggcgccatagatcatggcgccgagctctattctgtatagaaaacttgtctagctcagttggtaaaatacaacgctcttaaactTTTGGTCGTGGGTTCGAGC	0						5'	New	gp4a	...((((((((((((((((((((((((..(((......))).))))))))))))))))))))))))....((((..(((((((....(((.....)))...)))))))..)))).((((((((((((((.....))))))))))))))..((((....))))..........((((.((((........)))).(((....((.....))...)))...))))	63	55.6	-117.2	0.9	0	0	0.5	0.5	0	0	0.621139	0.425413	low
	101	127	PC-3p-1577302_1	TTTGGTCGTGGGTTCGTGC	19	gi414875515	+	94141067	94141289	TTACTCGGCGCCGTAGCCTGTGGCgccaaggtaacacagctcggcgccataggctatggcgccgaggtacgtgctgcgttggcacaaatgaacgtcgtggcgccgacgtggtaccgagctcggcgccatagatcatggcgccgagctctattctgtatagaaaacttgtctagctcagttggtaaaatacaacgctcttaaactTTTGGTCGTGGGTTCGAGC	0						3'	New	gp4a	...((((((((((((((((((((((((..(((......))).))))))))))))))))))))))))....((((..(((((((....(((.....)))...)))))))..)))).((((((((((((((.....))))))))))))))..((((....))))..........((((.((((........)))).(((....((.....))...)))...))))	63	55.6	-117.2	0.9	0	0	1	0	0	0	1.24228	0	low
	102	128	PC-5p-693747_2	TGCACATTTTAAATTTGGGACT	22	gi408831499	+	30051279	30051504	acatatcttgtgctcaaaggggtactgtgctcatgTGCACATTTTAAATTTGGGACTttcatcttgaatctaacagcagcaccacttttatgaaaatcccctcccaccatgggagcgaggtgaaagggtttctttataaaattgctgctgctgTGAGATGCAAGATGAATGTCCcaaatttaaaatgtgcatgtgagcacagcaactctttgagcaccggatacgt	0						5'	New	gp4a	((.((((..((((((((((((...(((((((((..(((((((((((((((((((((.(((((((((.((((.(((((((((.((.(((((((((....((((..((((..(....)..))))..))))....))))))))).)).))))))))).)))).))))))))).)))))))))))))))))))))..)))))))))...))))))))))))..)))).))	226	42.5	-133.2	1.4	2	3	0	3	1.89752	2.95753	0	2.55248	low
	102	129	PC-3p-141324_12	TGAGATGCAAGATGAATGTCC	21	gi408831499	+	30051279	30051504	acatatcttgtgctcaaaggggtactgtgctcatgTGCACATTTTAAATTTGGGACTttcatcttgaatctaacagcagcaccacttttatgaaaatcccctcccaccatgggagcgaggtgaaagggtttctttataaaattgctgctgctgTGAGATGCAAGATGAATGTCCcaaatttaaaatgtgcatgtgagcacagcaactctttgagcaccggatacgt	0						3'	New	gp4a	((.((((..((((((((((((...(((((((((..(((((((((((((((((((((.(((((((((.((((.(((((((((.((.(((((((((....((((..((((..(....)..))))..))))....))))))))).)).))))))))).)))).))))))))).)))))))))))))))))))))..)))))))))...))))))))))))..)))).))	226	42.5	-133.2	1.4	4	1	8	7	3.79503	0.985844	9.93822	5.95579	low
	103	128	PC-5p-693747_2	TGCACATTTTAAATTTGGGACT	22	gi408831499	-	30051405	30051645	aaagggcgacgtatccggtgctcaaagagttgctgtgctcacaTGCACATTTTAAATTTGGGACAttcatcttgcatctcacagcagcagcaattttataaagaaaccctttcacctcgctcccatggtgggaggggattttcATAAAAGTGGTGCTGCTgttagattcaagatgaaagtcccaaatttaaaatgtgcacatgagcacagtacccctttgagcacaagatatgttcccatc	0						5'	New	gp4a	...(((.((((((((..((((((((((...(((((((((((..(((((((((((((((((((((.(((((((((.((((.(((((((((.((.((((((.((((..((((..((((..........))))..))))..)))).)))))).)).))))))))).)))).))))))))).)))))))))))))))))))))..)))))))))))...))))))))))..)))))))))))...	235	43.6	-145.1	1.4	2	3	0	3	1.89752	2.95753	0	2.55248	low
	103	130	PC-3p-2161411_1	ATAAAAGTGGAGCTGCT	17	gi408831499	-	30051405	30051645	aaagggcgacgtatccggtgctcaaagagttgctgtgctcacaTGCACATTTTAAATTTGGGACAttcatcttgcatctcacagcagcagcaattttataaagaaaccctttcacctcgctcccatggtgggaggggattttcATAAAAGTGGTGCTGCTgttagattcaagatgaaagtcccaaatttaaaatgtgcacatgagcacagtacccctttgagcacaagatatgttcccatc	0						3'	New	gp4a	...(((.((((((((..((((((((((...(((((((((((..(((((((((((((((((((((.(((((((((.((((.(((((((((.((.((((((.((((..((((..((((..........))))..))))..)))).)))))).)).))))))))).)))).))))))))).)))))))))))))))))))))..)))))))))))...))))))))))..)))))))))))...	235	43.6	-145.1	1.4	0	0	0.5	0	0	0	0.621139	0	low
	104	131	PC-5p-2158470_1	TTTCAAAAAATGGACCCTTACCTC	24	gi408831491	+	5728364	5728641	tccccagcttttttgcattttagtccttttggggtttcttttgcacaattatgccctttgtagtttcaTTTCAAAAAATGGACCCTTACCTCggcgtcgtcatcattggcgccgaggtaacacatagtggcgccaatggtaCTGGCGTCGATGTGTGTTACCTCGgcgccaatgatgatggcgccgaggttagggtccatttttttgaaatgaaattgtaaagggtatagttgtgcaaaaaaaacccaaaaagggctaaaatccaaaaaagttggtca	0						5'	New	gp4a	...((((((((((((.((((((((((((((.((((((.(((((((((((((((((((((..(((((((((((((((((((((((((.(((((((((((((((((((((((((((((((((((((((..(((((((.......)))))))..))))))))))))))))))))))))))))))))))))))).)))))))))))))).)))))))))))..))))))))))))))))))))).)))))).)))))))))))))).))))))))))))...	272	43.5	-205.1	1.7	0	0.5	0	0	0	0.492922	0	0	low
	104	132	PC-3p-2378586_1	CTGGCGTCGATGTGTGTTACCTCG	24	gi408831491	+	5728364	5728641	tccccagcttttttgcattttagtccttttggggtttcttttgcacaattatgccctttgtagtttcaTTTCAAAAAATGGACCCTTACCTCggcgtcgtcatcattggcgccgaggtaacacatagtggcgccaatggtaCTGGCGTCGATGTGTGTTACCTCGgcgccaatgatgatggcgccgaggttagggtccatttttttgaaatgaaattgtaaagggtatagttgtgcaaaaaaaacccaaaaagggctaaaatccaaaaaagttggtca	0						3'	New	gp4a	...((((((((((((.((((((((((((((.((((((.(((((((((((((((((((((..(((((((((((((((((((((((((.(((((((((((((((((((((((((((((((((((((((..(((((((.......)))))))..))))))))))))))))))))))))))))))))))))))).)))))))))))))).)))))))))))..))))))))))))))))))))).)))))).)))))))))))))).))))))))))))...	272	43.5	-205.1	1.7	0	0	0	1	0	0	0	0.850827	low
	105	133	PC-5p-1579871_1	CGTCATCATTGGCGCCGAGGTAAC	24	gi408832102	+	42392738	42393014	accccaacttttttgcattttagcccttttgaggtttcttttgcacaattatgccctttgtagtttcatttcaaaaaatggacccttacctcggcgcCGTCATCATTGGCGCCGAGGTAACacatagtggcgccaatggtaCTGGCGTCGATGTGTGTTACCTCGgcgccaatgatgatggcgccgaggttagggtccattttttgaaatgaaattgtaaagggtatagttgtgcaaaaaaaacccaaaaagggctaaaatccaaaaaagttggtca	0						5'	New	gp4a	...((((((((((((.((((((((((((((..(((((.(((((((((((((((((((((..(((((((((((((((((((((((((.(((((((((((((((((((((((((((((((((((((((..(((((((.......)))))))..))))))))))))))))))))))))))))))))))))))).)))))))))))))))))))))))))..))))))))))))))))))))).)))))..)))))))))))))).))))))))))))...	271	43.7	-211.2	1.7	0	0	1	0	0	0	1.24228	0	low
	105	132	PC-3p-2378586_1	CTGGCGTCGATGTGTGTTACCTCG	24	gi408832102	+	42392738	42393014	accccaacttttttgcattttagcccttttgaggtttcttttgcacaattatgccctttgtagtttcatttcaaaaaatggacccttacctcggcgcCGTCATCATTGGCGCCGAGGTAACacatagtggcgccaatggtaCTGGCGTCGATGTGTGTTACCTCGgcgccaatgatgatggcgccgaggttagggtccattttttgaaatgaaattgtaaagggtatagttgtgcaaaaaaaacccaaaaagggctaaaatccaaaaaagttggtca	0						3'	New	gp4a	...((((((((((((.((((((((((((((..(((((.(((((((((((((((((((((..(((((((((((((((((((((((((.(((((((((((((((((((((((((((((((((((((((..(((((((.......)))))))..))))))))))))))))))))))))))))))))))))))).)))))))))))))))))))))))))..))))))))))))))))))))).)))))..)))))))))))))).))))))))))))...	271	43.7	-211.2	1.7	0	0	0	1	0	0	0	0.850827	low
	106	134	PC-5p-261157_5	AGGGGTTTAAATCTCTGCCTAGCC	24	gi408831491	-	130366307	130366442	tttggggcttgttcggttagaccaatccagagggggattgaAGGGGTTTAAATCCCTGCCTAGCCATTTTTGACTAGACGGGGAtttaaacctctccaatccccctctggattggtctaagcgaacatgcccttga	0						5'	New	gp4a	...(((((.((((((.((((((((((((((((((((((((.(((((((((((((((((.((((.((....)).)))).))))))))))))))))).)))))))))))))))))))))))).)))))).)))))...	130	49.3	-103.3	1.5	0	0	0.5	3	0	0	0.621139	2.55248	low
	106	135	PC-3p-1301093_1	TAGCCATTTTTGACTAGACAGGGA	24	gi408831491	-	130366307	130366442	tttggggcttgttcggttagaccaatccagagggggattgaAGGGGTTTAAATCCCTGCCTAGCCATTTTTGACTAGACGGGGAtttaaacctctccaatccccctctggattggtctaagcgaacatgcccttga	0						3'	New	gp4a	...(((((.((((((.((((((((((((((((((((((((.(((((((((((((((((.((((.((....)).)))).))))))))))))))))).)))))))))))))))))))))))).)))))).)))))...	130	49.3	-103.3	1.5	0	0.5	0	1	0	0.492922	0	0.850827	low
	107	134	PC-5p-261157_5	AGGGGTTTAAATCTCTGCCTAGCC	24	gi408832102	+	159275260	159275403	ccacttgagggcttgttcgtttagatcaatccagagagggattggAGGGGTTTAAATCCCTGCCTAGCCatttttgactagacggggATTTAAACCCCTACAATCCCCCTCtggattggtctaagcgaacacgccctgaaggtt	0						5'	New	gp4a	...(((.(((((.(((((((((((((((((((((((.(((((((.(((((((((((((((((.((((.((....)).)))).))))))))))))))))).))))))).))))))))))))))))))))))).))))).)))...	138	49.3	-103.9	1.5	0	0	0.5	3	0	0	0.621139	2.55248	low
	107	136	PC-3p-1177593_1	ATTTAAACCCCTACAATCCCCCTC	24	gi408832102	+	159275260	159275403	ccacttgagggcttgttcgtttagatcaatccagagagggattggAGGGGTTTAAATCCCTGCCTAGCCatttttgactagacggggATTTAAACCCCTACAATCCCCCTCtggattggtctaagcgaacacgccctgaaggtt	0						3'	New	gp4a	...(((.(((((.(((((((((((((((((((((((.(((((((.(((((((((((((((((.((((.((....)).)))).))))))))))))))))).))))))).))))))))))))))))))))))).))))).)))...	138	49.3	-103.9	1.5	1	0	0	0	0.948759	0	0	0	low
	108	137	PC-5p-2706184_1	ATGGAGGATTGATGCACATGGTGC	24	gi408831849	-	40388018	40388248	ggtgcacATGGAGGATTGGTGCACATGGTGCacatattaaatcaacatcactcattttaaatctaatgtctctagttatcattcaatttacaaataacaccttccaccattacacaccaccacgttggagggtgtccttagcaaaatataccaaacaactagAGACGTTAGATCTAAAATGAGTGGtgatgatttaatatgtgcaccatgtgcaccaatcttccatgtgca	0						5'	New	gp4a	..((((((((((((((((((((((((((((((((((((((((((.((((((((((((((.(((((((((((((((((...................((((((((((...................))))))))))...((......))........))))))))))))))))).)))))))))))))).))))))))))))))))))))))))))))))))))))))))))	229	38.5	-133.8	1.5	0	0	0	0.5	0	0	0	0.425413	low
	108	138	PC-3p-2235593_1	AGACGTTAGACCTAAAATGAGTGG	24	gi408831849	-	40388018	40388248	ggtgcacATGGAGGATTGGTGCACATGGTGCacatattaaatcaacatcactcattttaaatctaatgtctctagttatcattcaatttacaaataacaccttccaccattacacaccaccacgttggagggtgtccttagcaaaatataccaaacaactagAGACGTTAGATCTAAAATGAGTGGtgatgatttaatatgtgcaccatgtgcaccaatcttccatgtgca	0						3'	New	gp4a	..((((((((((((((((((((((((((((((((((((((((((.((((((((((((((.(((((((((((((((((...................((((((((((...................))))))))))...((......))........))))))))))))))))).)))))))))))))).))))))))))))))))))))))))))))))))))))))))))	229	38.5	-133.8	1.5	0	0	0	0.5	0	0	0	0.425413	low
	109	137	PC-5p-2706184_1	ATGGAGGATTGATGCACATGGTGC	24	gi408831909	-	63167919	63168149	ggtgcacATGGAGGATTGGTGCACATGGTGCacatattaaatcaccatcactcattttaaatctaatgtctctagttgatcattcaatttacaaataacaccttccaccattacacaccaccacgttggagggtgtccttagcaaaatataccaaacaactagAGACGTTAGATCTAAAATGAGTGGtgatgatttaatatgtgcaccatgtgcaccaatcttccatgtgc	0						5'	New	gp4a	...(((((((((((((((((((((((((((((((((((((((((.((((((((((((((.((((((((((((((((((........((((.......((((((((((...................))))))))))........))))........)))))))))))))))))).)))))))))))))).)))))))))))))))))))))))))))))))))))))))))	228	39.4	-135.2	1.5	0	0	0	0.5	0	0	0	0.425413	low
	109	138	PC-3p-2235593_1	AGACGTTAGACCTAAAATGAGTGG	24	gi408831909	-	63167919	63168149	ggtgcacATGGAGGATTGGTGCACATGGTGCacatattaaatcaccatcactcattttaaatctaatgtctctagttgatcattcaatttacaaataacaccttccaccattacacaccaccacgttggagggtgtccttagcaaaatataccaaacaactagAGACGTTAGATCTAAAATGAGTGGtgatgatttaatatgtgcaccatgtgcaccaatcttccatgtgc	0						3'	New	gp4a	...(((((((((((((((((((((((((((((((((((((((((.((((((((((((((.((((((((((((((((((........((((.......((((((((((...................))))))))))........))))........)))))))))))))))))).)))))))))))))).)))))))))))))))))))))))))))))))))))))))))	228	39.4	-135.2	1.5	0	0	0	0.5	0	0	0	0.425413	low
	110	139	PC-5p-247882_6	TAAATCGTGAGTGTTCCTTCT	21	gi408831909	+	91521248	91521478	agcgggaacgtatctcatgctcacgcgatgtccgtgctcatgtgagcacttTAAATCGTGAGTGTTCCTTCTtaatccaacgattagtgttttttattcacttaagccctcccACCTCAACGATGAGTGTTCCTGGCcagcagcctgatcattggattaagaagaaacactcacgatttaaattgctcacatgagcacggatgtcgcgtgagcacgagatacgttcccttt	0						5'	New	gp4a	...(((((((((((((.(((((((((((..((((((((((((((((((.(((((((((((((((((.(((((((((((((.((((((.(((..(((......)))(((.....((((((....)))).))....)))....))))))))).))))))))))))).))))))))))))))))).))))))))))))))))))..))))))))))).)))))))))))))...	225	46.3	-147.2	1.4	1	2	0	0	0.948759	1.97169	0	0	low
	110	140	PC-3p-951436_1	ACCTCAACGATGAGTGTTCCTGGC	24	gi408831909	+	91521248	91521478	agcgggaacgtatctcatgctcacgcgatgtccgtgctcatgtgagcacttTAAATCGTGAGTGTTCCTTCTtaatccaacgattagtgttttttattcacttaagccctcccACCTCAACGATGAGTGTTCCTGGCcagcagcctgatcattggattaagaagaaacactcacgatttaaattgctcacatgagcacggatgtcgcgtgagcacgagatacgttcccttt	0						3'	New	gp4a	...(((((((((((((.(((((((((((..((((((((((((((((((.(((((((((((((((((.(((((((((((((.((((((.(((..(((......)))(((.....((((((....)))).))....)))....))))))))).))))))))))))).))))))))))))))))).))))))))))))))))))..))))))))))).)))))))))))))...	225	46.3	-147.2	1.4	0.5	1	0	0.5	0.474379	0.985844	0	0.425413	low
	111	139	PC-5p-247882_6	TAAATCGTGAGTGTTCCTTCT	21	gi408832077	+	204100445	204100675	ttagggaacgtatctcgtactcacgcgatgtccgtgctcatgtgagcacttTAAATCGTGAGTGTTCCTTCTtaatccaacgattagtgctttttattcacttaagccctcccacttcaacgatgagtgttcctgactagcagcctgatcgttagattaAGAAGGAACACTCACGATTTAAAGtgcttacatgagcacggacgtcgtgtgagcaccagatacgttcccagt	0						5'	New	gp4a	...((((((((((((.((.((((((((((((((((((((((((((((((((((((((((((((((((((((((((((.(((((((((((((..(((..((((((...................))))))....)))..))))..))))))))).)))))))))))))))))))))))))))))))))))))))))))))))))))))))))).)).))))))))))))...	225	45.5	-152.7	1.5	1	2	0	0	0.948759	1.97169	0	0	low
	111	141	PC-3p-485853_2	AGAAGGAACACTCACGATTTAAAG	24	gi408832077	+	204100445	204100675	ttagggaacgtatctcgtactcacgcgatgtccgtgctcatgtgagcacttTAAATCGTGAGTGTTCCTTCTtaatccaacgattagtgctttttattcacttaagccctcccacttcaacgatgagtgttcctgactagcagcctgatcgttagattaAGAAGGAACACTCACGATTTAAAGtgcttacatgagcacggacgtcgtgtgagcaccagatacgttcccagt	0						3'	New	gp4a	...((((((((((((.((.((((((((((((((((((((((((((((((((((((((((((((((((((((((((((.(((((((((((((..(((..((((((...................))))))....)))..))))..))))))))).)))))))))))))))))))))))))))))))))))))))))))))))))))))))))).)).))))))))))))...	225	45.5	-152.7	1.5	1	2	0.5	2	0.948759	1.97169	0.621139	1.70165	low
	112	142	PC-5p-2696763_1	TTGGGATCAGTACAGAGTGAGAC	23	gi408831909	+	124736959	124737150	tccggtgacccgaccacctgTTGGGATCAGTACAGAGTGAGACagtgatcaaatatcatcaagttataagcagaagattactgctgtatggaaattactccctccctccctccctccctccctcccaacTTGATGATATTTGATCACTGTCTCactctgtactgatcccaacagtgatcaaatatcatcaag	0						5'	New	gp4a	...(((((...((.((.((((((((((((((((((((((((((((((((((((((((((((((((...(((((.......)))))....(((......))).........................)))))))))))))))))))))))))))))))))))))))))))))))))).)).....)))))...	186	45.3	-101.6	1.2	0.5	0	0	0	0.474379	0	0	0	low
	112	143	PC-3p-1321018_1	TTGATGATATTTGATCACTGTCTC	24	gi408831909	+	124736959	124737150	tccggtgacccgaccacctgTTGGGATCAGTACAGAGTGAGACagtgatcaaatatcatcaagttataagcagaagattactgctgtatggaaattactccctccctccctccctccctccctcccaacTTGATGATATTTGATCACTGTCTCactctgtactgatcccaacagtgatcaaatatcatcaag	0						3'	New	gp4a	...(((((...((.((.((((((((((((((((((((((((((((((((((((((((((((((((...(((((.......)))))....(((......))).........................)))))))))))))))))))))))))))))))))))))))))))))))))).)).....)))))...	186	45.3	-101.6	1.2	0	1	0	0	0	0.985844	0	0	low
	113	142	PC-5p-2696763_1	TTGGGATCAGTACAGAGTGAGAC	23	gi408831909	-	124736877	124737050	tttgatcactgTTGGGATCAGTACAGAGTGAGACagtgatcaaatatcatcaagttgggagggagggagggagggagggagggagtaatttccatacagcagtaatcttctgcttataacTTGATGATATTTGATCACTGTCTCactctgtactgatcccaacaggtggtcggg	0						5'	New	gp4a	..(((((((((((((((((((((((((((((((((((((((((((((((((((((((..(((..((((((...........((((....))))............)))))).))).))))))))))))))))))))))))))))))))))))))))))))))))).))))))..	170	45.4	-107.5	1.4	0.5	0	0	0	0.474379	0	0	0	low
	113	143	PC-3p-1321018_1	TTGATGATATTTGATCACTGTCTC	24	gi408831909	-	124736877	124737050	tttgatcactgTTGGGATCAGTACAGAGTGAGACagtgatcaaatatcatcaagttgggagggagggagggagggagggagggagtaatttccatacagcagtaatcttctgcttataacTTGATGATATTTGATCACTGTCTCactctgtactgatcccaacaggtggtcggg	0						3'	New	gp4a	..(((((((((((((((((((((((((((((((((((((((((((((((((((((((..(((..((((((...........((((....))))............)))))).))).))))))))))))))))))))))))))))))))))))))))))))))))).))))))..	170	45.4	-107.5	1.4	0	1	0	0	0	0.985844	0	0	low
	114	144	PC-5p-630441_2	ATCTCCGACGGCCCTGTACAAGGC	24	gi408832102	-	14627826	14627976	acgtccgacggccttcttATCTCCGACGGCCCTGTACGAGGCcgtcggagataagcttatgtccaacggccgcaaccggctctcggaAATAGCGCTTATCTCCGACGGCCTtgtaccgagccgtcggagataaggttatctccgacggcct	0						5'	New	gp4a	.((((.((..((((...(((((((((((((...(((((((((((((((((((((((((((.(((...(((((....)))))...))).)))).)))))))))))))))))))))))...)))))))))))))))))..))...))))....	146	59.6	-96.8	1.1	1	1	0	0.5	0.948759	0.985844	0	0.425413	low
	114	145	PC-3p-1632410_2	AATAGCGCTTATCTCTGACGGCCT	24	gi408832102	-	14627826	14627976	acgtccgacggccttcttATCTCCGACGGCCCTGTACGAGGCcgtcggagataagcttatgtccaacggccgcaaccggctctcggaAATAGCGCTTATCTCCGACGGCCTtgtaccgagccgtcggagataaggttatctccgacggcct	0						3'	New	gp4a	.((((.((..((((...(((((((((((((...(((((((((((((((((((((((((((.(((...(((((....)))))...))).)))).)))))))))))))))))))))))...)))))))))))))))))..))...))))....	146	59.6	-96.8	1.1	0	1.5	1	2.5	0	1.47877	1.24228	2.12707	low
	115	144	PC-5p-630441_2	ATCTCCGACGGCCCTGTACAAGGC	24	gi414864194	-	246054992	246055135	aaccttATCTCCGACGGCCCTGTACAAGGCcgtcggagataagcgctatttccgagagccggttgcggccgtcggacataagcttatctccgacggcctcgtacagggccgtcggagataaGAAGGCCGTCGGACGTGTCTCCG	0						5'	New	gp4a	...((((((((((((((((((((((.((((((((((((((((((..(((.(((((..((((....))))..))))).))).)))))))))))))))))).)))))))))))))))))))))).((((((.....)).))))...	119	60.4	-106.5	1.2	1	1	0	0.5	0.948759	0.985844	0	0.425413	low
	115	146	PC-3p-2059123_1	GAAGGCCGTCGGACGTGTCTCCT	23	gi414864194	-	246054992	246055135	aaccttATCTCCGACGGCCCTGTACAAGGCcgtcggagataagcgctatttccgagagccggttgcggccgtcggacataagcttatctccgacggcctcgtacagggccgtcggagataaGAAGGCCGTCGGACGTGTCTCCG	0						3'	New	gp4a	...((((((((((((((((((((((.((((((((((((((((((..(((.(((((..((((....))))..))))).))).)))))))))))))))))).)))))))))))))))))))))).((((((.....)).))))...	119	60.4	-106.5	1.2	0.5	0	0	0	0.474379	0	0	0	low
	116	147	PC-5p-404083_3	CACGTGCACATTTTAAATCTG	21	gi408831499	+	121170184	121170368	atccggtgctCACGTGCACATTTTAAATCTGaaacatccatccaacatctaacagaagcaccaattttacaaagaacccctttcacctttttcacttggtgggaggggttcttaatcaaattaactgcagccgctcgatatgagatggatgtctcagattTAAAATGTGTACTTGAGCACCgtac	0						5'	New	gp4a	...(((((((((.(((((((((((((((((((.(((((((((((..(((........(((..(((((....((((((((((..((((..........))))..))))))))))....)))))...)))........))).)).))))))))).))))))))))))))))))).)))))))))...	179	41.6	-91.4	1.2	0.5	0	0	1	0.474379	0	0	0.850827	low
	116	148	PC-3p-99601_21	TAAAATGTGTACTTGAGCACC	21	gi408831499	+	121170184	121170368	atccggtgctCACGTGCACATTTTAAATCTGaaacatccatccaacatctaacagaagcaccaattttacaaagaacccctttcacctttttcacttggtgggaggggttcttaatcaaattaactgcagccgctcgatatgagatggatgtctcagattTAAAATGTGTACTTGAGCACCgtac	0						3'	New	gp4a	...(((((((((.(((((((((((((((((((.(((((((((((..(((........(((..(((((....((((((((((..((((..........))))..))))))))))....)))))...)))........))).)).))))))))).))))))))))))))))))).)))))))))...	179	41.6	-91.4	1.2	4	8.5	0.5	1	3.79503	8.37967	0.621139	0.850827	low
	117	147	PC-5p-404083_3	CACGTGCACATTTTAAATCTG	21	gi408832102	+	182004617	182004834	atctggtcctcaaagtggtacggtgctCACGTGCACATTTTAAATCTGgtgcatccatcttgcattcaacgacaccagcaattttacgaagaacccctcccaccaggggaggaaggtggaaaggggttttcacaaaattggtgctgctgttagatgcaaaatggatgtaccagatttaaaatgtccacatgagcaccgtacccctttgaacaccatac	0						5'	New	gp4a	...((((..((((((.(((((((((((((.(((.((((((((((((((((((((((((.((((((..(((..((.((.(((((((..(((((.(((((.(((((..........)))))..))))))))))..))))))).)).))..)))..)))))).)))))))))))))))))))))))).))).))))))))))))).))))))..))))...	212	46.3	-122.2	1.2	0.5	0	0	1	0.474379	0	0	0.850827	low
	118	148	PC-3p-99601_21	TAAAATGTGTACTTGAGCACC	21	gi414584696	-	148111610	148111825	ccagtactcaaaggggcacagtgctcatgtgcacattttaaatctagaacgtcaatccaacatcaaacagaagcaccaactttataaagaaccttatttcaccttcctcccttggtgggaggggttcttaatcaaattaactgctgccgctggatgtgagatggatgtcccagattTAAAATGTGCACTTGAGCACCgtacccctttgagcaccag	0						3'	New	gp4a	...((.((((((((((.((.(((((((.(((((((((((((((((...(((((.(((..(((((.......((((.....(((((.(((((((............((((((.....))))))))))))).)).))).....)))).......)))))..))).)))))...))))))))))))))))).))))))).)).)))))))))).))...	210	44.9	-94.8	1	4	8.5	0.5	1	3.79503	8.37967	0.621139	0.850827	low
	119	149	PC-5p-618588_2	CAGTGAAAAAAGAAGTTGAATT	22	gi408831849	-	23587804	23588034	cgtattatttttctccccctcggattctttcaatgaagaattatcttcgatttttttgattttgacttgattgaaattaagtggatgCAGTGAAAAAAGAAGTTGAATTagactactatttcaatctactaattgattctatgtagattcaagataatataatagaaagaatctaaagtgtggtagaaaaaactatATGTAGTTCTTTCTACCACACTttatgattccaac	0						5'	New	gp4a	.....................((((((((((...(((((....))))).(((.((((((.((((....((....(((((.((((((....(((((..((.((((......)))).)).))))))))))))))))...))....)))).)))))).)))......))))))))))(((((((((((((((.(((((....))))).)))))))))))))))...........	109	28.6	-61.6	0.9	3	2	3	9	2.84628	1.97169	3.72683	7.65744	low
	119	150	PC-3p-38569_78	ATGTAGTTCTTTCTACCACACC	22	gi408831849	-	23587804	23588034	cgtattatttttctccccctcggattctttcaatgaagaattatcttcgatttttttgattttgacttgattgaaattaagtggatgCAGTGAAAAAAGAAGTTGAATTagactactatttcaatctactaattgattctatgtagattcaagataatataatagaaagaatctaaagtgtggtagaaaaaactatATGTAGTTCTTTCTACCACACTttatgattccaac	0						3'	New	gp4a	.....................((((((((((...(((((....))))).(((.((((((.((((....((....(((((.((((((....(((((..((.((((......)))).)).))))))))))))))))...))....)))).)))))).)))......))))))))))(((((((((((((((.(((((....))))).)))))))))))))))...........	109	28.6	-61.6	0.9	18.5	57.5	7	18	17.552	56.686	8.69594	15.3149	middle
	120	151	PC-5p-238603_5	TCGTATTATTTTTCTCCCCCTCCT	24	gi408832077	-	210001478	210001711	TCGTATTATTTTTCTCCCCCTCCTtggattctttcaatgaagaattatcttcgatttttttgattttgacttgattgaaattaagtggatgcagtgaaaaaagaagttgaattagactactatttcaatctactaatcgattctatgtagattcaagataatataatagaaagaatctaaagtgtggtagaaaaaactatATGTAGTTCTTTCTACCACACTttatgattccaa	0						5'	New	gp4a	(((((..................((((((((((((...(((((....))))).(((.((((((.((((....((((((.....(((((((....(((((..((.((((......)))).)).))))))))))))..)))))).....)))).)))))).)))......)))))))))))).((((((((((((.(((((....))))).))))))))))))..)))))......	228	28.6	-63.5	0.9	8	9	8	5	7.59007	8.87259	9.93822	4.25413	low
	120	150	PC-3p-38569_78	ATGTAGTTCTTTCTACCACACC	22	gi408832077	-	210001478	210001711	TCGTATTATTTTTCTCCCCCTCCTtggattctttcaatgaagaattatcttcgatttttttgattttgacttgattgaaattaagtggatgcagtgaaaaaagaagttgaattagactactatttcaatctactaatcgattctatgtagattcaagataatataatagaaagaatctaaagtgtggtagaaaaaactatATGTAGTTCTTTCTACCACACTttatgattccaa	0						3'	New	gp4a	(((((..................((((((((((((...(((((....))))).(((.((((((.((((....((((((.....(((((((....(((((..((.((((......)))).)).))))))))))))..)))))).....)))).)))))).)))......)))))))))))).((((((((((((.(((((....))))).))))))))))))..)))))......	228	28.6	-63.5	0.9	18.5	57.5	7	18	17.552	56.686	8.69594	15.3149	middle
	121	152	PC-5p-1699399_1	AGAAGCCGCCGAAAATAAGACAGT	24	gi408832077	-	70506692	70506921	AGAAGCCGCCGAAAATAAGCCAGTtcccgccgaaaataagctattttcggcggcaaaaggcttattttcggcggcttctggccgccaaaaaaaactggccgaaaataaggctttactttcggcggccagggcctggccgccgaaaatagcttatttccggcggctggcttcctggccgccgaaagtAAGCTATTTTCGGCGGCCAGGGAGccggccgccgaaaataaaaa	0						5'	New	gp4a	(((((((((((((((((((((..((.((((((((((((...)))))))))))).))..)))))))))))))))))))))(((((...........)))))........((((....(((((((((((((...)))))))))))))..))))(((((.((((((((((((((((((((((((((((((...)))))))))))))))))))))))))))))).)))))....	79	54.3	-159.1	1.3	0	0	0.5	0	0	0	0.621139	0	low
	121	153	PC-3p-2764624_1	AAGCTATTTTCGGCGGCCAGGGAG	24	gi408832077	-	70506692	70506921	AGAAGCCGCCGAAAATAAGCCAGTtcccgccgaaaataagctattttcggcggcaaaaggcttattttcggcggcttctggccgccaaaaaaaactggccgaaaataaggctttactttcggcggccagggcctggccgccgaaaatagcttatttccggcggctggcttcctggccgccgaaagtAAGCTATTTTCGGCGGCCAGGGAGccggccgccgaaaataaaaa	0						3'	New	gp4a	(((((((((((((((((((((..((.((((((((((((...)))))))))))).))..)))))))))))))))))))))(((((...........)))))........((((....(((((((((((((...)))))))))))))..))))(((((.((((((((((((((((((((((((((((((...)))))))))))))))))))))))))))))).)))))....	79	54.3	-159.1	1.3	1	0	0	0	0.948759	0	0	0	low
	122	152	PC-5p-1699399_1	AGAAGCCGCCGAAAATAAGACAGT	24	gi414584696	-	88371537	88371764	atacagtcattttcggcggccAGAAGCCGCCGAAAATAAGCCAGTtgccgccgaaaataagctattttcggcggcaaatggtttatttttggcggcttctggccgccaaaaaaaactggccgaaaataaggctttattttcggcggccaggccctggccgccgaaaatagcttatttccggcggctggctccctggccgccgaaAATAACAGATTATTTTCGGCGGCC	0						5'	New	gp4a	...((((..((((.(((((((((((((((((((((((((((((.(((((((((((((((...))))))))))))))).))))))))))))))))))))))))))))).))))..))))(((((((((((..((((((((((((((((((((..(..(((((((.(((((...))))).)))))))..)...)))))))))))))))))).)).)))))))))))....	115	52.2	-160.3	1.3	0	0	0.5	0	0	0	0.621139	0	low
	122	154	PC-3p-1182218_1	AATAACAGACTATTTTCGGCGGGC	24	gi414584696	-	88371537	88371764	atacagtcattttcggcggccAGAAGCCGCCGAAAATAAGCCAGTtgccgccgaaaataagctattttcggcggcaaatggtttatttttggcggcttctggccgccaaaaaaaactggccgaaaataaggctttattttcggcggccaggccctggccgccgaaaatagcttatttccggcggctggctccctggccgccgaaAATAACAGATTATTTTCGGCGGCC	0						3'	New	gp4a	...((((..((((.(((((((((((((((((((((((((((((.(((((((((((((((...))))))))))))))).))))))))))))))))))))))))))))).))))..))))(((((((((((..((((((((((((((((((((..(..(((((((.(((((...))))).)))))))..)...)))))))))))))))))).)).)))))))))))....	115	52.2	-160.3	1.3	0	1	0	0	0	0.985844	0	0	low
	123	155	PC-5p-2823640_1	ACATCCTCCACATCCAACGGTGA	23	gi408831909	+	109532387	109532630	atcggcggcaccgtatcttatgagcaagcagccctgctgctcccatgagcaaaatcaatccagaccACATCCTCCACATCCAACGGTGTtgtgtcaggggggttttgtaaaatgtacagagttgcaaagaacattttATAAAACCCCCTGACACAGCACCGttagatgtgaaaggtgtggtctggattgattttgctcatgggagcaccagcgctctttgcgcacaagatacggtctccccatc	0						5'	New	gp4a	...((.((.((((((((((.((.((((..(((.(((.((((((((((((((((((((((((((((((((((...((((((.((((((((((((((((((((.(((((((((((((...............))))))))))))))))))))))))))))))))).))))))...)))))))))))))))))))))))))))))))))).))).)))..)))).)).))))))))))..))))...	238	49.6	-162.6	1.3	0	0	0	0.5	0	0	0	0.425413	low
	123	156	PC-3p-372572_3	ATAAAACCCCCTGACACAGCACCG	24	gi408831909	+	109532387	109532630	atcggcggcaccgtatcttatgagcaagcagccctgctgctcccatgagcaaaatcaatccagaccACATCCTCCACATCCAACGGTGTtgtgtcaggggggttttgtaaaatgtacagagttgcaaagaacattttATAAAACCCCCTGACACAGCACCGttagatgtgaaaggtgtggtctggattgattttgctcatgggagcaccagcgctctttgcgcacaagatacggtctccccatc	0						3'	New	gp4a	...((.((.((((((((((.((.((((..(((.(((.((((((((((((((((((((((((((((((((((...((((((.((((((((((((((((((((.(((((((((((((...............))))))))))))))))))))))))))))))))).))))))...)))))))))))))))))))))))))))))))))).))).)))..)))).)).))))))))))..))))...	238	49.6	-162.6	1.3	0	1	0	0.5	0	0.985844	0	0.425413	low
	124	157	PC-5p-765501_2	ACATCCTCCACATCCAACGGTT	22	gi408831909	-	83175929	83176157	aagcgtatcttatgagcaaggagccctgctgctcccatgagcaaaatcaatccagaccACATCCTCCACATCCAACGGTGctgcgtcatgggggtttttgtaaaatgtacagagttgcaaagaacattttATAAAACCCCCTGACACAGCACCGttggatgtggaggatgtggtctggattgattttgctcatgggagcaccagcgctccttgcgcacaagatacggtc	0						5'	New	gp4a	...((((((((.((.(((((((((.(((.((((((((((((((((((((((((((((((((((((((((((((((((((((((.((((.(((((((((.(((((((((...............)))))))))))))))))))))).)))))))))))))))))))))))))))))))))))))))))))))))))))))).))).))))))))).)).))))))))...	223	49.3	-178.7	1.6	0	1	0	1.5	0	0.985844	0	1.27624	low
	124	156	PC-3p-372572_3	ATAAAACCCCCTGACACAGCACCG	24	gi408831909	-	83175929	83176157	aagcgtatcttatgagcaaggagccctgctgctcccatgagcaaaatcaatccagaccACATCCTCCACATCCAACGGTGctgcgtcatgggggtttttgtaaaatgtacagagttgcaaagaacattttATAAAACCCCCTGACACAGCACCGttggatgtggaggatgtggtctggattgattttgctcatgggagcaccagcgctccttgcgcacaagatacggtc	0						3'	New	gp4a	...((((((((.((.(((((((((.(((.((((((((((((((((((((((((((((((((((((((((((((((((((((((.((((.(((((((((.(((((((((...............)))))))))))))))))))))).)))))))))))))))))))))))))))))))))))))))))))))))))))))).))).))))))))).)).))))))))...	223	49.3	-178.7	1.6	0	1	0	0.5	0	0.985844	0	0.425413	low
	125	158	PC-5p-2267888_1	TTTAAAAATGCATTTTTAGGTC	22	gi408831491	+	137950865	137951114	agtagcccctgaacttgtcaagggatgtcatttaggtccacgaacTTTAAAAATGCATTTTTAGGTCcttaaacttgttaagtgatgtatcagacatcactaaacttataaaaatggtgcatcacatgtccatttctaaaccataccgaccattgtggtgtgtcacttaataagttcaaggaccttgaaatatattttcaAAGTTTGTGGACCTAAGTGGCttcccttcacaatttcagaggccgctcat	0						5'	New	gp4a	((..(((.(((((.((((.((((((.((((((((((((((((((((((.(((((..((((..((((((((.(((((((((((((((((.....)))))))).............(((..(((((((.(((.................)))...)))))))..)))..))))))))).))))))))..))))..))))).)))))))))))))))))))))).)))))).)))).))))).)))..))...	247	38	-114.1	1.2	0	0.5	0	0	0	0.492922	0	0	low
	125	159	PC-3p-593202_2	AAGTTTGTGGACCTAAGTGGC	21	gi408831491	+	137950865	137951114	agtagcccctgaacttgtcaagggatgtcatttaggtccacgaacTTTAAAAATGCATTTTTAGGTCcttaaacttgttaagtgatgtatcagacatcactaaacttataaaaatggtgcatcacatgtccatttctaaaccataccgaccattgtggtgtgtcacttaataagttcaaggaccttgaaatatattttcaAAGTTTGTGGACCTAAGTGGCttcccttcacaatttcagaggccgctcat	0						3'	New	gp4a	((..(((.(((((.((((.((((((.((((((((((((((((((((((.(((((..((((..((((((((.(((((((((((((((((.....)))))))).............(((..(((((((.(((.................)))...)))))))..)))..))))))))).))))))))..))))..))))).)))))))))))))))))))))).)))))).)))).))))).)))..))...	247	38	-114.1	1.2	1	2	0	0	0.948759	1.97169	0	0	low
	126	158	PC-5p-2267888_1	TTTAAAAATGCATTTTTAGGTC	22	gi414883281	+	173470650	173470888	accctgaacttgccaagtgatgccactgtaggaccacaaacTTTAAAAATGCATTTTTAGGTCtttaaacttgttaagtgatcgaccacacgtccgtaaatttgtaaaaaatggtgcattgccggtctatttttagaccaagccaacaactgttgtgtgccacttaataagtttaaggatctagaaatgTATTTTTAAAGTTCGTTGACCtaagtgacatcccttgacaagttcagagc	0						5'	New	gp4a	...(((((((((.((((.((((.((((.((((...((.((((((((((((((((((((((((((((((((((((((((((...(((.....))).........(((...((..((.....((.((((((....))))))..)).....))..))...))))))))))))))))))))))))))))))))))))))))))))).))...)))))))).)))).)))).)))))))))...	233	38.1	-102	1.1	0	0.5	0	0	0	0.492922	0	0	low
	126	160	PC-3p-1289143_1	TATTTTTAAAGTTCGTGGACC	21	gi414883281	+	173470650	173470888	accctgaacttgccaagtgatgccactgtaggaccacaaacTTTAAAAATGCATTTTTAGGTCtttaaacttgttaagtgatcgaccacacgtccgtaaatttgtaaaaaatggtgcattgccggtctatttttagaccaagccaacaactgttgtgtgccacttaataagtttaaggatctagaaatgTATTTTTAAAGTTCGTTGACCtaagtgacatcccttgacaagttcagagc	0						3'	New	gp4a	...(((((((((.((((.((((.((((.((((...((.((((((((((((((((((((((((((((((((((((((((((...(((.....))).........(((...((..((.....((.((((((....))))))..)).....))..))...))))))))))))))))))))))))))))))))))))))))))))).))...)))))))).)))).)))).)))))))))...	233	38.1	-102	1.1	0	0	0	1	0	0	0	0.850827	low
	127	161	PC-5p-620760_2	ATTCTACACTTCTGTTGGCATCACT	25	gi408831499	+	118180104	118180281	acagaatcaatatgataaaaatacattgatatataaaaacactaattgttATTCTACACTTCTGTTGGCATCACTaagagtggatgtttacatgcctaactatatagtgatgccaacagAAGTGTAGAATAACAATTAGTGTTttgtatatcaatgttttttatcatattgattccat	0						5'	New	gp4a	...((((((((((((((((((.((((((((((((.(((((((((((((((((((((((((((((((((((((((((..((((((((....))).))..)))...)))))))))))))))))))))))))))))))))))))))))))))))))))))))))))))))))))))))...	172	27.5	-107	2.2	0	1	0	0	0	0.985844	0	0	low
	127	162	PC-3p-2582020_1	AAGTGTAGAATAACAATTAGTGTT	24	gi408831499	+	118180104	118180281	acagaatcaatatgataaaaatacattgatatataaaaacactaattgttATTCTACACTTCTGTTGGCATCACTaagagtggatgtttacatgcctaactatatagtgatgccaacagAAGTGTAGAATAACAATTAGTGTTttgtatatcaatgttttttatcatattgattccat	0						3'	New	gp4a	...((((((((((((((((((.((((((((((((.(((((((((((((((((((((((((((((((((((((((((..((((((((....))).))..)))...)))))))))))))))))))))))))))))))))))))))))))))))))))))))))))))))))))))))...	172	27.5	-107	2.2	1	0	0	0	0.948759	0	0	0	low
	128	161	PC-5p-620760_2	ATTCTACACTTCTGTTGGCATCACT	25	gi408831499	-	118180157	118180342	tattatggaatcaatatgataaaaaacattgatatacaaaacactaattgttATTCTACACTTCTGTTGGCATCACTatatagttaggcatgtaaacatccactcttagtgatgccaacagaAGTGTAGAATAACAATTAGTGTTTTtatatatcaatgtatttttatcatattgattctgtacca	0						5'	New	gp4a	...((..(((((((((((((((((((((((((((((.(((((((((((((((((((((((((((((((((((((((((...(((..((.(((....))))))))..)))))))))))))))))))))))))))))))))))))))))..))))))))))).))))))))))))))))))..))...	180	27.4	-107.6	2.1	0	1	0	0	0	0.985844	0	0	low
	128	163	PC-3p-1932069_1	AGTGTAGAATAACAATTAGAGTTTT	25	gi408831499	-	118180157	118180342	tattatggaatcaatatgataaaaaacattgatatacaaaacactaattgttATTCTACACTTCTGTTGGCATCACTatatagttaggcatgtaaacatccactcttagtgatgccaacagaAGTGTAGAATAACAATTAGTGTTTTtatatatcaatgtatttttatcatattgattctgtacca	0						3'	New	gp4a	...((..(((((((((((((((((((((((((((((.(((((((((((((((((((((((((((((((((((((((((...(((..((.(((....))))))))..)))))))))))))))))))))))))))))))))))))))))..))))))))))).))))))))))))))))))..))...	180	27.4	-107.6	2.1	0	0	0	1	0	0	0	0.850827	low
	129	164	PC-5p-1647566_1	AAATCCAACGGTGCTGTGTCAGGG	24	gi408832102	-	5416207	5416409	tgtcaaggagcgttggtgctcccatgagcaaaatcaatccagaccacaccctccACATCCAACGGTGCTGTGTCAGGGggttttgtaaaatgttctttgcaactctgtacattttataaAAAACCCCCTGACGCAGCACCGTTggatgtggagggtgtggtctggattgattttgctcatgggagcagcagggctccttgctc	0						5'	New	gp4a	.(.((((((((..((.(((((((((((((((((((((((((((((((((((((((((((((((((((((((((((((((((((((((((((((.....(((....)))))))))))))..))))))))))))))))))))))))))))))))))))))))))))))))))))))))))))))))))).))..)))))))))..	200	50.2	-170.3	1.7	0	0	0	0.5	0	0	0	0.425413	low
	129	165	PC-3p-2184030_1	AAAACCTCCTGACGCAGCACCGTT	24	gi408832102	-	5416207	5416409	tgtcaaggagcgttggtgctcccatgagcaaaatcaatccagaccacaccctccACATCCAACGGTGCTGTGTCAGGGggttttgtaaaatgttctttgcaactctgtacattttataaAAAACCCCCTGACGCAGCACCGTTggatgtggagggtgtggtctggattgattttgctcatgggagcagcagggctccttgctc	0						3'	New	gp4a	.(.((((((((..((.(((((((((((((((((((((((((((((((((((((((((((((((((((((((((((((((((((((((((((((.....(((....)))))))))))))..))))))))))))))))))))))))))))))))))))))))))))))))))))))))))))))))))).))..)))))))))..	200	50.2	-170.3	1.7	1	0	0.5	0	0.948759	0	0.621139	0	low
	130	164	PC-5p-1647566_1	AAATCCAACGGTGCTGTGTCAGGG	24	gi408832102	-	185641290	185641518	gaacgtatcttgtgcgcaaggagcgttggtgctcccatgagcaaaatcaatgcagaccacaccctccACATCCAACGGTGCTGTGTCAGGGggttttgtaaaatgttctttgcaactctgtacattttacaaaaaaACCCCTGACGCAGCACCGTTGGATgtggagggtgtggcctggattgattttgctcatgggagcagcagggctccttgctcataagatacggtg	0						5'	New	gp4a	...(((((((((((.(((((((((..((.((((((((((((((((((((((.(((.((((((((((((((((((((((((((((((((((((.(((((((((((((.....(((....))))))))))))))))...)))))))))))))))))))))))))))))))))))).))).)))))))))))))))))))))).))..))))))))).)))))))))))...	223	50.2	-179.4	1.6	0	0	0	0.5	0	0	0	0.425413	low
	130	166	PC-3p-420463_2	ACCCCTGACACAGCACCGTTGGAT	24	gi408832102	-	185641290	185641518	gaacgtatcttgtgcgcaaggagcgttggtgctcccatgagcaaaatcaatgcagaccacaccctccACATCCAACGGTGCTGTGTCAGGGggttttgtaaaatgttctttgcaactctgtacattttacaaaaaaACCCCTGACGCAGCACCGTTGGATgtggagggtgtggcctggattgattttgctcatgggagcagcagggctccttgctcataagatacggtg	0						3'	New	gp4a	...(((((((((((.(((((((((..((.((((((((((((((((((((((.(((.((((((((((((((((((((((((((((((((((((.(((((((((((((.....(((....))))))))))))))))...)))))))))))))))))))))))))))))))))))).))).)))))))))))))))))))))).))..))))))))).)))))))))))...	223	50.2	-179.4	1.6	0	1.5	2	2	0	1.47877	2.48455	1.70165	low
	131	167	PC-5p-2363137_1	ACCCTCCATATCCAACGGTGC	21	gi408831499	+	122015528	122015818	gctggctatcagactatcagaaatgtcaccgtatcttgtgcgcaaggagcggtgctgctcccatgagcaaaatcaatccagaccacACCCTCCATATCCAACGGTGCtgcgtcaggggtttttttgtaaaatgtacagagctagagtgagaggcgtggtggagaggcttctttgcaaAATAGATGTAGCACCGTtggatacagagggtgtggtctggattgattttgatcatggaagcagcagcgctccttgcgcacaacatacggtgccatcagaaatagtatagccgtc	0						5'	New	gp4a	..(((((((...(((((.....(((.((((((((.((((((((((((((((.(((((((.((((((.(((((((((((((((((((((((((..(((((((((((((((((((...(((((...((((.....)))))))))...(..((((((...........))))).)..)......)))))))))))))))))))..))))))))))))))))))))))))).)))))).))))))).)))))))))))))))).)))))))).))).....))))))))))))..	287	49.5	-180.8	1.3	0	0	0	0.5	0	0	0	0.425413	low
	131	168	PC-3p-2690715_1	AATAGATGTAGCACCGT	17	gi408831499	+	122015528	122015818	gctggctatcagactatcagaaatgtcaccgtatcttgtgcgcaaggagcggtgctgctcccatgagcaaaatcaatccagaccacACCCTCCATATCCAACGGTGCtgcgtcaggggtttttttgtaaaatgtacagagctagagtgagaggcgtggtggagaggcttctttgcaaAATAGATGTAGCACCGTtggatacagagggtgtggtctggattgattttgatcatggaagcagcagcgctccttgcgcacaacatacggtgccatcagaaatagtatagccgtc	0						3'	New	gp4a	..(((((((...(((((.....(((.((((((((.((((((((((((((((.(((((((.((((((.(((((((((((((((((((((((((..(((((((((((((((((((...(((((...((((.....)))))))))...(..((((((...........))))).)..)......)))))))))))))))))))..))))))))))))))))))))))))).)))))).))))))).)))))))))))))))).)))))))).))).....))))))))))))..	287	49.5	-180.8	1.3	0	0	1	0	0	0	1.24228	0	low
	132	167	PC-5p-2363137_1	ACCCTCCATATCCAACGGTGC	21	gi408831499	+	149647623	149647847	ccatatcttatgagcaaggagccctgctgctcccatgagcaaaatcaattcagaccacACCCTCCATATCCAACGGTGCtgcgtcaggggggtttttgtaaaatgtacagagttacaaagaacattttACAAAACCCCCTGACACAGCACCGttggatgtggagggtgtggtctggattgattttgctcatgggagcaccaacgctccttgcgcacaagatacgt	0						5'	New	gp4a	...((((((.((.(((((((((..((.((((((((((((((((((((((((((((((((((((((((((((((((((((((.(((((((((..(((((((((((((...............)))))))))))))))))))))).)))))))))))))))))))))))))))))))))))))))))))))))))))))).))..))))))))).)).))))))...	219	48.9	-170.3	1.5	0	0	0	0.5	0	0	0	0.425413	low
	132	169	PC-3p-538166_2	ACAAAACCCCCTGACACAGCACCG	24	gi408831499	+	149647623	149647847	ccatatcttatgagcaaggagccctgctgctcccatgagcaaaatcaattcagaccacACCCTCCATATCCAACGGTGCtgcgtcaggggggtttttgtaaaatgtacagagttacaaagaacattttACAAAACCCCCTGACACAGCACCGttggatgtggagggtgtggtctggattgattttgctcatgggagcaccaacgctccttgcgcacaagatacgt	0						3'	New	gp4a	...((((((.((.(((((((((..((.((((((((((((((((((((((((((((((((((((((((((((((((((((((.(((((((((..(((((((((((((...............)))))))))))))))))))))).)))))))))))))))))))))))))))))))))))))))))))))))))))))).))..))))))))).)).))))))...	219	48.9	-170.3	1.5	0.5	1.5	0.5	0	0.474379	1.47877	0.621139	0	low
	133	170	PC-5p-1781319_1	TTGCTGGTGTGCTCATTTTTACC	23	gi408831909	+	58873640	58873842	cctttataataagggtttttttaagctgctgccctcggttTTGCTGGTGTGCTCATTTTTACCttagtcgtgtttttttgttcagttttgtccttccaatgctatagaacagaagaacaaaactgagaAAAAACACGACTAAGGATAAAAATgagcacgagcaaatccgagggcgccagcttaaaaaacccttataataactg	0						5'	New	gp4a	...((((.(((((((.((((((((((((..((((((((.((((((..((((((((((((((((((((((((((((((((..((((((((((.((((...............)))).)))))))))))))))))))))))))))).)))))))))))))))))))).))))))))..))))))))))))))))))).))))...	197	38.4	-111.9	1.4	0.5	1	0	0	0.474379	0.985844	0	0	low
	133	171	PC-3p-2653745_1	AAAAACACGACTAAGGATAAAAAT	24	gi408831909	+	58873640	58873842	cctttataataagggtttttttaagctgctgccctcggttTTGCTGGTGTGCTCATTTTTACCttagtcgtgtttttttgttcagttttgtccttccaatgctatagaacagaagaacaaaactgagaAAAAACACGACTAAGGATAAAAATgagcacgagcaaatccgagggcgccagcttaaaaaacccttataataactg	0						3'	New	gp4a	...((((.(((((((.((((((((((((..((((((((.((((((..((((((((((((((((((((((((((((((((..((((((((((.((((...............)))).)))))))))))))))))))))))))))).)))))))))))))))))))).))))))))..))))))))))))))))))).))))...	197	38.4	-111.9	1.4	0	0	0	0.5	0	0	0	0.425413	low
	134	172	PC-5p-2313186_1	AGGCCTCGGGCTGCCTGC	18	gi408831909	+	72012282	72012535	AGGCCTCGGGCTGCATGCtcatgtatagcggcacccaacccccatcactggagccccatggagatttcttttttgggtttttaagatggtgccctcagttttgatggtgtcctcatttgtacccttagtcgtgttttttctcagttttgcccttctactatatagcactagaagggcaaaatgaaaaAAAAACACGACTAAGGATAAAAATgaggacaccagcaaaactgagggcactagcttaaaaacccttt	0						5'	New	gp4a	.(((...(((((((((((....)))).))))).))......(((....))).))).....(((....)))....(((((((((((.(((((((((((((((((.((((((((((((((.((.(((((((((((((((((....((((((((((((((...........))))))))))))))....))))))))))))))))).)).)))))))))))))).))))))))))))))))).)))))))))))...	28	44.1	-137.6	1.2	0	1	0	0	0	0.985844	0	0	low
	134	171	PC-3p-2653745_1	AAAAACACGACTAAGGATAAAAAT	24	gi408831909	+	72012282	72012535	AGGCCTCGGGCTGCATGCtcatgtatagcggcacccaacccccatcactggagccccatggagatttcttttttgggtttttaagatggtgccctcagttttgatggtgtcctcatttgtacccttagtcgtgttttttctcagttttgcccttctactatatagcactagaagggcaaaatgaaaaAAAAACACGACTAAGGATAAAAATgaggacaccagcaaaactgagggcactagcttaaaaacccttt	0						3'	New	gp4a	.(((...(((((((((((....)))).))))).))......(((....))).))).....(((....)))....(((((((((((.(((((((((((((((((.((((((((((((((.((.(((((((((((((((((....((((((((((((((...........))))))))))))))....))))))))))))))))).)).)))))))))))))).))))))))))))))))).)))))))))))...	28	44.1	-137.6	1.2	0	0	0	0.5	0	0	0	0.425413	low
	135	173	PC-5p-1398673_1	GTTTGGGACAAAGGGTAA	18	gi408831499	+	44975447	44975582	cttagggcttGTTTGGGACAAAGGGTAAtggaggggattgagagggctataatccctcactattcaaaattaagtagtaggggATTCTAGCCCCCTCAATTCACTCCattacctttgatcccaaacaagcccttat	0						5'	New	gp4a	...(((((((((((((((..(((((((((((((.((((((((.((((((.((((((..((((((........))))))..)))))).)))))).)))))))).)))))))))))))..)))))))))))))))...	130	44.1	-89.4	1.5	1	0	0	0	0.948759	0	0	0	low
	135	174	PC-3p-2851648_1	ATTCTAGCCCCCTCAATTCACTCC	24	gi408831499	+	44975447	44975582	cttagggcttGTTTGGGACAAAGGGTAAtggaggggattgagagggctataatccctcactattcaaaattaagtagtaggggATTCTAGCCCCCTCAATTCACTCCattacctttgatcccaaacaagcccttat	0						3'	New	gp4a	...(((((((((((((((..(((((((((((((.((((((((.((((((.((((((..((((((........))))))..)))))).)))))).)))))))).)))))))))))))..)))))))))))))))...	130	44.1	-89.4	1.5	0	0.5	0	0.5	0	0.492922	0	0.425413	low
	136	175	PC-5p-560434_2	TTGTTTGGGACAAAGGGTAAT	21	gi408831849	+	104762952	104763087	ttaagggcTTGTTTGGGACAAAGGGTAATggaggggattgagggggctataatccctcactattcaaaattaagtagtaggggATTCTAGCCCCCTCAATTCACTCCattacctttgatcccaaacaagccctaaa	0						5'	New	gp4a	...(((((((((((((((..(((((((((((((.(((((((((((((((.((((((..((((((........))))))..)))))).))))))))))))))).)))))))))))))..)))))))))))))))...	130	44.1	-96.8	1.6	0	0	1	0	0	0	1.24228	0	low
	136	174	PC-3p-2851648_1	ATTCTAGCCCCCTCAATTCACTCC	24	gi408831849	+	104762952	104763087	ttaagggcTTGTTTGGGACAAAGGGTAATggaggggattgagggggctataatccctcactattcaaaattaagtagtaggggATTCTAGCCCCCTCAATTCACTCCattacctttgatcccaaacaagccctaaa	0						3'	New	gp4a	...(((((((((((((((..(((((((((((((.(((((((((((((((.((((((..((((((........))))))..)))))).))))))))))))))).)))))))))))))..)))))))))))))))...	130	44.1	-96.8	1.6	0	0.5	0	0.5	0	0.492922	0	0.425413	low
	137	176	PC-5p-734582_1	AAAGCAAGGATTTAGAAGACTCCT	24	gi408831491	+	123337751	123337971	AAAGCAAGGATTTAGAAGACTCCTcaagttttttccaaggtctccaaaagtcgacacgcccccttgtttcttgctggagcacccacacaaaagggtatcacttcccccttggcttacgcaaggactaagggctagtttggaagtccaaaaccggaggggattagaggggctaaacccccttcAATCCCCTCCGGTTTTGTGGCTCCcaaactagccctaag	0						5'	New	gp4a	.((((((((....((((((((.....))))))))....((((((((.(((..((((........)))).)))..))))).))).........(((.......))).)))).)))).........((.(((((((((((((.(((((((((((((((((((((..(((((......)))))..))))))))))))))))).)))).))))))))))))).))	114	50.7	-102.5	0.9	1	0	0	0	0.948759	0	0	0	low
	137	177	PC-3p-365986_4	AATCCCCTCCGGTTTTGTGGCTCC	24	gi408831491	+	123337751	123337971	AAAGCAAGGATTTAGAAGACTCCTcaagttttttccaaggtctccaaaagtcgacacgcccccttgtttcttgctggagcacccacacaaaagggtatcacttcccccttggcttacgcaaggactaagggctagtttggaagtccaaaaccggaggggattagaggggctaaacccccttcAATCCCCTCCGGTTTTGTGGCTCCcaaactagccctaag	0						3'	New	gp4a	.((((((((....((((((((.....))))))))....((((((((.(((..((((........)))).)))..))))).))).........(((.......))).)))).)))).........((.(((((((((((((.(((((((((((((((((((((..(((((......)))))..))))))))))))))))).)))).))))))))))))).))	114	50.7	-102.5	0.9	0.5	1	0.5	0	0.474379	0.985844	0.621139	0	low
	138	178	PC-5p-282191_4	CCGGAGGAGATTGGAGGGGCTA	22	gi408832077	+	16432637	16432842	taccgacagcatgtacctatcatcgaccgctcagggctagtttgggagtccaaataCCGGAGGAGATTGGAGGGGCTAaaatccccttcatattcaattttgaataaggaggggattttagcccctccAATCCCCTCCGGTTTTGTGGCTCCcaaactagccctcaaggtttctgaaagtgtcatactatcgtccggctgttgagc	0						5'	New	gp4a	...((((((((((.((((.(((..((((....((((((((((((((((((((((.((((((((.(((((((((((((((((((((((((.((((((....)))))).))))))))))))))))))))))))).)))))))))))).))))))))))))))))))...))))..))).)).)))))...........)))))))...	200	49.5	-130.3	1.3	1.5	1	0	0	1.42314	0.985844	0	0	low
	138	177	PC-3p-365986_4	AATCCCCTCCGGTTTTGTGGCTCC	24	gi408832077	+	16432637	16432842	taccgacagcatgtacctatcatcgaccgctcagggctagtttgggagtccaaataCCGGAGGAGATTGGAGGGGCTAaaatccccttcatattcaattttgaataaggaggggattttagcccctccAATCCCCTCCGGTTTTGTGGCTCCcaaactagccctcaaggtttctgaaagtgtcatactatcgtccggctgttgagc	0						3'	New	gp4a	...((((((((((.((((.(((..((((....((((((((((((((((((((((.((((((((.(((((((((((((((((((((((((.((((((....)))))).))))))))))))))))))))))))).)))))))))))).))))))))))))))))))...))))..))).)).)))))...........)))))))...	200	49.5	-130.3	1.3	0.5	1	0.5	0	0.474379	0.985844	0.621139	0	low
	139	179	PC-5p-455004_2	ACGAATTCCGCACTTGTAGCTT	22	gi414864194	+	298300879	298301177	atttacatagtagaaaaaatcaaattggaatggtACGAATTCCGCACTTGTAGCTTcgatatgatttgttataatttggatctgctattttggtatcaatctgttagaaataggtttacatagttacgcttcgtttacattaccatctaaataattacataacataaaaccttcgtttttttcctttttagtttgattTGAGAACCCTTTGAAAAGacgtttcaaggggttctcaaaaaatcgagatagatctaattagactttttttacttttttctgaattttttatttttccactc	0						5'	New	gp4a	........(((.((((((.....((..((((((((.((..((((...(((((((.............)))))))..))))))))))))))..)).........(((((((.((((......((((........................................(((((....)))))..((..(((..((((..((((((((((((((((((.....))))))))))))))))))))))..)))..))........))))......)))).)))))))........)))))).))).	71	28.8	-62.9	0.7	1.5	1	1	3.5	1.42314	0.985844	1.24228	2.97789	low
	139	180	PC-3p-143621_12	TGAGAACCCTTTGAAAAG	18	gi414864194	+	298300879	298301177	atttacatagtagaaaaaatcaaattggaatggtACGAATTCCGCACTTGTAGCTTcgatatgatttgttataatttggatctgctattttggtatcaatctgttagaaataggtttacatagttacgcttcgtttacattaccatctaaataattacataacataaaaccttcgtttttttcctttttagtttgattTGAGAACCCTTTGAAAAGacgtttcaaggggttctcaaaaaatcgagatagatctaattagactttttttacttttttctgaattttttatttttccactc	0						3'	New	gp4a	........(((.((((((.....((..((((((((.((..((((...(((((((.............)))))))..))))))))))))))..)).........(((((((.((((......((((........................................(((((....)))))..((..(((..((((..((((((((((((((((((.....))))))))))))))))))))))..)))..))........))))......)))).)))))))........)))))).))).	71	28.8	-62.9	0.7	11.5	12	9	17	10.9107	11.8301	11.1805	14.4641	middle
	140	181	PC-5p-239887_5	TTACATAGTAGAAAAAATCCAAAT	24	gi414883281	+	44726119	44726367	atTTACATAGTAGAAAAAATCCAAATtggaagggtacgaattccgcacttgtagcttcgataggatttcttataatttggatctgctattttggtatcaatctgttaggaataggtttacatagttacggttcatttacattaccatctaaataattacataacataaaaccttcggtttttttcctttttagtttgattTGAGAACCCTTTGAAAAGacgttcaaggggttctcaaaaattcgagata	0						5'	New	gp4a	.......(((((((.....(((((((((...(((.......)))...(((((.......)))))........))))))))))))))))((((((..((((.(((..(((((...(((((.((.((....((......))...)).)).))))).............((((((...)))))).)))))...))).))))(((((((((((((((((......)))))))))))))))))...))))))..	81	31.7	-59.2	0.8	13.5	16	17	9.5	12.8082	15.7735	21.1187	8.08286	middle
	140	180	PC-3p-143621_12	TGAGAACCCTTTGAAAAG	18	gi414883281	+	44726119	44726367	atTTACATAGTAGAAAAAATCCAAATtggaagggtacgaattccgcacttgtagcttcgataggatttcttataatttggatctgctattttggtatcaatctgttaggaataggtttacatagttacggttcatttacattaccatctaaataattacataacataaaaccttcggtttttttcctttttagtttgattTGAGAACCCTTTGAAAAGacgttcaaggggttctcaaaaattcgagata	0						3'	New	gp4a	.......(((((((.....(((((((((...(((.......)))...(((((.......)))))........))))))))))))))))((((((..((((.(((..(((((...(((((.((.((....((......))...)).)).))))).............((((((...)))))).)))))...))).))))(((((((((((((((((......)))))))))))))))))...))))))..	81	31.7	-59.2	0.8	11.5	12	9	17	10.9107	11.8301	11.1805	14.4641	middle
	141	182	PC-5p-23925_132	ATGAGGATAGACCCCACCTGCAGG	24	gi414584696	+	30366570	30366796	ttgggaatcgttgcggggaaaaaaatttgttgcagccgggctgcaaaccaggccgtttgcagcttctcacaaaaATGAGGATAGACCCCACCTGCAGGtcaataatacAACAAAAACGTTATCTGGTGGACCtgcaggtggggcatatcctcatttttgtgaggggctgtaaacggcctggtttgcagtccggctgcagcaaatttttttcccgttgcgggaccgcg	0						5'	New	gp4a	..((...(((..((.((((((((((((((((((((((((((((((((((((((((((((((((..((((((((((((((((((..(((((((((((((((.((.....(((......))).....)).)))))))))))))))..))))))))))))))))))..))))))))))))))))))))))))))))))))))))))))))))))))))..)))..))...	222	51.1	-174.3	1.5	0	2	8	86	0	1.97169	9.93822	73.1711	middle
	141	183	PC-3p-172492_10	AACAAAAACGTTATCTGGTGGACC	24	gi414584696	+	30366570	30366796	ttgggaatcgttgcggggaaaaaaatttgttgcagccgggctgcaaaccaggccgtttgcagcttctcacaaaaATGAGGATAGACCCCACCTGCAGGtcaataatacAACAAAAACGTTATCTGGTGGACCtgcaggtggggcatatcctcatttttgtgaggggctgtaaacggcctggtttgcagtccggctgcagcaaatttttttcccgttgcgggaccgcg	0						3'	New	gp4a	..((...(((..((.((((((((((((((((((((((((((((((((((((((((((((((((..((((((((((((((((((..(((((((((((((((.((.....(((......))).....)).)))))))))))))))..))))))))))))))))))..))))))))))))))))))))))))))))))))))))))))))))))))))..)))..))...	222	51.1	-174.3	1.5	14	10	4	19.5	13.2826	9.85844	4.96911	16.5911	middle
	142	182	PC-5p-23925_132	ATGAGGATAGACCCCACCTGCAGG	24	gi414584696	-	233732386	233732590	agaggaaaaaaaaattgggtgcagccggctgcaaaacagaatgtttgcagcccctcacaaaaATGAGGATAGACCCCACCTGCAGGtgcaacaacacAATTAAAACGTTATCTGATAGACCtgcatgtggggtctatactcttttttgtgagaggggctgcaaacattctgttttgcagccggctgcacccaatttttttcccaa	0						5'	New	gp4a	...(((..(((((((((((((((((((((((((((((((((((((((((((((((((((((((.(((.(((((((((((.(((((((...............................))))))).))))))))))).))).)))))))..)))))))))))))))))))))))))))))))))))))))))))))))))))...	199	45.4	-139.865	1.5	0	2	8	86	0	1.97169	9.93822	73.1711	middle
	142	184	PC-3p-295810_4	AATTAAAACGTTATCTGATAGACC	24	gi414584696	-	233732386	233732590	agaggaaaaaaaaattgggtgcagccggctgcaaaacagaatgtttgcagcccctcacaaaaATGAGGATAGACCCCACCTGCAGGtgcaacaacacAATTAAAACGTTATCTGATAGACCtgcatgtggggtctatactcttttttgtgagaggggctgcaaacattctgttttgcagccggctgcacccaatttttttcccaa	0						3'	New	gp4a	...(((..(((((((((((((((((((((((((((((((((((((((((((((((((((((((.(((.(((((((((((.(((((((...............................))))))).))))))))))).))).)))))))..)))))))))))))))))))))))))))))))))))))))))))))))))))...	199	45.4	-139.865	1.5	1	2	0	4	0.948759	1.97169	0	3.40331	low
	143	185	PC-5p-442723_2	CACTTTAGTTCATAAATTGCC	21	gi408831491	+	140975514	140975736	gtcttgggctgcacacaatgcacaagcacagcaactaagggggtgtttggttttatggacttccctctattttattcCACTTTAGTTCATAAATTGCCaaatatggaaactaaaatgtagttatagtttccgtatTTGGCAATTTATAGACTAAAGtggaataaaatagagggactaaaaattagtccctagtaaccaaacactcactaactcttatgctcct	0						5'	New	gp4a	((((((.((..........)).)))).)).(((..((((((((((((((((((((.((((((((((((((((((((((((((((((..((((((((((((((((((((((((.(((...))).))))))))))))))))))))))))..))))))))))))))))))))))))).........))))).))).)))))))))))......)))))))))....	189	36.3	-108.5	1.3	0	0	0	2	0	0	0	1.70165	low
	143	186	PC-3p-1124019_1	TTGGCAATTTATAGACTAAAG	21	gi408831491	+	140975514	140975736	gtcttgggctgcacacaatgcacaagcacagcaactaagggggtgtttggttttatggacttccctctattttattcCACTTTAGTTCATAAATTGCCaaatatggaaactaaaatgtagttatagtttccgtatTTGGCAATTTATAGACTAAAGtggaataaaatagagggactaaaaattagtccctagtaaccaaacactcactaactcttatgctcct	0						3'	New	gp4a	((((((.((..........)).)))).)).(((..((((((((((((((((((((.((((((((((((((((((((((((((((((..((((((((((((((((((((((((.(((...))).))))))))))))))))))))))))..))))))))))))))))))))))))).........))))).))).)))))))))))......)))))))))....	189	36.3	-108.5	1.3	0	0.5	0	0	0	0.492922	0	0	low
	144	185	PC-5p-442723_2	CACTTTAGTTCATAAATTGCC	21	gi408832077	+	38473410	38473658	tggtattgagttcattcaattaagggggtgtttggttttatggactaatttttagtccctctattttattcCACTTTAGTTCATAAATTGCCaaatatggaaactaaaatgtagttatagtttccgtatttggcaatttatagactaaagtggaataaaatagagggactaaaaattagtccctagtaaccaaacactcactaagtgttgagttcattcaataaagtgTGGAGTTCATTCAATTAAGTG	0						5'	New	gp4a	...((((((((..(((((((...(((((((((((((((((.(((((((((((((((((((((((((((((((((((((((..((((((((((((((((((((((((.(((...))).))))))))))))))))))))))))..))))))))))))))))))))))))))))))))))))))).))).)))))))))))).))....)))))))..)))))))).....((((.....))))........	220	31.3	-131.3	1.7	0	0	0	2	0	0	0	1.70165	low
	144	187	PC-3p-601134_2	TGGAGTTCATTCAATTAAGTG	21	gi408832077	+	38473410	38473658	tggtattgagttcattcaattaagggggtgtttggttttatggactaatttttagtccctctattttattcCACTTTAGTTCATAAATTGCCaaatatggaaactaaaatgtagttatagtttccgtatttggcaatttatagactaaagtggaataaaatagagggactaaaaattagtccctagtaaccaaacactcactaagtgttgagttcattcaataaagtgTGGAGTTCATTCAATTAAGTG	0						3'	New	gp4a	...((((((((..(((((((...(((((((((((((((((.(((((((((((((((((((((((((((((((((((((((..((((((((((((((((((((((((.(((...))).))))))))))))))))))))))))..))))))))))))))))))))))))))))))))))))))).))).)))))))))))).))....)))))))..)))))))).....((((.....))))........	220	31.3	-131.3	1.7	0	0.5	2	0	0	0.492922	2.48455	0	low
	145	188	PC-5p-329919_3	ATGCACAAAACGAAATCTGGT	21	gi414864194	+	71715863	71716103	tcgtatccagtgcacaagggccacgccgtgcacaaATGCACAAAACGAAATCTGGTcgtccattttccatccaacggctgtcgtaaatatgcagatgaaccctcccgcagcctctgtagcttgtcgagtctgttttgtgaaaaaccccccgcgccgtcatgtcgttggatggaaaatggacgactagatttcgttttgtgCATTTGTGCACGGCGTGGCCCttgtgcactggatacgatcc	0						5'	New	gp4a	((((((((((((((((((((((((((((((((((((((((((((((((((((((((((((((((((((((((((((((((.((.......((((((..........((((...))))..........))))))...(((..........)))..)).)).))))))))))))))))))))))))))))))))))))))))))))))))))))))))))))))))))))))))))))))...	238	51.9	-170.1	1.4	0	0	2	0.5	0	0	2.48455	0.425413	low
	145	189	PC-3p-270581_4	CATTTGTGCACGGCGTGGCCC	21	gi414864194	+	71715863	71716103	tcgtatccagtgcacaagggccacgccgtgcacaaATGCACAAAACGAAATCTGGTcgtccattttccatccaacggctgtcgtaaatatgcagatgaaccctcccgcagcctctgtagcttgtcgagtctgttttgtgaaaaaccccccgcgccgtcatgtcgttggatggaaaatggacgactagatttcgttttgtgCATTTGTGCACGGCGTGGCCCttgtgcactggatacgatcc	0						3'	New	gp4a	((((((((((((((((((((((((((((((((((((((((((((((((((((((((((((((((((((((((((((((((.((.......((((((..........((((...))))..........))))))...(((..........)))..)).)).))))))))))))))))))))))))))))))))))))))))))))))))))))))))))))))))))))))))))))))...	238	51.9	-170.1	1.4	1	1.5	1	1.5	0.948759	1.47877	1.24228	1.27624	low
	146	188	PC-5p-329919_3	ATGCACAAAACGAAATCTGGT	21	gi414864194	+	71744715	71744955	tcgtatccagtgcacaagggccacgccgtgcacaaATGCACAAAACGAAATCTGGTcgtccattttccatccaacggctgtcgtaaatatgcagatgaaccctcccgcagcctctgtagcttgtcgagtctgttttgtgaaaaaccccccgcgccgtcatgtcgttggatggaaaatggacggctagatttcgttttgtgCATTTGTGCACGGCGTGGCCCttgtgcactggatacgatcc	0						5'	New	gp4a	((((((((((((((((((((((((((((((((((((((((((((((((((((((((((((((((((((((((((((((((.((.......((((((..........((((...))))..........))))))...(((..........)))..)).)).))))))))))))))))))))))))))))))))))))))))))))))))))))))))))))))))))))))))))))))...	238	52.3	-169.5	1.3	0	0	2	0.5	0	0	2.48455	0.425413	low
	146	189	PC-3p-270581_4	CATTTGTGCACGGCGTGGCCC	21	gi414864194	+	71744715	71744955	tcgtatccagtgcacaagggccacgccgtgcacaaATGCACAAAACGAAATCTGGTcgtccattttccatccaacggctgtcgtaaatatgcagatgaaccctcccgcagcctctgtagcttgtcgagtctgttttgtgaaaaaccccccgcgccgtcatgtcgttggatggaaaatggacggctagatttcgttttgtgCATTTGTGCACGGCGTGGCCCttgtgcactggatacgatcc	0						3'	New	gp4a	((((((((((((((((((((((((((((((((((((((((((((((((((((((((((((((((((((((((((((((((.((.......((((((..........((((...))))..........))))))...(((..........)))..)).)).))))))))))))))))))))))))))))))))))))))))))))))))))))))))))))))))))))))))))))))...	238	52.3	-169.5	1.3	1	1.5	1	1.5	0.948759	1.47877	1.24228	1.27624	low
	147	190	PC-5p-460897_2	ATGTTCGCTTAGACCAATCCAGAG	24	gi408831491	+	130366283	130366406	gcATGTTCGCTTAGACCAATCCAGAGggggattggagaggtttaaatccccgtctagtcaaaAATGGCTAGGCAGGGATTTAAACCccttcaatccccctctggattggtctaaccgaacaagc	0						5'	New	gp4a	((.((((((.(((((((((((((((((((((((((((.((((((((((((.(((((((((....))))))))).)))))))))))).))))))))))))))))))))))))))).)))))).))	124	49.2	-96.6	1.6	2	0	0	0	1.89752	0	0	0	low
	147	191	PC-3p-286289_4	AATGGCTAGGCAGGGATTTAAACC	24	gi408831491	+	130366283	130366406	gcATGTTCGCTTAGACCAATCCAGAGggggattggagaggtttaaatccccgtctagtcaaaAATGGCTAGGCAGGGATTTAAACCccttcaatccccctctggattggtctaaccgaacaagc	0						3'	New	gp4a	((.((((((.(((((((((((((((((((((((((((.((((((((((((.(((((((((....))))))))).)))))))))))).))))))))))))))))))))))))))).)))))).))	124	49.2	-96.6	1.6	1	0.5	1	0.5	0.948759	0.492922	1.24228	0.425413	low
	148	192	PC-5p-1954756_1	CCAATCCAGAGGGGGATTGTAGG	23	gi408832102	-	159275241	159275374	tcagggcgtgttcgcttagaCCAATCCAGAGGGGGATTGTAGGggtttaaatccccgtctagtcaaaAATGGCTAGGCAGGGATTTAAACCcctccaatccctctctggattgatctaaacgaacaagccctca	0						5'	New	gp4a	..(((((.((((((.(((((.((((((((((((((((((.(((((((((((((((.(((((((((....))))))))).))))))))))))))).)))))))))))))))))).))))).)))))).)))))..	130	49.3	-98.8	1.5	1	0	0	0	0.948759	0	0	0	low
	148	191	PC-3p-286289_4	AATGGCTAGGCAGGGATTTAAACC	24	gi408832102	-	159275241	159275374	tcagggcgtgttcgcttagaCCAATCCAGAGGGGGATTGTAGGggtttaaatccccgtctagtcaaaAATGGCTAGGCAGGGATTTAAACCcctccaatccctctctggattgatctaaacgaacaagccctca	0						3'	New	gp4a	..(((((.((((((.(((((.((((((((((((((((((.(((((((((((((((.(((((((((....))))))))).))))))))))))))).)))))))))))))))))).))))).)))))).)))))..	130	49.3	-98.8	1.5	1	0.5	1	0.5	0.948759	0.492922	1.24228	0.425413	low
	149	193	PC-5p-2096340_1	TGTTTGAACTGTTGCACAGCT	21	gi414584696	+	26865090	26865362	ccgtggggctgttagcttcggattaaggtcggcTGTTTGAACTGTTGCACAGCTgcagttgtaatctatagagataaaaacactatagaagccggtacggattatagccaagcttcactgtagaagcagtagaagccgatacggattaaagccaggctgttcgcttggctttaatctgtatcggcttctactttgtctctATAGATTACAACTGCAGCTGTgcaacagttcaaacagccgaacttaattcgaattgctgatacaatctacata	0						5'	New	gp4a	..(((((..((((((((((((((((((.(((((((((((((((((((((((((((((((((((((((((((((((((.....((((((((((.(((..........)))..)))))..)))))....((((((((((((((((((((((((((((((.....))))))))))))))))))))))))))))))))))))))))))))))))))))))))))))))))))))))))))))))).)))))))))))..)))))))...)))))...	268	43.2	-179.9	1.5	0.5	0	0	0	0.474379	0	0	0	low
	149	194	PC-3p-216000_6	ATAGATTACAACTGCAGCTGT	21	gi414584696	+	26865090	26865362	ccgtggggctgttagcttcggattaaggtcggcTGTTTGAACTGTTGCACAGCTgcagttgtaatctatagagataaaaacactatagaagccggtacggattatagccaagcttcactgtagaagcagtagaagccgatacggattaaagccaggctgttcgcttggctttaatctgtatcggcttctactttgtctctATAGATTACAACTGCAGCTGTgcaacagttcaaacagccgaacttaattcgaattgctgatacaatctacata	0						3'	New	gp4a	..(((((..((((((((((((((((((.(((((((((((((((((((((((((((((((((((((((((((((((((.....((((((((((.(((..........)))..)))))..)))))....((((((((((((((((((((((((((((((.....))))))))))))))))))))))))))))))))))))))))))))))))))))))))))))))))))))))))))))))).)))))))))))..)))))))...)))))...	268	43.2	-179.9	1.5	0	1.5	0	1.5	0	1.47877	0	1.27624	low
	150	195	PC-5p-1955082_1	AGATTAAAGCCAAGCGAACAACCT	24	gi414584696	-	26864951	26865193	caattcgaattaagttcggctgtttgaactgttgcacagctgcagttgtaatctatagagacaaagtagaagccgatacAGATTAAAGCCAAGCGAACAGCCTggctttaatccgtatcggcttctactgcttctacagtgaagcttggctataatccgtaccggcttctatagtgtttttatctctATAGATTACAACTGCAGCTGTgcaacagttcaaacagccgaccttaatccgaagct	0						5'	New	gp4a	...((((.((((((.((((((((((((((((((((((((((((((((((((((((((((((...(((((((((((((((.(((((((((((.((.....)).))))))))))).)))))))))))))))(((((......)))))...((((((..(((...)))....)))))).......)))))))))))))))))))))))))))))))))))))))))))))).)))))).))))...	65	42.8	-154.3	1.5	0.5	1	0	0	0.474379	0.985844	0	0	low
	150	194	PC-3p-216000_6	ATAGATTACAACTGCAGCTGT	21	gi414584696	-	26864951	26865193	caattcgaattaagttcggctgtttgaactgttgcacagctgcagttgtaatctatagagacaaagtagaagccgatacAGATTAAAGCCAAGCGAACAGCCTggctttaatccgtatcggcttctactgcttctacagtgaagcttggctataatccgtaccggcttctatagtgtttttatctctATAGATTACAACTGCAGCTGTgcaacagttcaaacagccgaccttaatccgaagct	0						3'	New	gp4a	...((((.((((((.((((((((((((((((((((((((((((((((((((((((((((((...(((((((((((((((.(((((((((((.((.....)).))))))))))).)))))))))))))))(((((......)))))...((((((..(((...)))....)))))).......)))))))))))))))))))))))))))))))))))))))))))))).)))))).))))...	65	42.8	-154.3	1.5	0	1.5	0	1.5	0	1.47877	0	1.27624	low
	151	196	PC-5p-2364607_1	CAGCAAAGAGACTGCCATAAAGGA	24	gi414875515	-	93597292	93597562	CAGCAAAGAGACTGCCATAAAGGAccactggtgctccatttgtcaagacctactctagcaggcactcggtaaagagggagcctttgccgagtgtattttggagcactcgataagggaactagcaaaggagcccataggagctttctttgccgaaagctagtccagcaggtactcgacaaAGAAGACACTCGGCAAAGGCTCTGtcaccgtgacttgataccgtgacgacgacttttctttgctgagtatcaagtgacattagataaaacct	0						5'	New	gp4a	..(((.......)))......(((.((....)).)))...(((((...(((........))).(((((((((((((.(((((((((((((((((.((((..(((..(((...((....)).((((((((((((...)).)).)))))))))))..))).(((.((......)).)))..)))).))))))))))))))))).(((((.(((......))).)))))........)))))))))))))......))))).............	13	48.3	-91.7	0.7	0	0	0	0.5	0	0	0	0.425413	low
	151	197	PC-3p-457634_2	AGAAGACACTCGGCAAAGGCTCTG	24	gi414875515	-	93597292	93597562	CAGCAAAGAGACTGCCATAAAGGAccactggtgctccatttgtcaagacctactctagcaggcactcggtaaagagggagcctttgccgagtgtattttggagcactcgataagggaactagcaaaggagcccataggagctttctttgccgaaagctagtccagcaggtactcgacaaAGAAGACACTCGGCAAAGGCTCTGtcaccgtgacttgataccgtgacgacgacttttctttgctgagtatcaagtgacattagataaaacct	0						3'	New	gp4a	..(((.......)))......(((.((....)).)))...(((((...(((........))).(((((((((((((.(((((((((((((((((.((((..(((..(((...((....)).((((((((((((...)).)).)))))))))))..))).(((.((......)).)))..)))).))))))))))))))))).(((((.(((......))).)))))........)))))))))))))......))))).............	13	48.3	-91.7	0.7	0.5	1	0	0.5	0.474379	0.985844	0	0.425413	low
	152	196	PC-5p-2364607_1	CAGCAAAGAGACTGCCATAAAGGA	24	gi414875515	-	93644648	93644918	CAGCAAAGAGACTGCCATAAAGGAccactggtgctccatttgtcaagacctactctagcaggcactcggtaaagagggagcctttgccgagtgtattttggagcactcgataagggaactagcaaaggagcccataggagctttctttgccgaaagctagtccagcaggtactcgacaaAGAAGACACTCGGCAAAGGCTCTGtcaccgtgacttgataccgtgacgacgacttttctttgctgagtatcaagtgacattagataaaacct	0						5'	New	gp4a	..(((.......)))......(((.((....)).)))...(((((...(((........))).(((((((((((((.(((((((((((((((((.((((..(((..(((...((....)).((((((((((((...)).)).)))))))))))..))).(((.((......)).)))..)))).))))))))))))))))).(((((.(((......))).)))))........)))))))))))))......))))).............	13	48.3	-91.7	0.7	0	0	0	0.5	0	0	0	0.425413	low
	152	197	PC-3p-457634_2	AGAAGACACTCGGCAAAGGCTCTG	24	gi414875515	-	93644648	93644918	CAGCAAAGAGACTGCCATAAAGGAccactggtgctccatttgtcaagacctactctagcaggcactcggtaaagagggagcctttgccgagtgtattttggagcactcgataagggaactagcaaaggagcccataggagctttctttgccgaaagctagtccagcaggtactcgacaaAGAAGACACTCGGCAAAGGCTCTGtcaccgtgacttgataccgtgacgacgacttttctttgctgagtatcaagtgacattagataaaacct	0						3'	New	gp4a	..(((.......)))......(((.((....)).)))...(((((...(((........))).(((((((((((((.(((((((((((((((((.((((..(((..(((...((....)).((((((((((((...)).)).)))))))))))..))).(((.((......)).)))..)))).))))))))))))))))).(((((.(((......))).)))))........)))))))))))))......))))).............	13	48.3	-91.7	0.7	0.5	1	0	0.5	0.474379	0.985844	0	0.425413	low
	153	198	PC-5p-1091238_1	ATTACACCCGGAATTGTTCCAGCT	24	gi408832102	-	89103510	89103666	tacgatctgttttaggccttgttcgtttctatcggATTACACCCGGAATTGTTCCAGCTaaccaaagtttatataaattagagaaacaatccggttaggaatcgttccgacccaccaATCCGACAGAAACGAACAAGGCTTtatgcatttgatctag	0						5'	New	gp4a	...(((((((...(((((((((((((((((.(((((((.....(((((..(((((...(((((..(((((....))))).((.......)).))))))))))..))))).......))))))).)))))))))))))))))...)))...))))...	151	40.8	-58.2	0.9	0	0	1.5	0	0	0	1.86342	0	low
	153	199	PC-3p-357375_3	ATCCGACAGAAACGAACAAGGCTT	24	gi408832102	-	89103510	89103666	tacgatctgttttaggccttgttcgtttctatcggATTACACCCGGAATTGTTCCAGCTaaccaaagtttatataaattagagaaacaatccggttaggaatcgttccgacccaccaATCCGACAGAAACGAACAAGGCTTtatgcatttgatctag	0						3'	New	gp4a	...(((((((...(((((((((((((((((.(((((((.....(((((..(((((...(((((..(((((....))))).((.......)).))))))))))..))))).......))))))).)))))))))))))))))...)))...))))...	151	40.8	-58.2	0.9	1	2	0	0	0.948759	1.97169	0	0	low
	154	198	PC-5p-1091238_1	ATTACACCCGGAATTGTTCCAGCT	24	gi414864194	-	67430399	67430532	ctcaggacttgttcgtttgtgtcggATTACACCCGGAATCGTTCCAGCTaatcaaagtttatataaattagagaagcaatccggttagaaatcgttccgacccacCAATCCGGCACAAACGAATGAGGCctcaa	0						5'	New	gp4a	...(((.((..(((((((((((((((((......((((...)))).(((..((..(((((....))))).))..))).....(((..(((....)))..)))....)))))))))))))))))..)).)))...	11	44.8	-46.4	0.8	0	0	1.5	0	0	0	1.86342	0	low
	154	200	PC-3p-1593978_1	CAATCCGGCACAAACGAATCAGGC	24	gi414864194	-	67430399	67430532	ctcaggacttgttcgtttgtgtcggATTACACCCGGAATCGTTCCAGCTaatcaaagtttatataaattagagaagcaatccggttagaaatcgttccgacccacCAATCCGGCACAAACGAATGAGGCctcaa	0						3'	New	gp4a	...(((.((..(((((((((((((((((......((((...)))).(((..((..(((((....))))).))..))).....(((..(((....)))..)))....)))))))))))))))))..)).)))...	11	44.8	-46.4	0.8	0	0	0	1	0	0	0	0.850827	low
	155	201	PC-5p-432491_2	AGAAGACTGATGCACATGATGCAC	24	gi408831499	-	148259843	148260098	gggacatatctggtgcacatAGAAGACTGATGCACATGGTGCACatattaaatcatcaccactcattttagatctaacgtctctagttgattattcaatttacacataacaccttccaccactacacaccaccacgttgaagggtgtccttagtaaaatgtatcaaacaACTAGAGACGTTAGATAAAAAATGagtggtgatgatttaatatgtgcaccatgtgcaccaatattccatgtgcactagatatgttgt	0						5'	New	gp4a	..((((((((((((((((((.(((...((.(((((((((((((((((((((((((((((((((((((((..((((((((((((((((((......((.(((((.....(((((((.((...................)).))))))).....))))).)).......))))))))))))))))))..))))))))))))))))))))))))))))))))))))))).))...))).))))))))))))))))))..	252	37.9	-141.4	1.5	2	1	0	0	1.89752	0.985844	0	0	low
	155	202	PC-3p-548700_2	ACTAGAGACGTTAGATAAAAAATG	24	gi408831499	-	148259843	148260098	gggacatatctggtgcacatAGAAGACTGATGCACATGGTGCACatattaaatcatcaccactcattttagatctaacgtctctagttgattattcaatttacacataacaccttccaccactacacaccaccacgttgaagggtgtccttagtaaaatgtatcaaacaACTAGAGACGTTAGATAAAAAATGagtggtgatgatttaatatgtgcaccatgtgcaccaatattccatgtgcactagatatgttgt	0						3'	New	gp4a	..((((((((((((((((((.(((...((.(((((((((((((((((((((((((((((((((((((((..((((((((((((((((((......((.(((((.....(((((((.((...................)).))))))).....))))).)).......))))))))))))))))))..))))))))))))))))))))))))))))))))))))))).))...))).))))))))))))))))))..	252	37.9	-141.4	1.5	0	1	0	1	0	0.985844	0	0.850827	low
	156	203	PC-5p-2832174_1	GATATATTTTACTAAGGACACCCT	24	gi408831909	-	107307156	107307390	aacatatctggtgcacatgtaattttagtgtacattttaaatcatcagcactcatcttatatctaacgtcattagttgtttGATATATTTTACTAAGGACACCCTctaatataatgagatgtagtggtagaatatgttatttataaattgtaatgaacaACTAGAGACGTTAGATAAAAAATGagtgttgatgatttaatatatgcactaagctttcatatacaccagatatatt	0						5'	New	gp4a	...((((((((((...(((....(((((((((.((.(((((((((((((((((((.((.(((((((((((..((((((((.((((((((((((((...(((..(((.........))).)))..))))))))))))))..((((.....))))..))))))))..))))))))))).)).))))))))))))))))))).)).)))))))))....)))...))))))))))...	57	27.7	-95.3	1.5	1	0	0	0	0.948759	0	0	0	low
	156	202	PC-3p-548700_2	ACTAGAGACGTTAGATAAAAAATG	24	gi408831909	-	107307156	107307390	aacatatctggtgcacatgtaattttagtgtacattttaaatcatcagcactcatcttatatctaacgtcattagttgtttGATATATTTTACTAAGGACACCCTctaatataatgagatgtagtggtagaatatgttatttataaattgtaatgaacaACTAGAGACGTTAGATAAAAAATGagtgttgatgatttaatatatgcactaagctttcatatacaccagatatatt	0						3'	New	gp4a	...((((((((((...(((....(((((((((.((.(((((((((((((((((((.((.(((((((((((..((((((((.((((((((((((((...(((..(((.........))).)))..))))))))))))))..((((.....))))..))))))))..))))))))))).)).))))))))))))))))))).)).)))))))))....)))...))))))))))...	57	27.7	-95.3	1.5	0	1	0	1	0	0.985844	0	0.850827	low
	157	204	PC-5p-490891_2	GCTCCATACAACTGTAACTTT	21	gi408831849	-	4622673	4622899	ttataaaattGCTCCATACAACTGTAACTTTggactaaactctcctttgattgtgtgctgcctcacaaccatcttaaagtcatccatacttggataagtgcttctaactgtcattggagcaaactgagaaatggccttgagagaatgtgcaggtgcagtttagtccAAAGTTACAGATGTATGGAGCaattttgcaaaaagatacctattaacgtgaaactggcacc	0						5'	New	gp4a	...(((((((((((((((((.(((((((((((((((((((((......)).....(((.((((((((....((((((.(((((.....((..(.....((((((...........))))))..)..))..))))).))))))...)))).)))))))))))))))))))))))))).)))))))))))))))))...................(((.......))).	191	39.2	-84.4	0.9	0	1	0	0.5	0	0.985844	0	0.425413	low
	157	205	PC-3p-243559_5	AAAGTTACAGATGTATGGAGC	21	gi408831849	-	4622673	4622899	ttataaaattGCTCCATACAACTGTAACTTTggactaaactctcctttgattgtgtgctgcctcacaaccatcttaaagtcatccatacttggataagtgcttctaactgtcattggagcaaactgagaaatggccttgagagaatgtgcaggtgcagtttagtccAAAGTTACAGATGTATGGAGCaattttgcaaaaagatacctattaacgtgaaactggcacc	0						3'	New	gp4a	...(((((((((((((((((.(((((((((((((((((((((......)).....(((.((((((((....((((((.(((((.....((..(.....((((((...........))))))..)..))..))))).))))))...)))).)))))))))))))))))))))))))).)))))))))))))))))...................(((.......))).	191	39.2	-84.4	0.9	1	1.5	0	1.5	0.948759	1.47877	0	1.27624	low
	158	204	PC-5p-490891_2	GCTCCATACAACTGTAACTTT	21	gi408831909	+	150016321	150016547	ttataaaattGCTCCATACAACTGTAACTTTggactaaactctcctttgattgtgtgctgcctcacaaccatcctaaagtcatccatacttggataagtgcttctaactgtcattggagcaaactgagaaatggccttgagagaatgtgcaggtgcattttagtccAAAGTTACAGATGTATGGAGCaattttacaaaaagatacctattaacgtgaaactggcacc	0						5'	New	gp4a	...(((((((((((((((((.((((((((((((((((((.((......))....((((.((((((((....((..((.(((((.....((..(.....((((((...........))))))..)..))..))))).))..))...)))).)))))))))))))))))))))))))).)))))))))))))))))...................(((.......))).	191	38.8	-79.1	0.9	0	1	0	0.5	0	0.985844	0	0.425413	low
	158	205	PC-3p-243559_5	AAAGTTACAGATGTATGGAGC	21	gi408831909	+	150016321	150016547	ttataaaattGCTCCATACAACTGTAACTTTggactaaactctcctttgattgtgtgctgcctcacaaccatcctaaagtcatccatacttggataagtgcttctaactgtcattggagcaaactgagaaatggccttgagagaatgtgcaggtgcattttagtccAAAGTTACAGATGTATGGAGCaattttacaaaaagatacctattaacgtgaaactggcacc	0						3'	New	gp4a	...(((((((((((((((((.((((((((((((((((((.((......))....((((.((((((((....((..((.(((((.....((..(.....((((((...........))))))..)..))..))))).))..))...)))).)))))))))))))))))))))))))).)))))))))))))))))...................(((.......))).	191	38.8	-79.1	0.9	1	1.5	0	1.5	0.948759	1.47877	0	1.27624	low
	159	206	PC-5p-2417347_1	GAGATTCCATGTAGATTGAAGTGT	24	gi408831491	+	147956987	147957200	GAGATTCCATGTGGATTGAAGTGTattgggtgggaatgtgggattgggatggattttgacttgctatggatttaatccgactcaggccttgttcgtttccgtcggattgcacccggaatcgttccagctaatcaaagtttatataaattagagaagcaatccggctaggaatcattccaacctATCAATCCGGTAGAAACGAACAAGgcctcaa	0						5'	New	gp4a	.....(((....)))...........(((((.(((..(..((.((..(......)..))))..)...........))).)))))(((((((((((((((..((((((((.....(((((..((((((((........(((.((.....)).)))........)))).))))..))))).......))))))))..)))))))))))))))....	10	43.9	-68.8	0.7	0	0	1	0	0	0	1.24228	0	low
	159	207	PC-3p-470678_2	ATCAATCCGGTAGAAACGAACAAG	24	gi408831491	+	147956987	147957200	GAGATTCCATGTGGATTGAAGTGTattgggtgggaatgtgggattgggatggattttgacttgctatggatttaatccgactcaggccttgttcgtttccgtcggattgcacccggaatcgttccagctaatcaaagtttatataaattagagaagcaatccggctaggaatcattccaacctATCAATCCGGTAGAAACGAACAAGgcctcaa	0						3'	New	gp4a	.....(((....)))...........(((((.(((..(..((.((..(......)..))))..)...........))).)))))(((((((((((((((..((((((((.....(((((..((((((((........(((.((.....)).)))........)))).))))..))))).......))))))))..)))))))))))))))....	10	43.9	-68.8	0.7	1	0	0	0	0.948759	0	0	0	low
	160	208	PC-5p-2550109_1	TAAATAGTAAGGGATTGTAGACCC	24	gi414883281	+	11554974	11555132	TAAATAGTAAGGGATTGTAGACCCtctcaggccttgttcgtttccatcggattgcacccggaatcgttccatctaatcaaactttatataaattagagaagtaatccggttaggaatcgttccgacccATCAATCCGGTAGAAACGAACAAGgcctcaa	0						5'	New	gp4a	.........((((........))))...((((((((((((((((.(((((((((....((((((..((((...(((((..(((((.((.....))..))))).....)))))))))..))))))......))))))))).))))))))))))))))...	16	42.8	-60	0.9	1	0	0	0	0.948759	0	0	0	low
	160	207	PC-3p-470678_2	ATCAATCCGGTAGAAACGAACAAG	24	gi414883281	+	11554974	11555132	TAAATAGTAAGGGATTGTAGACCCtctcaggccttgttcgtttccatcggattgcacccggaatcgttccatctaatcaaactttatataaattagagaagtaatccggttaggaatcgttccgacccATCAATCCGGTAGAAACGAACAAGgcctcaa	0						3'	New	gp4a	.........((((........))))...((((((((((((((((.(((((((((....((((((..((((...(((((..(((((.((.....))..))))).....)))))))))..))))))......))))))))).))))))))))))))))...	16	42.8	-60	0.9	1	0	0	0	0.948759	0	0	0	low
	161	209	PC-5p-236169_5	CGGGCTTGGCAAAATCAGCGGGGA	24	gi408831909	-	10538535	10538647	aaccaagggaaCGGGCTTGGCAGAATCAGCGGGGAaagaagaccctgttgagcttgactctagtccgactttgtGAAATGACTTGAGAGGTGTATGATAagtgggagcctccg	0						5'	New	gp4a	...(((((...((((((.(((((..(((((((((........)))))))))..))).))..)))))).)))))...........(.(((((...............)))))).	70	51.3	-34.6	0.6	2	3.5	3.5	2.5	1.89752	3.45045	4.34797	2.12707	low
	161	210	PC-3p-1923027_1	GAAATGACTTGAGAGGTGTATGATC	25	gi408831909	-	10538535	10538647	aaccaagggaaCGGGCTTGGCAGAATCAGCGGGGAaagaagaccctgttgagcttgactctagtccgactttgtGAAATGACTTGAGAGGTGTATGATAagtgggagcctccg	0						3'	New	gp4a	...(((((...((((((.(((((..(((((((((........)))))))))..))).))..)))))).)))))...........(.(((((...............)))))).	70	51.3	-34.6	0.6	1	2	0	3	0.948759	1.97169	0	2.55248	low
	162	209	PC-5p-236169_5	CGGGCTTGGCAAAATCAGCGGGGA	24	gi408832102	-	159435531	159435656	agggaaCGGGCTTGGCAGAATCAGCGGGGAaagaagaccctgttgagcttgactctagtccgactttgtgaaatgacttgagaggtgtaggataagtgggagcctCCCGGGCGCAAGTGAAATACC	0						5'	New	gp4a	......((((((.(((((..(((((((((........)))))))))..))).))..)))))).....................(((((.........(((.....)))..((....))...)))))	56	53.2	-37.5	0.6	2	3.5	3.5	2.5	1.89752	3.45045	4.34797	2.12707	low
	162	211	PC-3p-2040223_1	CTCGGGCGCAAGTGAAATACC	21	gi408832102	-	159435531	159435656	agggaaCGGGCTTGGCAGAATCAGCGGGGAaagaagaccctgttgagcttgactctagtccgactttgtgaaatgacttgagaggtgtaggataagtgggagcctCCCGGGCGCAAGTGAAATACC	0						3'	New	gp4a	......((((((.(((((..(((((((((........)))))))))..))).))..)))))).....................(((((.........(((.....)))..((....))...)))))	56	53.2	-37.5	0.6	0	0	1	0	0	0	1.24228	0	low
	163	212	PC-5p-618411_2	GTGTTTTTTGCTCAGTTATGCCCT	24	gi414864194	-	22937777	22937953	gttttttaaattggtgcccttggttttggtggtgtgctcacctatacccttagtcGTGTTTTTTGCTCAGTTATGCCCTtctgttctatagcactggaagggcacagctgagcaaaaaacacgactaagggtatatgtgagcacaccaccaGAACTAAGGGCACCAATTTAAAATtt	0						5'	New	gp4a	...((((((((((((((((((((((((((((((((((((((.((((((((((((((((((((((((((((((.(((((((((((........)).))))))))).)))))))))))))))))))))))))))))).))))))))))))))))))))))))))))))))))))))...	171	42.9	-138	1.8	0	1	0.5	0.5	0	0.985844	0.621139	0.425413	low
	163	213	PC-3p-469051_2	GAACTAAGGGCACCAATTTAAAAA	24	gi414864194	-	22937777	22937953	gttttttaaattggtgcccttggttttggtggtgtgctcacctatacccttagtcGTGTTTTTTGCTCAGTTATGCCCTtctgttctatagcactggaagggcacagctgagcaaaaaacacgactaagggtatatgtgagcacaccaccaGAACTAAGGGCACCAATTTAAAATtt	0						3'	New	gp4a	...((((((((((((((((((((((((((((((((((((((.((((((((((((((((((((((((((((((.(((((((((((........)).))))))))).)))))))))))))))))))))))))))))).))))))))))))))))))))))))))))))))))))))...	171	42.9	-138	1.8	1.5	2	1	1	1.42314	1.97169	1.24228	0.850827	low
	164	212	PC-5p-618411_2	GTGTTTTTTGCTCAGTTATGCCCT	24	gi408831499	+	1046530	1046784	acagaacctacgttaattcatggacctctataataattgagtttttttttaaattggtgccctcagttttggtggtgtgctcacgtatacccttagtcGTGTTTTTTGCTCAGTTATGCCCTtctgttctatagcactggaagggcacagctgagcaaaaaacacgactaagggtatacgtgagcacaccaccaaaaccgagggcaccaatttagaaaaccccttaataatttggtccaagagtagggcttcgat	0						5'	New	gp4a	...((((((((......((.((((((.....(((.((((((...((((((((((((((((((((.((((((((((((((((((((((((((((((((((((((((((((((((((.(((((((((((........)).))))))))).)))))))))))))))))))))))))))))))))))))))))))))))))).))))))))))))))))))))...)))))).))).)))))).)))))))..)))...	249	42.4	-162.8	1.5	0	1	0.5	0.5	0	0.985844	0.621139	0.425413	low
	165	213	PC-3p-469051_2	GAACTAAGGGCACCAATTTAAAAA	24	gi414584696	-	124535747	124535929	tttagggttttttaaattggtgcccttagttttggtggtgtgctcacctatacccttagtcgtgttttttgctcagttatgcccttctgttctatagcactggaagggcacagctgagcaaaaaacacgactaagggttgagcacaccaccaGAACTAAGGGCACCAATTTAAAAAccctttt	0						3'	New	gp4a	...((((.((((((((((((((((((((((((((((((((((((((.....(((((((((((((((((((((((((((.(((((((((((........)).))))))))).)))))))))))))))))))))))))))))))))))))))))))))))))))))))))))))))))))))...	177	43.2	-136.2	1.7	1.5	2	1	1	1.42314	1.97169	1.24228	0.850827	low
	166	214	PC-5p-2126132_1	TCACACACGCGTCGCCCGACC	21	gi414875515	+	115362755	115363046	gagccagaggtggacgatggcgaggtcgagcgtcttgccaggggctcagggcacaTCACACACGCGTCGCCCGACCgcgaaagacgcgagctagaggtttctgcccagcatgctaggatgctcacgtacttgtcaaaccaagtacgtgctttgagtgggcaccaacagatggtggtgtcgacctagcagagacctctggcTCGCGTCTTTCGCGGTCGGGCgatgcgtgtgtgatgtgccctgagcccccggcaagacgctcgacctcgccatcatccacctctgtctcgca	0						5'	New	gp4a	(((.((((((((((.((((((((((((((((((((((((.((((((((((((((((((((((((((((((((((((((((((((((((((((((((((((((((..(((((......)))))((((((((((......))))))))))......((.(((((((........))))))).))...)))))))))))))))))))))))))))))))))))))))))))))))))))))))))))))))).)))))))))))))))))))))))).)))))))))).)))...	289	61.6	-259.2	1.4	0	0	0.5	0	0	0	0.621139	0	low
	166	215	PC-3p-511466_2	TCGCGTCTTTCGCGGTCGGGC	21	gi414875515	+	115362755	115363046	gagccagaggtggacgatggcgaggtcgagcgtcttgccaggggctcagggcacaTCACACACGCGTCGCCCGACCgcgaaagacgcgagctagaggtttctgcccagcatgctaggatgctcacgtacttgtcaaaccaagtacgtgctttgagtgggcaccaacagatggtggtgtcgacctagcagagacctctggcTCGCGTCTTTCGCGGTCGGGCgatgcgtgtgtgatgtgccctgagcccccggcaagacgctcgacctcgccatcatccacctctgtctcgca	0						3'	New	gp4a	(((.((((((((((.((((((((((((((((((((((((.((((((((((((((((((((((((((((((((((((((((((((((((((((((((((((((((..(((((......)))))((((((((((......))))))))))......((.(((((((........))))))).))...)))))))))))))))))))))))))))))))))))))))))))))))))))))))))))))))).)))))))))))))))))))))))).)))))))))).)))...	289	61.6	-259.2	1.4	1.5	0.5	0	0	1.42314	0.492922	0	0	low
	167	214	PC-5p-2126132_1	TCACACACGCGTCGCCCGACC	21	gi414875515	-	115362626	115362908	acagaggtggatgatggcgaggtcgagcgtcttgccgggggctcagggcacaTCACACACGCATCGCCCGACCgcgaaagacgcgagccagaggtctctgctaggtcgacaccaccatctgttggtgcccactcaaagcacgtacttggtttgacaagtacgtgagcatcctagcatgctgggcagaaacctctagcTCGCGTCTTTCGCGGTCGGGCgacgcgtgtgtgatgtgccctgagcccctggcaagacgctcgacctcgccatcgtccacctctgg	0						5'	New	gp4a	.(((((((((((((((((((((((((((((((((((((((((((((((((((((((((((((.(((((((((((((((((((((((((.((((((.((((((..((......(((((.....)))))...........((((((((((......)))))))))).((......))..))..)))))).)))))).))))))))))))))))))))))))).))))))))))))))))))))))))))))))))))))))))))))))))))))))))))))).	281	61.5	-247.6	1.4	0	0	0.5	0	0	0	0.621139	0	low
	167	215	PC-3p-511466_2	TCGCGTCTTTCGCGGTCGGGC	21	gi414875515	-	115362626	115362908	acagaggtggatgatggcgaggtcgagcgtcttgccgggggctcagggcacaTCACACACGCATCGCCCGACCgcgaaagacgcgagccagaggtctctgctaggtcgacaccaccatctgttggtgcccactcaaagcacgtacttggtttgacaagtacgtgagcatcctagcatgctgggcagaaacctctagcTCGCGTCTTTCGCGGTCGGGCgacgcgtgtgtgatgtgccctgagcccctggcaagacgctcgacctcgccatcgtccacctctgg	0						3'	New	gp4a	.(((((((((((((((((((((((((((((((((((((((((((((((((((((((((((((.(((((((((((((((((((((((((.((((((.((((((..((......(((((.....)))))...........((((((((((......)))))))))).((......))..))..)))))).)))))).))))))))))))))))))))))))).))))))))))))))))))))))))))))))))))))))))))))))))))))))))))))).	281	61.5	-247.6	1.4	1.5	0.5	0	0	1.42314	0.492922	0	0	low
	168	216	PC-5p-895927_1	GGTGCAAGCATGCAATCAAGCGAT	24	gi414864194	+	88531214	88531445	aaaatatcctatgcaatcacttatcctGGTGCAAGCATGCAATCAAGCGATctggtgcatccgatctagatctaatggtaactgttattttacatttaaccccttccacctgaaacctagtgtctattttacatttaaccacttccatatgaAACCGTTGGATCTAGACTGGATGCtctggatagtttgattgcacgcttgcacaaaaatgagtgattgcacatgatatgtc	0						5'	New	gp4a	...(((((...(((((((((((((....((((((((.(((((((((((.(((..(.((((((..(((((((((((((((...(((......)))........................((((..((.........))..))))..........)))))))))))))))..)))))).)..))).))))))))))).))))))))....)))))))))))))...)))))...	226	39.2	-99.2	1.1	1.5	0.5	0	0	1.42314	0.492922	0	0	low
	168	217	PC-3p-859216_1	AACCGTTGGATCTAGACTGGATGC	24	gi414864194	+	88531214	88531445	aaaatatcctatgcaatcacttatcctGGTGCAAGCATGCAATCAAGCGATctggtgcatccgatctagatctaatggtaactgttattttacatttaaccccttccacctgaaacctagtgtctattttacatttaaccacttccatatgaAACCGTTGGATCTAGACTGGATGCtctggatagtttgattgcacgcttgcacaaaaatgagtgattgcacatgatatgtc	0						3'	New	gp4a	...(((((...(((((((((((((....((((((((.(((((((((((.(((..(.((((((..(((((((((((((((...(((......)))........................((((..((.........))..))))..........)))))))))))))))..)))))).)..))).))))))))))).))))))))....)))))))))))))...)))))...	226	39.2	-99.2	1.1	0	1	1	1	0	0.985844	1.24228	0.850827	low
	169	216	PC-5p-895927_1	GGTGCAAGCATGCAATCAAGCGAT	24	gi414864194	+	224369406	224369651	aaaatatcctatgcaatcacttatcctGGTGCAAGCATGCAATCAAGCGATctggtgcatccgatctagatctaatggtaactgttattttacatttaaccccttccacctgaaacctagtgtctattttacatttaaccacttccatatgaaaccgttggatctagactgaatgctctggatagtttgattgcacgcttgcaccaaaatgagtgattgcacAGGATATGTCCTCCGCTTCCCACT	0						5'	New	gp4a	...(((((((.(((((((((((((..((((((((((.(((((((((((.(((..(.((((.(..(((((((((((((((...(((......)))........................((((..((.........))..))))..........)))))))))))))))..).)))).)..))).))))))))))).))))))))))..))))))))))))).))))))).................	226	41.1	-103.9	1	1.5	0.5	0	0	1.42314	0.492922	0	0	low
	169	218	PC-3p-2033224_1	AGGATATGTCCTCCGCTTCCCACT	24	gi414864194	+	224369406	224369651	aaaatatcctatgcaatcacttatcctGGTGCAAGCATGCAATCAAGCGATctggtgcatccgatctagatctaatggtaactgttattttacatttaaccccttccacctgaaacctagtgtctattttacatttaaccacttccatatgaaaccgttggatctagactgaatgctctggatagtttgattgcacgcttgcaccaaaatgagtgattgcacAGGATATGTCCTCCGCTTCCCACT	0						3'	New	gp4a	...(((((((.(((((((((((((..((((((((((.(((((((((((.(((..(.((((.(..(((((((((((((((...(((......)))........................((((..((.........))..))))..........)))))))))))))))..).)))).)..))).))))))))))).))))))))))..))))))))))))).))))))).................	226	41.1	-103.9	1	1	0	0	0.5	0.948759	0	0	0.425413	low
	170	219	PC-5p-300702_4	AAACCATTTGATCCATTAGATCGT	24	gi408831909	+	111251839	111252094	tattaggggcaacaacggctatgcaagcagtccttctgtgcaagcgtgcaaacAAACCATTTGATCCATTAGATCGTgatctaatcgtaagtcacgtttaacatttaaacccttccaccaccagctcagtaatctttatAAAAAACCCTAACAAACCATAGTTgtatctgtggttggattgtaatctaatggatagatggtttatttgcacgtttgcccagaatgactgtttgaatatcactcgttgcccttatta	0						5'	New	gp4a	...((((((((((......(((.(((((((((.(((((.(((((((((((((.((((((((((.(((((((((((((((..((....))..))))).................................((((((..................((((((((......))))))))))))))..)))))))))))))))))))).))))))))))))).))))).))))))))).)))......))))))))))...	250	39.1	-98.6	1	0	0.5	0	1.5	0	0.492922	0	1.27624	low
	170	220	PC-3p-2709236_1	AAAAAACCCTAACAAACCATAGTT	24	gi408831909	+	111251839	111252094	tattaggggcaacaacggctatgcaagcagtccttctgtgcaagcgtgcaaacAAACCATTTGATCCATTAGATCGTgatctaatcgtaagtcacgtttaacatttaaacccttccaccaccagctcagtaatctttatAAAAAACCCTAACAAACCATAGTTgtatctgtggttggattgtaatctaatggatagatggtttatttgcacgtttgcccagaatgactgtttgaatatcactcgttgcccttatta	0						3'	New	gp4a	...((((((((((......(((.(((((((((.(((((.(((((((((((((.((((((((((.(((((((((((((((..((....))..))))).................................((((((..................((((((((......))))))))))))))..)))))))))))))))))))).))))))))))))).))))).))))))))).)))......))))))))))...	250	39.1	-98.6	1	2	0	1	2	1.89752	0	1.24228	1.70165	low
	171	219	PC-5p-300702_4	AAACCATTTGATCCATTAGATCGT	24	gi414883281	+	137280412	137280621	aactagtccttctgtgcaagtatgcaagcAAACCATTTGATCCATTAGATCGTgatccaaccgtaggccacatttaacacttaaacccttccaccaccagctcaataatctttataaaaaaaccctaacaaaccatgattgtgtctgtggttgaatcgtAATTTAATGAATCAGATGATTTGCttgcacatttgcacagaaggactgctt	0						5'	New	gp4a	...((((((((((((((((((.((((((((((.((((((((.((((((((..((((.(((((..((((.(((.(((...........................................................))).)))))))..))))).))))..)))))))).)))))))).)))))))))).))))))))))))))))))...	204	38.6	-81.371	1	0	0.5	0	1.5	0	0.492922	0	1.27624	low
	171	221	PC-3p-2583847_1	AATTTAATGAACCAGATGATTTGC	24	gi414883281	+	137280412	137280621	aactagtccttctgtgcaagtatgcaagcAAACCATTTGATCCATTAGATCGTgatccaaccgtaggccacatttaacacttaaacccttccaccaccagctcaataatctttataaaaaaaccctaacaaaccatgattgtgtctgtggttgaatcgtAATTTAATGAATCAGATGATTTGCttgcacatttgcacagaaggactgctt	0						3'	New	gp4a	...((((((((((((((((((.((((((((((.((((((((.((((((((..((((.(((((..((((.(((.(((...........................................................))).)))))))..))))).))))..)))))))).)))))))).)))))))))).))))))))))))))))))...	204	38.6	-81.371	1	0	0	0	1	0	0	0	0.850827	low
	172	222	PC-5p-846816_1	ACCATATCACCAGCTGTAGGC	21	gi414875515	+	113072289	113072426	ctccctaacttaacggccaaggcaaagccagACCATATCACCAGCTGTAGGCtgagcataagtccaacaaaagacgtgaacgctcagccTACAGCTGGTGATATGGTCTGGctttgccttggccgttaagtctggaag	0						5'	New	gp4a	...((..((((((((((((((((((((((((((((((((((((((((((((((((((....(((........)))......))))))))))))))))))))))))))))))))))))))))))))))))))..))...	132	51.4	-112.1	1.6	0.5	0	0	0	0.474379	0	0	0	low
	172	223	PC-3p-1155256_1	TACAGCTGGTGATATGGTCTGT	22	gi414875515	+	113072289	113072426	ctccctaacttaacggccaaggcaaagccagACCATATCACCAGCTGTAGGCtgagcataagtccaacaaaagacgtgaacgctcagccTACAGCTGGTGATATGGTCTGGctttgccttggccgttaagtctggaag	0						3'	New	gp4a	...((..((((((((((((((((((((((((((((((((((((((((((((((((((....(((........)))......))))))))))))))))))))))))))))))))))))))))))))))))))..))...	132	51.4	-112.1	1.6	0	0	0	0.5	0	0	0	0.425413	low
	173	222	PC-5p-846816_1	ACCATATCACCAGCTGTAGGC	21	gi414875515	-	113072326	113072496	tcattgtgaactctgatgcttccagacttaacggccaaggcaaagccagACCATATCACCAGCTGTAGGCtgagcgttcacgtcttttgttggacttatgctcagccTACAGCTGGTGATATGGTCTGGctttgccttggccgttaagttagggagattgagtttcaacac	0						5'	New	gp4a	...(((.((((((.(((.(((((..((((((((((((((((((((((((((((((((((((((((((((((((((((....((((......))))..))))))))))))))))))))))))))))))))))))))))))))))))))))..)))))))))))))))))...	165	48.5	-128.6	1.6	0.5	0	0	0	0.474379	0	0	0	low
	173	223	PC-3p-1155256_1	TACAGCTGGTGATATGGTCTGT	22	gi414875515	-	113072326	113072496	tcattgtgaactctgatgcttccagacttaacggccaaggcaaagccagACCATATCACCAGCTGTAGGCtgagcgttcacgtcttttgttggacttatgctcagccTACAGCTGGTGATATGGTCTGGctttgccttggccgttaagttagggagattgagtttcaacac	0						3'	New	gp4a	...(((.((((((.(((.(((((..((((((((((((((((((((((((((((((((((((((((((((((((((((....((((......))))..))))))))))))))))))))))))))))))))))))))))))))))))))))..)))))))))))))))))...	165	48.5	-128.6	1.6	0	0	0	0.5	0	0	0	0.425413	low
	174	224	PC-5p-72461_34	TCAGACTCGCTTTGAGAAGCCT	22	gi408831491	+	133795815	133796130	catgatctgggaagagatccttcatgcttcctggtctccactcaaggggtgtctccatgcacccttttattatgaagatgatcgaagtggtcacTCAGACTCGCTTTGAGAAGCCTgtcaaacacttccgttatgtctccatgcaccccttgctccaaatagtctttgtaccatagcgggagaagaaggaagcactaccataaacccagtatggtacatagcgggAGTGTTTGACAGGCTTCTCGAagcgagtctgagtgaccacttcgatcatcttcaaaataaagggtgcatggagacaccccttgagtggaga	0						5'	New	gp4a	......(..(((((.((....))...)))))..)((((((((((((((((((((((((((((((.((((((.((((((((((((((((((((((((((((((((((((((((((((((((((((((((((((((((..((((((....(((.((((...((............))...)))))))..((........)).........)))))).)))))))))))))))))))))))))))))))))))))))))))))))))))))))))))))))).))))))))))))))))))))))))))))))))))))	282	48.1	-220.1	1.4	32.5	24.5	9.5	40	30.8347	24.1532	11.8016	34.0331	middle
	174	225	PC-3p-81082_30	AGTGTTTGACAGGCTTCTCGA	21	gi408831491	+	133795815	133796130	catgatctgggaagagatccttcatgcttcctggtctccactcaaggggtgtctccatgcacccttttattatgaagatgatcgaagtggtcacTCAGACTCGCTTTGAGAAGCCTgtcaaacacttccgttatgtctccatgcaccccttgctccaaatagtctttgtaccatagcgggagaagaaggaagcactaccataaacccagtatggtacatagcgggAGTGTTTGACAGGCTTCTCGAagcgagtctgagtgaccacttcgatcatcttcaaaataaagggtgcatggagacaccccttgagtggaga	0						3'	New	gp4a	......(..(((((.((....))...)))))..)((((((((((((((((((((((((((((((.((((((.((((((((((((((((((((((((((((((((((((((((((((((((((((((((((((((((..((((((....(((.((((...((............))...)))))))..((........)).........)))))).)))))))))))))))))))))))))))))))))))))))))))))))))))))))))))))))).))))))))))))))))))))))))))))))))))))	282	48.1	-220.1	1.4	18	26	1	15	17.0777	25.6319	1.24228	12.7624	middle
	175	224	PC-5p-72461_34	TCAGACTCGCTTTGAGAAGCCT	22	gi408831491	-	133795914	133796271	ttctccttgctccaaatagtctttcccgcataaacgtgtttgacatgatctaggaagagatccttcgtgcttcctggtctccactcaaggggtgtctccatgcaccctttattttgaagatgatcgaagtggtcacTCAGACTCGCTTCGAGAAGCCTgtcaaacactcccgctatgtaccatactgggtttatggtagtgcttccttcttctcccgctatggtacaaagactatttggagcaaggggtgcatggagacataacggaagtgtttgacaggcttctcaaagcgAGTCTGAGTGACCACTTCGATCatcttcataataaaagggtgcatggagacaccccttgagtggag	0						5'	New	gp4a	..................(((.....(((......)))...))).....((((((((.((....))...)))))))).(((((((((((((((((((((((((((((((((((.((((((((((((((((((((((((((((((((((.(((((((((((((((((((.(((.(((((((((((.......)))))).((((..(((.(((((((....(((((......)))))..)))).)))))).))))....))))).))).))))))))))))))))))).)))))))))))))))))))))))))))))))))).)))))).)))))))))))))))))))))))))))))	280	47.5	-217	1.3	32.5	24.5	9.5	40	30.8347	24.1532	11.8016	34.0331	middle
	175	226	PC-3p-1610684_1	TGTCTGAGTGACCACTTCGATC	22	gi408831491	-	133795914	133796271	ttctccttgctccaaatagtctttcccgcataaacgtgtttgacatgatctaggaagagatccttcgtgcttcctggtctccactcaaggggtgtctccatgcaccctttattttgaagatgatcgaagtggtcacTCAGACTCGCTTCGAGAAGCCTgtcaaacactcccgctatgtaccatactgggtttatggtagtgcttccttcttctcccgctatggtacaaagactatttggagcaaggggtgcatggagacataacggaagtgtttgacaggcttctcaaagcgAGTCTGAGTGACCACTTCGATCatcttcataataaaagggtgcatggagacaccccttgagtggag	0						3'	New	gp4a	..................(((.....(((......)))...))).....((((((((.((....))...)))))))).(((((((((((((((((((((((((((((((((((.((((((((((((((((((((((((((((((((((.(((((((((((((((((((.(((.(((((((((((.......)))))).((((..(((.(((((((....(((((......)))))..)))).)))))).))))....))))).))).))))))))))))))))))).)))))))))))))))))))))))))))))))))).)))))).)))))))))))))))))))))))))))))	280	47.5	-217	1.3	0	1	0	1	0	0.985844	0	0.850827	low
	176	227	PC-5p-1060459_1	ATCCAGAGGGGGATTGGAGGGGA	23	gi408831849	+	15961940	15962097	aaacaatccccctttagggcttgttcgtttacaccaATCCAGAGGGGGATTGGAGGGGAtttaatcccctcctagtcatttttgactaggagaggATTAAATCCCCTCCAATCCTCttctggattggtataaccgaacatgcccttagtaaattgatg	0						5'	New	gp4a	...((((....((..(((((.((((((.(((.(((((((((((((((((((((((((((((((((((.((((((((((....)))))))))).))))))))))))))))))))))))))))))))))).))).)))))).))))).))...))))...	152	44.3	-106.8	1.5	0	0	0.5	0	0	0	0.621139	0	low
	176	228	PC-3p-2010899_1	ATTAAATCCCCTCCAATCCTC	21	gi408831849	+	15961940	15962097	aaacaatccccctttagggcttgttcgtttacaccaATCCAGAGGGGGATTGGAGGGGAtttaatcccctcctagtcatttttgactaggagaggATTAAATCCCCTCCAATCCTCttctggattggtataaccgaacatgcccttagtaaattgatg	0						3'	New	gp4a	...((((....((..(((((.((((((.(((.(((((((((((((((((((((((((((((((((((.((((((((((....)))))))))).))))))))))))))))))))))))))))))))))).))).)))))).))))).))...))))...	152	44.3	-106.8	1.5	0	1	0	0	0	0.985844	0	0	low
	177	227	PC-5p-1060459_1	ATCCAGAGGGGGATTGGAGGGGA	23	gi414584696	+	32190286	32190476	cccaagctttggaccagggagtcgctttagggcatgttcgcttacaccaATCCAGAGGGGGATTGGAGGGGAttaaatcccctcatagtcaaaaatgactaggtggggatttaaaccccttcaATCCCCCTCTGGATTGGTGTAATCgaataagcccttagagggcagcgtccccactggccaagttttga	0						5'	New	gp4a	..(((..(((((.((((((((((.(((((((((.((((((.((((((((((((((((((((((((((((((.((((((((((...((((((....))))))...)))))))))).)))))))))))))))))))))))))))))).)))))).))))).)))))))....))))...))))))))..))).	188	50.8	-123.8	1.3	0	0	0.5	0	0	0	0.621139	0	low
	177	229	PC-3p-2113315_1	ATCCCCCTCTGGATTGGTGTAATC	24	gi414584696	+	32190286	32190476	cccaagctttggaccagggagtcgctttagggcatgttcgcttacaccaATCCAGAGGGGGATTGGAGGGGAttaaatcccctcatagtcaaaaatgactaggtggggatttaaaccccttcaATCCCCCTCTGGATTGGTGTAATCgaataagcccttagagggcagcgtccccactggccaagttttga	0						3'	New	gp4a	..(((..(((((.((((((((((.(((((((((.((((((.((((((((((((((((((((((((((((((.((((((((((...((((((....))))))...)))))))))).)))))))))))))))))))))))))))))).)))))).))))).)))))))....))))...))))))))..))).	188	50.8	-123.8	1.3	1	1	0	0	0.948759	0.985844	0	0	low
	178	230	PC-5p-207409_7	TGTCACTTGGTTCCTGAACTC	21	gi408831491	+	36039580	36039810	aatttggcatgatgTGTCACTTGGTTCCTGAACTCctaaaatcaggaaaacaagtactggaacttagccgacccatttaaaattgagtttgagcatccgatatgagcattcacgtcagtggtatttggatgggccaaacctggattcggatgggccggtcaagtttaagtacccgacccgttttactggttttgagaGTTCGGGGACGCAAGTGACAtagcatgccaagtt	0						5'	New	gp4a	(((((((((((.(((((((((((((((((((((((..((((((((.(((((..(((((..(((((..(((.((((((..((..(..(((((..(((((((.........((((....))))...)))))))...)))))..)..))..)))))).)))..)))))..))))).......))))).))))))))..)))))))))))).))))))))))).)))))))))))	231	45.5	-105.8	1	3.5	1.5	0	0	3.32066	1.47877	0	0	low
	178	231	PC-3p-2572008_1	GTTCGGGGACGCAAGTGACA	20	gi408831491	+	36039580	36039810	aatttggcatgatgTGTCACTTGGTTCCTGAACTCctaaaatcaggaaaacaagtactggaacttagccgacccatttaaaattgagtttgagcatccgatatgagcattcacgtcagtggtatttggatgggccaaacctggattcggatgggccggtcaagtttaagtacccgacccgttttactggttttgagaGTTCGGGGACGCAAGTGACAtagcatgccaagtt	0						3'	New	gp4a	(((((((((((.(((((((((((((((((((((((..((((((((.(((((..(((((..(((((..(((.((((((..((..(..(((((..(((((((.........((((....))))...)))))))...)))))..)..))..)))))).)))..)))))..))))).......))))).))))))))..)))))))))))).))))))))))).)))))))))))	231	45.5	-105.8	1	0.5	0	0	0	0.474379	0	0	0	low
	179	230	PC-5p-207409_7	TGTCACTTGGTTCCTGAACTC	21	gi408831491	+	92791571	92791797	gtccttgaatttggcatgatgTGTCACTTGGTTCCTGAACTCctaaaatcaggaaaacaagtactggaacttagccgacccatttaaaatcgagtttgagcattcacgtcagtggtatttggatgggccaaacctggattcggatgggccggtcaagtttaagtacccgttttcatggttttgagaGTTCGGGGACGCAAGTGACAtagcatgccaagtttgagaac	0						5'	New	gp4a	...((..(((((((((((.(((((((((((((((((((((((..(((((((.((((((..(((((..(((((..(((.((((((..((..(..(((((.((..((((....))))...........)))))))..)..))..)))))).)))..)))))..)))))..)))))).)))))))..)))))))))))).))))))))))).)))))))))))..))...	221	45.4	-113.4	1.1	3.5	1.5	0	0	3.32066	1.47877	0	0	low
	179	231	PC-3p-2572008_1	GTTCGGGGACGCAAGTGACA	20	gi408831491	+	92791571	92791797	gtccttgaatttggcatgatgTGTCACTTGGTTCCTGAACTCctaaaatcaggaaaacaagtactggaacttagccgacccatttaaaatcgagtttgagcattcacgtcagtggtatttggatgggccaaacctggattcggatgggccggtcaagtttaagtacccgttttcatggttttgagaGTTCGGGGACGCAAGTGACAtagcatgccaagtttgagaac	0						3'	New	gp4a	...((..(((((((((((.(((((((((((((((((((((((..(((((((.((((((..(((((..(((((..(((.((((((..((..(..(((((.((..((((....))))...........)))))))..)..))..)))))).)))..)))))..)))))..)))))).)))))))..)))))))))))).))))))))))).)))))))))))..))...	221	45.4	-113.4	1.1	0.5	0	0	0	0.474379	0	0	0	low
	180	232	PC-5p-2700017_1	TCAAACCGGATGCTAACGTGG	21	gi414584696	-	31201396	31201625	ttcggccgtgcaaaaccataaaaaatcaggtttgcTCAAACCGGATGCTAACGTGGtgtgccatgttggaacacactaatgaaagttcggggacccaaatgacatattataccaacttaagagactcaagtgacacagcaatgccaagttctaggacccaagtgagtctaacgtggcacgccACGTCGGTATCCGGTTTGAGCaaacctggttttagatgggccgccaag	0						5'	New	gp4a	...((.((.((....((((..(((((((((((((((((((((((((((..((((((((((((((((((((...((((..((...((((..((((.((..(((....(((........))).....)))..))...((....))....))))..)))).))))))..))))))))))))))))))))..)))))))))))))))))))))))))))..))))))))))...	224	47.8	-110	1	0	1	0	0	0	0.985844	0	0	low
	180	233	PC-3p-223920_6	ACGTCGGTATCCGGTTTGAGC	21	gi414584696	-	31201396	31201625	ttcggccgtgcaaaaccataaaaaatcaggtttgcTCAAACCGGATGCTAACGTGGtgtgccatgttggaacacactaatgaaagttcggggacccaaatgacatattataccaacttaagagactcaagtgacacagcaatgccaagttctaggacccaagtgagtctaacgtggcacgccACGTCGGTATCCGGTTTGAGCaaacctggttttagatgggccgccaag	0						3'	New	gp4a	...((.((.((....((((..(((((((((((((((((((((((((((..((((((((((((((((((((...((((..((...((((..((((.((..(((....(((........))).....)))..))...((....))....))))..)))).))))))..))))))))))))))))))))..)))))))))))))))))))))))))))..))))))))))...	224	47.8	-110	1	2	1.5	2	1	1.89752	1.47877	2.48455	0.850827	low
	181	234	PC-5p-107701_21	TCAATCCGGACGCCGATGTGG	21	gi414875515	-	172476356	172476542	ccacggatttgcTCAATCCGGACGCCGATGTGGcgtgccacgttggagcatactaatgaaagttccgagacccagtgacacaacatgtcaagtttgggacccgagtgacacaacatgccaagttcgaggacccaagtgactctaacgtggtacgccACGTCGGTATCCGGTTTGAGCaaaaccggtt	0						5'	New	gp4a	...(((.(((((((((.(((((..(((((((((((((((((((((((((((........................(((((.....)))))...(((((.((((((((.((.....)).))..)))).)).)))))))).))))))))))))))))))))))))..))))).))))))))).)))...	181	53.5	-96.9	1	9	6	1	6	8.53883	5.91506	1.24228	5.10496	low
	181	233	PC-3p-223920_6	ACGTCGGTATCCGGTTTGAGC	21	gi414875515	-	172476356	172476542	ccacggatttgcTCAATCCGGACGCCGATGTGGcgtgccacgttggagcatactaatgaaagttccgagacccagtgacacaacatgtcaagtttgggacccgagtgacacaacatgccaagttcgaggacccaagtgactctaacgtggtacgccACGTCGGTATCCGGTTTGAGCaaaaccggtt	0						3'	New	gp4a	...(((.(((((((((.(((((..(((((((((((((((((((((((((((........................(((((.....)))))...(((((.((((((((.((.....)).))..)))).)).)))))))).))))))))))))))))))))))))..))))).))))))))).)))...	181	53.5	-96.9	1	2	1.5	2	1	1.89752	1.47877	2.48455	0.850827	low
	182	235	PC-5p-552297_2	GTGTTTGGTTACTAGGGACTCATT	24	gi408831499	-	139958658	139958914	tgtgagaacaaaactgaatacgacgaacccagtgtctcctgtgtacaaagaatacactagcttttagtatcttaaggtaGTGTTTGGTTACTAGGGACTAATTtttagtccctccattttattctactttagtttataaattgtaaaatatggaaactataactctattttagtttccatatttgacaatttagtgactaaagtagaatAAATTGGAGAGACTAAAAATTAgtgtctaaaaccaaacaccacctaag	0						5'	New	gp4a	(((....)))..((((((...((((.......))))....(((((.......))))).....))))))..(((.((((.((((((((((..(((..((((((((((((((.(((((.(((((((((((((((((..((((((((.((((((((((((((...........)))))))))))))).))))))))..))))))))))))))))).))))).))))))))))))))..))).)))))))))).)))))))	187	31.1	-104.7	1.3	1	0	0	1	0.948759	0	0	0.850827	low
	182	236	PC-3p-1997505_1	AAATTGGAGAGACTAAAAATTT	22	gi408831499	-	139958658	139958914	tgtgagaacaaaactgaatacgacgaacccagtgtctcctgtgtacaaagaatacactagcttttagtatcttaaggtaGTGTTTGGTTACTAGGGACTAATTtttagtccctccattttattctactttagtttataaattgtaaaatatggaaactataactctattttagtttccatatttgacaatttagtgactaaagtagaatAAATTGGAGAGACTAAAAATTAgtgtctaaaaccaaacaccacctaag	0						3'	New	gp4a	(((....)))..((((((...((((.......))))....(((((.......))))).....))))))..(((.((((.((((((((((..(((..((((((((((((((.(((((.(((((((((((((((((..((((((((.((((((((((((((...........)))))))))))))).))))))))..))))))))))))))))).))))).))))))))))))))..))).)))))))))).)))))))	187	31.1	-104.7	1.3	1	0	0	0	0.948759	0	0	0	low
	183	235	PC-5p-552297_2	GTGTTTGGTTACTAGGGACTCATT	24	gi414864194	-	293635378	293635561	taaggtaGTGTTTGGTTACTAGGGACTCATTtttagtccctccattttatttcactttagtctataaattgtaaaatatagaaactataacactattttagtttccatatttGATAATTTAGTGACTAGAGtggaataaattggaggggctaacaattagtctctaaaaccaaacaccccccta	0						5'	New	gp4a	...((..((((((((((..((((((((.(((.((((((((((((.(((((((((((((((((..((((((((.((((((.(((((((...........))))))).)))))).))))))))..))))))))))))))))).)))))))))))).))).)))))))).))))))))))..))...	178	31.5	-90	1.6	1	0	0	1	0.948759	0	0	0.850827	low
	183	237	PC-3p-2200781_1	GATAATTTAGTGACTAGAG	19	gi414864194	-	293635378	293635561	taaggtaGTGTTTGGTTACTAGGGACTCATTtttagtccctccattttatttcactttagtctataaattgtaaaatatagaaactataacactattttagtttccatatttGATAATTTAGTGACTAGAGtggaataaattggaggggctaacaattagtctctaaaaccaaacaccccccta	0						3'	New	gp4a	...((..((((((((((..((((((((.(((.((((((((((((.(((((((((((((((((..((((((((.((((((.(((((((...........))))))).)))))).))))))))..))))))))))))))))).)))))))))))).))).)))))))).))))))))))..))...	178	31.5	-90	1.6	0	1	0	0	0	0.985844	0	0	low
	184	238	PC-5p-1806184_1	TTGGGGTGTAAATTAGTTTATTT	23	gi414864194	-	239617809	239617951	tttgccttgtttggatactctagtattccccctaattcacatgtgttgagatataTTGGGGTGTAAATTAGTTTAATTtatactctaataaaccTCAACACACGTGGATTGCGGTgaatactagagtatccaaataaggccta	0						5'	New	gp4a	...(((((((((((((((((((((((((.((..(((((((.(((((((((...(((((((((((((((((...)))))))))))))))))...))))))))).)))))))..)).)))))))))))))))))))))))))...	137	35.7	-82.3	1.6	1	1	0	0	0.948759	0.985844	0	0	low
	184	239	PC-3p-74202_35	TCAACACACGTGGATTGCGGT	21	gi414864194	-	239617809	239617951	tttgccttgtttggatactctagtattccccctaattcacatgtgttgagatataTTGGGGTGTAAATTAGTTTAATTtatactctaataaaccTCAACACACGTGGATTGCGGTgaatactagagtatccaaataaggccta	0						3'	New	gp4a	...(((((((((((((((((((((((((.((..(((((((.(((((((((...(((((((((((((((((...)))))))))))))))))...))))))))).)))))))..)).)))))))))))))))))))))))))...	137	35.7	-82.3	1.6	5.5	5.5	0.5	6	5.21817	5.42214	0.621139	5.10496	low
	185	240	PC-5p-2707958_1	TGAGATGGATTGAGGTGTAACT	22	gi414875515	-	96871840	96871997	aactcttttaggcttagtttgcgtaatctagtattgatcctaatccacatgtatTGAGATGGATTGGGGTGTAACTtaaactaatttacacccaaatccaccTCAACACACGTGGATTGGGGTcaatactaaagtatccaaacaaaactttaggatgt	0						5'	New	gp4a	.((((((..((..((.(((((..((...((((((((((((((((((((.(((.(((((.((((((.((((((((.(((...))).)))))))).)))))).))))).))).))))))))))))))))))))...))..)))))))..))..)))).))	157	36.7	-71.1	1.2	1	0	0	0.5	0.948759	0	0	0.425413	low
	185	239	PC-3p-74202_35	TCAACACACGTGGATTGCGGT	21	gi414875515	-	96871840	96871997	aactcttttaggcttagtttgcgtaatctagtattgatcctaatccacatgtatTGAGATGGATTGGGGTGTAACTtaaactaatttacacccaaatccaccTCAACACACGTGGATTGGGGTcaatactaaagtatccaaacaaaactttaggatgt	0						3'	New	gp4a	.((((((..((..((.(((((..((...((((((((((((((((((((.(((.(((((.((((((.((((((((.(((...))).)))))))).)))))).))))).))).))))))))))))))))))))...))..)))))))..))..)))).))	157	36.7	-71.1	1.2	5.5	5.5	0.5	6	5.21817	5.42214	0.621139	5.10496	low
	186	241	PC-5p-347052_3	TCAATACACATGGATTAAGGT	21	gi414584696	+	25045680	25045916	aacgcttcgtttggatattatcgtattcatctcaatccatgtatattgaggtggattgaggcgtaaattaaactattttacactccaatctgccTCAATACACATGGATTAAGGTgaatacaggagtatccaaacaagccctaaagtttttttactcttaaccatattctacactcggctgtgtttattgtgatatgttgtgatctgcattctgggcAGTGCTTCATCATTTAACAG	0						5'	New	gp4a	...((((.(((((((((((...((((((((((.(((((((((.((((((((..(((((..(.(((((.........))))).)..)))))..)))))))).))))))))).))))))))))...))))))))))))))).......................((((....((((......))))....))))...(((((((((..(((((......)))))...)))))..)))).	136	36.7	-88.7	1	0	1	0	2	0	0.985844	0	1.70165	low
	186	242	PC-3p-1779602_1	AGTGCTTCATCATTTAACAG	20	gi414584696	+	25045680	25045916	aacgcttcgtttggatattatcgtattcatctcaatccatgtatattgaggtggattgaggcgtaaattaaactattttacactccaatctgccTCAATACACATGGATTAAGGTgaatacaggagtatccaaacaagccctaaagtttttttactcttaaccatattctacactcggctgtgtttattgtgatatgttgtgatctgcattctgggcAGTGCTTCATCATTTAACAG	0						3'	New	gp4a	...((((.(((((((((((...((((((((((.(((((((((.((((((((..(((((..(.(((((.........))))).)..)))))..)))))))).))))))))).))))))))))...))))))))))))))).......................((((....((((......))))....))))...(((((((((..(((((......)))))...)))))..)))).	136	36.7	-88.7	1	0	0.5	0	0	0	0.492922	0	0	low
	187	243	PC-5p-484018_2	TCAATACACATGGATTAAGG	20	gi414584696	+	25063658	25063894	aacgcttcgtttggatattatcgtattcatctcaatccatgtatattgaggtggattgaggcgtaaattaaactattttacactccaatctgccTCAATACACATGGATTAAGGtgaatacaggagtatccaaacaagccctaaagtttttttactcttaaccatattctacactcggctgtgtttattgtgatatgttgtgatctgcattctgggcAGTGCTTCATCATTTAACAG	0						5'	New	gp4a	...((((.(((((((((((...((((((((((.(((((((((.((((((((..(((((..(.(((((.........))))).)..)))))..)))))))).))))))))).))))))))))...))))))))))))))).......................((((....((((......))))....))))...(((((((((..(((((......)))))...)))))..)))).	136	36.7	-88.7	1	0	1	1	0.5	0	0.985844	1.24228	0.425413	low
	187	242	PC-3p-1779602_1	AGTGCTTCATCATTTAACAG	20	gi414584696	+	25063658	25063894	aacgcttcgtttggatattatcgtattcatctcaatccatgtatattgaggtggattgaggcgtaaattaaactattttacactccaatctgccTCAATACACATGGATTAAGGtgaatacaggagtatccaaacaagccctaaagtttttttactcttaaccatattctacactcggctgtgtttattgtgatatgttgtgatctgcattctgggcAGTGCTTCATCATTTAACAG	0						3'	New	gp4a	...((((.(((((((((((...((((((((((.(((((((((.((((((((..(((((..(.(((((.........))))).)..)))))..)))))))).))))))))).))))))))))...))))))))))))))).......................((((....((((......))))....))))...(((((((((..(((((......)))))...)))))..)))).	136	36.7	-88.7	1	0	0.5	0	0	0	0.492922	0	0	low
	188	244	PC-5p-2802049_1	AAATCCCCTCCTATACAAATTTGT	24	gi408832102	+	75973419	75973606	gacaaaataggcccgggagaataacccctagggcttgttcgttttggagtggattgagggggattggaggggattAAATCCCCTCCTATACAAATTTGTATAGGAGGGGATTTAATCccctccaatccccctcaatccactccaaaacgaacaagcactaggggttatgctcccggccctattttaca	0						5'	New	gp4a	...((((((((.(((((((.(((((((((((.((((((((((((((((((((((((((((((((((((((((((((((((((((((((((((....)))))))))))))))))))))))))))))))))))))))))))))))))))))))))))).))))))))))).))))))).))))))))...	182	48.4	-167.3	1.8	1	0	0.5	0	0.948759	0	0.621139	0	low
	188	245	PC-3p-2151655_1	ATTTGTATAGGAGGGGATTTAATC	24	gi408832102	+	75973419	75973606	gacaaaataggcccgggagaataacccctagggcttgttcgttttggagtggattgagggggattggaggggattAAATCCCCTCCTATACAAATTTGTATAGGAGGGGATTTAATCccctccaatccccctcaatccactccaaaacgaacaagcactaggggttatgctcccggccctattttaca	0						3'	New	gp4a	...((((((((.(((((((.(((((((((((.((((((((((((((((((((((((((((((((((((((((((((((((((((((((((((....)))))))))))))))))))))))))))))))))))))))))))))))))))))))))))).))))))))))).))))))).))))))))...	182	48.4	-167.3	1.8	0	0	0	0.5	0	0	0	0.425413	low
	189	246	PC-5p-1883078_1	AGTGGATTGAGGGGGATTGGA	21	gi408832102	+	233636661	233637020	catcacgccgagcaacaggttcactgtgcatgggccaactttgctggccgcggtggtgttagggcctaaggaggcccacggaggggctgcagtagcagctgccatgggccctctaagggcttattcgttttggAGTGGATTGAGGGGGATTGGAggggattaaatcccctcctatacaaATTTGTATAGGAGGGGATTTAATCccctccaatccccctcaatccactccaaaacgaataagcccttagagggcccatggcagctgctactgcagcccctccgtgggcctccttaggccctaacaccaccgcggccagcaaagttggcccatgcacagtgaacctgttgctcggcgtgnnn	0						5'	New	gp4a	...(((((((((((((((((((((((((((((((((((((((((((((((((((((((((((((((((((((((((((((((((((((((((((((((((((((((((((((((((((((((((((((((((((((((((((((((((((((((((((((((((((((((((((((((....)))))))))))))))))))))))))))))))))))))))))))))))))))))))))))))))))))))))))))))))))))))))))))))))))))))))))))))))))))))))))))))))))))))))))))))))))))))))))))))))))))))))))))))))...	354	56.9	-401.6	2	0	0	0.5	0	0	0	0.621139	0	low
	189	245	PC-3p-2151655_1	ATTTGTATAGGAGGGGATTTAATC	24	gi408832102	+	233636661	233637020	catcacgccgagcaacaggttcactgtgcatgggccaactttgctggccgcggtggtgttagggcctaaggaggcccacggaggggctgcagtagcagctgccatgggccctctaagggcttattcgttttggAGTGGATTGAGGGGGATTGGAggggattaaatcccctcctatacaaATTTGTATAGGAGGGGATTTAATCccctccaatccccctcaatccactccaaaacgaataagcccttagagggcccatggcagctgctactgcagcccctccgtgggcctccttaggccctaacaccaccgcggccagcaaagttggcccatgcacagtgaacctgttgctcggcgtgnnn	0						3'	New	gp4a	...(((((((((((((((((((((((((((((((((((((((((((((((((((((((((((((((((((((((((((((((((((((((((((((((((((((((((((((((((((((((((((((((((((((((((((((((((((((((((((((((((((((((((((((((....)))))))))))))))))))))))))))))))))))))))))))))))))))))))))))))))))))))))))))))))))))))))))))))))))))))))))))))))))))))))))))))))))))))))))))))))))))))))))))))))))))))))))))))))...	354	56.9	-401.6	2	0	0	0	0.5	0	0	0	0.425413	low
	190	247	PC-5p-773125_1	TAATCTAACGATCAGGCTGCTAGT	24	gi408832077	-	204100343	204100573	actgggaacgtatctggtgctcacacgacgtccgtgctcatgtaagcactttaaatcgtgagtgttccttctTAATCTAACGATCAGGCTGCTAGTcaggaacactcatcgttgaagtgggagggcttaagtgaataaaaagcactaatcgttggaTTAAGAAGGAACACTCACGATttaaagtgctcacatgagcacggacatcgcgtgagtacgagatacgttccctaa	0						5'	New	gp4a	...((((((((((((.((((((((.(((.((((((((((((((.((((((((((((((((((((((((((((((((((((((((.((((((((((((.....((((((....)).))))....))))..)))........))).)).)))))))))))))))))))))))))))))))))))))))).)))))))))))))).))).)))))))).))))))))))))...	225	45.5	-152	1.4	2	1	0	0	1.89752	0.985844	0	0	low
	190	248	PC-3p-151571_11	TGAAGAAGGAACACTCACGAT	21	gi408832077	-	204100343	204100573	actgggaacgtatctggtgctcacacgacgtccgtgctcatgtaagcactttaaatcgtgagtgttccttctTAATCTAACGATCAGGCTGCTAGTcaggaacactcatcgttgaagtgggagggcttaagtgaataaaaagcactaatcgttggaTTAAGAAGGAACACTCACGATttaaagtgctcacatgagcacggacatcgcgtgagtacgagatacgttccctaa	0						3'	New	gp4a	...((((((((((((.((((((((.(((.((((((((((((((.((((((((((((((((((((((((((((((((((((((((.((((((((((((.....((((((....)).))))....))))..)))........))).)).)))))))))))))))))))))))))))))))))))))))).)))))))))))))).))).)))))))).))))))))))))...	225	45.5	-152	1.4	3.5	4	0	0	3.32066	3.94337	0	0	low
	191	249	PC-5p-593008_2	ACGTCCGTGATCATATGAGC	20	gi414883281	+	77924221	77924537	atagggaacgtatctcgtgctcacgcgACGTCCGTGATCATATGAGCactttaaatcgtgagtgttccttcttgatccaacgattagtgttttttattcacttaagccctcccacctcaacgatgagtgttcctggccagcagcctgatcgttggaTGAAGAAGGAACACTCACGATttaaagtgcccacatgaacacggacgtcgcgtgagcacgagatacgttcccgtaagtatagtcttttcgccttaacaatttactgaaaacagaatctgttttcatatttgtgttttaacaggttcttggattgtctgact	0						5'	New	gp4a	...(((((((((((((((((((((((((((((((((.((((.((.((((((((((((((((((((((((((((.(((((((((((((.(((..(((......)))(((.....((((((....)))).))....)))....)))))))))))))))).)))))))))))))))))))))))))))).)).)))).)))))))))))))))))))))))))))))))))...((.(((((((....((((.((((......(((((((((...)))))))))......)))).....))))....)))))))))....	225	43.8	-177	1.3	3.5	3.5	0	2.5	3.32066	3.45045	0	2.12707	low
	191	248	PC-3p-151571_11	TGAAGAAGGAACACTCACGAT	21	gi414883281	+	77924221	77924537	atagggaacgtatctcgtgctcacgcgACGTCCGTGATCATATGAGCactttaaatcgtgagtgttccttcttgatccaacgattagtgttttttattcacttaagccctcccacctcaacgatgagtgttcctggccagcagcctgatcgttggaTGAAGAAGGAACACTCACGATttaaagtgcccacatgaacacggacgtcgcgtgagcacgagatacgttcccgtaagtatagtcttttcgccttaacaatttactgaaaacagaatctgttttcatatttgtgttttaacaggttcttggattgtctgact	0						3'	New	gp4a	...(((((((((((((((((((((((((((((((((.((((.((.((((((((((((((((((((((((((((.(((((((((((((.(((..(((......)))(((.....((((((....)))).))....)))....)))))))))))))))).)))))))))))))))))))))))))))).)).)))).)))))))))))))))))))))))))))))))))...((.(((((((....((((.((((......(((((((((...)))))))))......)))).....))))....)))))))))....	225	43.8	-177	1.3	3.5	4	0	0	3.32066	3.94337	0	0	low
	192	250	PC-5p-285370_4	AATGCACAAAACGAAATCTGG	21	gi408831491	+	143932152	143932403	taagggatcgtatccagtccacaagggccacgccgtgcacaAATGCACAAAACGAAATCTGGccgtccattttccatccaacgacatgacggcgcggggggtttttcacaaaacagactcggcaagctacggaggctgcgggagggttcatctgcAAATTTACGACGGCCGTTGGATGGgagacggacgaccaggtttcgttttgtgcatttgtgcacggcgtggcccttgtgcactggatacgatcccgtt	0						5'	New	gp4a	...(((((((((((((((.(((((((((((((((((((((((((((((((((((((((((((.(((((.((((((((((((((........((.((((..(((((....)))))...))))))..(((.(((((..((((((........))))))..))).))..))))))))))))))))).))))).))))))))))))))))))))))))))))))))))))))))))).)))))))))))))))...	246	55.2	-171.4	1.2	1.5	1	0.5	1.5	1.42314	0.985844	0.621139	1.27624	low
	192	251	PC-3p-2705030_1	AAATTTACGACGGCCGTTGGATGG	24	gi408831491	+	143932152	143932403	taagggatcgtatccagtccacaagggccacgccgtgcacaAATGCACAAAACGAAATCTGGccgtccattttccatccaacgacatgacggcgcggggggtttttcacaaaacagactcggcaagctacggaggctgcgggagggttcatctgcAAATTTACGACGGCCGTTGGATGGgagacggacgaccaggtttcgttttgtgcatttgtgcacggcgtggcccttgtgcactggatacgatcccgtt	0						3'	New	gp4a	...(((((((((((((((.(((((((((((((((((((((((((((((((((((((((((((.(((((.((((((((((((((........((.((((..(((((....)))))...))))))..(((.(((((..((((((........))))))..))).))..))))))))))))))))).))))).))))))))))))))))))))))))))))))))))))))))))).)))))))))))))))...	246	55.2	-171.4	1.2	0.5	0	0	0.5	0.474379	0	0	0.425413	low
	193	250	PC-5p-285370_4	AATGCACAAAACGAAATCTGG	21	gi414584696	+	29669178	29669429	ttcgggatcgtatcccgtgcacaagggccacgccgtgcacaAATGCACAAAACGAAATCTGGccgtccattttccatccaacgacatgacggcgcggggggtttttcacaaaacagactcggcaagctacggaggctgcgggagggttcatctgcAAATTTACGACGGCCGTTGGATGGgagacggacgaccaggtttcgttttgtgcatttgtgcacggcgtggcccttgtgcactggatacgatcccaac	0						5'	New	gp4a	...((((((((((((.((((((((((((((((((((((((((((((((((((((((((((((.(((((.((((((((((((((........((.((((..(((((....)))))...))))))..(((.(((((..((((((........))))))..))).))..))))))))))))))))).))))).)))))))))))))))))))))))))))))))))))))))))))))).))))))))))))...	246	56	-173.4	1.2	1.5	1	0.5	1.5	1.42314	0.985844	0.621139	1.27624	low
	193	251	PC-3p-2705030_1	AAATTTACGACGGCCGTTGGATGG	24	gi414584696	+	29669178	29669429	ttcgggatcgtatcccgtgcacaagggccacgccgtgcacaAATGCACAAAACGAAATCTGGccgtccattttccatccaacgacatgacggcgcggggggtttttcacaaaacagactcggcaagctacggaggctgcgggagggttcatctgcAAATTTACGACGGCCGTTGGATGGgagacggacgaccaggtttcgttttgtgcatttgtgcacggcgtggcccttgtgcactggatacgatcccaac	0						3'	New	gp4a	...((((((((((((.((((((((((((((((((((((((((((((((((((((((((((((.(((((.((((((((((((((........((.((((..(((((....)))))...))))))..(((.(((((..((((((........))))))..))).))..))))))))))))))))).))))).)))))))))))))))))))))))))))))))))))))))))))))).))))))))))))...	246	56	-173.4	1.2	0.5	0	0	0.5	0.474379	0	0	0.425413	low
	194	252	PC-5p-2295836_1	ATGTCCGACGGCCGCAACTGGC	22	gi408831491	+	101924697	101924819	gccttatctccgacggctctgtatgaggccgtcggagataaggttATGTCCGACGGCCACAACTGGCgctcggaAATACGCCTTATCTCCGACGGCCTcgtacacagccgtcggagataacct	0						5'	New	gp4a	...(((((((((((((((.((((((((((((((((((((((((((((.(((((..((((....))))..))))).))).))))))))))))))))))))))))).)))))))))))))))...	117	57.7	-93.2	1.3	0	0	1	0	0	0	1.24228	0	low
	194	253	PC-3p-2313679_1	AATACGCCTTATCTCCGACGGCCT	24	gi408831491	+	101924697	101924819	gccttatctccgacggctctgtatgaggccgtcggagataaggttATGTCCGACGGCCACAACTGGCgctcggaAATACGCCTTATCTCCGACGGCCTcgtacacagccgtcggagataacct	0						3'	New	gp4a	...(((((((((((((((.((((((((((((((((((((((((((((.(((((..((((....))))..))))).))).))))))))))))))))))))))))).)))))))))))))))...	117	57.7	-93.2	1.3	0.5	0	0	0	0.474379	0	0	0	low
	195	12	PC-5p-291966_4	ATCTCCGACGGCTCTGTACGAGGC	24	gi408831499	+	75602760	75602890	ggtcgccttATCTCCGACGGCTCTGTACGAGGCcgtcggagataaggttatctccgacgaccacaacgggcgctcggaAATACGCCTTATCTCCGACGGCCTcgtacacagccgtcggagataaggcgttt	0						5'	New	gp4a	...(((((((((((((((((((.((((((((((((((((((((((((((((.(((((((.((......)))).))))).))).))))))))))))))))))))))))).)))))))))))))))))))...	125	58.8	-105.1	1.4	1.5	0	0	1.5	1.42314	0	0	1.27624	low
	195	253	PC-3p-2313679_1	AATACGCCTTATCTCCGACGGCCT	24	gi408831499	+	75602760	75602890	ggtcgccttATCTCCGACGGCTCTGTACGAGGCcgtcggagataaggttatctccgacgaccacaacgggcgctcggaAATACGCCTTATCTCCGACGGCCTcgtacacagccgtcggagataaggcgttt	0						3'	New	gp4a	...(((((((((((((((((((.((((((((((((((((((((((((((((.(((((((.((......)))).))))).))).))))))))))))))))))))))))).)))))))))))))))))))...	125	58.8	-105.1	1.4	0.5	0	0	0	0.474379	0	0	0	low
	196	254	PC-5p-1201082_1	CGCTTTAGAGTGGATTGAGGGGGA	24	gi408832077	+	25139100	25139187	cttagggcttgttCGCTTTAGAGTGGATTGAGGGGGAtctaatcccctgcaATCCCCCTCAATCCACTCCAAAGCgaacaagcccctt	0						5'	New	gp4a	....(((((((((((((((.((((((((((((((((((.............)))))))))))))))))).)))))))))))))))...	81	52.3	-63.4	1.4	1	1	1	0	0.948759	0.985844	1.24228	0	low
	196	255	PC-3p-2721730_1	ATCCCCCTCAATCCACTCCAAAGC	24	gi408832077	+	25139100	25139187	cttagggcttgttCGCTTTAGAGTGGATTGAGGGGGAtctaatcccctgcaATCCCCCTCAATCCACTCCAAAGCgaacaagcccctt	0						3'	New	gp4a	....(((((((((((((((.((((((((((((((((((.............)))))))))))))))))).)))))))))))))))...	81	52.3	-63.4	1.4	0	0	0	0.5	0	0	0	0.425413	low
	197	256	PC-5p-2418016_1	GCTTTGGAGTGGATTGAGGG	20	gi414584696	+	175752116	175752332	caacttcctgttccctcggctcgccgggacgcgctttgtttctcgttaagggcttgttcGCTTTGGAGTGGATTGAGGGggattggagtttaataaatcccctcctatatataggaggggatttaatcccctccaATCCCCCTCAATCCACTCCAAAGCgaacaagccctaaacgagaaacaaagcgcgtcccggcgagccgaaggaacagaggnnn	0						5'	New	gp4a	...(((.(((((((.((((((((((((((((((((((((((((((((.((((((((((((((((((((((((((((((((((((((((.....((((((((((((((....)))))))))))))).....)))))))))))))))))))))))))))))))))))))))).)))))))))))))))))))))))))))))))).))))))))))...	211	52.1	-192.3	1.7	0	1	0	0	0	0.985844	0	0	low
	197	255	PC-3p-2721730_1	ATCCCCCTCAATCCACTCCAAAGC	24	gi414584696	+	175752116	175752332	caacttcctgttccctcggctcgccgggacgcgctttgtttctcgttaagggcttgttcGCTTTGGAGTGGATTGAGGGggattggagtttaataaatcccctcctatatataggaggggatttaatcccctccaATCCCCCTCAATCCACTCCAAAGCgaacaagccctaaacgagaaacaaagcgcgtcccggcgagccgaaggaacagaggnnn	0						3'	New	gp4a	...(((.(((((((.((((((((((((((((((((((((((((((((.((((((((((((((((((((((((((((((((((((((((.....((((((((((((((....)))))))))))))).....)))))))))))))))))))))))))))))))))))))))).)))))))))))))))))))))))))))))))).))))))))))...	211	52.1	-192.3	1.7	0	0	0	0.5	0	0	0	0.425413	low
	198	257	PC-5p-1521994_1	AAGGGCTAGTTTGGGAGTTCAAAT	24	gi408831499	-	104092963	104093128	ggatttaattgccactAAGGGCTAGTTTGGGAGTCCAAATaccggaggggattggaggggctaaaatccccttcatattcaactttgaataaggagaggattttAGTCCCTCCAATTCCCTCCGGTTTtgtggctcccaaactagccctaatggttaattagacgc	0						5'	New	gp4a	...(((((((((((...((((((((((((((((((((((.(((((((((((((((((((((((((((((.((((.((((((....)))))).)))).))))))))))))))))))))))))))))))))).))))))))))))))))))..)))).)))))))...	160	45.8	-113.4	1.5	0	0.5	0	1	0	0.492922	0	0.850827	low
	198	258	PC-3p-1228804_1	AGTCCCTCCAATTCCCTCCGGTTT	24	gi408831499	-	104092963	104093128	ggatttaattgccactAAGGGCTAGTTTGGGAGTCCAAATaccggaggggattggaggggctaaaatccccttcatattcaactttgaataaggagaggattttAGTCCCTCCAATTCCCTCCGGTTTtgtggctcccaaactagccctaatggttaattagacgc	0						3'	New	gp4a	...(((((((((((...((((((((((((((((((((((.(((((((((((((((((((((((((((((.((((.((((((....)))))).)))).))))))))))))))))))))))))))))))))).))))))))))))))))))..)))).)))))))...	160	45.8	-113.4	1.5	3	0	0	1	2.84628	0	0	0.850827	low
	199	257	PC-5p-1521994_1	AAGGGCTAGTTTGGGAGTTCAAAT	24	gi414883281	-	145955923	145956070	atcactAAGGGCTAGTTTGGGAGTCCAAATacaagaggggattagaggggctaaaatctctttcttatttaaaattgtataagaaggagaatttAGCCCCTCTAATCCCCTCCGAttttttgtctcccaaactagccccaatagtaac	0						5'	New	gp4a	...((((.(((((((((((((((..((((.....(((((((((((((((((((((.((((((((((((..........)))))))))))).)))))))))))))))))))))......)))).)))))))))))))))...))))...	142	39.9	-90.4	1.5	0	0.5	0	1	0	0.492922	0	0.850827	low
	199	259	PC-3p-2400386_1	AGCCCCTCTGATCCCCTCCGA	21	gi414883281	-	145955923	145956070	atcactAAGGGCTAGTTTGGGAGTCCAAATacaagaggggattagaggggctaaaatctctttcttatttaaaattgtataagaaggagaatttAGCCCCTCTAATCCCCTCCGAttttttgtctcccaaactagccccaatagtaac	0						3'	New	gp4a	...((((.(((((((((((((((..((((.....(((((((((((((((((((((.((((((((((((..........)))))))))))).)))))))))))))))))))))......)))).)))))))))))))))...))))...	142	39.9	-90.4	1.5	0.5	0	0	0	0.474379	0	0	0	low
	200	260	PC-5p-1006429_1	TCCGAATCGAATTGCTTCTCTAAT	24	gi408832077	-	58707718	58707851	ttaaggcctcgttcgtttgtatcggattggtgggtcggaacgatTCCGAATCGAATTGCTTCTCTAATttatataaactttgattagctggaacgattccgggtgcaATCCGACGTAAACGAACAAGGTCTaaa	0						5'	New	gp4a	...((((((.(((((((((..((((((((.....((((((...))))))...((((((.((((((((((............))))))..))))))))))......))))))))..))))))))).))))))...	47	42.5	-50.1	0.9	0	0	0	1	0	0	0	0.850827	low
	200	261	PC-3p-380176_3	ATCCGACGTAAACGAACAAGATCT	24	gi408832077	-	58707718	58707851	ttaaggcctcgttcgtttgtatcggattggtgggtcggaacgatTCCGAATCGAATTGCTTCTCTAATttatataaactttgattagctggaacgattccgggtgcaATCCGACGTAAACGAACAAGGTCTaaa	0						3'	New	gp4a	...((((((.(((((((((..((((((((.....((((((...))))))...((((((.((((((((((............))))))..))))))))))......))))))))..))))))))).))))))...	47	42.5	-50.1	0.9	0	0	0	1.5	0	0	0	1.27624	low
	201	262	PC-5p-2001496_1	ACGATTTCAAGCCGGATTGCTTCT	24	gi408832102	-	31065616	31065876	ggaACGATTTCTAGCCGGATTGCTTCTctaatttatataaattttgattagctggaacgattccaccttaggccttgttcgtttctatcggattggtgggtcggaatgattcctagacggattgtttctctaatttatataaactttgattagctggaacgattccgggtgcaATCCGACGTAAACGAACAAGGTCTtaggccttgttcgtttgtgtcggattgcactcggaatcgttccagctaattaaagtttatacaa	0						5'	New	gp4a	(((((((((((((........(((..((.(((((....)))))..))..))).((((..(((((((((...(((..(((((.......))))).))))))).)))))..))))))))..))))))))).........(((((((((((((((((((((((((((((((((((((((((((..(((((((((((((.....)))))))))))))..)))))))))))))))))))))))))))))))))))))))))))...	128	40.6	-132.6	1.3	1	1	0	0	0.948759	0.985844	0	0	low
	201	261	PC-3p-380176_3	ATCCGACGTAAACGAACAAGATCT	24	gi408832102	-	31065616	31065876	ggaACGATTTCTAGCCGGATTGCTTCTctaatttatataaattttgattagctggaacgattccaccttaggccttgttcgtttctatcggattggtgggtcggaatgattcctagacggattgtttctctaatttatataaactttgattagctggaacgattccgggtgcaATCCGACGTAAACGAACAAGGTCTtaggccttgttcgtttgtgtcggattgcactcggaatcgttccagctaattaaagtttatacaa	0						3'	New	gp4a	(((((((((((((........(((..((.(((((....)))))..))..))).((((..(((((((((...(((..(((((.......))))).))))))).)))))..))))))))..))))))))).........(((((((((((((((((((((((((((((((((((((((((((..(((((((((((((.....)))))))))))))..)))))))))))))))))))))))))))))))))))))))))))...	128	40.6	-132.6	1.3	0	0	0	1.5	0	0	0	1.27624	low
	202	263	PC-5p-1484975_1	AAGTAAACCATCTGATCCGTTAGA	24	gi408831849	-	92499837	92500094	taaagatggcaacgactgctgtgcaagcaatccttctgtgcaagcgtgcAAGTAAACCATCTGATCCGTTAGAtcgtgatccaaccacagatacaaccatagtttgttaggggtttttttataaagattattgagccagtggtggaagggtttaagtattaaatgtgacctacggttggatcacgATCTAACGGATCAGATGGTTTGCTtgcacgcttgcacagaaatactgcttgcacaacagtcgttgccgctaaa	0						5'	New	gp4a	...((.((((((((((((.((((((((((....(((((((((((((((((((((((((((((((((((((((((((((((((((((..........((((...(((((((..((((((....))))))..))))..)))..))))..(((((...((.....))..)))))..)))))))))))))))))))))))))))))))))))))))))))))))))))))....)))))))))).))))))))))))))...	252	43.4	-158.3	1.4	0	0	0	1	0	0	0	0.850827	low
	202	264	PC-3p-271331_4	ATTTAACGGATCAGATGGTTTGCT	24	gi408831849	-	92499837	92500094	taaagatggcaacgactgctgtgcaagcaatccttctgtgcaagcgtgcAAGTAAACCATCTGATCCGTTAGAtcgtgatccaaccacagatacaaccatagtttgttaggggtttttttataaagattattgagccagtggtggaagggtttaagtattaaatgtgacctacggttggatcacgATCTAACGGATCAGATGGTTTGCTtgcacgcttgcacagaaatactgcttgcacaacagtcgttgccgctaaa	0						3'	New	gp4a	...((.((((((((((((.((((((((((....(((((((((((((((((((((((((((((((((((((((((((((((((((((..........((((...(((((((..((((((....))))))..))))..)))..))))..(((((...((.....))..)))))..)))))))))))))))))))))))))))))))))))))))))))))))))))))....)))))))))).))))))))))))))...	252	43.4	-158.3	1.4	2	0	0	0.5	1.89752	0	0	0.425413	low
	203	265	PC-5p-1088860_1	ATCTGATCCGTTAGATTACGATCC	24	gi408832077	-	193518987	193519246	aacatagggcaaccattgttgtgcaagcagtccttctgtgcaagcgtgcaagcaaaccATCTGATCCGTTAGATTACGATCCaaccacagatacaaccatgatttgttatgggttttttttataaagattattgagctagtggtggaagggtttaagtgttaaatgtgacctacggttggatcacgATCTAACGGATCAGATGGTTTGCTtgcacgcttgcacagaaggactgcttgcatagcagtcgttgccctattgc	0						5'	New	gp4a	...((((((((((.(((((((((((((((((((((((((((((((((((((((((((((((((((((((((((((..(((((((((.........((((((((((.((((..(.....)..))))))))).........)))))....(((((...((.....))..)))))..)))))))))..))))))))))))))))))))))))))))))))))))))))))))))))))))))))))))).))))))))))...	254	43.8	-165.8	1.5	0	0	0	0.5	0	0	0	0.425413	low
	203	264	PC-3p-271331_4	ATTTAACGGATCAGATGGTTTGCT	24	gi408832077	-	193518987	193519246	aacatagggcaaccattgttgtgcaagcagtccttctgtgcaagcgtgcaagcaaaccATCTGATCCGTTAGATTACGATCCaaccacagatacaaccatgatttgttatgggttttttttataaagattattgagctagtggtggaagggtttaagtgttaaatgtgacctacggttggatcacgATCTAACGGATCAGATGGTTTGCTtgcacgcttgcacagaaggactgcttgcatagcagtcgttgccctattgc	0						3'	New	gp4a	...((((((((((.(((((((((((((((((((((((((((((((((((((((((((((((((((((((((((((..(((((((((.........((((((((((.((((..(.....)..))))))))).........)))))....(((((...((.....))..)))))..)))))))))..))))))))))))))))))))))))))))))))))))))))))))))))))))))))))))).))))))))))...	254	43.8	-165.8	1.5	2	0	0	0.5	1.89752	0	0	0.425413	low
	204	266	PC-5p-2475204_1	ATGGTAGTCTAAGAATAGT	19	gi408831909	+	105396719	105396921	ATGGTAGTCTAAGAATAGTaattaaaagttcgttaccttgctttaagtgtttctcctctttggtacaggtcatctatcttgtgctattcatgtccttactcctgtgcattatgcatatcatttaggtacgttaattgctcacgtgctgtagaggacgagagttggattaatctcagagTAATGCTGATGGATGAACCTAAGGA	0						5'	New	gp4a	...(((.((.((((..((..(((.(((((..........))))).)))....))..)))).))))).(((((((((((..((..(((((..((((((.....(((((.....))))).......(((((((.........)))))))...))))))((((..........)))).)))))..)).))))))))).))......	63	38.4	-49.1	0.6	0	0	0	0.5	0	0	0	0.425413	low
	204	267	PC-3p-864159_1	TAATGCTGATGGATGAACCTAAGGA	25	gi408831909	+	105396719	105396921	ATGGTAGTCTAAGAATAGTaattaaaagttcgttaccttgctttaagtgtttctcctctttggtacaggtcatctatcttgtgctattcatgtccttactcctgtgcattatgcatatcatttaggtacgttaattgctcacgtgctgtagaggacgagagttggattaatctcagagTAATGCTGATGGATGAACCTAAGGA	0						3'	New	gp4a	...(((.((.((((..((..(((.(((((..........))))).)))....))..)))).))))).(((((((((((..((..(((((..((((((.....(((((.....))))).......(((((((.........)))))))...))))))((((..........)))).)))))..)).))))))))).))......	63	38.4	-49.1	0.6	0	0	0.5	0.5	0	0	0.621139	0.425413	low
	205	266	PC-5p-2475204_1	ATGGTAGTCTAAGAATAGT	19	gi408831909	+	105404907	105405109	ATGGTAGTCTAAGAATAGTaattaaaagttcgttaccttgctttaagtgtttctcctctttggtacaggtcatctatcttgtgctattcatgtccttactcctgtgcattatgcatatcatttaggtacgttaattgctcacgtgctgtagaggacgagagttggattaatctcagagTAATGCTGATGGATGAACCTAAGGA	0						5'	New	gp4a	...(((.((.((((..((..(((.(((((..........))))).)))....))..)))).))))).(((((((((((..((..(((((..((((((.....(((((.....))))).......(((((((.........)))))))...))))))((((..........)))).)))))..)).))))))))).))......	63	38.4	-49.1	0.6	0	0	0	0.5	0	0	0	0.425413	low
	205	267	PC-3p-864159_1	TAATGCTGATGGATGAACCTAAGGA	25	gi408831909	+	105404907	105405109	ATGGTAGTCTAAGAATAGTaattaaaagttcgttaccttgctttaagtgtttctcctctttggtacaggtcatctatcttgtgctattcatgtccttactcctgtgcattatgcatatcatttaggtacgttaattgctcacgtgctgtagaggacgagagttggattaatctcagagTAATGCTGATGGATGAACCTAAGGA	0						3'	New	gp4a	...(((.((.((((..((..(((.(((((..........))))).)))....))..)))).))))).(((((((((((..((..(((((..((((((.....(((((.....))))).......(((((((.........)))))))...))))))((((..........)))).)))))..)).))))))))).))......	63	38.4	-49.1	0.6	0	0	0.5	0.5	0	0	0.621139	0.425413	low
	206	268	PC-5p-701109_2	TTTTAAGTTGAACCTGAGATTT	22	gi408831491	-	106076744	106077065	caggatggtaaaatatagatccaggatggtaaaagatggtaagatatgtgttccaggctggtaaaatatatgctagtaaaatctaggttgcaggctggtaacaactatgctagtaaaatctaggttccaggctggtaaaatatgtgTTTTAAGTTGAACCTGGGATTTTACCTGCtatacacctaaaccttttactacctgctacaacctgggattttacatgcatgatacctgtttaggaattgtagatatggcagtagctttttagaaattgtatatgcatcttatgatgtgggctagttgacccacttggcccgttata	0						5'	New	gp4a	..((((.(((...)))..))))..(((((...((((((...........((((((..(.((((.....(((((..(((((((((((((((((((.((((((.......((..(((((((((((((((...(((..((((((....))))))))).)))))).)))))))))..))................)))))))))))...))))).)))))))))..))))).)))).)..).))))).....(((((.((((..((....))..))))))))).)))))).....(((((........))))).....)))))...	67	37.9	-86	0.7	2.5	4.5	1	2.5	2.3719	4.4363	1.24228	2.12707	low
	206	269	PC-3p-249640_5	TTGAACCTGAGATTTTACCTGC	22	gi408831491	-	106076744	106077065	caggatggtaaaatatagatccaggatggtaaaagatggtaagatatgtgttccaggctggtaaaatatatgctagtaaaatctaggttgcaggctggtaacaactatgctagtaaaatctaggttccaggctggtaaaatatgtgTTTTAAGTTGAACCTGGGATTTTACCTGCtatacacctaaaccttttactacctgctacaacctgggattttacatgcatgatacctgtttaggaattgtagatatggcagtagctttttagaaattgtatatgcatcttatgatgtgggctagttgacccacttggcccgttata	0						3'	New	gp4a	..((((.(((...)))..))))..(((((...((((((...........((((((..(.((((.....(((((..(((((((((((((((((((.((((((.......((..(((((((((((((((...(((..((((((....))))))))).)))))).)))))))))..))................)))))))))))...))))).)))))))))..))))).)))).)..).))))).....(((((.((((..((....))..))))))))).)))))).....(((((........))))).....)))))...	67	37.9	-86	0.7	5	3.5	3.5	6	4.74379	3.45045	4.34797	5.10496	low
	207	270	PC-5p-612492_2	ACAGGATGGTAAAATATAGATC	22	gi414864194	+	264321410	264321718	ttACAGGATGGTAAAATATAGATCcaggatggtaaaagatggtaagatatgtgttccaggctggtaaaatatatgctagtaaaatctaggttgcaggctggtaacaactatgctagtaaaatctaggttccaggctggtaaaatatgtgttttaagTTGAACCTGGGATTTTACCTGCtatacacctaaaccttttactacctgctacaacctgggattttacatgcatgatacctgtttaggaattgtagatatggcagtagctttttagaaattgtatatgcatcttatgatgtgggctagttgacc	0						5'	New	gp4a	.........(((......(((.((((......((.((((((...........((((((..(.((((.....(((((..(((((((((((((((((((.((((((.......((..(((((((((((((((...(((..((((((....))))))))).)))))).)))))))))..))................)))))))))))...))))).)))))))))..))))).)))).)..).))))).....(((((.((((..((....))..))))))))).)))))).))...)))))))....)))	300	36.9	-77.7	0.7	5	5	0	3	4.74379	4.92922	0	2.55248	low
	207	269	PC-3p-249640_5	TTGAACCTGAGATTTTACCTGC	22	gi414864194	+	264321410	264321718	ttACAGGATGGTAAAATATAGATCcaggatggtaaaagatggtaagatatgtgttccaggctggtaaaatatatgctagtaaaatctaggttgcaggctggtaacaactatgctagtaaaatctaggttccaggctggtaaaatatgtgttttaagTTGAACCTGGGATTTTACCTGCtatacacctaaaccttttactacctgctacaacctgggattttacatgcatgatacctgtttaggaattgtagatatggcagtagctttttagaaattgtatatgcatcttatgatgtgggctagttgacc	0						3'	New	gp4a	.........(((......(((.((((......((.((((((...........((((((..(.((((.....(((((..(((((((((((((((((((.((((((.......((..(((((((((((((((...(((..((((((....))))))))).)))))).)))))))))..))................)))))))))))...))))).)))))))))..))))).)))).)..).))))).....(((((.((((..((....))..))))))))).)))))).))...)))))))....)))	300	36.9	-77.7	0.7	5	3.5	3.5	6	4.74379	3.45045	4.34797	5.10496	low
	208	271	PC-5p-853720_1	AGGGCAGCCGTGGCACACAGAAGA	24	gi408831491	-	39999623	39999897	atcctagggggaacatatcatgtgctcatggagctcttgtgctcatataagcactttaaatctggtgccttcatttctcatccagggggtgAGGGCAGCAGTGGCACACAGAAGAgacaggcggcgtgacacaataagggtggtcaagggtggcacacaaaagaaactaggaaatgtctattcacACTTGGATGAAAAATGAAGGCACCagatttaaagtgctcatatgagcacaagagctccatgagcataggatatgttccctatcctaggtg	0						5'	New	gp4a	..(((((((((((((((((.((((((((((((((((((((((((((((.(((((((((((((((((((((((((((.(((((((((..(((((((((...(((.(((..................))).))).......(((((((....)))).)))................)))))..)))).))))))))).))))))))))))))))))))))))))).)))))))))))))))))))))))))))).)))))))))))...))))))..	32	46.5	-163.8	1.3	0	0.5	0	0	0	0.492922	0	0	low
	208	272	PC-3p-348559_4	ACTTGGATGAAAAATGAAGGCACC	24	gi408831491	-	39999623	39999897	atcctagggggaacatatcatgtgctcatggagctcttgtgctcatataagcactttaaatctggtgccttcatttctcatccagggggtgAGGGCAGCAGTGGCACACAGAAGAgacaggcggcgtgacacaataagggtggtcaagggtggcacacaaaagaaactaggaaatgtctattcacACTTGGATGAAAAATGAAGGCACCagatttaaagtgctcatatgagcacaagagctccatgagcataggatatgttccctatcctaggtg	0						3'	New	gp4a	..(((((((((((((((((.((((((((((((((((((((((((((((.(((((((((((((((((((((((((((.(((((((((..(((((((((...(((.(((..................))).))).......(((((((....)))).)))................)))))..)))).))))))))).))))))))))))))))))))))))))).)))))))))))))))))))))))))))).)))))))))))...))))))..	32	46.5	-163.8	1.3	0.5	5.5	1	0.5	0.474379	5.42214	1.24228	0.425413	low
	209	273	PC-5p-324911_3	GAGGGCAGCAGTGGCACACAGAGA	24	gi408832077	-	183481300	183481569	gcaggggaaattatagggaacatatcctgtgttcatggagctcttgtgctcatatgagcactttaaatctggtgcgttcatttctcatccagaaggtGAGGGCAGCAGTGGCACACAGAGAcagacggcgcggcgcaacaagggtggtcaagagtggcacacactagaaaatgtctattcacACTTGGATGAGAAATGAAGGCACCagatttaaagtgcatatgagcacaagagctccatgagcacaggatacgtcaaatttgacccaaa	0						5'	New	gp4a	...(((..((.......((...(((((((((((((((((((((((((((((((((..((((((((((((((((((.((((((((((((((((...(((((((((....((((.(((...........(((...))).......)))))))..((((.....))))......)))))..))))..)))))))))))))))).)))))))))))))))))))))))))))))))))))))))))))))))))))..))....))..)))...	42	47	-146.9	1.2	0	4	0	1	0	3.94337	0	0.850827	low
	209	272	PC-3p-348559_4	ACTTGGATGAAAAATGAAGGCACC	24	gi408832077	-	183481300	183481569	gcaggggaaattatagggaacatatcctgtgttcatggagctcttgtgctcatatgagcactttaaatctggtgcgttcatttctcatccagaaggtGAGGGCAGCAGTGGCACACAGAGAcagacggcgcggcgcaacaagggtggtcaagagtggcacacactagaaaatgtctattcacACTTGGATGAGAAATGAAGGCACCagatttaaagtgcatatgagcacaagagctccatgagcacaggatacgtcaaatttgacccaaa	0						3'	New	gp4a	...(((..((.......((...(((((((((((((((((((((((((((((((((..((((((((((((((((((.((((((((((((((((...(((((((((....((((.(((...........(((...))).......)))))))..((((.....))))......)))))..))))..)))))))))))))))).)))))))))))))))))))))))))))))))))))))))))))))))))))..))....))..)))...	42	47	-146.9	1.2	0.5	5.5	1	0.5	0.474379	5.42214	1.24228	0.425413	low
	210	274	PC-5p-1085653_1	GAGAACATATCTAATGCACA	20	gi408832102	+	223303890	223304157	tttcgcgtccGAGAACATATCTAATGCACAtggaagattggtgcacatattaaatcatcaccactcattttagatctaacgtctctagttgtttgttatattttgctaaaaacatcctccaacgtggtggtgtgtagtggtggaaggtgttatttgtaaatttaatgatcaACTAGAGACGTTAGATCTAAAATAagtggtgatgatttaatatgtgcatcatgtgcaccaatctttcatgtgcaccagatatgttctcttcgcgtcc	0						5'	New	gp4a	...((((...((((((((((((..(((((((((((((((((((((((((((((((((((((((((.(((((((((((((((((((((((((.(..(((...(((((.((.((((((.((((.((.............)).)))).)))))).)).)))))..)))..).))))))))))))))))))))))))).)))))))))))))))))).........)))))))))))))))))))))))..))))))))))))..))))...	262	37.3	-147	1.5	0	1	0	0	0	0.985844	0	0	low
	210	275	PC-3p-1869232_1	ACTAGAGACGTTAGATCTAAAATA	24	gi408832102	+	223303890	223304157	tttcgcgtccGAGAACATATCTAATGCACAtggaagattggtgcacatattaaatcatcaccactcattttagatctaacgtctctagttgtttgttatattttgctaaaaacatcctccaacgtggtggtgtgtagtggtggaaggtgttatttgtaaatttaatgatcaACTAGAGACGTTAGATCTAAAATAagtggtgatgatttaatatgtgcatcatgtgcaccaatctttcatgtgcaccagatatgttctcttcgcgtcc	0						3'	New	gp4a	...((((...((((((((((((..(((((((((((((((((((((((((((((((((((((((((.(((((((((((((((((((((((((.(..(((...(((((.((.((((((.((((.((.............)).)))).)))))).)).)))))..)))..).))))))))))))))))))))))))).)))))))))))))))))).........)))))))))))))))))))))))..))))))))))))..))))...	262	37.3	-147	1.5	0	0.5	0	0	0	0.492922	0	0	low
	211	276	PC-5p-826070_1	ATTCAATTTACAAATAACACCTTC	24	gi408832102	+	235300094	235300393	tgagttggctttaatacgagaggacatatctggtgcacataaaagatcggtgcacatggtgcacatattaaatcatcatcatcattcattttagatctaacgtctctagttaatcATTCAATTTACAAATAACACCTTCtaccactacactccaccacgttggagggtgtccttagcaaaatatatcaaacaACTAGAGACGTTAGATCTAAAATAagtggtggtgatttaatatgtgcaccatatgcactaaactttaatgtacactagatatgtttcttttaatctgaagccaaccgc	0						5'	New	gp4a	.(.((((((((((....((((((((((((((((((.((((.((((...((((((.(((((((((((((((((((((((((((.....((((((((((((((((((((((((.........((((.......((((((((((...................))))))))))........)))).........))))))))))))))))))))))))..))))))))))))))))))))))))))).))))))...)))).)))).))))))))))))).)))))....)))))))))))..	39	36	-136.9	1.3	0	0.5	0	0	0	0.492922	0	0	low
	211	275	PC-3p-1869232_1	ACTAGAGACGTTAGATCTAAAATA	24	gi408832102	+	235300094	235300393	tgagttggctttaatacgagaggacatatctggtgcacataaaagatcggtgcacatggtgcacatattaaatcatcatcatcattcattttagatctaacgtctctagttaatcATTCAATTTACAAATAACACCTTCtaccactacactccaccacgttggagggtgtccttagcaaaatatatcaaacaACTAGAGACGTTAGATCTAAAATAagtggtggtgatttaatatgtgcaccatatgcactaaactttaatgtacactagatatgtttcttttaatctgaagccaaccgc	0						3'	New	gp4a	.(.((((((((((....((((((((((((((((((.((((.((((...((((((.(((((((((((((((((((((((((((.....((((((((((((((((((((((((.........((((.......((((((((((...................))))))))))........)))).........))))))))))))))))))))))))..))))))))))))))))))))))))))).))))))...)))).)))).))))))))))))).)))))....)))))))))))..	39	36	-136.9	1.3	0	0.5	0	0	0	0.492922	0	0	low
	212	277	PC-5p-1291016_1	AAATCATCTGATCCATTAGATCGT	24	gi408831849	+	129846977	129847177	ttggcaacgactgttatgcaagcgtgcaagtAAATCATCTGATCCATTAGATCGTgatttaaccgtaaatcacatttaacacttaaatccttccaccactagctcaataatctttataaaaaaatctgtaacaaatcatagttgtatctgtggttggaTCGTAATCTAATGGATCAGATGGTttgcttgcacgcttgcaca	0						5'	New	gp4a	(((....)))......((((((((((((((((((((((((((((((((((((.((((((((....)))))))).............((((..((((...(((((.........(((((........)))))........))))).....))))..))))....))))))))))))))))))))))))))))))))))))..	183	36.3	-83.1	1.1	0	0.5	0	2.5	0	0.492922	0	2.12707	low
	212	278	PC-3p-2754155_1	TCGTAATCTAATGGATCAGATGGT	24	gi408831849	+	129846977	129847177	ttggcaacgactgttatgcaagcgtgcaagtAAATCATCTGATCCATTAGATCGTgatttaaccgtaaatcacatttaacacttaaatccttccaccactagctcaataatctttataaaaaaatctgtaacaaatcatagttgtatctgtggttggaTCGTAATCTAATGGATCAGATGGTttgcttgcacgcttgcaca	0						3'	New	gp4a	(((....)))......((((((((((((((((((((((((((((((((((((.((((((((....)))))))).............((((..((((...(((((.........(((((........)))))........))))).....))))..))))....))))))))))))))))))))))))))))))))))))..	183	36.3	-83.1	1.1	0	1	0	1	0	0.985844	0	0.850827	low
	213	277	PC-5p-1291016_1	AAATCATCTGATCCATTAGATCGT	24	gi408832102	+	214286088	214286338	gatggcaacgactgctatgcaaatagtccttctgtgcaagcgtgcaagcAAATCATCTGATCCATTAGATCGTgatccaaccgtaagtcacatttaacacttaaacccttccaccaccagctcaataatctttataaaaaagctcctaacaaatcatggttgtatctatggttggatcgtAATCTAATGGATCAGATAGTTTGCttgcacgcttgcacagaaccactgcttgcatagcagtcgttgccttg	0						5'	New	gp4a	...(((((((((((((((((((..(((..(((((((((((((((((((((((..((((((((((((((((..(((((((((((((.((........))..............((.((((..........((((.....))))..............)))).))...)))))))))))))..))))))))))))))))..)))))))))))))))))))))))..)))..)))))))))))))))))))...	245	42.2	-135.7	1.3	0	0.5	0	2.5	0	0.492922	0	2.12707	low
	213	279	PC-3p-2807542_1	AATCTAATGGATCAGATAGTTTGC	24	gi408832102	+	214286088	214286338	gatggcaacgactgctatgcaaatagtccttctgtgcaagcgtgcaagcAAATCATCTGATCCATTAGATCGTgatccaaccgtaagtcacatttaacacttaaacccttccaccaccagctcaataatctttataaaaaagctcctaacaaatcatggttgtatctatggttggatcgtAATCTAATGGATCAGATAGTTTGCttgcacgcttgcacagaaccactgcttgcatagcagtcgttgccttg	0						3'	New	gp4a	...(((((((((((((((((((..(((..(((((((((((((((((((((((..((((((((((((((((..(((((((((((((.((........))..............((.((((..........((((.....))))..............)))).))...)))))))))))))..))))))))))))))))..)))))))))))))))))))))))..)))..)))))))))))))))))))...	245	42.2	-135.7	1.3	0	1	0	0	0	0.985844	0	0	low
	214	280	PC-5p-558245_2	TATAAGTTGGATTATGTTGGG	21	gi408831499	+	138496632	138496871	catgtctatgctttaggatgtgtttgtttccttactaattaTATAAGTTGGATTATGTTGGGagggtactagggtaaaatatcactttaggaccacaaataaggtgaaataagctagtattgtataacttatttcagcttactTGTGATTCTAAAGTGATATTTtagcctcctaccatttcaccataatccagcttatataatctagtagggaaacaaacatgaccttagttagggcttt	0						5'	New	gp4a	...((((..(((..(((..((((((((((((((((((((((((((((((((((((((.((..(.((((..(((.((((((((((((((((((.(((((.((((.(((((((((.((........)).))))))))).)))).))))).)))))))))))))))))).)))..)))).)..)).)))))))))))))))))))).))))))))))))))))))..))).)))..))))...	234	33.3	-120.5	1.5	0.5	0.5	0	0	0.474379	0.492922	0	0	low
	214	281	PC-3p-1274299_1	TGTGATTCTAAAGTGATATTT	21	gi408831499	+	138496632	138496871	catgtctatgctttaggatgtgtttgtttccttactaattaTATAAGTTGGATTATGTTGGGagggtactagggtaaaatatcactttaggaccacaaataaggtgaaataagctagtattgtataacttatttcagcttactTGTGATTCTAAAGTGATATTTtagcctcctaccatttcaccataatccagcttatataatctagtagggaaacaaacatgaccttagttagggcttt	0						3'	New	gp4a	...((((..(((..(((..((((((((((((((((((((((((((((((((((((((.((..(.((((..(((.((((((((((((((((((.(((((.((((.(((((((((.((........)).))))))))).)))).))))).)))))))))))))))))).)))..)))).)..)).)))))))))))))))))))).))))))))))))))))))..))).)))..))))...	234	33.3	-120.5	1.5	0	0	0	0.5	0	0	0	0.425413	low
	215	280	PC-5p-558245_2	TATAAGTTGGATTATGTTGGG	21	gi408831909	-	151553625	151553815	catgtttgttttcctcctatattaTATAAGTTGGATTATGTTGGGagggtagaagagtaaaatatcactttggaattacaaataagctaaaataagtcatttgagcttatttgtggtcataatgtgatattttactctcctactcttccactataattcaatttatataatttagcaggaaaacaaacaca	0						5'	New	gp4a	..(((((((((((((.(((.(((((((((((((((((((..(((((((((((.(((((((((((((((.(((..(..(((((((((((.((((.....)))).)))))))))))..)..))).))))))))))))))).)))))))))))..))))))))))))))))))).))).)))))))))))))..	187	28.8	-96.3	1.8	0.5	0.5	0	0	0.474379	0.492922	0	0	low
	216	281	PC-3p-1274299_1	TGTGATTCTAAAGTGATATTT	21	gi414864194	+	173227691	173227814	atagtagaaagataaaaaatcactttgggatcacagttaagttaaaataaactagcattagatagcttatttcagcttattTGTGATTCTAAAGTGATATTTtatcttcttatccttctacaac	0						3'	New	gp4a	...((((((((((((((.(((((((((((((((((..((((((.((((((.(((........))).)))))).))))))..))))))))))))))))).)))))))))........)))))...	118	26.6	-46.9	1.4	0	0	0	0.5	0	0	0	0.425413	low
	217	282	PC-5p-147660_11	ACCGACGGGATTTACTCTAAAACC	24	gi414584696	+	60057436	60057542	tattcccgtcggccgggtACCGACGGGATTTACTCTAAAACCgacgggatttagctattcccgtcggttttagaGTAAATCCCGTCGGTACCCGGCcgacaggagct	0						5'	New	gp4a	..((((.((((((((((((((((((((((((((((((((((((((((((.........)))))))))))))))))))))))))))))))))))))))))).))))..	103	55.1	-95	1.6	0	0	0.5	5	0	0	0.621139	4.25413	low
	217	283	PC-3p-1459210_1	GTAAATCCCGTCGGTACCCGGC	22	gi414584696	+	60057436	60057542	tattcccgtcggccgggtACCGACGGGATTTACTCTAAAACCgacgggatttagctattcccgtcggttttagaGTAAATCCCGTCGGTACCCGGCcgacaggagct	0						3'	New	gp4a	..((((.((((((((((((((((((((((((((((((((((((((((((.........)))))))))))))))))))))))))))))))))))))))))).))))..	103	55.1	-95	1.6	0	0	0.5	0.5	0	0	0.621139	0.425413	low
	218	282	PC-5p-147660_11	ACCGACGGGATTTACTCTAAAACC	24	gi414864194	+	12339980	12340088	atattcccgtcggccgggtACCGACGGGATTTACTCTAAAACCgacgggatttagctattcccgtcggttttagaGTAAATCCCGTCGGTACCCGGCcgacaggagcta	0						5'	New	gp4a	...((((.((((((((((((((((((((((((((((((((((((((((((.........)))))))))))))))))))))))))))))))))))))))))).))))...	103	54.1	-95	1.6	0	0	0.5	5	0	0	0.621139	4.25413	low
	218	283	PC-3p-1459210_1	GTAAATCCCGTCGGTACCCGGC	22	gi414864194	+	12339980	12340088	atattcccgtcggccgggtACCGACGGGATTTACTCTAAAACCgacgggatttagctattcccgtcggttttagaGTAAATCCCGTCGGTACCCGGCcgacaggagcta	0						3'	New	gp4a	...((((.((((((((((((((((((((((((((((((((((((((((((.........)))))))))))))))))))))))))))))))))))))))))).))))...	103	54.1	-95	1.6	0	0	0.5	0.5	0	0	0.621139	0.425413	low
	219	284	PC-5p-560003_2	AGAGGGAGATTGGAGGGGTTT	21	gi414875515	-	20005705	20005839	attagggcatgttcggttacaccaattcAGAGGGAGATTGGAGGGGATTaaatcccctcctagtcaaaaatgactaggcggggatttaaactcctctaATCCTCCTCTGGATTGGTGTAACCgaatagcccttag	0						5'	New	gp4a	...(((((.((((((((((((((((((((((((..(((((((((((.((((((((((.((((((((....)))))))).)))))))))).)))))))))))..)))))))))))))))))))))))))))))...	129	45.9	-101.8	1.6	0	1.5	1	0	0	1.47877	1.24228	0	low
	219	285	PC-3p-1044482_1	ATCTTCCTCTGGATTGGTGTAACC	24	gi414875515	-	20005705	20005839	attagggcatgttcggttacaccaattcAGAGGGAGATTGGAGGGGATTaaatcccctcctagtcaaaaatgactaggcggggatttaaactcctctaATCCTCCTCTGGATTGGTGTAACCgaatagcccttag	0						3'	New	gp4a	...(((((.((((((((((((((((((((((((..(((((((((((.((((((((((.((((((((....)))))))).)))))))))).)))))))))))..)))))))))))))))))))))))))))))...	129	45.9	-101.8	1.6	0	0	0	1	0	0	0	0.850827	low
	220	284	PC-5p-560003_2	AGAGGGAGATTGGAGGGGTTT	21	gi408831491	-	47538293	47538445	gattaaatcttgagggcatgttgggttacaccaatccAGAGGGAGATTGGAGGGGTTTaaatccccgcctagttatttttgactaggaggggatttaatcccctccaatcctctctagattggtgtaaccgaacatgccctgaaggggtatgt	0						5'	New	gp4a	...((..((((.((((((((((.(((((((((((((.((((((.(((((((((((.((((((((((.((((((((....)))))))).)))))))))).))))))))))))))))).))))))))))))).)))))))))).))))..))...	147	46.4	-109.8	1.5	0	1.5	1	0	0	1.47877	1.24228	0	low
	221	286	PC-5p-334815_3	AATCTAATGGATCAGATGGTTTGT	24	gi408832077	+	203546207	203546571	tactatacaaacagtctttatatataagcatgcaagcaaaacatctaatccattagattatgatccaaccgtaggttatatttaacacttaaatcattccaccaccaactcaataatctttaaaaaaaacttctaacaaatcatgattgtatctgcggttagatcgtAATCTAATGGATCAGATGGTTTGTttacacgtttgcacagaaggattgtttgcgtaacagtggttgccttattcgagtattgtatttttattttatttaataagataacataacttgatgaggcatttcatcaaatggctacactggtactccctccgtcccAGTATATAAGGCGTAACCACCTCTgtttcaaagacc	0						5'	New	gp4a	.......((((((((((((.....(((((.((.(((((((.(((((.((((((((((((((((((.((((((((((((....))))..........................((((((..........................))))))..)))))))).)))))))))))))))))).))))).))))))).)).))))).....))))))))))))...(((((.(((((((((((.(((((..(((..(((((((......)))))))..)))..))))))))))))).........(((.((..(((((.((.......)).))))).....)).)))....))).))))).........	212	34	-110.5	0.9	0	0.5	0	1	0	0.492922	0	0.850827	low
	221	287	PC-3p-2180274_1	AGTATATAAGGCGTAACCACCTCT	24	gi408832077	+	203546207	203546571	tactatacaaacagtctttatatataagcatgcaagcaaaacatctaatccattagattatgatccaaccgtaggttatatttaacacttaaatcattccaccaccaactcaataatctttaaaaaaaacttctaacaaatcatgattgtatctgcggttagatcgtAATCTAATGGATCAGATGGTTTGTttacacgtttgcacagaaggattgtttgcgtaacagtggttgccttattcgagtattgtatttttattttatttaataagataacataacttgatgaggcatttcatcaaatggctacactggtactccctccgtcccAGTATATAAGGCGTAACCACCTCTgtttcaaagacc	0						3'	New	gp4a	.......((((((((((((.....(((((.((.(((((((.(((((.((((((((((((((((((.((((((((((((....))))..........................((((((..........................))))))..)))))))).)))))))))))))))))).))))).))))))).)).))))).....))))))))))))...(((((.(((((((((((.(((((..(((..(((((((......)))))))..)))..))))))))))))).........(((.((..(((((.((.......)).))))).....)).)))....))).))))).........	212	34	-110.5	0.9	1	0	0	1	0.948759	0	0	0.850827	low
	222	286	PC-5p-334815_3	AATCTAATGGATCAGATGGTTTGT	24	gi408832077	-	92370988	92371281	agcaaactatctgatccattagatcgtgatcgaaccgtatgtcacatttaacacttaaatccttccaccaccagcttaatattttttataaaaacccctaacaaaccatgattgtatctatggttggatcgtAATCTAATGGATCAGATGGTTTGTttgcacgcttgcaaataatgattgcttgcataacagtcgttgccttagagcaaggcaacgactcctatgcaagcggtccttctatgcaaacgtgcaagcaaactatctgatccattagatcgtgatcgaaccgtatgt	0						5'	New	gp4a	(((.....((((((....)))))).(((((..........)))))............................)))........................((((.......))))...(((((((.(((((..((((((((((((((((((((((((((((((.(((((......((..(((((((((..((((((((((((.....))))))))))))..)))))))))..))......))))).))))))))))))))))))))))))))))))..))))).)))))))...	173	39.8	-121.2	1	0	0.5	0	1	0	0.492922	0	0.850827	low
	223	288	PC-5p-1636097_1	GATTGAAAAGGATTGATACGGATT	24	gi414875515	-	29357267	29357447	tacacgagatcttaccctattgggcttgttcggttattttcagtccatatgGATTGAAAAGGATTGATACGGATTgacagagattttgatttactagggattgaaaccccatCAATCCTCCTCAATCCATATAGATtggggtagaacgaacaagcccttagtacggtagaaagaacgtata	0						5'	New	gp4a	...(((...(((((((.(((((((((((((((.....(..(((((.(((((((((((..((((((((....(((..(........)..))).....(((........))).))))))))..))))))))))).)))))..).....)))))))))))..)))).))))...))).)))...	175	39.8	-67.5	0.9	1	0	0	1	0.948759	0	0	0.850827	low
	223	289	PC-3p-550421_2	CAATCATCCTCAATCCATATAGAT	24	gi414875515	-	29357267	29357447	tacacgagatcttaccctattgggcttgttcggttattttcagtccatatgGATTGAAAAGGATTGATACGGATTgacagagattttgatttactagggattgaaaccccatCAATCCTCCTCAATCCATATAGATtggggtagaacgaacaagcccttagtacggtagaaagaacgtata	0						3'	New	gp4a	...(((...(((((((.(((((((((((((((.....(..(((((.(((((((((((..((((((((....(((..(........)..))).....(((........))).))))))))..))))))))))).)))))..).....)))))))))))..)))).))))...))).)))...	175	39.8	-67.5	0.9	0	0	1	0	0	0	1.24228	0	low
	224	289	PC-3p-550421_2	CAATCATCCTCAATCCATATAGAT	24	gi414864194	+	24941964	24942130	tgagtctaccctttagggtttgttcgattatttccattccatatggattggaggggattgatatggattgtgagagattttgacttattagggattgaaactcccctCAATCATCCTCAATCCATATGGATtggggttgaaacgaacaagtccttaatgtagatcgg	0						3'	New	gp4a	...((((((.....(((..(((((((.(((..((((.(((((((((((((.((((((((((........(((((.........)))))..((((.......)))).)))))).))))))))))))))))).))))..)))..)))))))..)))....))))))...	161	40.1	-64.2	1	0	0	1	0	0	0	1.24228	0	low
	225	290	PC-5p-2040022_2	GAGATAAGGTTATGTCCGACGGCC	24	gi408831849	+	130805932	130806058	cctccttatctccgacggctctgtacgaggccgtcgGAGATAAGGTTATGTCCGACGGCCacaaccggctctcggaaatagcgcttatctccgacggcctcGTACCGAGCCGTCGGAGATAAGGtta	0						5'	New	gp4a	...((((((((((((((((((.(((((((((((((((((((((((((((.(((((..(((......)))..))))).))))).)))))))))))))))))))))).))))))))))))))))))...	121	58.3	-104	1.4	0	0.5	0.5	0.5	0	0.492922	0.621139	0.425413	low
	225	291	PC-3p-1874740_1	GTACCGAGCCGTCGGAGATAAGG	23	gi408831849	+	130805932	130806058	cctccttatctccgacggctctgtacgaggccgtcgGAGATAAGGTTATGTCCGACGGCCacaaccggctctcggaaatagcgcttatctccgacggcctcGTACCGAGCCGTCGGAGATAAGGtta	0						3'	New	gp4a	...((((((((((((((((((.(((((((((((((((((((((((((((.(((((..(((......)))..))))).))))).)))))))))))))))))))))).))))))))))))))))))...	121	58.3	-104	1.4	0	0	0	1	0	0	0	0.850827	low
	226	290	PC-5p-2040022_2	GAGATAAGGTTATGTCCGACGGCC	24	gi408831849	+	105907862	105907999	acatccgacggcctccttatctccgacggatctgtacgaggccgtcgGAGATAAGGTTATGTCCGACGGCCacaaccggcgctcgtacataggccttatctccgatggcctcgtacagagccgtcggagataaggtta	0						5'	New	gp4a	..............(((((((((((((((.((((((((((((((((((((((((((((((((.(((..(((......)))..))).))))).))))))))))))))))))))))))))).)))))))))))))))...	121	57.2	-97.3	1.2	0	0.5	0.5	0.5	0	0.492922	0.621139	0.425413	low
	227	292	PC-5p-2273943_1	AGAAAACCGCCACTACAAATCATG	24	gi408831849	+	166584568	166584712	actgtgctatttctagtggcggttccttaAGAAAACCGCCACTACAAATCATGgatttctactcgcggttttcttaAGGAACCGCCAGTAGAAATACGATttctagtggcggtttttttaaggaaccgccactagaaatcatttt	0						5'	New	gp4a	...(((..((((((((((((((((((((((((((((((((((((.(((((....(((((((((.(((((((.......))))))).)))))))))..))))).)))))))))))))))))))))))))))))))))))))))...	139	41.4	-89.7	1.5	0	0	0	1	0	0	0	0.850827	low
	227	293	PC-3p-1393697_1	AGGAACCGCCAGTAGAAATACGAT	24	gi408831849	+	166584568	166584712	actgtgctatttctagtggcggttccttaAGAAAACCGCCACTACAAATCATGgatttctactcgcggttttcttaAGGAACCGCCAGTAGAAATACGATttctagtggcggtttttttaaggaaccgccactagaaatcatttt	0						3'	New	gp4a	...(((..((((((((((((((((((((((((((((((((((((.(((((....(((((((((.(((((((.......))))))).)))))))))..))))).)))))))))))))))))))))))))))))))))))))))...	139	41.4	-89.7	1.5	0.5	0	0	0.5	0.474379	0	0	0.425413	low
	228	293	PC-3p-1393697_1	AGGAACCGCCAGTAGAAATACGAT	24	gi408831499	+	2115127	2115349	ctatttctagtggcggttccttaagaaaactgccactagaaatcgtatttctactggcggttccttaagaaaactgccactagaaatcgtatttctactggcggttccttaagaaaaccgccactacaaatcatggatttctactggcggttttcttaAGGAACCGCCAGTAGAAATACGATtcctagtggcggttttcttaaggaaccgccactagaaatca	0						3'	New	gp4a	..(((((((((((((((((((((((((((((((((((((.(((((((((((((((((((((((((((((((((((((((.((((((((((((((.((.((((((((.........)))))))).)).)))).)).)))))))).))))))))))))))))))))))))))))))))))))))).)))))))))))))))))))))))))))))))))))))..	219	42.6	-161.4	1.7	0.5	0	0	0.5	0.474379	0	0	0.425413	low
	229	294	PC-5p-830870_1	ATTATAAGGGGACATATCTGGTGC	24	gi408831909	-	102936636	102936903	ATTATTAGGGGACATATCTGGTGCacatgaaagattggtgcacatggtacacatattaaatcatcatcactcattttagatctaacgtctctaattgatcattcaatttacaaataacaccttccaccactacacaccacaacattggagggtgttctcagcaaaatataccaaacaattAGAGACGTTAGATCTAAAATGAGTgatgatgatttaatatgtgcaccatgtgcaccaatcttccatgtacattagatatgttctcata	0						5'	New	gp4a	.......((((((((((((..((.(((((.((((((((((((((((((.((((((((((((((((((((((((((((((((((((((((((((((((........((((......(((((((((((...................))))))))))).......))))........)))))))))))))))))))))))))))))))))))))))))))))))).)))))))))))))))))).))))).))..))))))))))))...	258	35.1	-151.2	1.6	1	0	0	0	0.948759	0	0	0	low
	229	295	PC-3p-360932_3	AGAGACGTTAGACCTAAAATGAGT	24	gi408831909	-	102936636	102936903	ATTATTAGGGGACATATCTGGTGCacatgaaagattggtgcacatggtacacatattaaatcatcatcactcattttagatctaacgtctctaattgatcattcaatttacaaataacaccttccaccactacacaccacaacattggagggtgttctcagcaaaatataccaaacaattAGAGACGTTAGATCTAAAATGAGTgatgatgatttaatatgtgcaccatgtgcaccaatcttccatgtacattagatatgttctcata	0						3'	New	gp4a	.......((((((((((((..((.(((((.((((((((((((((((((.((((((((((((((((((((((((((((((((((((((((((((((((........((((......(((((((((((...................))))))))))).......))))........)))))))))))))))))))))))))))))))))))))))))))))))).)))))))))))))))))).))))).))..))))))))))))...	258	35.1	-151.2	1.6	0.5	0	0	1	0.474379	0	0	0.850827	low
	230	295	PC-3p-360932_3	AGAGACGTTAGACCTAAAATGAGT	24	gi414864194	-	293155979	293156217	cacggtgcacatggaatattggtgcacatgttgcacatattaaatcattaccactcattttagatctaacgtctctagttgtttggtacattttactaaggacaccctccaacgtggtggtgtgtagtggtggaaggtgttatttgtaaattgaataatcaattAGAGACGTTAGATCTAAAATGAGTggtgatgatttaatatgtgcaccatgtgcaccagtttctatgtgcaccaga	0						3'	New	gp4a	...(((((((((((((.(((((((((((((.((((((((((((((((((((((((((((((((((((((((((((((((((.(((...((.(((((....((((((.((((.((.............)).)))).))))))....))))).))..))).)))))))))))))))))))))))))))))))))))))))))))))))))).))))))))))))))))))))))))))...	233	38.5	-147.3	1.6	0.5	0	0	1	0.474379	0	0	0.850827	low
	231	296	PC-5p-383966_3	AGAACAGAAGGGCACAACTGAGAA	24	gi414883281	+	122920583	122920875	aaattggtacccttagttttgatggtgtgctcactcatacttttagtcgtgttttttcttagttgtgctcttctagtgctatAGAACAGAAGGGCACAACTGAGAAaaaacacgattaaggatataggtgagcacaacaccaaaactaagggcataactgagcaaaaatggaaaaaaaattggtgcagccctactacaaatcagactgtttgcagctcctcacaaaaagaagaataaaccctacctgcagatccaccagataACGTTTTAGTTGTGTTATTGCtgctgcaggt	0						5'	New	gp4a	.....(((.((((((((((((.((.(((((((((..(((..(((((((((((((((((((((((((((((((((.((........)))))))))))))))))))))))))))))))))))..)))..))))))))).)).)))))))))))).......((((..(((..(.........(((((......))))).........)..)))...))))...................)))..((((((((...((....(((((......))))).....))...))))))))	143	39.6	-118.1	1	0.5	0	3	0	0.474379	0	3.72683	0	low
	231	297	PC-3p-555339_2	ACGTTTTAGTTGTGTTATTGC	21	gi414883281	+	122920583	122920875	aaattggtacccttagttttgatggtgtgctcactcatacttttagtcgtgttttttcttagttgtgctcttctagtgctatAGAACAGAAGGGCACAACTGAGAAaaaacacgattaaggatataggtgagcacaacaccaaaactaagggcataactgagcaaaaatggaaaaaaaattggtgcagccctactacaaatcagactgtttgcagctcctcacaaaaagaagaataaaccctacctgcagatccaccagataACGTTTTAGTTGTGTTATTGCtgctgcaggt	0						3'	New	gp4a	.....(((.((((((((((((.((.(((((((((..(((..(((((((((((((((((((((((((((((((((.((........)))))))))))))))))))))))))))))))))))..)))..))))))))).)).)))))))))))).......((((..(((..(.........(((((......))))).........)..)))...))))...................)))..((((((((...((....(((((......))))).....))...))))))))	143	39.6	-118.1	1	0	1.5	0	0	0	1.47877	0	0	low
	232	297	PC-3p-555339_2	ACGTTTTAGTTGTGTTATTGC	21	gi408832102	+	7149846	7149966	tctgctgcagcaataacacaactaaaacgttacctagtttgcagccctttacaaaaagaaagatagaatccacctgcaggtccagcaggtaACGTTTTAGTTGTGTTATTGCtgctgcgcc	0						3'	New	gp4a	...((.(((((((((((((((((((((((((((((.((((((((..((((....))))...(((...)))...))))).....)))))))))))))))))))))))))))))))).))...	115	43.8	-57.2	1.1	0	1.5	0	0	0	1.47877	0	0	low
	233	298	PC-5p-1826540_1	ATCTCCGACGGCTCGGTACGAAGC	24	gi414864194	-	130067154	130067345	ATCTCCGACGGCTCGGTACGAGGCtgtcggagataaccttatcttcgacggctcggtacgaggccgtcggagataaggcctatgtacgagcgccggttgtggccgtcggacataaccttATCTCCGACGGCCTCGTACAGAGCcgtcggagataaggaggccgtcggatgtttgttagtttactgtagtgct	0						5'	New	gp4a	(((((((((((((((...))).))))))))))))..((((((((((((((((((.(((((((((((((((((((((((..(((((.(((..((((....))))..))).))))).))))))))))))))))))))))).))))))))))))))))))............((....(((....)))....)).	34	56.8	-120.4	1.1	0	0	0	1	0	0	0	0.850827	low
	233	299	PC-3p-600783_2	ATTTCCGACGGCCTCGTACAGAGC	24	gi414864194	-	130067154	130067345	ATCTCCGACGGCTCGGTACGAGGCtgtcggagataaccttatcttcgacggctcggtacgaggccgtcggagataaggcctatgtacgagcgccggttgtggccgtcggacataaccttATCTCCGACGGCCTCGTACAGAGCcgtcggagataaggaggccgtcggatgtttgttagtttactgtagtgct	0						3'	New	gp4a	(((((((((((((((...))).))))))))))))..((((((((((((((((((.(((((((((((((((((((((((..(((((.(((..((((....))))..))).))))).))))))))))))))))))))))).))))))))))))))))))............((....(((....)))....)).	34	56.8	-120.4	1.1	1	0	0	2	0.948759	0	0	1.70165	low
	234	299	PC-3p-600783_2	ATTTCCGACGGCCTCGTACAGAGC	24	gi414864194	-	163724007	163724163	aaagccttatgttcgacggctcggtacgaggccgtcggagataacggctctttacgaggccgtcggagataaggcctatgtacgagcgccggttgtggccgtcggacataaccttATCTCCGACGGCCTCGTACAGAGCcgtcggagataaggtggc	0						3'	New	gp4a	...(((((((.(((((((((((.((((((((((((((((((((..(((.((((((((((((...........))))).)))).))).)))(((((((.((...)).))))))).)))))))))))))))))))).))))))))))).)))))))...	151	58.6	-101.7	1.1	1	0	0	2	0.948759	0	0	1.70165	low
	235	300	PC-5p-1620074_2	TCGAAGGGGATTGGAGAGGTT	21	gi414875515	-	188026177	188026426	TCGAAGGGGATTGGAGGGGTTttaatcccttcctattcaaaaattgaataggaggggaataaatcccctgtaatcccctccgatccatgtgtaacagaacaggccctgagggcttatttgggtactctagtatttaccccAATACACATGGGTTGAAGAGGATTgaggtgtaaactaaactaatttacactccaattcccttcaacccatgtgtattggggtgaatattagactatccaaacatagcctg	0						5'	New	gp4a	(((.((((((((..(((((.((((.(((((((((((((((...))))))))))))))).)))).)))))..)))))))).))).((.(((........)))))......(((((..((((((((.(((((((((((((((((((((((((((((((((.((((((..(((((((.........)))))))..)))))).))))))))))))))))))))))))))))))))).))))))))...))))).	83	42.4	-144.3	1.4	0	1.5	0	0.5	0	1.47877	0	0.425413	low
	235	301	PC-3p-546935_2	AATACACATGGATTGAAGAGGATT	24	gi414875515	-	188026177	188026426	TCGAAGGGGATTGGAGGGGTTttaatcccttcctattcaaaaattgaataggaggggaataaatcccctgtaatcccctccgatccatgtgtaacagaacaggccctgagggcttatttgggtactctagtatttaccccAATACACATGGGTTGAAGAGGATTgaggtgtaaactaaactaatttacactccaattcccttcaacccatgtgtattggggtgaatattagactatccaaacatagcctg	0						3'	New	gp4a	(((.((((((((..(((((.((((.(((((((((((((((...))))))))))))))).)))).)))))..)))))))).))).((.(((........)))))......(((((..((((((((.(((((((((((((((((((((((((((((((((.((((((..(((((((.........)))))))..)))))).))))))))))))))))))))))))))))))))).))))))))...))))).	83	42.4	-144.3	1.4	3	0	0.5	0	2.84628	0	0.621139	0	low
	236	300	PC-5p-1620074_2	TCGAAGGGGATTGGAGAGGTT	21	gi408831499	-	94179176	94179311	tcagggctaatttggtagccacaaaaTCGAAGGGGATTGGAGAGGTTagaatccgcttcttattcaaaattgagtaagaaggggattgtagcccctccaatcccctctggttttatggttcccaaactagccctca	0						5'	New	gp4a	..(((((((.(((((.(((((.((((((..((((((((((((.(((((.(((((.(((((((((((....))))))))))).))))).))))).))))))))))))..)))))).))))).))))).)))))))..	132	45.6	-86.4	1.4	0	1.5	0	0.5	0	1.47877	0	0.425413	low
	237	302	PC-5p-2529240_1	TGGTGACTCTAGCTCATTAAGGGC	24	gi408832077	-	204726936	204727104	TGGTGACTCTAGCTCATTAAGGGCttgttcggttagctctcaatccatgtggattgagtgaaattgggtgggtttaaatcccaagcaagtcaaatttcttcacaatttttttcaatctcatccaatccataggtAACGGGATTAACCGAACAAGGCCTaataagcttcg	0						5'	New	gp4a	..........((((.(((.(((.(((((((((((((.((((...((.(((((((((..(((.(((((.((((.......))))...(((........)))...........))))).)))..)))))))))))....))))))))))))))))).)))))).))))...	156	40.8	-60	0.9	1	0	0	0	0.948759	0	0	0	low
	237	303	PC-3p-618443_2	AACGGGATTAACCGAACAAGGCCC	24	gi408832077	-	204726936	204727104	TGGTGACTCTAGCTCATTAAGGGCttgttcggttagctctcaatccatgtggattgagtgaaattgggtgggtttaaatcccaagcaagtcaaatttcttcacaatttttttcaatctcatccaatccataggtAACGGGATTAACCGAACAAGGCCTaataagcttcg	0						3'	New	gp4a	..........((((.(((.(((.(((((((((((((.((((...((.(((((((((..(((.(((((.((((.......))))...(((........)))...........))))).)))..)))))))))))....))))))))))))))))).)))))).))))...	156	40.8	-60	0.9	0	0.5	0	0.5	0	0.492922	0	0.425413	low
	238	303	PC-3p-618443_2	AACGGGATTAACCGAACAAGGCCC	24	gi414883281	-	149762482	149762626	tttagggcttgttcggttagctctcaatccatatggattgagtgggattgggtgggtttaaattccaactaagtcaaactctttcttaattttttccaatctcatccaatccataggtAACGGGATTAACCGAACAAGGCCTtag	0						3'	New	gp4a	...(((.(((((((((((((.((((...((.(((((((((..(((((((((.((((.......))))..((((...........)))).......)))))))))..)))))))))))....))))))))))))))))).)))...	139	40	-63.4	1.1	0	0.5	0	0.5	0	0.492922	0	0.425413	low
	239	304	PC-5p-483187_2	GTTGCAACGAGGACATATAATATC	24	gi414864194	+	279923890	279924128	tcgactaggtgagtgcccatgcGTTGCAACGAGGACATATAATATCacggtaacttatgtattatatgtctccgttgcaacgcacgggcactcacctagtattagtatatgatcattaatcgttgccactagacgataacacagcaaaaaaacaatgcaacgatatagtagtgtaccaacaatagcaacacgccacttgtgctcctcatgttcgttatTGATCAATATCGTAGAAACAA	0						5'	New	gp4a	...(((((((((((((((.((((((((((((..(((((((((((.((..(....)..)))))))))))))..)))))))))))).))))))))))))))).......(((((((((((((((((((..............................))))))))....)))))......((((((((((((((.....))).......)))).)))))))......)))))).......	97	40.6	-88.7	0.9	0	0.5	1.5	3	0	0.492922	1.86342	2.55248	low
	239	305	PC-3p-822189_1	TGATCAATATCGTAGAAACAA	21	gi414864194	+	279923890	279924128	tcgactaggtgagtgcccatgcGTTGCAACGAGGACATATAATATCacggtaacttatgtattatatgtctccgttgcaacgcacgggcactcacctagtattagtatatgatcattaatcgttgccactagacgataacacagcaaaaaaacaatgcaacgatatagtagtgtaccaacaatagcaacacgccacttgtgctcctcatgttcgttatTGATCAATATCGTAGAAACAA	0						3'	New	gp4a	...(((((((((((((((.((((((((((((..(((((((((((.((..(....)..)))))))))))))..)))))))))))).))))))))))))))).......(((((((((((((((((((..............................))))))))....)))))......((((((((((((((.....))).......)))).)))))))......)))))).......	97	40.6	-88.7	0.9	0	0	1	0	0	0	1.24228	0	low
	240	304	PC-5p-483187_2	GTTGCAACGAGGACATATAATATC	24	gi414875515	+	145262907	145263011	ctcgactaggtgagtgcccatgcGTTGCAACGAGGACATATAATATCacggtaacttatgtattatatgtctccgttgcaacgcacgggcactcacctagtttat	0						5'	New	gp4a	...((((((((((((((((.((((((((((((..(((((((((((.((..(....)..)))))))))))))..)))))))))))).))))))))))))))))...	99	45.7	-70.4	1.5	0	0.5	1.5	3	0	0.492922	1.86342	2.55248	low
	241	306	PC-5p-2498956_1	TAGACCCAACCAACTGTACTATA	23	gi414864194	-	180624533	180624785	ctgcgccattaagggggtatttggttctgtggactaaagtttagtctgggtcacatcaaacgtttgacttttaaataggagtatgaaataTAGACCCAACCAACTGTACTAGAttcgtctcactttttaatcttcggctgagaaattagttttataatctgactacatttaataccccgaacggatgttTAAACATTCGATGTGATAGGGGCTaaattttagcaggggcaaaccaaacaccccttaggcgggc	0						5'	New	gp4a	...((((....(((((((.(((((((.(((...((((((((((((((..((((((((.((.((((((...(((((.(((((.(((((...(((((..........)).)))..)))))))).)).)))))..(((((.....(((((((((.........))))).))))......))))).......)))))).)).))))))))..)))))))))))))).....)))))))))).))))))).))))...	60	40.3	-76.6	0.8	0	0	1	0	0	0	1.24228	0	low
	241	307	PC-3p-2568820_1	TAAACATTCGATGTGATAGGAGCT	24	gi414864194	-	180624533	180624785	ctgcgccattaagggggtatttggttctgtggactaaagtttagtctgggtcacatcaaacgtttgacttttaaataggagtatgaaataTAGACCCAACCAACTGTACTAGAttcgtctcactttttaatcttcggctgagaaattagttttataatctgactacatttaataccccgaacggatgttTAAACATTCGATGTGATAGGGGCTaaattttagcaggggcaaaccaaacaccccttaggcgggc	0						3'	New	gp4a	...((((....(((((((.(((((((.(((...((((((((((((((..((((((((.((.((((((...(((((.(((((.(((((...(((((..........)).)))..)))))))).)).)))))..(((((.....(((((((((.........))))).))))......))))).......)))))).)).))))))))..)))))))))))))).....)))))))))).))))))).))))...	60	40.3	-76.6	0.8	0.5	1	0	0	0.474379	0.985844	0	0	low
	242	307	PC-3p-2568820_1	TAAACATTCGATGTGATAGGAGCT	24	gi408831499	-	147519630	147519869	ttaagagggtgtttggttgcccctgctaaagtttagcccgggtcacatcaaacgtttgactttcaaataggagtatgaaatatagacccaaccaactggactagattcgtctcatcttttaatcttcggctgacaaattagttttataatccgactacatttaatacccggaacggaggttTAAACATTCGATGTGATAGGGGCTaaagtttagtttggggtaaccaaacaccccctaat	0						3'	New	gp4a	...((.(((((((((((((((((.((((((.((((((((..((((((((.((.(((((((((((......(((.(((((...(((..(((......))).)))..))))))))...........(((((.((..(((((((((.........))))).))))..)).)))))..))))).)))))).)).))))))))..)))))))).))))))..))))))))))))))))).))...	234	40.4	-96.1	1	0.5	1	0	0	0.474379	0.985844	0	0	low
	243	308	PC-5p-1220005_1	AATGTCACGAGATAAACTTTAG	22	gi414864194	+	164558049	164558193	AATGTCACGAGATAAACTTTAGgccttgttcgtttgtgccgaattggttaactgaattgcttctctaatttatataatctttaattagctggaacaatttcggatatAATCCGACAGAAACGAACAAGGTCttaacaagttttag	0						5'	New	gp4a	.............((((((.(((((((((((((((.((.((.((((.....((((((((.((((((((((............))))))..))))))).)))))...)))).)).)).)))))))))))))))....))))))...	129	33.8	-40.2	0.8	0	1	0	0	0	0.985844	0	0	low
	243	309	PC-3p-241040_5	AATCCGACAGAAACGAACAAGGTC	24	gi414864194	+	164558049	164558193	AATGTCACGAGATAAACTTTAGgccttgttcgtttgtgccgaattggttaactgaattgcttctctaatttatataatctttaattagctggaacaatttcggatatAATCCGACAGAAACGAACAAGGTCttaacaagttttag	0						3'	New	gp4a	.............((((((.(((((((((((((((.((.((.((((.....((((((((.((((((((((............))))))..))))))).)))))...)))).)).)).)))))))))))))))....))))))...	129	33.8	-40.2	0.8	1	3.5	0	0	0.948759	3.45045	0	0	low
	244	309	PC-3p-241040_5	AATCCGACAGAAACGAACAAGGTC	24	gi414584696	+	8959900	8960033	tttgggccttgttcgtttgtgtcggattggtgggtcggaactattcctaaccggattgcttctctaatttatataaactttgattagctggaacaattccgggtgcAATCCGACAGAAACGAACAAGGTCttgg	0						3'	New	gp4a	...(((((((((((((((.((((((((((..(((..........)))...((((((((.((((((((((............))))))..))))))).)))))...)))))))))).)))))))))))))))...	128	44	-59.9	1	1	3.5	0	0	0.948759	3.45045	0	0	low
	245	310	PC-5p-679281_2	ATCACGAGAGGATTGGAGGG	20	gi408832102	+	184155049	184155292	ttagggttgatttggtgacaaggggATCACGAGAGGATTGGAGGGgattgaaggagaaatgaactaattttcccctcaatccccttcaatcctcccgtgatcccgggtcaccaaattaacccttagggattgttcaattctaccctaatctatatggattggtgagattgagaggatttcaatccctagtaaggccttgttcgtttgtgtcggattggtggGTCGGAACAATTCCCGACCGGAT	0						5'	New	gp4a	..(((((((((((((((((...(((((((((.(((((((((((((((((((.((..((((......))))..)).))))))))))))))))))).)))))))))..)))))))))))))))))(((((((((((((((..((((..(((((....)))))))))..)))))).......))))))))).....(((..(((((.......))))).))).((((((........))))))....	121	46.3	-129.9	1.1	1.5	0.5	0	0	1.42314	0.492922	0	0	low
	245	311	PC-3p-2843536_1	ATCGGAACAATTCCCGACCGGAT	23	gi408832102	+	184155049	184155292	ttagggttgatttggtgacaaggggATCACGAGAGGATTGGAGGGgattgaaggagaaatgaactaattttcccctcaatccccttcaatcctcccgtgatcccgggtcaccaaattaacccttagggattgttcaattctaccctaatctatatggattggtgagattgagaggatttcaatccctagtaaggccttgttcgtttgtgtcggattggtggGTCGGAACAATTCCCGACCGGAT	0						3'	New	gp4a	..(((((((((((((((((...(((((((((.(((((((((((((((((((.((..((((......))))..)).))))))))))))))))))).)))))))))..)))))))))))))))))(((((((((((((((..((((..(((((....)))))))))..)))))).......))))))))).....(((..(((((.......))))).))).((((((........))))))....	121	46.3	-129.9	1.1	0	0	0	1	0	0	0	0.850827	low
	246	310	PC-5p-679281_2	ATCACGAGAGGATTGGAGGG	20	gi408831491	+	109806300	109806440	ccccacccttagggctaatttggtgacccgggATCACGAGAGGATTGGAGGGgatcgagggggaaattagttcatttccccctcaatcccctctaaccctcccgtgatccccttgtcaccaaatcaacccttagagtgcca	0						5'	New	gp4a	...(((.((.((((...((((((((((..(((((((((.((((.(((((((((((.(((((((((((......))))))))))).))))))))))).)))).)))))))))...))))))))))...)))).)).)))...	135	54.6	-90	1.2	1.5	0.5	0	0	1.42314	0.492922	0	0	low
	247	312	PC-5p-2403949_1	TATAAATTGACAAATATAGAAACT	24	gi408832077	+	13045691	13045875	gtagggggtgtttggtttctagggactaatgtttagtcccttcgttttgttccattttagtaTATAAATTGACAAATATAGAAACTaaaatagagttttagtttctacatttaataattttgtAACTAAAGTAGAATAAAATGTAGGgactaaaaattagtccctagaaaccaaacaccccctag	0						5'	New	gp4a	.(((((((((((((((((((((((((((((.((((((((((.((((((((((.(((((((((((.((((((..((((.(((((((((((((...))))))))))))).))))..))))))))).)))))))).)))))))))).)))))))))).))))))))))))))))))))))))))))).	183	30.8	-105.6	1.9	0	1	0	0	0	0.985844	0	0	low
	247	313	PC-3p-547935_2	AACTAAAGTAGAATAAAATGTAGG	24	gi408832077	+	13045691	13045875	gtagggggtgtttggtttctagggactaatgtttagtcccttcgttttgttccattttagtaTATAAATTGACAAATATAGAAACTaaaatagagttttagtttctacatttaataattttgtAACTAAAGTAGAATAAAATGTAGGgactaaaaattagtccctagaaaccaaacaccccctag	0						3'	New	gp4a	.(((((((((((((((((((((((((((((.((((((((((.((((((((((.(((((((((((.((((((..((((.(((((((((((((...))))))))))))).))))..))))))))).)))))))).)))))))))).)))))))))).))))))))))))))))))))))))))))).	183	30.8	-105.6	1.9	0	0	0	1	0	0	0	0.850827	low
	248	313	PC-3p-547935_2	AACTAAAGTAGAATAAAATGTAGG	24	gi408832077	+	95908806	95908982	agtgtgtttggtttctagggaccaatgtttagtcccttcattttgttccatcttagtatataaattgacaaatatagaaactaaaatagagttttagtttctatatttgataattttgtAACTAAAGTAGAATAAAATGTAGGgactaaaaaatagtccctacaaaccaaacacccc	0						3'	New	gp4a	...(((((((((((.(((((((.....((((((((((.((((((((((.(..(((((.((((((....(((((((((((((((((((...))))))))))))))))))).....)))))))))))..).)))))))))).)))))))))).....))))))).)))))))))))...	171	29.4	-81.7	1.6	0	0	0	1	0	0	0	0.850827	low
	249	314	PC-5p-1266672_1	AACCGTAGGGGATTAGAGGGGCTA	24	gi408831491	-	64837169	64837375	ctcgacgttgtgtgggacaacggtgagacaaaatctctcagggctagtttgggagtccaaaAACCGTAGGGGATTAGAGGGGCTAaaattcttttcttattcaaaattgaatgagggtATTTTAGCCCCTCCAATCTCCTCcgattttgtggctcccaaactagccctcatggaggaatcgtcgatactcctgtgctactcgttctt	0						5'	New	gp4a	...((((....((((.(((..((((.(((....(((((.(((((((((((((((((((((((..((.((((((((.(((((((((((((.((...((((((((....)))))))))).))))))))))))).)))))))).)).))))).))))))))))))))))))...)))))....)))..))))..))).)))).))))...	201	46.4	-101.4	1.1	0	0	0.5	0	0	0	0.621139	0	low
	249	315	PC-3p-2443536_1	ATTTTAGCCCCTCCAATCTCGTC	23	gi408831491	-	64837169	64837375	ctcgacgttgtgtgggacaacggtgagacaaaatctctcagggctagtttgggagtccaaaAACCGTAGGGGATTAGAGGGGCTAaaattcttttcttattcaaaattgaatgagggtATTTTAGCCCCTCCAATCTCCTCcgattttgtggctcccaaactagccctcatggaggaatcgtcgatactcctgtgctactcgttctt	0						3'	New	gp4a	...((((....((((.(((..((((.(((....(((((.(((((((((((((((((((((((..((.((((((((.(((((((((((((.((...((((((((....)))))))))).))))))))))))).)))))))).)).))))).))))))))))))))))))...)))))....)))..))))..))).)))).))))...	201	46.4	-101.4	1.1	1	0	0	0	0.948759	0	0	0	low
	250	314	PC-5p-1266672_1	AACCGTAGGGGATTAGAGGGGCTA	24	gi408832102	-	208996512	208996667	gattttcccccttagggctagtttgggagccacaaAACCGGAGGGGATTAGAGGGGCTAaaattccctccttattcaaaattgaataagaaggggattttatcccctccaatgccctccgattttttgacttccaaactagcccttatggagatat	0						5'	New	gp4a	...(((((.....((((((((((((((((.((.((((.(((((((.(((.((((((.(((((((((((.((((((((....)))))))).))))))))))).)))))).))).))))))).)))).)).))))))))))))))))...)))))...	150	44.2	-91.1	1.3	0	0	0.5	0	0	0	0.621139	0	low
	251	316	PC-5p-434290_2	TTTGGGAGCAAGGATATCGGA	21	gi408831849	-	2051856	2051981	agattgTTTGGGAGCAAGGATAACGGAggggattggaggggctaaattcccttgtTATTCGAAATTGAATAGCGAGGGGttttatttcttccaatcctctctggtatccttgctcccaaacaagcc	0						5'	New	gp4a	...(((((((((((((((((((.(((((((((((((((((..((((..(((((((((((((....)))))))))))))..))))..))))))))))))))))).)))))))))))))))))))...	120	45.2	-84.6	1.5	0.5	0	0.5	0	0.474379	0	0.621139	0	low
	251	317	PC-3p-1091022_1	TATTCGAAATTGAATAGCAAGGGG	24	gi408831849	-	2051856	2051981	agattgTTTGGGAGCAAGGATAACGGAggggattggaggggctaaattcccttgtTATTCGAAATTGAATAGCGAGGGGttttatttcttccaatcctctctggtatccttgctcccaaacaagcc	0						3'	New	gp4a	...(((((((((((((((((((.(((((((((((((((((..((((..(((((((((((((....)))))))))))))..))))..))))))))))))))))).)))))))))))))))))))...	120	45.2	-84.6	1.5	0	0	0	1	0	0	0	0.850827	low
	252	316	PC-5p-434290_2	TTTGGGAGCAAGGATATCGGA	21	gi408832102	-	189971908	189972005	ctacccctaaggcttgTTTGGGAGCAAGGATATCGAAgaggattttacctctctaatcctcttcggtatccttgttcccaaacaagccctaagggctt	0						5'	New	gp4a	...(((.((.((((((((((((((((((((((((((((((((((..........)))))))))))))))))))))))))))))))))).)).)))...	92	46.9	-67.2	1.5	0.5	0	0.5	0	0.474379	0	0.621139	0	low
	253	318	PC-5p-211150_6	AAACCATCTGATCCATTAGATCGT	24	gi414584696	+	146129378	146129583	tttgccttatgtgcaagcgtgcaagcAAACCATCTGATCCATTAGATCGTgatccaactgtaggtcacatttaacacttaaactcttccaccaccagctcaatattttttataaaaaaatccctaacaaaccatggttgtatctgtggttggatcgtaatataaTGGATCAGATGGTTTGTTTGCacgcttgcacagaaggacggc	0						5'	New	gp4a	..((((((.(((((((((((((((((((((((((((((((((((.((..(((((((((..(((((.((...................................(((((((...)))))))........(((....))))))))))..)))))))))..)).))))))))))))))))))))))))))))))))))).)))).))..	202	40.3	-95	1.1	1.5	1	0	0.5	1.42314	0.985844	0	0.425413	low
	253	319	PC-3p-2209688_1	TGGATCAGATGGTTTGTTTGC	21	gi414584696	+	146129378	146129583	tttgccttatgtgcaagcgtgcaagcAAACCATCTGATCCATTAGATCGTgatccaactgtaggtcacatttaacacttaaactcttccaccaccagctcaatattttttataaaaaaatccctaacaaaccatggttgtatctgtggttggatcgtaatataaTGGATCAGATGGTTTGTTTGCacgcttgcacagaaggacggc	0						3'	New	gp4a	..((((((.(((((((((((((((((((((((((((((((((((.((..(((((((((..(((((.((...................................(((((((...)))))))........(((....))))))))))..)))))))))..)).))))))))))))))))))))))))))))))))))).)))).))..	202	40.3	-95	1.1	0	0	1	0	0	0	1.24228	0	low
	254	318	PC-5p-211150_6	AAACCATCTGATCCATTAGATCGT	24	gi408831909	+	142566179	142566460	ctcctagtttctgttacggtaacgactgctatgcaaacagtccttctgtgcaagcgtgcaagcAAACCATCTGATCCATTAGATCGTgatccaatcgtaggtcacatttaacgcgtaaaccctttcaccaccagctcaataatctttataaaaaaactcctaacaaatcatgattgtatctgtggttggatcgtaatctaatggattagatggtttgcttgtacgcttgcacagaaggactgcttgcataaccgtcgttgccttctgttacaatactagtac	0						5'	New	gp4a	...(((((...(((.(((((((((((...(((((((.(((((((((((((((((((((((((((((((((((((((((((((((..((((((((((..((((.(((.(((..((...................))...((((...)))).....................))).)))))))..))))))))))..))))))))))))))))))))))))))))))))))))))))))))))).)))))))...)))))))))....)).)))..)))))...	276	41.5	-140.8	1.2	1.5	1	0	0.5	1.42314	0.985844	0	0.425413	low
	255	320	PC-5p-806738_1	ATTTTATGCCATTTTAGTCCCT	22	gi414875515	+	216646507	216646695	cattgaagtattagggggtgtttggtttctaggggctaatttttagtccctccATTTTATGCCATTTTAGTCCCTaaattgtcaaatacggagttTCCGTATTTGGCAATTTAGGGACTaaaatggaataacatggagggactaaaaattagtccaaagaaacaaaacaccctcttaatactctcagtt	0						5'	New	gp4a	.((((((((((((((((((((((.((((((..(((((((((((((((((((((((.((((.((((((((((((((((((((((((((((((.....)))))))))))))))))))))))))))))).)))).)))))))))))))))))))))))..)))))).)))))))).))))))))).))))).	187	36.5	-126.3	1.8	0	0	0	0.5	0	0	0	0.425413	low
	255	321	PC-3p-2122891_1	TCCGTATTTGGCAATTTAGGGACT	24	gi414875515	+	216646507	216646695	cattgaagtattagggggtgtttggtttctaggggctaatttttagtccctccATTTTATGCCATTTTAGTCCCTaaattgtcaaatacggagttTCCGTATTTGGCAATTTAGGGACTaaaatggaataacatggagggactaaaaattagtccaaagaaacaaaacaccctcttaatactctcagtt	0						3'	New	gp4a	.((((((((((((((((((((((.((((((..(((((((((((((((((((((((.((((.((((((((((((((((((((((((((((((.....)))))))))))))))))))))))))))))).)))).)))))))))))))))))))))))..)))))).)))))))).))))))))).))))).	187	36.5	-126.3	1.8	0	0	0	1	0	0	0	0.850827	low
	256	320	PC-5p-806738_1	ATTTTATGCCATTTTAGTCCCT	22	gi414875515	+	191770655	191770838	tcactaagggggtgtttggtttctataggctaatttttagtccttccATTTTATGCCATTTTAGTCCCTaaattgctaaatacggatagtttcagtatttggcaatttagggactaaatggaataaaatggagggacgaaaaattagtccctagaaaccaaagtaccaaacaccccctaagaag	0						5'	New	gp4a	...((.(((((((((((((((((((..(((((((((((.(((((((((((((((.(((.((((((((((((((((((((((((.((.....)).))))))))))))))))))))))))))).))))))))))))))).)))))))))))..))))))))))........))))))))).))...	178	37	-106.3	1.6	0	0	0	0.5	0	0	0	0.425413	low
	257	322	PC-5p-229803_6	ACTTGTATTGAGGTGGATTGGAGT	24	gi414883281	+	4084900	4085005	agtattgatcccaatccACTTGTATTGAGGTGGATTGGAGTgtaacttaaactaatttacaccccaatccaccTCAACACATGTGGATTGGGGTcaatactaggcc	0						5'	New	gp4a	(((((((((((((((((((.(((.((((((((((((((.((((((.(((...))).)))))).)))))))))))))).))).))))))))))))))))))).....	101	42.5	-68.3	1.5	0	0	2	2	0	0	2.48455	1.70165	low
	257	323	PC-3p-386332_3	TCAACACATGTGGATTGGGGT	21	gi414883281	+	4084900	4085005	agtattgatcccaatccACTTGTATTGAGGTGGATTGGAGTgtaacttaaactaatttacaccccaatccaccTCAACACATGTGGATTGGGGTcaatactaggcc	0						3'	New	gp4a	(((((((((((((((((((.(((.((((((((((((((.((((((.(((...))).)))))).)))))))))))))).))).))))))))))))))))))).....	101	42.5	-68.3	1.5	1	0	0	3	0.948759	0	0	2.55248	low
	258	322	PC-5p-229803_6	ACTTGTATTGAGGTGGATTGGAGT	24	gi408832077	-	190932841	190932987	ctaaggcctagtttgggtactctaatattgaccccaatccACTTGTATTGAGGTGGATTGGAGTgtaacttaaactaatttacacctcaatccacctcaacacatgtggattagggtcaatattagagtacccaaactaggcctaaa	0						5'	New	gp4a	...(((((((((((((((((((((((((((((((.(((((((.(((.(((((((((((((..((((((.(((...))).))))))..))))))))))))).))).))))))).)))))))))))))))))))))))))))))))...	141	40.1	-104.8	1.8	0	0	2	2	0	0	2.48455	1.70165	low
	259	324	PC-5p-1450395_1	TTACCAAATACGGAAACTAAAACT	24	gi408832077	+	193173771	193173962	cacttaaggggtgtttggtttctagggactaatttttagtccctcaattttgtaccattttagtctctaaaTTACCAAATACGGAAACTAAAACTctattttggtttctgtatttggTAATTTAGGGGCTAAAATGGAataaaatggagggactaaaaattagtccatagaaaccaaacacccccttaattt	0						5'	New	gp4a	...(((((((((((((((((((((.((((((((((((((((((((.(((((((.(((((((((((((((((((((((((((((((((((((((.....))))))))))))))))))))))))))))))))))))))).))))))).)))))))))))))))))))).))))))))))))))))).))))...	186	33.3	-126.9	2	0	1	0	0	0	0.985844	0	0	low
	259	325	PC-3p-351926_3	TAATTTAGGGGCTAAAATGGA	21	gi408832077	+	193173771	193173962	cacttaaggggtgtttggtttctagggactaatttttagtccctcaattttgtaccattttagtctctaaaTTACCAAATACGGAAACTAAAACTctattttggtttctgtatttggTAATTTAGGGGCTAAAATGGAataaaatggagggactaaaaattagtccatagaaaccaaacacccccttaattt	0						3'	New	gp4a	...(((((((((((((((((((((.((((((((((((((((((((.(((((((.(((((((((((((((((((((((((((((((((((((((.....))))))))))))))))))))))))))))))))))))))).))))))).)))))))))))))))))))).))))))))))))))))).))))...	186	33.3	-126.9	2	0.5	0.5	0.5	0	0.474379	0.492922	0.621139	0	low
	260	325	PC-3p-351926_3	TAATTTAGGGGCTAAAATGGA	21	gi414875515	+	203981109	203981293	tagggggtgtttggtttctagggactaatttttagtccctccattttattctattttagtccataaattgccaaatacggaaactacatcagatagttttagtttccatattttgTAATTTAGGGGCTAAAATGGAataaaatgaggagattaaaaattagtccctataaaccaaacaccccttt	0						3'	New	gp4a	.((((((((((((((((.((((((((((((((((((((((.(((((((((((((((((((((.((((((((.(((((.((((((((.............)))))))).))))).)))))))).)))))))))))))))))))))))).))))))))))))))))))).)))))))))))))))).	183	32.4	-106.6	1.8	0.5	0.5	0.5	0	0.474379	0.492922	0.621139	0	low
	261	326	PC-5p-298154_4	ATCCCGGGAGGATTGGAGGGA	21	gi414584696	-	233591392	233591478	gtagggATCCCGGGAGGATTGGAGGGAattgagagtaaaatagtttatttcccccttAATTCCCTCCAATCCTCCTGAGATcctggg	0						5'	New	gp4a	...((((((.(((((((((((((((((((((((((((((....)))))).....))))))))))))))))))))))).))))))...	81	48.3	-51.7	1.2	0	1	2	3	0	0.985844	2.48455	2.55248	low
	261	327	PC-3p-1260468_1	AATTCCCTCCAATCCTCCCGAGAT	24	gi414584696	-	233591392	233591478	gtagggATCCCGGGAGGATTGGAGGGAattgagagtaaaatagtttatttcccccttAATTCCCTCCAATCCTCCTGAGATcctggg	0						3'	New	gp4a	...((((((.(((((((((((((((((((((((((((((....)))))).....))))))))))))))))))))))).))))))...	81	48.3	-51.7	1.2	0	1	0	0	0	0.985844	0	0	low
	262	326	PC-5p-298154_4	ATCCCGGGAGGATTGGAGGGA	21	gi408831909	-	123307340	123307454	agagctgatttggtgacccgggATCCCGGGAGGATTGGAGGGAattgagggggaaattagttcatttccccctcaatccccctaatcctcccgtgatccccttgtcaccaaatta	0						5'	New	gp4a	.....((((((((((((..((((((.((((((((((((.(((.((((((((((((((......)))))))))))))).))))))))))))))).))))))...))))))))))))	110	52.2	-79.9	1.3	0	1	2	3	0	0.985844	2.48455	2.55248	low
	263	328	PC-5p-1563432_1	ACTTAGATTGTTTCTAGATACTCC	24	gi414864194	+	224921378	224921502	ACTTAGATTGTTTCTAGATACTCCctccgtttctttttatttgtcgctggatagtgtaaaattgcactATCCAGCGACAAATAAAAAAGAAACggagggagtatataataaaaaacaatctgtta	0						5'	New	gp4a	...((((((((((....(((((((((((((((((((((((((((((((((((((((((....))))))))))))))))))))))))).))))))))))))))))........))))))))))...	119	32.8	-76.7	1.9	1	0	0	0	0.948759	0	0	0	low
	263	329	PC-3p-2401644_1	ATCCAGCGACAAATAAAAAAGAAAC	25	gi414864194	+	224921378	224921502	ACTTAGATTGTTTCTAGATACTCCctccgtttctttttatttgtcgctggatagtgtaaaattgcactATCCAGCGACAAATAAAAAAGAAACggagggagtatataataaaaaacaatctgtta	0						3'	New	gp4a	...((((((((((....(((((((((((((((((((((((((((((((((((((((((....))))))))))))))))))))))))).))))))))))))))))........))))))))))...	119	32.8	-76.7	1.9	0	1.5	0	1.5	0	1.47877	0	1.27624	low
	264	329	PC-3p-2401644_1	ATCCAGCGACAAATAAAAAAGAAAC	25	gi408831491	-	88759886	88759982	ctaatatactccctccgtttctttttatttgtcgctggatagtgtaaaattgcactATCCAGCGACAAATAAAAAAGAAACggagggagtatatatt	0						3'	New	gp4a	...(((((((((((((((((((((((((((((((((((((((((((....))))))))))))))))))))))))).))))))))))))))))))...	91	35.1	-70.7	2.1	0	1.5	0	1.5	0	1.47877	0	1.27624	low
	265	330	PC-5p-351961_3	TGAATTGACGATTTTGCCCCT	21	gi408832077	+	21699110	21699385	gacacttatatgacccttccattagttttggagcttaaatgtgttaagtccagggTGAATTGACGATTTTGCCCCTaggtggaaactgaattagtgcagagttctgtttgtctatgtttagctttgagaaatatttttaaaccatgtgaaatattcctcaaaattgagcatagacgaactaggctctgtttcattttTCACTCAGGGTCAAAATCGTCAATtcacccttgacttaacaccgtttagtcccaaaactagtggaagggccacataagt	0						5'	New	gp4a	...((((((.((.((((((((((((((((((..(.(((((((((((((((.((((((((((((((((((((.((((..(((((((.((((.....(((((((.(((((((((((((((((..((((((.((((((((..........)))))))).))))))..))))))))))))))).))))))))))))).)))))))..)))).)))))))))))))))))))).)))))))))).))))))..)))))))))))))))))).)).))))))	273	38.4	-152.5	1.4	1	1.5	0	1	0.948759	1.47877	0	0.850827	low
	265	331	PC-3p-839015_1	TCACTCAGGGTCAAAATCGTCAAT	24	gi408832077	+	21699110	21699385	gacacttatatgacccttccattagttttggagcttaaatgtgttaagtccagggTGAATTGACGATTTTGCCCCTaggtggaaactgaattagtgcagagttctgtttgtctatgtttagctttgagaaatatttttaaaccatgtgaaatattcctcaaaattgagcatagacgaactaggctctgtttcattttTCACTCAGGGTCAAAATCGTCAATtcacccttgacttaacaccgtttagtcccaaaactagtggaagggccacataagt	0						3'	New	gp4a	...((((((.((.((((((((((((((((((..(.(((((((((((((((.((((((((((((((((((((.((((..(((((((.((((.....(((((((.(((((((((((((((((..((((((.((((((((..........)))))))).))))))..))))))))))))))).))))))))))))).)))))))..)))).)))))))))))))))))))).)))))))))).))))))..)))))))))))))))))).)).))))))	273	38.4	-152.5	1.4	1	0	0	0	0.948759	0	0	0	low
	266	330	PC-5p-351961_3	TGAATTGACGATTTTGCCCCT	21	gi408832077	-	21699258	21699533	gttacttatgtggcccttccactagttttgggactaaacggtgttaagtcaagggTGAATTGACGATTTTGACCCTgagtgaaaaatgaaacagagcctagttcgtctatgctcaattttgaggaatatttcacatggtttaaaaatatttctcaaagctaaacatagacaaacagaactctgcactaattcagtttccacctaggggcaaaatcgtcaattcaccctggacttaacacatttaagctccaaaactaatggaagggtcatataagt	0						5'	New	gp4a	...((((((((((((((((((.(((((((((..((.....((((((((((.((((((((((((((((((((.((((..(((.(((.((((..((.((..((((((((((((.....(((((((((((((((............))))))))))))))).....))))))).....)))))..)).))..)))).))).)))..)))).)))))))))))))))))))).)))))))))).....))..))))))))).))))))))))))))))))	273	38	-137.8	1.3	1	1.5	0	1	0.948759	1.47877	0	0.850827	low
	267	332	PC-5p-2053852_1	GCCGAGATAACACATAGTGGCGCC	24	gi414864194	+	208953021	208953298	gctcccaacttttttgcattttagcccttttagggtttcttttgcacaattatgtcctttatagtttcatttcaaaaaatggacccttacctcggcgccgtcatcattggcGCCGAGATAACACATAGTGGCGCCaatggtactggcgtcgatgtgtgttacctcggcgccaatgatgatggcgccgaggttggggtctATTTTTTGAAATGAAACTGTAAAGggcatagttgtgcaaaaaaacctaaaaagggctaaaatccaaaaaagttgggcta	0						5'	New	gp4a	...(((((((((((((.((((((((((((((..(((((.(((((((((((((((((((((((((((((((((((((((((((((((..(((((((((((((((((((((((((((((.(((((((((..(((((((.......)))))))..))))))))).)))))))))))))))))))))))))))))..))))))))))))))))))))))))))))))))))))))))))))))))))))..)))))))))))))).)))))))))))))...	272	43.5	-208.9	1.7	0	1	0	0	0	0.985844	0	0	low
	267	333	PC-3p-455570_2	ATTTTTTGAAATGAAACTGTAAAG	24	gi414864194	+	208953021	208953298	gctcccaacttttttgcattttagcccttttagggtttcttttgcacaattatgtcctttatagtttcatttcaaaaaatggacccttacctcggcgccgtcatcattggcGCCGAGATAACACATAGTGGCGCCaatggtactggcgtcgatgtgtgttacctcggcgccaatgatgatggcgccgaggttggggtctATTTTTTGAAATGAAACTGTAAAGggcatagttgtgcaaaaaaacctaaaaagggctaaaatccaaaaaagttgggcta	0						3'	New	gp4a	...(((((((((((((.((((((((((((((..(((((.(((((((((((((((((((((((((((((((((((((((((((((((..(((((((((((((((((((((((((((((.(((((((((..(((((((.......)))))))..))))))))).)))))))))))))))))))))))))))))..))))))))))))))))))))))))))))))))))))))))))))))))))))..)))))))))))))).)))))))))))))...	272	43.5	-208.9	1.7	1.5	0	0.5	0	1.42314	0	0.621139	0	low
	268	333	PC-3p-455570_2	ATTTTTTGAAATGAAACTGTAAAG	24	gi408831491	+	87180107	87180390	atcagccaacttttttgcattttagcccttttagggtttcttttgcacaattatgccctttgtagtttcatttcaaaaaatggacccttacctcggcgccgtcatcattggcgccgaggtaacacatagtggcgccaatggtactggcgtcgatgtgtgttacctcggcgccaatgatgatggcgccgaggttggggtccATTTTTTGAAATGAAACTGTAAAGggcatagttgtgcaaaaaaaactcaaaaaaggctaaaatccaaaaaagttgggctggatc	0						3'	New	gp4a	.((((((((((((((((.(((((((((.((((.((((((.(((((((((((((((((((((..((((((((((((((((((((((((..(((((((((((((((((((((((((((((((((((((((..(((((((.......)))))))..)))))))))))))))))))))))))))))))))))))))..))))))))))))))))))))))))..))))))))))))))))))))).)))))).)))).))))))))).)))))))))))).))))...	280	44.4	-213.1	1.7	1.5	0	0.5	0	1.42314	0	0.621139	0	low
	269	334	PC-5p-630442_2	TGGATTATGGTGGAAGGGTAAT	22	gi408832077	-	215826823	215827027	tgtgtttgtttactttctagattatatatgtTGGATTATGGTGGAAGGGTAATagggtaaaaatcactttaggactgcaaataagctaaaataatctaacattgggtagtttatttcagcttatttgtgatcttaaagttgtattTTACCCTATTACTCTTTCACCataatccaacttatataatctagaatggaaacaaatagg	0						5'	New	gp4a	..(((((((((...((((((((((((((.(((((((((((((((((((((((((((((((((..((((((((((..(((((((((((.((((((.(((........))).)))))).)))))))))))..)))))))).))..))))))))))))))))))))))))))))))))).))))))))))))))...)))))))))..	201	29.3	-108.8	1.8	0	1	0	0	0	0.985844	0	0	low
	269	335	PC-3p-793293_1	TTACCCTATTACTCTTTCACC	21	gi408832077	-	215826823	215827027	tgtgtttgtttactttctagattatatatgtTGGATTATGGTGGAAGGGTAATagggtaaaaatcactttaggactgcaaataagctaaaataatctaacattgggtagtttatttcagcttatttgtgatcttaaagttgtattTTACCCTATTACTCTTTCACCataatccaacttatataatctagaatggaaacaaatagg	0						3'	New	gp4a	..(((((((((...((((((((((((((.(((((((((((((((((((((((((((((((((..((((((((((..(((((((((((.((((((.(((........))).)))))).)))))))))))..)))))))).))..))))))))))))))))))))))))))))))))).))))))))))))))...)))))))))..	201	29.3	-108.8	1.8	1	1	0	0	0.948759	0.985844	0	0	low
	270	334	PC-5p-630442_2	TGGATTATGGTGGAAGGGTAAT	22	gi414864194	-	265174095	265174296	gtatttgtttcccttctagattatataagtTGGATTATGGTGGAAGGGTAAGagagtaaaatatcactttgagactataaataagctaaaataagctagtgttgggtggcttattttagcttttttgtgatcaaggtaatattttactctcctactatttcagcataatccaacttatatattctaaaaggaaaacaaacaa	0						5'	New	gp4a	...(((((((.((((.((((.((((((((((((((((((.(((((..(((.(((((((((((((.(((((((...((((((.((((((((((((((((........)))))))))))))))).)))))).))))))).))))))))))))).)))..))))).)))))))))))))))))).)))).)))).)))))))...	196	29.7	-97.8	1.6	0	1	0	0	0	0.985844	0	0	low
	271	336	PC-5p-1585881_1	AGATTATTGAGCCGGTGG	18	gi414584696	+	199169573	199169792	tagggcaacgactattatacaagcagtccttctgtgcaagcgtgcaagcagtccttctgtgaatgcgttagaactaatagtttttataaAGATTATTGAGCCGGTGGtggaagggtttaagtgctaaatgtgtcctacggttggatcacaatctaatggatcatatagtttgCTTACACGCTTGCACAGAAGGACTgcttgcatagcagtcgttgccaat	0						5'	New	gp4a	...((((((((((..(((.(((((((((((((((((((((((((.(((((.((((((..(...((.(((.....((((((((((....)))))))))))))))...)..)))))).......((((.(((.((((...(((((.....)))))....))))))).)))).))))).))))))))))))))))))))))))).)))..))))))))))...	64	42.7	-105.7	1.1	1	0	0	0	0.948759	0	0	0	low
	271	337	PC-3p-547934_2	CTTACACGCTTGCACAGAAGGACT	24	gi414584696	+	199169573	199169792	tagggcaacgactattatacaagcagtccttctgtgcaagcgtgcaagcagtccttctgtgaatgcgttagaactaatagtttttataaAGATTATTGAGCCGGTGGtggaagggtttaagtgctaaatgtgtcctacggttggatcacaatctaatggatcatatagtttgCTTACACGCTTGCACAGAAGGACTgcttgcatagcagtcgttgccaat	0						3'	New	gp4a	...((((((((((..(((.(((((((((((((((((((((((((.(((((.((((((..(...((.(((.....((((((((((....)))))))))))))))...)..)))))).......((((.(((.((((...(((((.....)))))....))))))).)))).))))).))))))))))))))))))))))))).)))..))))))))))...	64	42.7	-105.7	1.1	0	1	0	1	0	0.985844	0	0.850827	low
	272	337	PC-3p-547934_2	CTTACACGCTTGCACAGAAGGACT	24	gi408831491	+	88526754	88527000	ggtaacgacggttatacaagtagtccttctgtgcaagcatgtaagcaaaatatctgatctattagattacgattaaaccacagatacaaccattatttgttagagatttttttataaagattattgagctgatgatggaagagtttaagtgttaaatgtgacctactgttagatcacgatttaatgaatcagatagtttgCTTACACGCTTGCACAGAAGGACTgcttacatagcagtcgttgcaaa	0						3'	New	gp4a	.((((((((.(((((..(((((((((((((((((((((.((((((((((.((((((((..((((((((..((((.....((((......(((((((..(((...(((((((....)))))))....)))..))))))).........((.((((....)))))).))))..))))..))))))))..)))))))).)))))))))).)))))))))))))))))))))..))))).))))))))...	243	34.8	-106	1.2	0	1	0	1	0	0.985844	0	0.850827	low
	273	338	PC-5p-524442_2	GCTTAAACCGGATGTCGACGTGGC	24	gi414584696	-	197955372	197955620	acttagccgttccacgcaaaaccgttcaaaatcgggtttGCTTAAACCGAATGTCGACGTGGCgtgtcacgttggagtcacttgtgtcccaaacttagcatgctttgtcacttgggtccccatacttgacatgctgtgttacttagatccccaaactttaactagtgtgctctaacgtggcatgtcacgtcagcatctggATTGAGCGAACCCGGGTttatacggttttgcatgggtcgactaagttaa	0						5'	New	gp4a	((((((.((..(((.((((((((((..(((..(((((((((((((.((..(((..(((((((((((((((((((((((((((.((((.....)).((((((((..(((((..(((....)))....))))).)).))))))...................)).)))).)))))))))))))))))))))))..)))..)).)))))))))))))..)))..)))))))))).)))..)).))))))...	246	47.4	-119.7	1	1	0	0	1	0.948759	0	0	0.850827	low
	273	339	PC-3p-155058_11	ATTGAGCGAACCCGGGG	17	gi414584696	-	197955372	197955620	acttagccgttccacgcaaaaccgttcaaaatcgggtttGCTTAAACCGAATGTCGACGTGGCgtgtcacgttggagtcacttgtgtcccaaacttagcatgctttgtcacttgggtccccatacttgacatgctgtgttacttagatccccaaactttaactagtgtgctctaacgtggcatgtcacgtcagcatctggATTGAGCGAACCCGGGTttatacggttttgcatgggtcgactaagttaa	0						3'	New	gp4a	((((((.((..(((.((((((((((..(((..(((((((((((((.((..(((..(((((((((((((((((((((((((((.((((.....)).((((((((..(((((..(((....)))....))))).)).))))))...................)).)))).)))))))))))))))))))))))..)))..)).)))))))))))))..)))..)))))))))).)))..)).))))))...	246	47.4	-119.7	1	2	3	6	0	1.89752	2.95753	7.45366	0	low
	274	338	PC-5p-524442_2	GCTTAAACCGGATGTCGACGTGGC	24	gi408832102	+	194872116	194872313	gtacaaaaccaggtttGCTTAAACCGGATGTCGACGTGGCgtgccacggtagattcacttggatgctcaagcctggcatgttgtcacatgggtctccaaacttggcatgctttatcacttgggccctcgaacttcagttaccgtgctccaacgtggcacgccacatcggtattcggtttgaacaaatcggttttggag	0						5'	New	gp4a	...(((((((.((((((.(((((((((((..(((.(((((((((((((...((..(((..((..(((((((...((((((..(.....(((....)))....)..))))))......)))))))))...(((....)))...))).))...))))))))))))).)))..))))))))))).)))))))))))))...	192	51	-89.2	0.9	1	0	0	1	0.948759	0	0	0.850827	low
	275	340	PC-5p-928575_1	ATGTGTCGTCTAGGAAGTCAATCC	24	gi414584696	+	194903979	194904224	ATGTGTCGTCTAGGAAGTCAATCTgtcccgtttacgcccatacctttggtagtaacctcacactttaggtgtgtttgatttttagggactaatttttagtcccatattttattccattttagttctaaaaatgccaaatatagaaaactaaaattttattttagtttctatatttagcaatatatagactAAAATAGAATAAAATGATGGGACTaaagattagtccctagaaaccaaacaccccct	0						5'	New	gp4a	..((((......(((((.....)).)))...((((..(((......)))..))))....))))....((.(((((((.((((((((((((((((((((((((((((((((((((.((((((((.(((....(((.(((((((((((.(((((((...)))))))))))))))))).))).....))))))))))).))))))))).))))))))))))))))))))))))))).)))))))))...	16	31.7	-98.5	1.3	0	0	0	1	0	0	0	0.850827	low
	275	341	PC-3p-470448_2	AAAATAGAATAAAATGATGGGACT	24	gi414584696	+	194903979	194904224	ATGTGTCGTCTAGGAAGTCAATCTgtcccgtttacgcccatacctttggtagtaacctcacactttaggtgtgtttgatttttagggactaatttttagtcccatattttattccattttagttctaaaaatgccaaatatagaaaactaaaattttattttagtttctatatttagcaatatatagactAAAATAGAATAAAATGATGGGACTaaagattagtccctagaaaccaaacaccccct	0						3'	New	gp4a	..((((......(((((.....)).)))...((((..(((......)))..))))....))))....((.(((((((.((((((((((((((((((((((((((((((((((((.((((((((.(((....(((.(((((((((((.(((((((...)))))))))))))))))).))).....))))))))))).))))))))).))))))))))))))))))))))))))).)))))))))...	16	31.7	-98.5	1.3	0	1	0	0	0	0.985844	0	0	low
	276	341	PC-3p-470448_2	AAAATAGAATAAAATGATGGGACT	24	gi414584696	+	48425565	48425750	caagggggtgtttggtttctagtgactaatatttagtccctacattttattctatttaagtcacaaaattgtcaaatatagaaactaaaactttattttagtttctatatttgacaatttatacactAAAATAGAATAAAATGATGGGACTaaacattagtccctagaaaccaaacacccaccaaa	0						3'	New	gp4a	...(((((((((((((((((((.(((((((.(((((((((..(((((((((((((((.(((....(((((((((((((((((((((((((.....)))))))))))))))))))))))))....))).)))))))))))))))..))))))))).))))))).))))))))))))))))).))...	180	28.5	-104.6	2	0	1	0	0	0	0.985844	0	0	low
	277	342	PC-5p-247737_5	TACTTCTATGGTCGTGTCATC	21	gi408832102	-	235406750	235407067	ggtctctagactcccaaagtgcacatctaggtcactaaacttgtgaagttgtgtcgttctggtacctgaactctcaatatgcacattctaatccctaTACTTCTATGGTCGTGTCATCtaggtcccttaactcccaaaatgcatgtgaagtgggtcaaaactatttAGACCTGTGACGACACCaaaaacaagtttatggacccagatgacacaaccatagaaatatagcgaccagaatgtgcatattgagagtttagagactgggacgatacaacttcacaagttaggggcatatgtgtgcactttgggagtttaggg	0						5'	New	gp4a	...(((((((((((((((((((((((....(((.((.((((((((((((((((((((((..((..((((((((((((((((((((((((..((.(((((.(((((((((.(((((((((.(((((...((((...........(((....((((((...((...........))...))).)))...)))))))...))))).))))))))).))))))))).))))).))..))))))))))))))))))))))))..))..)))))))))))))))))))))))).)))....)))))))))))))))))))))))	315	42.8	-179.2	1.3	0.5	1	0	1	0.474379	0.985844	0	0.850827	low
	277	343	PC-3p-517494_2	AGACCTGTGACGACACC	17	gi408832102	-	235406750	235407067	ggtctctagactcccaaagtgcacatctaggtcactaaacttgtgaagttgtgtcgttctggtacctgaactctcaatatgcacattctaatccctaTACTTCTATGGTCGTGTCATCtaggtcccttaactcccaaaatgcatgtgaagtgggtcaaaactatttAGACCTGTGACGACACCaaaaacaagtttatggacccagatgacacaaccatagaaatatagcgaccagaatgtgcatattgagagtttagagactgggacgatacaacttcacaagttaggggcatatgtgtgcactttgggagtttaggg	0						3'	New	gp4a	...(((((((((((((((((((((((....(((.((.((((((((((((((((((((((..((..((((((((((((((((((((((((..((.(((((.(((((((((.(((((((((.(((((...((((...........(((....((((((...((...........))...))).)))...)))))))...))))).))))))))).))))))))).))))).))..))))))))))))))))))))))))..))..)))))))))))))))))))))))).)))....)))))))))))))))))))))))	315	42.8	-179.2	1.3	1	2	0	0.5	0.948759	1.97169	0	0.425413	low
	278	342	PC-5p-247737_5	TACTTCTATGGTCGTGTCATC	21	gi408832077	-	135295191	135295506	tccctaaactctcaaagtgcacatctaagtccctaaacttatgaagttgtatcatcccagtccttaaactcttaacatccacattttggtccataTACTTCTATGGTTGTGTCATCtgggtccataaacttatttttgttgtcatcacatgtccaaatatcttttgacccactccacatgcattttggaagtttaggaacccacatgacacaaccatagaagtatatggaccagaatgtgcatgttaagagtttagggaccggaatgatacaacttcacaagtttagggaattagatgtgtactttatgagtttag	0						5'	New	gp4a	...((((((((..(((((((((((((((.(((((((((((.((((((((((((((.((.(((((((((((((((((((.((((((((((((((((((((((((((((((((((((.(((((((.(((((((.....((((((........(((.(((.....)))))).......))).)))......))))))))).))))).)))))))))))))))))))))))))))))))))))).))))))))))))))))))).)).)))))))))))))).))))))))))).)))))))))))))))..))))))))	313	37.7	-187.4	1.6	0.5	1	0	1	0.474379	0.985844	0	0.850827	low
	279	344	PC-5p-1827464_1	CGGGAGGATTGGAGGGGATTGAGA	24	gi408831849	+	172987771	172987897	ctaagggttaatttggtgacaaggggatccCGGGAGGATTGGAGGGGATTGAGAgggaaatgaactAATTTTCCCCTCAATCCCCTCCGAtcctcacgggatcccggatcaccaaatcagccttaaa	0						5'	New	gp4a	...((((((.(((((((((....(((((((((.((((((((((((((((((((.((((((.........)))))))))))))))))))))))))).)))))))))...))))))))).))))))...	121	50.4	-88.3	1.4	0	1.5	0	0	0	1.47877	0	0	low
	279	345	PC-3p-830123_1	AATTTTCCCCTCAATCCCCTCCGA	24	gi408831849	+	172987771	172987897	ctaagggttaatttggtgacaaggggatccCGGGAGGATTGGAGGGGATTGAGAgggaaatgaactAATTTTCCCCTCAATCCCCTCCGAtcctcacgggatcccggatcaccaaatcagccttaaa	0						3'	New	gp4a	...((((((.(((((((((....(((((((((.((((((((((((((((((((.((((((.........)))))))))))))))))))))))))).)))))))))...))))))))).))))))...	121	50.4	-88.3	1.4	0	1	0	0	0	0.985844	0	0	low
	280	344	PC-5p-1827464_1	CGGGAGGATTGGAGGGGATTGAGA	24	gi408831499	+	20471886	20472022	cagctgtaagggttgatttggtgacaaggggatccCGGGAGGATTGGAGGGGATTGAGAgggaaatgaactaatttccccctcaatcccctccgatcctcccgggatcccggattaccaaatcagccctaaaaggat	0						5'	New	gp4a	...((...((((((((((((((((....((((((((((((((((((((((((((((((.(((((((......))))))).))))))))))))))))))))))))))))))...))))))))))))))))...))...	131	52.6	-105.3	1.5	0	1.5	0	0	0	1.47877	0	0	low
	281	346	PC-5p-646270_2	TCACAAAAAGGAGGATAGACCCCA	24	gi408832077	+	66108593	66108796	cacggaaaaaaatttggtgcagcactgctgcaaaccagagtggtttgcagccccTCACAAAAAGGAGGATAGACCCCAcctgcaggtccagcagataacgttttagttgtattattgttgctgcgggtggggtctatcctctTTTTTGTGAGGGGCTGCAAACACTctggtttgcagcagtgctgcaccaaatttttttccctt	0						5'	New	gp4a	...((((((((((((((((((((((((((((((((((((((.(((((((((((((((((((((((((((((((((((((((((((...(((((((((((......)))))....)))))))))))))))))))))))))))))))))))))))))))))))))))))))))))))))))))))))))))))))))))))))...	198	48	-168.4	1.7	0	0	0	1.5	0	0	0	1.27624	low
	281	347	PC-3p-985639_1	TTTTTGTGAGGGGCTGCAAACACT	24	gi408832077	+	66108593	66108796	cacggaaaaaaatttggtgcagcactgctgcaaaccagagtggtttgcagccccTCACAAAAAGGAGGATAGACCCCAcctgcaggtccagcagataacgttttagttgtattattgttgctgcgggtggggtctatcctctTTTTTGTGAGGGGCTGCAAACACTctggtttgcagcagtgctgcaccaaatttttttccctt	0						3'	New	gp4a	...((((((((((((((((((((((((((((((((((((((.(((((((((((((((((((((((((((((((((((((((((((...(((((((((((......)))))....)))))))))))))))))))))))))))))))))))))))))))))))))))))))))))))))))))))))))))))))))))))))...	198	48	-168.4	1.7	0	0	1	0	0	0	1.24228	0	low
	282	346	PC-5p-646270_2	TCACAAAAAGGAGGATAGACCCCA	24	gi414864194	+	33426811	33427023	caacgataggaaaaaaatttggtgcagcactgctgcaaaccagagtggtttgaagccccTCACAAAAAGGAGGATAGACCCCAcctgcaggtccagcagataatgttttagttgtattattgttactgcgggtgggatctatcctcctttttgtgagggctgcaaacactctggtttgcagcagtgttgtactaaatttttttcccaacgata	0						5'	New	gp4a	...((...(((((((((((((((((((((((((((((((((((((((.((((.(((((.(((((((((((((((((((.(((((((((((...(((...(((((......)))))....)))...))))))))))).)))))))))))))))))))))))).)))))))))))))))))))))))))))))))))))))))))))...))...	207	44.1	-141	1.5	0	0	0	1.5	0	0	0	1.27624	low
	283	348	PC-5p-1627370_1	TTACTTTCGGCGGCCACGAAGC	22	gi414875515	+	85750304	85750504	TTACTTTCGGCGGCCACGAAGCcagccgccggaaataagctattttcggcgccaggccctggccgccgaaagtaaagccttattttcggccaggtttttttggcggccagaagccgccgaaaataagccttttgccgccgaaaatagcttattttcggcgggAACTGGCTTATTTTCGGCGGCttctggccgccgaaaatg	0						5'	New	gp4a	((((((((((((((((....(((...(((((((((((...)))))))))))...)))..)))))))))))))))).(((........)))......(((((((((((((((((((((((((((((((((..((.((((((((((((...)))))))))))).))..)))))))))))))))))))))))))))))))))..	75	54.7	-138.1	1.3	0	1	0	0	0	0.985844	0	0	low
	283	349	PC-3p-276398_5	AACTGGCTTATTTTCGGCGGC	21	gi414875515	+	85750304	85750504	TTACTTTCGGCGGCCACGAAGCcagccgccggaaataagctattttcggcgccaggccctggccgccgaaagtaaagccttattttcggccaggtttttttggcggccagaagccgccgaaaataagccttttgccgccgaaaatagcttattttcggcgggAACTGGCTTATTTTCGGCGGCttctggccgccgaaaatg	0						3'	New	gp4a	((((((((((((((((....(((...(((((((((((...)))))))))))...)))..)))))))))))))))).(((........)))......(((((((((((((((((((((((((((((((((..((.((((((((((((...)))))))))))).))..)))))))))))))))))))))))))))))))))..	75	54.7	-138.1	1.3	1.5	1.5	0	0	1.42314	1.47877	0	0	low
	284	349	PC-3p-276398_5	AACTGGCTTATTTTCGGCGGC	21	gi414875515	+	89604671	89604791	ggccaggtttttttggcggccagaagccgccgaaaataagtcaattgccgccgaaaatagcctattttcggcggcAACTGGCTTATTTTCGGCGGCttctggccgccgaaaatgactgtag	0						3'	New	gp4a	...(((...((((((((((((((((((((((((((((((((((.(((((((((((((((...))))))))))))))).))))))))))))))))))))))))))))))))))...)))...	115	52.9	-94	1.5	1.5	1.5	0	0	1.42314	1.47877	0	0	low
	285	350	PC-5p-663981_2	ATCTAGTGTCTTTATTTCTCA	21	gi414864194	-	34407974	34408153	gctcatatgagcactttaaATCTAGTGTCTTTATTTCTCAttcagggggtgagggcagcagtgtcacacagaagagacaggcggcgcgacgcaacaagggtgacacacagaagaaactaggaaatgtctattcacACTTGAATGAGAAATGAATGCACCagatttaaagtgcttatatga	0						5'	New	gp4a	..(((((((((((((((((((((.(((..(((((((((((((((((..(((((((((...(((((((.............(((......))).......)))))))..((......))......)))))..)))).)))))))))))))))))..))).)))))))))))))))))))))	178	43.3	-78.2	1	0	0	1	0	0	0	1.24228	0	low
	285	351	PC-3p-1435402_1	ACTTGAATGAGAAATGAATGCACC	24	gi414864194	-	34407974	34408153	gctcatatgagcactttaaATCTAGTGTCTTTATTTCTCAttcagggggtgagggcagcagtgtcacacagaagagacaggcggcgcgacgcaacaagggtgacacacagaagaaactaggaaatgtctattcacACTTGAATGAGAAATGAATGCACCagatttaaagtgcttatatga	0						3'	New	gp4a	..(((((((((((((((((((((.(((..(((((((((((((((((..(((((((((...(((((((.............(((......))).......)))))))..((......))......)))))..)))).)))))))))))))))))..))).)))))))))))))))))))))	178	43.3	-78.2	1	0	1	0	0	0	0.985844	0	0	low
	286	350	PC-5p-663981_2	ATCTAGTGTCTTTATTTCTCA	21	gi414864194	+	51156450	51156716	aagttataaggaaacgtatcctgtgctcatggagcacttgtgctcatatgagcactttaaATCTAGTGCCTTTATTTCTCAtccagagggtgagggcagcagtggcacacagaagagacaggcggcgcggcgcaacaagggtgtcacataaaagaaactaggaaatgtctattcacacttggatgaaaaacgaaggcaccagatttaaagtgctcatataagcacaagagctccatgagcacatgatacgttcccaagttataaacc	0						5'	New	gp4a	...((((((((.((((((((.((((((((((((((.((((((((.(((((((((((((((((((.(((((((..(((.(((((((.((.(((((((((...(((((((.............(((......))).......))))))).....((...))......)))))..)))).))))))))).)))..))))))).))))))))))))))))))).)))))))).)))))))))))))).)))))))).))...))))))...	261	44.6	-130.9	1.1	0	0	1	0	0	0	1.24228	0	low
	287	352	PC-5p-243954_5	GGATTGAGAGGGATTGGAGGG	21	gi408832077	+	213910108	213910243	cttagggcttgttcgttttggagtGGATTGAGAGGGATTGGAGGGgatttaatcccctcctatacaaatttgtataggaggggattAAATCCCCTCCAATCCCCCTCAATccactctaaaacgaacaagcccttaa	0						5'	New	gp4a	...(((((((((((((((((((((((((((((.(((((((((((((((((((((((((((((((((....))))))))))))))))))))))))))))))))).)))))))))))))))))))))))))))))...	130	44.9	-120.2	2	1	1	0.5	0	0.948759	0.985844	0.621139	0	low
	287	353	PC-3p-690550_2	AAATCCCCTCCAATCCCCCTCAAT	24	gi408832077	+	213910108	213910243	cttagggcttgttcgttttggagtGGATTGAGAGGGATTGGAGGGgatttaatcccctcctatacaaatttgtataggaggggattAAATCCCCTCCAATCCCCCTCAATccactctaaaacgaacaagcccttaa	0						3'	New	gp4a	...(((((((((((((((((((((((((((((.(((((((((((((((((((((((((((((((((....))))))))))))))))))))))))))))))))).)))))))))))))))))))))))))))))...	130	44.9	-120.2	2	0.5	1.5	0	0	0.474379	1.47877	0	0	low
	288	352	PC-5p-243954_5	GGATTGAGAGGGATTGGAGGG	21	gi414875515	+	92261801	92261936	ttcagggcttgttcgctttggagtGGATTGAGAGGGATTGGAGGGgattaaatcccctcctacacaaatttgtataggaggggatttaatcccctccaatccccctcaatccactccaaagcgaacaagccctcag	0						5'	New	gp4a	...(((((((((((((((((((((((((((((.(((((((((((((((((((((((((((((.(((....))).))))))))))))))))))))))))))))).)))))))))))))))))))))))))))))...	130	49.3	-120.9	1.8	1	1	0.5	0	0.948759	0.985844	0.621139	0	low
	289	354	PC-5p-1467619_1	ATGATCGGTTACACCAATCCAGAG	24	gi408832077	-	205427624	205427759	ctcagggcATGTTCGGTTACACCAATCCAGAGgaggatgggaggggattaaatccccttctagtcaaaAATGACTAGGCGGGGATTTAAACCcctcgaatccccctctggattgatgtaaccgaataagcccttac	0						5'	New	gp4a	...(((((.((((((((((((.(((((((((((.((((..((((((.((((((((((..(((((((....)))))))..)))))))))).))))))..)))).))))))))))).)))))))))))).)))))...	130	49.3	-95.4	1.4	0	0	1	0	0	0	1.24228	0	low
	289	355	PC-3p-1291805_1	AATGATTAGGCGGGGATTTAAACC	24	gi408832077	-	205427624	205427759	ctcagggcATGTTCGGTTACACCAATCCAGAGgaggatgggaggggattaaatccccttctagtcaaaAATGACTAGGCGGGGATTTAAACCcctcgaatccccctctggattgatgtaaccgaataagcccttac	0						3'	New	gp4a	...(((((.((((((((((((.(((((((((((.((((..((((((.((((((((((..(((((((....)))))))..)))))))))).))))))..)))).))))))))))).)))))))))))).)))))...	130	49.3	-95.4	1.4	0	0	0	1	0	0	0	0.850827	low
	290	354	PC-5p-1467619_1	ATGATCGGTTACACCAATCCAGAG	24	gi408831499	-	81856837	81856972	attagggcATGTTCGGTTACACCAATCCAGAGggagattgaaggggtttaaatccccttctagtcatttttgactaggaggggatttaatcccctccaatccccttctagattggtgtaaccgaacaagcccttaa	0						5'	New	gp4a	...(((((.((((((((((((((((((.((((((.(((((.(((((.(((((((((((((((((((....))))))))))))))))))).))))).))))).)))))).)))))))))))))))))).)))))...	130	44.9	-100.5	1.6	0	0	1	0	0	0	1.24228	0	low
	291	356	PC-5p-1222563_1	GTATGTTCGGTTATACCAATC	21	gi414875515	-	190163315	190163448	ctaggGTATGTTCGGTTACACCAATCcagagggggattggagaggatttaatcccctcctagtcattttttactaggaggggattaaatcccctccaATCCCTCTCTGGATTGGTGTaaccgaacaagccccta	0						5'	New	gp4a	...(((..((((((((((((((((((((((((((((((((((.((((((((((((((((((((........)))))))))))))))))))).))))))))))))))))))))))))))))))))))..)))...	128	47.8	-111.9	1.7	0	0	0	0.5	0	0	0	0.425413	low
	291	357	PC-3p-1561473_1	ATCCCTCTCTGGATTGGTCT	20	gi414875515	-	190163315	190163448	ctaggGTATGTTCGGTTACACCAATCcagagggggattggagaggatttaatcccctcctagtcattttttactaggaggggattaaatcccctccaATCCCTCTCTGGATTGGTGTaaccgaacaagccccta	0						3'	New	gp4a	...(((..((((((((((((((((((((((((((((((((((.((((((((((((((((((((........)))))))))))))))))))).))))))))))))))))))))))))))))))))))..)))...	128	47.8	-111.9	1.7	0	0	0	1	0	0	0	0.850827	low
	292	357	PC-3p-1561473_1	ATCCCTCTCTGGATTGGTCT	20	gi408832077	-	34449051	34449244	ctaagggtatgttcggttacaccaatccagagggggatnnnnnnnnnnnnnnnnnnnnnnnnnnnnnnnnnnnnnnnnnnnnnnnnnnnnnnnnnnnnnnnnnnnnnnnnnnnnnnnnnnnnnnnnnnnnnnnnnnnngggattaaatcccctccaATCCCTCTCTGGATTGGTGTaaccgaacaagccctaaa	0						3'	New	gp4a	...((((..(((((((((((((((((((((((((((((......................................................................................................................)))))))))))))))))))))))))))))..))))...	188	23.7	-59.723	1.3	0	0	0	1	0	0	0	0.850827	low
	293	358	PC-5p-1159111_1	CCATGTAGATTGGGTGGGATTGGA	24	gi408831909	-	125825041	125825228	accacattagggcttgttcggttagctctcaatCCATGTAGATTGAGTGGGATTGGAtgtgtttaaattccaagcaagtcaaagttcttctaaaatttttctaatcccattcaatctatatatactgggaataaccgaacaaggccttagtgtttcgtggtgacccataaATTGCTGTGTATTCTGTT	0						5'	New	gp4a	...(((((((((((((((((((((..(((((....((((((((((((((((((((((..(((((.......)))))....((((((.......))))))))))))))))))))))))))))....))))).)))))))))))).)))))))))..((..(..(........)..)..)).........	150	37.8	-71.4	1	0.5	0	0	0	0.474379	0	0	0	low
	293	359	PC-3p-901416_1	ATTGCTGTGTATTCTGTC	18	gi408831909	-	125825041	125825228	accacattagggcttgttcggttagctctcaatCCATGTAGATTGAGTGGGATTGGAtgtgtttaaattccaagcaagtcaaagttcttctaaaatttttctaatcccattcaatctatatatactgggaataaccgaacaaggccttagtgtttcgtggtgacccataaATTGCTGTGTATTCTGTT	0						3'	New	gp4a	...(((((((((((((((((((((..(((((....((((((((((((((((((((((..(((((.......)))))....((((((.......))))))))))))))))))))))))))))....))))).)))))))))))).)))))))))..((..(..(........)..)..)).........	150	37.8	-71.4	1	0	1	0	0	0	0.985844	0	0	low
	294	358	PC-5p-1159111_1	CCATGTAGATTGGGTGGGATTGGA	24	gi408831491	-	57545031	57545174	ctaagtgtttgttcgttttgctctcaatCCATGTAGATTGGGTGGGATTGGAtgagtttcaatcccaaacaagtcaaaatcttttataatgtttccaatctcattcaatccacatgggataggaataaccgaacaagccctaat	0						5'	New	gp4a	...((.(((((((((..((..(((...(((((((.(((((..((((((((((...(((.............................)))...))))))))))..))))).)))))))...)))..)).))))))))).))...	138	37.5	-46.6	0.9	0.5	0	0	0	0.474379	0	0	0	low
	295	360	PC-5p-1003253_1	GAGTTTCGGCATGACCTTGTGGCT	24	gi408831909	-	159600113	159600229	GAGTTTCGGCATGACCTTGTGGCTagtactccctccgtttctttttatttgtcgctggatagtgtaaaattgcactatccagcgacaaATAAAAAGAAACGGAGGGAGTATCagatt	0						5'	New	gp4a	........(((......)))..((..((((((((((((((((((((((((((((((((((((((((....))))))))))))))))))))))))))))))))))))))))..))...	12	41.9	-74.2	1.5	1	0	0	0	0.948759	0	0	0	low
	295	361	PC-3p-2369156_1	ACAAAAAGAAACGGAGGGAGTATC	24	gi408831909	-	159600113	159600229	GAGTTTCGGCATGACCTTGTGGCTagtactccctccgtttctttttatttgtcgctggatagtgtaaaattgcactatccagcgacaaATAAAAAGAAACGGAGGGAGTATCagatt	0						3'	New	gp4a	........(((......)))..((..((((((((((((((((((((((((((((((((((((((((....))))))))))))))))))))))))))))))))))))))))..))...	12	41.9	-74.2	1.5	0.5	0	0	0	0.474379	0	0	0	low
	296	361	PC-3p-2369156_1	ACAAAAAGAAACGGAGGGAGTATC	24	gi408832077	-	200775412	200775524	gagctaggatgaagatactccctccgtttctttttatttgtcgctggatagtgtaaaattgcactatccagcgacaaATAAAAAGAAACGGAGGGAGTATCtcatttcagaag	0						3'	New	gp4a	...((..((((.(((((((((((((((((((((((((((((((((((((((((((....)))))))))))))))))))))))))))))))))))))))))))))))..))...	107	39.8	-82.6	1.8	0.5	0	0	0	0.474379	0	0	0	low
	297	362	PC-5p-697212_2	GAGAGAATTAGAGGGGCTAGAATC	24	gi414584696	+	36913583	36913720	ctgagagctagtttgcgagtccaataaaagGAGAGAATTAGAGGGGCTAAAATCtccttcttatttaaaattgcataaggagcgGATTTTAGCCTCTCCAATCCTCTCcggttttgtgactcccaaactagctttgat	0						5'	New	gp4a	...((((((((((((.((((((((.((..((((((.(((.((((((((((((((..((((((((..........))))))))..)))))))))))))).))).))))))..))))).))))).))))))))))))...	132	41.3	-70	1.2	2	0	0	0	1.89752	0	0	0	low
	297	363	PC-3p-538388_2	GATTTTAGCCTCTCCAATCCTCTC	24	gi414584696	+	36913583	36913720	ctgagagctagtttgcgagtccaataaaagGAGAGAATTAGAGGGGCTAAAATCtccttcttatttaaaattgcataaggagcgGATTTTAGCCTCTCCAATCCTCTCcggttttgtgactcccaaactagctttgat	0						3'	New	gp4a	...((((((((((((.((((((((.((..((((((.(((.((((((((((((((..((((((((..........))))))))..)))))))))))))).))).))))))..))))).))))).))))))))))))...	132	41.3	-70	1.2	0	1	0	0	0	0.985844	0	0	low
	298	363	PC-3p-538388_2	GATTTTAGCCTCTCCAATCCTCTC	24	gi408832102	-	215966854	215966991	cttagtgctagattgggagccacaaaaccgaagggggttggaggggctaaaatttgctccttattcaattttaaataaggagggGATTTTAGCCTCTCCAATCCTCTCcggtatttggacccccaaactagcccttat	0						3'	New	gp4a	...((.(((((.(((((..(((.((.((((.(((((((((((((((((((((((..(((((((((........)))))))))..))))))))))))))))))))))).)))).)))))...))))).))))).))...	132	45.7	-76.5	1.2	0	1	0	0	0	0.985844	0	0	low
	299	364	PC-5p-1414758_1	ATACCACACCCTCCACATCCAACG	24	gi408831909	+	84787794	84788099	caagaaaaaggtaagaaaatctagcattatcggctagagaccgtatcttatgcgcaaggagcgctagtgctcccatgagcaaaatcaatccATACCACACCCTCCACATCCAACGgtgctgcgtcagggggttttataaaatattctttgcaactctgtacattttacAAAAACCCCCTCTGACGCAGCACCgttggatgtagagagtgtgatctagattgattttgctcatgggagcagcagggctccttgctcataagatacggtctctatcggctaagtacatagattttcttatacgtcaat	0						5'	New	gp4a	...((.....(((((((((((((...(((((((.((((((((((((((((((.(((((((((.((..(((((((((((((((((((((((.....(((((.(((.((((((((((((((((((((((((((((((.((((((......((((....)))).))))))..)))))))))..))))))))))))))))))))).))).))))).....)))))))))))))))))))))))..)).))))))))).)))))))))))))))))))))).))).....)))))))))))))...))...	300	44.1	-184.6	1.4	0.5	0.5	0	0	0.474379	0.492922	0	0	low
	299	365	PC-3p-327764_3	AAAAAACCCCTCTGACGCAGCACC	24	gi408831909	+	84787794	84788099	caagaaaaaggtaagaaaatctagcattatcggctagagaccgtatcttatgcgcaaggagcgctagtgctcccatgagcaaaatcaatccATACCACACCCTCCACATCCAACGgtgctgcgtcagggggttttataaaatattctttgcaactctgtacattttacAAAAACCCCCTCTGACGCAGCACCgttggatgtagagagtgtgatctagattgattttgctcatgggagcagcagggctccttgctcataagatacggtctctatcggctaagtacatagattttcttatacgtcaat	0						3'	New	gp4a	...((.....(((((((((((((...(((((((.((((((((((((((((((.(((((((((.((..(((((((((((((((((((((((.....(((((.(((.((((((((((((((((((((((((((((((.((((((......((((....)))).))))))..)))))))))..))))))))))))))))))))).))).))))).....)))))))))))))))))))))))..)).))))))))).)))))))))))))))))))))).))).....)))))))))))))...))...	300	44.1	-184.6	1.4	3	3	0	0	2.84628	2.95753	0	0	low
	300	364	PC-5p-1414758_1	ATACCACACCCTCCACATCCAACG	24	gi408831909	-	72178827	72179090	agaccgtatcttatgcgtaaggagcgccgatgctcccatgagcaaaatcaatccATACCACACCCTCCACATCCAACGgtgctgcgtcaggggggtttttgtaaaatattctttgcaactctgtacattttacaaaaaccccctgacgcagcaccaacgttttacaaaaaccccctgacgcagcaccgttggatgtggagagtgtggtctagattgattttgctcatgggaacagcagggctccttgctcataagatacggcga	0						5'	New	gp4a	...((((((((((((.(((((((((.((..((.((((((((((((((((((((...(((((((.((((((((((((((((((((((((((((((.((((((((((((......((((....)))).................(((...))).......)))))))))))))))))))))))))))))))))))))))))).)))))))...)))))))))))))))))))).))...))))))))))).))))))))))))...	258	48.9	-169	1.3	0.5	0.5	0	0	0.474379	0.492922	0	0	low
	301	366	PC-5p-635023_2	ATCCATCTTGTATTCAACGGCACC	24	gi414584696	+	226180971	226181202	aaacgtatctagtgcttaaaggggtacggtgctcatgtgcacattttaaatctggtgcATCCATCTTGTATTCAACGGCACCagctaattttacgaagaaccctcccaccaggggaggaaggtggaaggggtgcttcacaaaattggtgctgctgttagatgcgaaatggatacaccagatttaaaatgtgcacatgagcATCGTACCCCTTTGAGCACCAGATacgttccc	0						5'	New	gp4a	.(((((((((.((((((((((((((((((((((((((((((((((((((((((((((.((((((.((((((..(((((((...(((((((((..((((..((((.(((((..........))))).))))...))))..)))))))))..)))))))..)))))).)))))).)))))))))))))))))))))))))))))))))))))))))))))).)))))))))...	228	46.6	-152.9	1.4	1	3	0	2	0.948759	2.95753	0	1.70165	low
	301	367	PC-3p-626042_2	ATCGTACCCCTTTGAGCACCAGAT	24	gi414584696	+	226180971	226181202	aaacgtatctagtgcttaaaggggtacggtgctcatgtgcacattttaaatctggtgcATCCATCTTGTATTCAACGGCACCagctaattttacgaagaaccctcccaccaggggaggaaggtggaaggggtgcttcacaaaattggtgctgctgttagatgcgaaatggatacaccagatttaaaatgtgcacatgagcATCGTACCCCTTTGAGCACCAGATacgttccc	0						3'	New	gp4a	.(((((((((.((((((((((((((((((((((((((((((((((((((((((((((.((((((.((((((..(((((((...(((((((((..((((..((((.(((((..........))))).))))...))))..)))))))))..)))))))..)))))).)))))).)))))))))))))))))))))))))))))))))))))))))))))).)))))))))...	228	46.6	-152.9	1.4	0.5	0	2	1	0.474379	0	2.48455	0.850827	low
	302	367	PC-3p-626042_2	ATCGTACCCCTTTGAGCACCAGAT	24	gi408832077	+	212159383	212159614	aacgtatctggtgctcaaaagggtacggtgctcatatgcacattttaaatctagtgcatccatcttggattcaacgacaccagctaattttacgaaaaaccccttccaccaggggaggaaggtggaaggggtgcttcacaaaattggtgccgctgttagatgtaaaatggatgcaccagatttaaaatgtgcacatgagcATCGTACCCCTTTGAGCACCAGATacgttccc	0						3'	New	gp4a	(((((((((((((((((((.(((((((((((((((.((((((((((((((((.((((((((((.((..((..((((......(((((((((..(((..((((((((((((..........))))))))))))..)))..))))))))).....))))..))..)).)))))))))).)))))))))))))))).))))))))))))))).)))))))))))))))))))...	229	45.7	-139.6	1.3	0.5	0	2	1	0.474379	0	2.48455	0.850827	low
	303	368	PC-5p-502463_2	AATCAAGCGATCTGGTGCATC	21	gi408832102	+	51720496	51720760	ttgagtatgatgttagagaacatatcctgtgcaatcacttatcctggtgcaagcgtgcAATCAAGCGATCTGGTGCATCcgatctagatccaacggtttcacatggaaggggttaaaagtaaaataggatgttttaggtgtaaggggttaaatataaaataacagtcatcattagatctagatcggatgcaccagatcgcttgatTGCACGCTTGCACCAGGATAAGTgattgcacaggatatgtcctcatgatgttatactggt	0						5'	New	gp4a	...(((((((..((((((.(((((((((((((((((((((((((((((((((((((((((((((((((((((((((((((((((((((((.(((..((((.....))))..)))......................((((......((((.........))))...))))....))))))))))))))))))))))))))))))))))))))))))))))))))))))))))))))))))))))).))).)))..)))))))...	259	41.1	-165.2	1.5	0	0.5	0	1	0	0.492922	0	0.850827	low
	303	369	PC-3p-1244266_1	TGCACGCTTGCACCAGGATAAGT	23	gi408832102	+	51720496	51720760	ttgagtatgatgttagagaacatatcctgtgcaatcacttatcctggtgcaagcgtgcAATCAAGCGATCTGGTGCATCcgatctagatccaacggtttcacatggaaggggttaaaagtaaaataggatgttttaggtgtaaggggttaaatataaaataacagtcatcattagatctagatcggatgcaccagatcgcttgatTGCACGCTTGCACCAGGATAAGTgattgcacaggatatgtcctcatgatgttatactggt	0						3'	New	gp4a	...(((((((..((((((.(((((((((((((((((((((((((((((((((((((((((((((((((((((((((((((((((((((((.(((..((((.....))))..)))......................((((......((((.........))))...))))....))))))))))))))))))))))))))))))))))))))))))))))))))))))))))))))))))))))).))).)))..)))))))...	259	41.1	-165.2	1.5	0	0	0	0.5	0	0	0	0.425413	low
	304	368	PC-5p-502463_2	AATCAAGCGATCTGGTGCATC	21	gi408831909	+	133224629	133224877	aacttggggaaaatatcctatgcaatcacttatcctggtgcaagcatgcAATCAAGCGATCTGGTGCATCcgatctagatctaataatgactgttattttatatttaaccccttccatctaaaacatagtacctattttacttttaacctcttccatatgaaaccgttggatctagattggatgctctggatagtttgattgcacgcttgcaccaaaatgagtgattgcacaggatatgtcctcgacaa	0						5'	New	gp4a	...(((((((..(((((((.(((((((((((((..((((((((((.(((((((((((.(((..(.((((((((((((((((((((.......((((.........))))..................((((.......)))).......................)))))))))))))))))))).)..))).))))))))))).))))))))))..))))))))))))).))))))).)))))))...	243	38.6	-114.5	1.2	0	0.5	0	1	0	0.492922	0	0.850827	low
	305	370	PC-5p-674574_2	TAGTCGTATTTTTTGCTCAGT	21	gi414883281	+	139354207	139354352	atacccttagttttgccaccttcctcatttttaccctTAGTCGTATTTTTTGCTCAGTtttgcccttctgctctatagcactggaagggatgagcaaaaggcaCGACTAAGGGTAAAAATGAGGataccaacaaaactaagggcac	0						5'	New	gp4a	...((((((((((((......(((((((((((((((((((((((..((((((((((......((((((((((....)))...))))))).))))))))))..)))))))))))))))))))))))......))))))))))))...	140	42.5	-80.1	1.3	0.5	0	0	0.5	0.474379	0	0	0.425413	low
	305	371	PC-3p-2070384_1	CGACTAAGGGTAAAAATGAGG	21	gi414883281	+	139354207	139354352	atacccttagttttgccaccttcctcatttttaccctTAGTCGTATTTTTTGCTCAGTtttgcccttctgctctatagcactggaagggatgagcaaaaggcaCGACTAAGGGTAAAAATGAGGataccaacaaaactaagggcac	0						3'	New	gp4a	...((((((((((((......(((((((((((((((((((((((..((((((((((......((((((((((....)))...))))))).))))))))))..)))))))))))))))))))))))......))))))))))))...	140	42.5	-80.1	1.3	1	0	0	0	0.948759	0	0	0	low
	306	370	PC-5p-674574_2	TAGTCGTATTTTTTGCTCAGT	21	gi414864194	+	258687505	258687655	atacccttagtttttccaccttcctcatttttaccctTAGTCGTATTTTTTGCTCAGTtttaccattccgctctatagcactggaagggaaaaaatgagcaaaaaaacacgactacgggtgaaaatgatgacatcggaaaactaagggcac	0						5'	New	gp4a	...(((((((((((((.....((.((((((((((((.(((((((.(((((((((((.((((.((.(((((((....)))...)))).)).)))).)))))))))))..))))))).)))))))))))).))....)))))))))))))...	145	39.7	-68.7	1.1	0.5	0	0	0.5	0.474379	0	0	0.425413	low
	307	372	PC-5p-2340081_1	AATCTAAGGCCCCGTTTCAATCTC	24	gi414864194	-	94360399	94360588	ACTCTAAGGCCCCGTTTCAATCTCatgggataaactttagcttcctgctaaactttagctatatgaattgaagtgctaaagtttaacttcaattacccccattagctctcctgtttagattacaaatggctaaaagtagctaaaaaaaagctgctaaagtttATCTCGCGAGATTGAAACAGGGCCtaac	0						5'	New	gp4a	......((((((.(((((((((((..(((((((((((((((.....(((....(((((((((...(((((((((...........))))))))).......((((((....(((.......)))...))))))..)))))))))....))).)))))))))))))))..))))))))))).))))))...	181	37.4	-75.9	1.1	0	1	0	0	0	0.985844	0	0	low
	307	373	PC-3p-324565_3	ATCTCGCGAGATTGAAACAGGCCC	24	gi414864194	-	94360399	94360588	ACTCTAAGGCCCCGTTTCAATCTCatgggataaactttagcttcctgctaaactttagctatatgaattgaagtgctaaagtttaacttcaattacccccattagctctcctgtttagattacaaatggctaaaagtagctaaaaaaaagctgctaaagtttATCTCGCGAGATTGAAACAGGGCCtaac	0						3'	New	gp4a	......((((((.(((((((((((..(((((((((((((((.....(((....(((((((((...(((((((((...........))))))))).......((((((....(((.......)))...))))))..)))))))))....))).)))))))))))))))..))))))))))).))))))...	181	37.4	-75.9	1.1	0	0	0	1.5	0	0	0	1.27624	low
	308	373	PC-3p-324565_3	ATCTCGCGAGATTGAAACAGGCCC	24	gi414875515	-	17606068	17606255	tttaggccccgtttcaatctcacgggataaactttagcttcctactaaactttagctatatgaattgaagtgctaaagtttagtttcaattatcaccattagctctcctgtttagattacaaatggctaaaagtagctaaaaaaaagctgctaaagtttATCTCGCGAGATTGAAACAGGGCCttagc	0						3'	New	gp4a	...((((((.(((((((((((.((((((((((((((((.....(((((((((((((...............)))))))))))))................((((....(((.......)))..((((((....))))))......)))))))))))))))))))).))))))))))).))))))....	181	36.2	-77.8	1.1	0	0	0	1.5	0	0	0	1.27624	low
	309	374	PC-5p-2623140_1	AAGTAAATAATTTCGGCGGCAGGA	24	gi408831849	+	63007813	63008140	nnncaactgcatgtgtcgtcgtgctcgtagcgtgcgtgccgcaccactgccacaacagcactgtatgtcactttcggcggctgctgttattttcggcggccaggaggtggccgccgaaaatAAGTAAATAATTTCGGCGGCAGGAgcaaaccgccgaaaataaccttattttcggcggtttgctcctgccgccgaaATTATTTACTTATTTTCGGCGGCCacctcctggccgccgaaaataacagcagccgccgaaagtgacatacagtgctgttgtggcagtggtgcggcacgcacgcaacgagcacgacgacacatgcagttgcac	0						5'	New	gp4a	...(((((((((((((((((((((((((.(((((((((((((((((((((((((((((((((((((((((((((((((((((((((((((((((((((((((((((((((((((((((((((((((((((((((((((((((((((((((((((((((((((....))))))))))))))))))))))))))))))))))))))))))))))))))))))))))))))))))))))))))))))))))))))))))))))))))))))))))))))))))))))))))))))))))))).)))))))))))))))))))))))))...	322	54.9	-339.8	1.9	1	0	0	0	0.948759	0	0	0	low
	309	375	PC-3p-532606_2	ATTATTTACTTATTTTCGGCGGCC	24	gi408831849	+	63007813	63008140	nnncaactgcatgtgtcgtcgtgctcgtagcgtgcgtgccgcaccactgccacaacagcactgtatgtcactttcggcggctgctgttattttcggcggccaggaggtggccgccgaaaatAAGTAAATAATTTCGGCGGCAGGAgcaaaccgccgaaaataaccttattttcggcggtttgctcctgccgccgaaATTATTTACTTATTTTCGGCGGCCacctcctggccgccgaaaataacagcagccgccgaaagtgacatacagtgctgttgtggcagtggtgcggcacgcacgcaacgagcacgacgacacatgcagttgcac	0						3'	New	gp4a	...(((((((((((((((((((((((((.(((((((((((((((((((((((((((((((((((((((((((((((((((((((((((((((((((((((((((((((((((((((((((((((((((((((((((((((((((((((((((((((((((((....))))))))))))))))))))))))))))))))))))))))))))))))))))))))))))))))))))))))))))))))))))))))))))))))))))))))))))))))))))))))))))))))))))).)))))))))))))))))))))))))...	322	54.9	-339.8	1.9	0	0	0	1	0	0	0	0.850827	low
	310	375	PC-3p-532606_2	ATTATTTACTTATTTTCGGCGGCC	24	gi408832077	+	52649208	52649546	tgtgtactcacccttgctttaaaaaccacccccacccctagttgtccccactatcacaacagcactgtatatcactttcggcggctgctgttattttcggcggccaggaggtggccgccgaaaataagtaaataatttcggcggcaggagcaaaccgccgaaaataaggttattttcggcggtttgctcctgccgccgaaATTATTTACTTATTTTCGGCGGCCacctcctggccgccgaaaataacagcagccgccgaaagtgatatacagtgctgttgtgatagtggggacaactaggggtgggggtggtttttaaagcaagggtgagtacacatca	0						3'	New	gp4a	((((((((((((((((((((((((((((((((((((((((((((((((((((((((((((((((((((((((((((((((((((((((((((((((((((((((((((((((((((((((((((((((((((((((((((((((((((((((((((((((((((((....))))))))))))))))))))))))))))))))))))))))))))))))))))))))))))))))))))))))))))))))))))))))))))))))))))))))))))))))))))))))))))))))))))))))))))))))))))))))))))))))))))))...	336	50.4	-348.4	2	0	0	0	1	0	0	0	0.850827	low
	311	376	PC-5p-2059173_1	TGAGAGCCACAAAACCGAAGT	21	gi408832077	-	208898769	208898885	agtagttTGAGAGCCACAAAACCGAAGGgtattaaaggggctagaatcttctttttattcaacggataagaagtgaattataaccctactcttCGGTTTTCTGACTCTCAAACTAGC	0						5'	New	gp4a	..(((((((((((.((.(((((((((((((.....((((....((.((..(((((((((.....))))))))).)).))....))))))))))))))))).)).)))))))))))..	113	38.5	-48.8	1.1	0	1	0	0	0	0.985844	0	0	low
	311	377	PC-3p-555412_2	CGGTTTTCTGTCTCTCAAACTAGC	24	gi408832077	-	208898769	208898885	agtagttTGAGAGCCACAAAACCGAAGGgtattaaaggggctagaatcttctttttattcaacggataagaagtgaattataaccctactcttCGGTTTTCTGACTCTCAAACTAGC	0						3'	New	gp4a	..(((((((((((.((.(((((((((((((.....((((....((.((..(((((((((.....))))))))).)).))....))))))))))))))))).)).)))))))))))..	113	38.5	-48.8	1.1	0	0	1	1	0	0	1.24228	0.850827	low
	312	377	PC-3p-555412_2	CGGTTTTCTGTCTCTCAAACTAGC	24	gi408831491	-	15231561	15231728	agtagcatgataatctctcagggctagtttgggagccacaaatccggaggggattggaggggctagaatccctttcttattcaattttgaataagaaggggattctagcccctacaatctcatcCGGTTTTCTGGCTCTCAAACTAGCcctcaggatggaaagcttcc	0						3'	New	gp4a	...(((......(((.((.(((((((((((((((((((.(((.(((((.(((((((.((((((((((((((((((((((((((....)))))))))))))))))))))))))).))))))).))))).))).))))))))))))))))))).))))).....)))...	162	47	-111	1.4	0	0	1	1	0	0	1.24228	0.850827	low
	313	378	PC-5p-648881_3	ACATATCTAATTATGGGTCGTGCC	24	gi408832102	+	42796675	42796953	tatacatgtacatgtgggccggcctggcccggcacggcacaggcccacaaaagcacggcccacaaagacACATATCTAATTATGGGTCGTGCCgtgccagcacgtgtgcccagtcatcggcccacggcacggcccacaattagttatgtgtgccaggccggcccaaatagcccaaaataccttaatgtgccagaccgacccatatacatacaacagtaatacatcaacaaaaaatataatatatatatgatcaaaaTAAAAATAAGATGTTTTGTGGAT	0						5'	New	gp4a	..............((((((((((((((..(((.((((..............)).))))).......(((((((.((((((.((((((((((((((...((.((((........)).)))).)))))))))))))).)))))).))))))))))))))))))))).....(((((((((.((((..((.....)).((..((((((.(((.............................))).)))))).))..........)))).))))))).))..	84	47	-98.7	0.8	1	2	0	1	0.948759	1.97169	0	0.850827	low
	313	379	PC-3p-2629667_1	TAAAAATAAGATGTTTTGTGGAT	23	gi408832102	+	42796675	42796953	tatacatgtacatgtgggccggcctggcccggcacggcacaggcccacaaaagcacggcccacaaagacACATATCTAATTATGGGTCGTGCCgtgccagcacgtgtgcccagtcatcggcccacggcacggcccacaattagttatgtgtgccaggccggcccaaatagcccaaaataccttaatgtgccagaccgacccatatacatacaacagtaatacatcaacaaaaaatataatatatatatgatcaaaaTAAAAATAAGATGTTTTGTGGAT	0						3'	New	gp4a	..............((((((((((((((..(((.((((..............)).))))).......(((((((.((((((.((((((((((((((...((.((((........)).)))).)))))))))))))).)))))).))))))))))))))))))))).....(((((((((.((((..((.....)).((..((((((.(((.............................))).)))))).))..........)))).))))))).))..	84	47	-98.7	0.8	0	1	0	0	0	0.985844	0	0	low
	314	378	PC-5p-648881_3	ACATATCTAATTATGGGTCGTGCC	24	gi414864194	+	113339286	113339371	gcACATATCTAATTATGGGTCGTGCCgtgccagcacgtgtgcccagtcatcggcccacggcacggcccacaattagttatatgtgc	0						5'	New	gp4a	((((((((((((((.((((((((((((((...((.((((........)).)))).)))))))))))))).))))))..))))))))	86	55.8	-46.4	1	1	2	0	1	0.948759	1.97169	0	0.850827	low
	315	380	PC-5p-57781_48	ATTTGTTGGTTTTAACTGCCT	21	gi414875515	+	133172731	133172922	gatgccaccgtcatcttggcagattttgtagttccgctgtccaatcgATTTGTTGGTTTTAACTGACTttgtcacctttttagtttgcaaaaatggacaatctaagtgacaaagCCAGTTAAAACCAACAAATTGgttgggctgcggaactacaaaatttgttggtcaatataccaaggcgatggtggcccc	0						5'	New	gp4a	...(((((((((..(((((((((((((((((((((((.(((((((((((((((((((((((((((.(((((((((....((((.(((..........))).))))))))))))).))))))))))))))))))))))))))).))))))))))))))))))............)))))..)))))))))...	186	42.2	-108.1	1.3	8	9	3	9	7.59007	8.87259	3.72683	7.65744	low
	315	381	PC-3p-1353632_1	CCAGTTAAAACCAACAAATTG	21	gi414875515	+	133172731	133172922	gatgccaccgtcatcttggcagattttgtagttccgctgtccaatcgATTTGTTGGTTTTAACTGACTttgtcacctttttagtttgcaaaaatggacaatctaagtgacaaagCCAGTTAAAACCAACAAATTGgttgggctgcggaactacaaaatttgttggtcaatataccaaggcgatggtggcccc	0						3'	New	gp4a	...(((((((((..(((((((((((((((((((((((.(((((((((((((((((((((((((((.(((((((((....((((.(((..........))).))))))))))))).))))))))))))))))))))))))))).))))))))))))))))))............)))))..)))))))))...	186	42.2	-108.1	1.3	0	0	1	1	0	0	1.24228	0.850827	low
	316	380	PC-5p-57781_48	ATTTGTTGGTTTTAACTGCCT	21	gi414875515	-	133172815	133172956	caaattttgtagttccgcagcccaaccaATTTGTTGGTTTTAACTGGCTttgtcacttagattgtccatttttgcaaactaaaaaggtgacaaagtcagttaaaaccaacaaatcgattggacagcggaactacaaaatctg	0						5'	New	gp4a	((.(((((((((((((((...((((...((((((((((((((((((((((((((((((((.((((........)))).)))....)))))))))))))))))))))))))))))...))))...))))))))))))))).))	142	37.3	-73	1.4	8	9	3	9	7.59007	8.87259	3.72683	7.65744	low
	317	382	PC-5p-2362208_1	AGTGGCGGTTTCTTAAGAAAACTC	24	gi414864194	-	283246481	283246668	tctgtgctatttttAGTGGCGGTTTCTTAAGAAAACTGccactaaaaatcgtatttctagaggcggttccttatgaaaaccgtatgtagaaatctatgatttctagtggcggttttcttaAGAAACCACCTGTAGAAATCGATTtctagtggcggttttcttaaggaaccgccactagaaatcatttt	0						5'	New	gp4a	...(((..((((((((((((((((((((((((((((((((((((.((((((.(((((((.(((.((((.((((.(((((((((...((((((((...))))))))...))))))))).)))).)))).))).))))))))))))).)))))))))))))))))))))))))))))))))))))))...	182	37.8	-110.1	1.6	1	0	0	0	0.948759	0	0	0	low
	317	383	PC-3p-639638_2	AGAATCCACCTGTAGAAATCGATT	24	gi414864194	-	283246481	283246668	tctgtgctatttttAGTGGCGGTTTCTTAAGAAAACTGccactaaaaatcgtatttctagaggcggttccttatgaaaaccgtatgtagaaatctatgatttctagtggcggttttcttaAGAAACCACCTGTAGAAATCGATTtctagtggcggttttcttaaggaaccgccactagaaatcatttt	0						3'	New	gp4a	...(((..((((((((((((((((((((((((((((((((((((.((((((.(((((((.(((.((((.((((.(((((((((...((((((((...))))))))...))))))))).)))).)))).))).))))))))))))).)))))))))))))))))))))))))))))))))))))))...	182	37.8	-110.1	1.6	1	0	0	0	0.948759	0	0	0	low
	318	383	PC-3p-639638_2	AGAATCCACCTGTAGAAATCGATT	24	gi408832077	-	152401644	152401823	gctatttttagtggcggttccttaagaaaaccgccactagaaatcgtatttttagaggcggttccttaagaaaaccgcctgtaaaaatccataatttttagtggcggttttcttaAGGATCCACCTGTAGAAATCGATTtctagtagcggttttcttaaggaaccgccactagaaatcat	0						3'	New	gp4a	...(((((((((((((((((((((((((((((((.(((((((((((.(((((((.(((.((.(((((((((((((((((..(((((((.....)))))))..))))))))))))))))).)).))).)))))))))))))))))).)))))))))))))))))))))))))))))))...	174	39.4	-119.1	1.7	1	0	0	0	0.948759	0	0	0	low
	319	384	PC-5p-1688399_1	TAAATCTGGTGTCTTCGTTTC	21	gi414883281	+	147580288	147580564	tatggaaaaagctaagggaacgtatcatgtgctcatggagctcttgtgctcatatgagcacttTAAATCTGGTGTCTTCGTTTCtcatccaagtgtgaatagacatttcctagtttcttttatgtgacacccttgttgcgccgcgccgcctgtctcttctgtgtgccactgctgccctcaccccctggatgagAAATGAAGGCACTAGATTTAAAGTgctcatatgagcacaagtgctccatgagcacaggatacgttcccaaaagctaattcttgt	0						5'	New	gp4a	...((((..((((..(((((((((((.((((((((((((((.(((((((((((((((((((((((((((((((((((((((((((((((((...((((.(((.((..................(..(((....)))..)...((((((...........)).))))...)))))...))))....))))))))))))))))))))))))))))))))))))))))))))))))).)))))))))))))).)))))))))))...))))..))))...	271	45.8	-154.9	1.2	0.5	0	0	0	0.474379	0	0	0	low
	319	385	PC-3p-959064_1	AAATGAAGGCACTAGATTTAAAGT	24	gi414883281	+	147580288	147580564	tatggaaaaagctaagggaacgtatcatgtgctcatggagctcttgtgctcatatgagcacttTAAATCTGGTGTCTTCGTTTCtcatccaagtgtgaatagacatttcctagtttcttttatgtgacacccttgttgcgccgcgccgcctgtctcttctgtgtgccactgctgccctcaccccctggatgagAAATGAAGGCACTAGATTTAAAGTgctcatatgagcacaagtgctccatgagcacaggatacgttcccaaaagctaattcttgt	0						3'	New	gp4a	...((((..((((..(((((((((((.((((((((((((((.(((((((((((((((((((((((((((((((((((((((((((((((((...((((.(((.((..................(..(((....)))..)...((((((...........)).))))...)))))...))))....))))))))))))))))))))))))))))))))))))))))))))))))).)))))))))))))).)))))))))))...))))..))))...	271	45.8	-154.9	1.2	2	1	0	0	1.89752	0.985844	0	0	low
	320	385	PC-3p-959064_1	AAATGAAGGCACTAGATTTAAAGT	24	gi408832102	+	167472327	167472582	tccatgggaacgtttcatgtgctcatggagctcttgtgctcatatgagcactttaaatctggtgccttcgtttctcatccaagtgtgaatagacatttcctagtttcttttatgtgacacccttgttgcgccgctccacctgtctcttctatgtgccactgctgccctcaccccctggatgagAAATGAAGGCACTAGATTTAAAGTgctcatatgagcacaagtgctccatgagcacaggatacgttcccataat	0						3'	New	gp4a	...((((((((((.((.((((((((((((((.(((((((((((((((((((((((((((((((((((((((((((((((((.(((.(((.(((((.....(((......))).(..(((....)))..)...........))))).))).....((....))......)))....))))))))))))))))))))))))))))))))))))))))))))))))).)))))))))))))).)).))))))))))...	250	46.5	-148.8	1.2	2	1	0	0	1.89752	0.985844	0	0	low
	321	386	PC-5p-2548971_1	GATTGAAGGGGATTGGAAGGGATT	24	gi408831849	+	129069125	129069258	gaagggcttgttcggttaggggtgGATTGAAGGGGATTGGAAGGGATTaaatccctttctatacaaatttaaataggaggggATTAAATCCCCTCCAATCCCCCTCaaacctcttcaaaccgaacaagcccgaa	0						5'	New	gp4a	...((((((((((((((.(..(.((.((((.((((((((((.((((((.(((((((((((((..........))))))))))))).)))))).)))))))))).)))).)).)..).))))))))))))))...	128	45.5	-86.2	1.4	0	0	0	1	0	0	0	0.850827	low
	321	387	PC-3p-929131_1	ATTAAATCCCCTCCAATCCCCCTC	24	gi408831849	+	129069125	129069258	gaagggcttgttcggttaggggtgGATTGAAGGGGATTGGAAGGGATTaaatccctttctatacaaatttaaataggaggggATTAAATCCCCTCCAATCCCCCTCaaacctcttcaaaccgaacaagcccgaa	0						3'	New	gp4a	...((((((((((((((.(..(.((.((((.((((((((((.((((((.(((((((((((((..........))))))))))))).)))))).)))))))))).)))).)).)..).))))))))))))))...	128	45.5	-86.2	1.4	0	0.5	1	0	0	0.492922	1.24228	0	low
	322	387	PC-3p-929131_1	ATTAAATCCCCTCCAATCCCCCTC	24	gi408831491	+	130509224	130509355	aaaggcttgttcggttagaggtggattgagggggattggaggggattaaatccccttctatacaaatttaaataggaggggATTAAATCCCCTCCAATCCCCCTCaaacccctttaaaccgaacaagcccta	0						3'	New	gp4a	...((((((((((((((((((.((.((((((((((((((((((((((.(((((((((((((..........))))))))))))).)))))))))))))))))))))).))))))))).)))))))))))...	126	45.5	-98.9	1.6	0	0.5	1	0	0	0.492922	1.24228	0	low
	323	388	PC-5p-723700_2	CGTTTATGTCGGATTGCACCTGGA	24	gi414875515	-	215037727	215037869	taggcttaggctttgttCGTTTATGTCGGATTGCACCCGGAatcgttccacctaatcaaagtttatataaattagaaaagtaatccggttaggaatcgttccgacccaccaATTCGGCACAAACGAACAATCCCTtaagtttg	0						5'	New	gp4a	...(((((((..((((((((((.((((((((((....((((((..(((((((.........((((.......))))..........)))..))))..))))))......)))))))))).))))))))))..))).))))...	137	41.3	-46.3	0.8	2	0	0	0	1.89752	0	0	0	low
	323	389	PC-3p-576372_2	ATTCGGCACAAACGAACAATGCCT	24	gi414875515	-	215037727	215037869	taggcttaggctttgttCGTTTATGTCGGATTGCACCCGGAatcgttccacctaatcaaagtttatataaattagaaaagtaatccggttaggaatcgttccgacccaccaATTCGGCACAAACGAACAATCCCTtaagtttg	0						3'	New	gp4a	...(((((((..((((((((((.((((((((((....((((((..(((((((.........((((.......))))..........)))..))))..))))))......)))))))))).))))))))))..))).))))...	137	41.3	-46.3	0.8	0.5	0.5	1	1	0.474379	0.492922	1.24228	0.850827	low
	324	389	PC-3p-576372_2	ATTCGGCACAAACGAACAATGCCT	24	gi408831909	-	86174006	86174139	ataaggccttgttcgtttctgtcggattgtacccgaaatcgtttcagctaatcaaagtttatataaattagagaaacaatccggttagtaatcgttctgacccatcaATTCGGCACAAACGAACAAGGCCTaag	0						3'	New	gp4a	...(((((((((((((((.((((((((((...........(((((..(((((..............))))).))))).....((((((........))))))...)))))))))).)))))))))))))))...	128	39.6	-51	1	0.5	0.5	1	1	0.474379	0.492922	1.24228	0.850827	low
	325	390	PC-5p-311032_4	GTTGCGACGGAACCATATAATAAC	24	gi408832102	+	186912741	186912895	aacactaggtgggtgcccgtgcGTTGCGACGGAACCATATAATAACttatgtacatataggtgagtgcccATGCGTTGCAACGAGGATATATAAtatcacggtaacttatatattatatgtctccgttgcaacgcacggacactcatctagtaag	0						5'	New	gp4a	...((((((((((((.(((((((((((((((((..((((((((((((((((....)))))))(((((((....(((....)))..(((((...)))))..))).))))...)))))))))..))))))))))))))))).))))))))))))...	149	43.2	-72.4	1.1	0.5	0	0.5	1	0.474379	0	0.621139	0.850827	low
	325	391	PC-3p-2331697_1	ATGCGTTGCAACGAGGATATATAA	24	gi408832102	+	186912741	186912895	aacactaggtgggtgcccgtgcGTTGCGACGGAACCATATAATAACttatgtacatataggtgagtgcccATGCGTTGCAACGAGGATATATAAtatcacggtaacttatatattatatgtctccgttgcaacgcacggacactcatctagtaag	0						3'	New	gp4a	...((((((((((((.(((((((((((((((((..((((((((((((((((....)))))))(((((((....(((....)))..(((((...)))))..))).))))...)))))))))..))))))))))))))))).))))))))))))...	149	43.2	-72.4	1.1	0	1	0	0	0	0.985844	0	0	low
	326	390	PC-5p-311032_4	GTTGCGACGGAACCATATAATAAC	24	gi408831849	+	117726841	117726995	aacactaggtgggtgcccgtgcGTTGCGACGGAACCATATAATAACttatgtacatataggtgagtgcccatgcgttgcaacgaggatatataatatcacggtaacttatatattatatgtctccgttgcaacgcacgtgcaatcttctagtaag	0						5'	New	gp4a	...(((((..(..(((.((((((((((((((((..((((((((((((((((....)))))))(((((((....(((....)))..(((((...)))))..))).))))...)))))))))..)))))))))))))))).)))..)..)))))...	149	42.6	-61.6	0.9	0.5	0	0.5	1	0.474379	0	0.621139	0.850827	low
	327	392	PC-5p-1711397_1	AGACTAGTTTAGAAACTCAAATCC	24	gi408832102	+	119085388	119085694	acgttttaccgagtgtccgatagaatcactcgaaaaaaacgcgtctgcagtagtgtttaAGACTAGTTTAGAAACTCAAATCCacttaagggcttgttcgctttggagtggattgaggaggattggaggggattaaatcccctcctatacaaatttgtataggaggggATTTAATCCCCTCCAATCCTCCTCaatccactcgaaagcgaacaagcccttaagtggatttgagtttctaaactagtcttaaacactactgcagacgcgtttttttcgagtgatttctatcggacactcggtaaaaact	0						5'	New	gp4a	...(((((((((((((((((((((((((((((((((((((((((((((((((((((((((((((((((((((((((((((((((((((((((((((((((((((.((((((((((((((((((((((((((((((((((((((((((((((....)))))))))))))))))))))))))))))))))))))))))))))).))))))))))))))))))))))))))))))))))))))))))))))))))))))))))))))))))))))))))))))))).))))))))))))))))))))...	301	42	-279.1	2.2	0.5	0	0	0.5	0.474379	0	0	0.425413	low
	327	393	PC-3p-433970_2	ATTTAATCCCCTCCAATCCTCCTC	24	gi408832102	+	119085388	119085694	acgttttaccgagtgtccgatagaatcactcgaaaaaaacgcgtctgcagtagtgtttaAGACTAGTTTAGAAACTCAAATCCacttaagggcttgttcgctttggagtggattgaggaggattggaggggattaaatcccctcctatacaaatttgtataggaggggATTTAATCCCCTCCAATCCTCCTCaatccactcgaaagcgaacaagcccttaagtggatttgagtttctaaactagtcttaaacactactgcagacgcgtttttttcgagtgatttctatcggacactcggtaaaaact	0						3'	New	gp4a	...(((((((((((((((((((((((((((((((((((((((((((((((((((((((((((((((((((((((((((((((((((((((((((((((((((((.((((((((((((((((((((((((((((((((((((((((((((((....)))))))))))))))))))))))))))))))))))))))))))))).))))))))))))))))))))))))))))))))))))))))))))))))))))))))))))))))))))))))))))))))).))))))))))))))))))))...	301	42	-279.1	2.2	0	0	2	0	0	0	2.48455	0	low
	328	392	PC-5p-1711397_1	AGACTAGTTTAGAAACTCAAATCC	24	gi408832102	-	119085536	119085834	ttcagcactcgacaaagtttttaccgagtgtccgatagaaatcactcgaaaaaaacgcgtctgcagtagtgtttaAGACTAGTTTAGAAACTCAAATCCacttaagggcttgttcgctttcgagtggattgaggaggattggaggggattaaatcccctcctatacaaatttgtataggaggggatttaatcccctccaatcctcctcaatccactccaaagcgaacaagcccttaagtggatttgagtttctaaactagtcttaaacactactgcagacgcgtttttttcgagtgatt	0						5'	New	gp4a	....(((((((.............)))))))........(((((((((((((((((((((((((((((((((((((((((((((((((((((((((((((((((((((((((((((((((.((((((((((((((((((((((((((((((((((((((((((((((....)))))))))))))))))))))))))))))))))))))))))))))).)))))))))))))))))))))))))))))))))))))))))))))))))))))))))))))))))))))))))))))))))	260	41.8	-248.6	2	0.5	0	0	0.5	0.474379	0	0	0.425413	low
	329	394	PC-5p-2083887_1	CCAATCCTCCGTGATCCTTGGT	22	gi414584696	-	219803804	219803953	CCAATCCTCCGTGATCCTTGGTcactaaattaaccctgagggccagtttgggagccacaaaaccggagagaaatggagggcctaaaatcccctctttattcaattttgaataaggagagaATTTTAGCCCCTCCAATCCCCTTCggtatt	0						5'	New	gp4a	..................((((..(((((((..(((...)))..)))))))..))))....(((((((.((..(((((((.(((((((...(((((((((((....)))))))))))...))))))).))))))).))..)))))))...	39	46	-55.6	0.8	0	1	0	0	0	0.985844	0	0	low
	329	395	PC-3p-483836_2	ATTTTAGCCCATCCAATCCCCTTC	24	gi414584696	-	219803804	219803953	CCAATCCTCCGTGATCCTTGGTcactaaattaaccctgagggccagtttgggagccacaaaaccggagagaaatggagggcctaaaatcccctctttattcaattttgaataaggagagaATTTTAGCCCCTCCAATCCCCTTCggtatt	0						3'	New	gp4a	..................((((..(((((((..(((...)))..)))))))..))))....(((((((.((..(((((((.(((((((...(((((((((((....)))))))))))...))))))).))))))).))..)))))))...	39	46	-55.6	0.8	0	0	2	1	0	0	2.48455	0.850827	low
	330	395	PC-3p-483836_2	ATTTTAGCCCATCCAATCCCCTTC	24	gi414584696	-	215649474	215649614	agctaggtgctaatttggaagtctaaaacccggagggaatttaaggggctaaaatcctcttcttattcaaaactgaataaggaggggATTTTAGCCCTTCCAATCCCCTTCgggtttgaggctcccaaactagccctaaga	0						3'	New	gp4a	...((((.((((.(((((.(((((.((((((((((((.(((..((((((((((((((((((((((((((....))))))))))))))))))))))))))..))).)))))))))))).))))).))))).))))))))...	135	44.7	-87.3	1.4	0	0	2	1	0	0	2.48455	0.850827	low
	331	396	PC-5p-720181_2	AAACGGGTCGTGGTTGACATATGG	24	gi408831499	+	118533239	118533543	cgccttgtgtcatcctagaccataaacttttaaagtgtgtcagtccggtccttaatcgttgttcaggtctcagttaggtccAAACGGGTCGTGGATGACATATGGacccaacatatcagcatgtgtatctcttttctctcaccggacatgtagaaaagagagagggagagagaaaagagatacacagcctgacatgtggggtccatatgtcaaccacgacctgtttggacttaactgacacccgaaccgcgattaaggatcggggtgacacgcTTTAAAAGTTTATGGACCGGGatgacatagga	0						5'	New	gp4a	...(((((((((((((...(((((((((((((((((((((((..((((((((((((((..((((.(((.(((((((((((((((((((((((((.((((((((((((((.((((.((((..(((((((((((((((((((.((....................))..)))))))))))))))))))..)))).)))).)))))))))))))).))))))))))))))))))))))))).))).))))..))))))))))))))..)))))))))))))))))))))))...))))))))))))).	301	46.9	-209.7	1.5	1	0	1	0	0.948759	0	1.24228	0	low
	331	397	PC-3p-2298880_1	TTTAAAAGTTTGTGGATCGGG	21	gi408831499	+	118533239	118533543	cgccttgtgtcatcctagaccataaacttttaaagtgtgtcagtccggtccttaatcgttgttcaggtctcagttaggtccAAACGGGTCGTGGATGACATATGGacccaacatatcagcatgtgtatctcttttctctcaccggacatgtagaaaagagagagggagagagaaaagagatacacagcctgacatgtggggtccatatgtcaaccacgacctgtttggacttaactgacacccgaaccgcgattaaggatcggggtgacacgcTTTAAAAGTTTATGGACCGGGatgacatagga	0						3'	New	gp4a	...(((((((((((((...(((((((((((((((((((((((..((((((((((((((..((((.(((.(((((((((((((((((((((((((.((((((((((((((.((((.((((..(((((((((((((((((((.((....................))..)))))))))))))))))))..)))).)))).)))))))))))))).))))))))))))))))))))))))).))).))))..))))))))))))))..)))))))))))))))))))))))...))))))))))))).	301	46.9	-209.7	1.5	0	1	0	0	0	0.985844	0	0	low
	332	396	PC-5p-720181_2	AAACGGGTCGTGGTTGACATATGG	24	gi408831499	-	118533364	118533662	ctatgtcatcccggtccataaacttttaaagcgtgtcaccccgatccttaatcgcggttcgggtgtcagttaagtccAAACAGGTCGTGGTTGACATATGGaccccacatgtcaggctgtgtatctcttttctctctccctctctcttttctacatgtccggtgagagaaaagagatacacatgctgatatgttgggtccatatgtcatccacgacccgtttggacctaactgagacctgaacaacgattaaggaccggactgacacactttaaaagtttatggtctaggatgacacaa	0						5'	New	gp4a	...((((((((..(.((((((((((((((((.((((((..(((.((((((((((..((((((((.(((((((.((((((((.((((((((.((((((((((((((.((((((((.(((((((((((((((((((((.((.....................)).))))))))))))))))))).)))))))))).)))))))))))))).)))))))).)))))))).))))))).))))))))..)))))))))).)))..)))))).)))))))))))))))).)..))))))))...	293	46.2	-198.4	1.4	1	0	1	0	0.948759	0	1.24228	0	low
	333	398	PC-5p-1896190_1	TCTTTGGATTGGATTGGATTGGA	23	gi408832102	-	239792255	239792522	atcctaaggctttgttcggttaatcccgttaTCTATGGATTGGATTGGATTGGAaaaaaattgtgaagaaatttgacttgtttgggatttaaacccacccaatcccactcaatctacatggattgagagctaaccgaacaagccctaagcaagtcaaatttcttcttaaattttttcaatctcatccaatccatgggtAACGGGATTAACCGAACAAGGCCTtagttgggggtaaattgtttcccagttttatgaaggtcggtggcga	0						5'	New	gp4a	...((((((((((((((((((((((((((((((((((((((((((..(((((((((((......((((((((((((((((((((((.....................((((((((....)))))))).(((.........))))))))))))))))))))))))).....)))))))))))..))))))))))))))))))))))))))))))))))))))))))...((((.........))))............((.....))..	222	39.9	-135.4	1.3	0	0	1	1	0	0	1.24228	0.850827	low
	333	399	PC-3p-577078_2	AACGTGATTAACCGAACAAGGCCT	24	gi408832102	-	239792255	239792522	atcctaaggctttgttcggttaatcccgttaTCTATGGATTGGATTGGATTGGAaaaaaattgtgaagaaatttgacttgtttgggatttaaacccacccaatcccactcaatctacatggattgagagctaaccgaacaagccctaagcaagtcaaatttcttcttaaattttttcaatctcatccaatccatgggtAACGGGATTAACCGAACAAGGCCTtagttgggggtaaattgtttcccagttttatgaaggtcggtggcga	0						3'	New	gp4a	...((((((((((((((((((((((((((((((((((((((((((..(((((((((((......((((((((((((((((((((((.....................((((((((....)))))))).(((.........))))))))))))))))))))))))).....)))))))))))..))))))))))))))))))))))))))))))))))))))))))...((((.........))))............((.....))..	222	39.9	-135.4	1.3	0	1	1	0	0	0.985844	1.24228	0	low
	334	399	PC-3p-577078_2	AACGTGATTAACCGAACAAGGCCT	24	gi414864194	-	22433085	22433238	ccattttagggcttgttcggttagctcccaatccacatggattgagtgagattggatgggtttaaatcccaactaagtcaaaccctttcttaatttttttcaatctcatccaatccatgggtAACGGGATTAACCGAACAAGGCCTtaaaaaga	0						3'	New	gp4a	...(((((((((((((((((((((.((((...((.(((((((((..((((((((((((((.......))))..((((...........))))......))))))))))..)))))))))))....))))))))))))))))).))))))))...	148	40.3	-69.6	1.1	0	1	1	0	0	0.985844	1.24228	0	low
	335	400	PC-5p-1086191_1	GACCAGAGAAATGTAGGGATCTAT	24	gi414875515	+	52619708	52619887	cccactaagggctggtttggtGACCAGAGAAATGTAGGGATCTATggagaggaattcccttgctattcaattccaccctcatggatctcctatatttcctggtcaccatgaatagcaagggaattcctcctccaTGGATCCTCTACATTTCTCTggtcaccaaaccagcctaagagtttt	0						5'	New	gp4a	...(((..(((((((((((((((((((((((((((((((((((((((((((((((((((((((((((((..((((......))))...((..........))......)))))))))))))))))))).)))))))))))).)))))))))))))))))))))))))))))...)))...	174	46.1	-118.9	1.4	1	5	0	0	0.948759	4.92922	0	0	low
	335	401	PC-3p-447789_2	TGGATCCTCTACATTTCTCT	20	gi414875515	+	52619708	52619887	cccactaagggctggtttggtGACCAGAGAAATGTAGGGATCTATggagaggaattcccttgctattcaattccaccctcatggatctcctatatttcctggtcaccatgaatagcaagggaattcctcctccaTGGATCCTCTACATTTCTCTggtcaccaaaccagcctaagagtttt	0						3'	New	gp4a	...(((..(((((((((((((((((((((((((((((((((((((((((((((((((((((((((((((..((((......))))...((..........))......)))))))))))))))))))).)))))))))))).)))))))))))))))))))))))))))))...)))...	174	46.1	-118.9	1.4	0	0	0	1	0	0	0	0.850827	low
	336	401	PC-3p-447789_2	TGGATCCTCTACATTTCTCT	20	gi408832102	-	146656334	146656420	agggctgatttggtgactaaggaaatggaggggatccatgcctcccccaTGGATCCTCTCCATTTCTCTggtcaccaaaccagcaca	0						3'	New	gp4a	...((((.(((((((((((..(((((((((((((((((((.......)))))))))))))))))))..))))))))))).))))...	81	52.9	-59.6	1.3	0	0	0	1	0	0	0	0.850827	low
	337	402	PC-5p-548349_2	AAATCATCTGATCCGTTAGATCGT	24	gi408832077	+	29270861	29271111	tatggcaacgactgttgtgcaagcaatctttctatgcaagcgtgcaagcAAATCATCTGATCCGTTAGATCGTgatcgaaccgtaagtcacatttaacacttaaacccttccaccactagcttaataatctttataaaaaaacccctaacaaactatggttatatctgtggttggatcacgatctaACGGATCAGATGGTTTGCTTGCACgcttgcacagaaggattgcttgcacagcagtcgttgcctga	0						5'	New	gp4a	...((((((((((((((((((((((((((((((.(((((((((((((((((((((((((((((((((((((((((((.((((.(((((..........))))).........((((.(((.................................))))))).........)))).))))))))))))))))))))))))))))))))))))))))))).))))))))))))))))))))))))))))))...	245	42.2	-150.998	1.4	0	0	0.5	0.5	0	0	0.621139	0.425413	low
	337	403	PC-3p-2848918_1	ACGGATCAGATGGTTTGCTTGCAC	24	gi408832077	+	29270861	29271111	tatggcaacgactgttgtgcaagcaatctttctatgcaagcgtgcaagcAAATCATCTGATCCGTTAGATCGTgatcgaaccgtaagtcacatttaacacttaaacccttccaccactagcttaataatctttataaaaaaacccctaacaaactatggttatatctgtggttggatcacgatctaACGGATCAGATGGTTTGCTTGCACgcttgcacagaaggattgcttgcacagcagtcgttgcctga	0						3'	New	gp4a	...((((((((((((((((((((((((((((((.(((((((((((((((((((((((((((((((((((((((((((.((((.(((((..........))))).........((((.(((.................................))))))).........)))).))))))))))))))))))))))))))))))))))))))))))).))))))))))))))))))))))))))))))...	245	42.2	-150.998	1.4	1	1	0	0.5	0.948759	0.985844	0	0.425413	low
	338	402	PC-5p-548349_2	AAATCATCTGATCCGTTAGATCGT	24	gi414864194	-	299192684	299192923	aaagacggctatgcaaacagtcttttctgtgcaaacgtgtaagcAAATCATCTGATCCATTAGATCGTgattcaaccgtatgtcacatttaacacttaaacccttccaccatcagctcaataatctttataaaaaaatctctaacaaaccatgattgtatttgtggttggatcataatataatggatcagatgatttgtttgcacgcttgcacagaaggactgtttacatagcagtcgtt	0						5'	New	gp4a	...(((.((((((.((((((((.(((((((((((.(((((((((((((((((((((((((((.((..((((((((((...(((........))).........................((((((...........................))))))......))))))))))..)).))))))))))))))))))))))))))).))))))))))))))))))).)))))).)))...	234	36.2	-103.9	1.2	0	0	0.5	0.5	0	0	0.621139	0.425413	low
	339	404	PC-5p-2373672_1	ATTTTCGGCGGCTGTGTCAGTAGC	24	gi408832102	-	41465870	41466068	ttagttttcggcggctagggctagccgccgaaaataagcagttattttcagcggctgtgtcagaagccgccggaaataacactATTTTCGGCGGCTGTGTCAGTAGCcgccggaaatAGCGTTATTTTCGGTGGCTGTGTCaggccgccaaaaataactgcttatttttggcggccaacccctggccgccgaaaataac	0						5'	New	gp4a	...(((((((((((((((((...(((((((((((((((((((((((((..((((((.((.((..((((((((((((((((.((((((((((((((((......)))))))))))))))).)))))))))))))))).)).))))))))..)))))))))))))))))))))))))....)))))))))))))))))...	193	51.8	-143.5	1.4	0	0	0	1	0	0	0	0.850827	low
	339	405	PC-3p-432259_2	AGCGTTATTTTCGGTGGCTGTGTC	24	gi408832102	-	41465870	41466068	ttagttttcggcggctagggctagccgccgaaaataagcagttattttcagcggctgtgtcagaagccgccggaaataacactATTTTCGGCGGCTGTGTCAGTAGCcgccggaaatAGCGTTATTTTCGGTGGCTGTGTCaggccgccaaaaataactgcttatttttggcggccaacccctggccgccgaaaataac	0						3'	New	gp4a	...(((((((((((((((((...(((((((((((((((((((((((((..((((((.((.((..((((((((((((((((.((((((((((((((((......)))))))))))))))).)))))))))))))))).)).))))))))..)))))))))))))))))))))))))....)))))))))))))))))...	193	51.8	-143.5	1.4	0.5	0.5	0	1.5	0.474379	0.492922	0	1.27624	low
	340	405	PC-3p-432259_2	AGCGTTATTTTCGGTGGCTGTGTC	24	gi408832077	-	92792284	92792399	ggctagccgccgaaaataacgttattttcggcggctgtgtcagaagccgccggaaatAGCGTTATTTTCGGCGGCTGTGTCaggtcgccgaaaataactgcttattttcggcggcc	0						3'	New	gp4a	((((((((((((((((((((((((((((((((((((........))))))))))))))))))))))))))))))))).))).(((((((((((((((....)))))))))))))))	81	53.4	-86.3	1.4	0.5	0.5	0	1.5	0.474379	0.492922	0	1.27624	low
	341	406	PC-5p-1309092_1	ACATGGAACATTTGTGCACA	20	gi408832077	-	187335228	187335520	ccttcctctttgtctcaagagaacatatctggtgcACATGGAAGATTTGTGCACAtggtgcacatattaaatcatcaccactcattttagatctaacgtctctagttgtttgatatattttgctaaggacaccctctaatgtggtgctgtgtagtggtggaaggtgttatttgtaaattaaatgatcaattagAGACGTTAGATCTAAAATGGGTggtgatgatttaatatgtgcaccatgtgcaccaatctttcatgtgcatcagatatgttcaaaaggaaaaagaagaccg	0						5'	New	gp4a	...((.(((((.(((.....(((((((((((((((((((((((((((.((((((((((((((((((((((((((((((((((((((((((((((((((((((((((((.((.((.((.(((((....((((((.((((.......(((....)))..)))).))))))....))))).)).)))).)))))))))))))))))))))))))))))))))))))))))))))))))))))))))))).)))))))))))))))))))))))))))....))).))))).))...	287	37.5	-170.8	1.6	0	1	0	0	0	0.985844	0	0	low
	341	407	PC-3p-732553_1	AGACGTTAGATCTAAAATGGGT	22	gi408832077	-	187335228	187335520	ccttcctctttgtctcaagagaacatatctggtgcACATGGAAGATTTGTGCACAtggtgcacatattaaatcatcaccactcattttagatctaacgtctctagttgtttgatatattttgctaaggacaccctctaatgtggtgctgtgtagtggtggaaggtgttatttgtaaattaaatgatcaattagAGACGTTAGATCTAAAATGGGTggtgatgatttaatatgtgcaccatgtgcaccaatctttcatgtgcatcagatatgttcaaaaggaaaaagaagaccg	0						3'	New	gp4a	...((.(((((.(((.....(((((((((((((((((((((((((((.((((((((((((((((((((((((((((((((((((((((((((((((((((((((((((.((.((.((.(((((....((((((.((((.......(((....)))..)))).))))))....))))).)).)))).)))))))))))))))))))))))))))))))))))))))))))))))))))))))))))).)))))))))))))))))))))))))))....))).))))).))...	287	37.5	-170.8	1.6	0	0.5	1	0.5	0	0.492922	1.24228	0.425413	low
	342	407	PC-3p-732553_1	AGACGTTAGATCTAAAATGGGT	22	gi414883281	-	109151231	109151485	ttagagaacatatctggtgcacatggaagattggtgcacatattaaatcatcatcactcattttagatctaacgtctctagttgtttggtatattttgctaaggacaccctccaacgtggtgttgtgtagtggtggaaggtgttatttgtaaattgaatgatcaattagAGACGTTAGATCTAAAATGGGTggtgatgatttaatatatgcaccatgtgcatcaatctttcatgcgcaccagatatgtcctcaac	0						3'	New	gp4a	...(((.(((((((((((((.(((((((((((((((((((((((((((((((((((((((((((((((((((((((((((((((..........(((((....((((((.((((.((.............)).)))).))))))....))))).........)))))))))))))))))))))))))))))))))))))))))))).........))))))))))))))))))).))))))))))))).)))...	249	37.6	-140.3	1.5	0	0.5	1	0.5	0	0.492922	1.24228	0.425413	low
	343	408	PC-5p-2102401_1	TATACTCCCTCCGTCTCAGGATAT	24	gi414864194	+	293635822	293636165	attccctgtgtcttgctctagattacatgcgcttggtcggttgtctattgaaggaaagatgttttaatggctagacatgagagttatttgagccttggaggtagattggtgcttatcaactctagattgagtaatctaatggtttatgaTATACTCCCTCCGTCTCAGGATATaagacgtaatcactttttattcttgtcccACAATATAAGACGTGCTCTCTctatgcatacgtatatcgatgcagtggtatagagacaattaaatgcatttttttggtctttgaaccagatgtggttacgccttatatactgggacggagggagtattcaataaaaaatgta	0						5'	New	gp4a	......(((((((......))).))))...(((..(((.(((..(((((((((........)))))))))...)))...((((((...(((((((............)).)))))..)))))).)))..)))......((..(((((...((((((((((((((((((.(((((((.(((((((((.......((((((........)))))).((((..(((((((((.(((((((....)))).)))))))))))).........))))...((((((......)))))).))))))))).))))))).))))))))))))))))))...)))))..))...	203	38.1	-110.6	0.8	0	0	0	1.5	0	0	0	1.27624	low
	343	409	PC-3p-1817138_1	ACAATATAAGACGTGCTCTCT	21	gi414864194	+	293635822	293636165	attccctgtgtcttgctctagattacatgcgcttggtcggttgtctattgaaggaaagatgttttaatggctagacatgagagttatttgagccttggaggtagattggtgcttatcaactctagattgagtaatctaatggtttatgaTATACTCCCTCCGTCTCAGGATATaagacgtaatcactttttattcttgtcccACAATATAAGACGTGCTCTCTctatgcatacgtatatcgatgcagtggtatagagacaattaaatgcatttttttggtctttgaaccagatgtggttacgccttatatactgggacggagggagtattcaataaaaaatgta	0						3'	New	gp4a	......(((((((......))).))))...(((..(((.(((..(((((((((........)))))))))...)))...((((((...(((((((............)).)))))..)))))).)))..)))......((..(((((...((((((((((((((((((.(((((((.(((((((((.......((((((........)))))).((((..(((((((((.(((((((....)))).)))))))))))).........))))...((((((......)))))).))))))))).))))))).))))))))))))))))))...)))))..))...	203	38.1	-110.6	0.8	0	1	0	0	0	0.985844	0	0	low
	344	408	PC-5p-2102401_1	TATACTCCCTCCGTCTCAGGATAT	24	gi414864194	+	233444121	233444333	tatgtgttatacaattactaTATACTCCCTCCGTCTCAGGATATaaggcgtaaccactttttattcttgacctacaatataagacgtgctctctctatgcatacgtatatcgatacagtggtatagagacaattaaatgcatttcttggtctttgaaccagaggtggttacgccttatatactgggacggagggagtagtatttatgcaccaa	0						5'	New	gp4a	...(((.((((....((((....((((((((((((((((.(((((((((((((((((((((..(((..((((........((((..(((..(((((((((.(((((((....)))).)))))))))))).........)))..))))))))...)))..))))))))))))))))))))).))))))))))))))))))))..)))))))...	207	38.5	-96.5	1.2	0	0	0	1.5	0	0	0	1.27624	low
	345	410	PC-5p-757818_1	CAAGTCGGCTTTTTGGC	17	gi408832077	-	164990401	164990615	CAAATCGGCTTTTTGGCacggcacccgtataagggggtgtttggtttagagggactaatttttagtccctctattttataccattttagtacctaaattaccaaatatagaaactaaaactctattttagttTCCATATTTAGTAATTTAGGAACTaaaatagaataaaattgatgggactaaagattagtccctaaaaccaaacacgccctaac	0						5'	New	gp4a	....((((((....))).)))..........((((.(((((((((((..((((((((((((((((((((((.(((((((...((((((((.((((((((((.((((((.((((((((((.....)))))))))).)))))).)))))))))).))))))))...))))))).)).)))))))))))))))))))).))))))))))).))))...	17	33.5	-101.5	1.4	1	0	0	0	0.948759	0	0	0	low
	345	411	PC-3p-1760317_1	TCCATATTTAGTAATTTAGGAACT	24	gi408832077	-	164990401	164990615	CAAATCGGCTTTTTGGCacggcacccgtataagggggtgtttggtttagagggactaatttttagtccctctattttataccattttagtacctaaattaccaaatatagaaactaaaactctattttagttTCCATATTTAGTAATTTAGGAACTaaaatagaataaaattgatgggactaaagattagtccctaaaaccaaacacgccctaac	0						3'	New	gp4a	....((((((....))).)))..........((((.(((((((((((..((((((((((((((((((((((.(((((((...((((((((.((((((((((.((((((.((((((((((.....)))))))))).)))))).)))))))))).))))))))...))))))).)).)))))))))))))))))))).))))))))))).))))...	17	33.5	-101.5	1.4	0.5	0	0	0.5	0.474379	0	0	0.425413	low
	346	411	PC-3p-1760317_1	TCCATATTTAGTAATTTAGGAACT	24	gi414864194	+	187668261	187668445	acagggggtgtttggtttagagggactaatttttagtccctctattttataccattttagtacctaaattaccaaatatagaaactaaaactctattttagttTCCATATTTAGTAATTTAGGAACTaaaatagaataaaattgatgggactaaagattagtccctaaaaccaaacacccccaca	0						3'	New	gp4a	...(((((((((((((((..((((((((((((((((((((((.(((((((...((((((((.((((((((((.((((((.((((((((((.....)))))))))).)))))).)))))))))).))))))))...))))))).)).)))))))))))))))))))).)))))))))))))))...	179	30.8	-101.3	1.8	0.5	0	0	0.5	0.474379	0	0	0.425413	low
	347	412	PC-5p-182876_8	TTGAGAGGGATTGGAGGGGTT	21	gi408832077	-	99429898	99430033	ctaagggcttgttcggtttgaaggggtTTGAGAGGGATTGGAGGGGATtaaatcccctcctatttaaatttgtatagaagggGATTTAATCCACTCCAATCCCCCTcaatccagccctaaccgaacaagccctaag	0						5'	New	gp4a	...(((((((((((((((....((((((((((.((((((((((.((((((((((((((.((((..........)))).)))))))))))))).)))))))))).)))))....))))))))))))))))))))...	130	46.3	-85.7	1.4	0	1.5	1	2.5	0	1.47877	1.24228	2.12707	low
	347	413	PC-3p-1206444_1	GATTTAATCCACTCCAATCCCCCT	24	gi408832077	-	99429898	99430033	ctaagggcttgttcggtttgaaggggtTTGAGAGGGATTGGAGGGGATtaaatcccctcctatttaaatttgtatagaagggGATTTAATCCACTCCAATCCCCCTcaatccagccctaaccgaacaagccctaag	0						3'	New	gp4a	...(((((((((((((((....((((((((((.((((((((((.((((((((((((((.((((..........)))).)))))))))))))).)))))))))).)))))....))))))))))))))))))))...	130	46.3	-85.7	1.4	1	0	0	0	0.948759	0	0	0	low
	348	412	PC-5p-182876_8	TTGAGAGGGATTGGAGGGGTT	21	gi414883281	+	116377035	116377138	ttaggtgtggaTTGAGAGGGATTGGAGGGGTTtaaatctcctcctatacaaatttttataggagaggatttaatcccctccaatccccctcaatccacttcaaa	0						5'	New	gp4a	...(..((((((((((.(((((((((((((.(((((((..((((((((........))))))))..))))))).))))))))))))).))))))))))..)...	98	41.3	-67	1.6	0	1.5	1	2.5	0	1.47877	1.24228	2.12707	low
	349	414	PC-5p-869380_1	AGGGCTTGTTTGGGACAAAAGG	22	gi414883281	+	120766711	120766882	caaacagactcttagcctcatgAGGGCTTGTTTGGGACAAAAGGtaatggaagggattgagcggactataatccctcactattcaaaattaAGTAGTAGAGGATTCTAGGCCCCTcaatccactccattacctttgatcccaaacaagccttgacgtgtgtgagtgtgtgac	0						5'	New	gp4a	...(((.((((...((.(((...((((((((((((((..((((((((((((..((((((((.((.(((.(((((((.((((((........)))))))).))))).))).)).))))))))..))))))))))))..))))))))))))))))).))....)))).)))...	166	44.8	-86.6	1.1	0.5	1	0	0	0.474379	0.985844	0	0	low
	349	415	PC-3p-1166392_1	AGTAGTAGAGGATTCTAGGCCCCT	24	gi414883281	+	120766711	120766882	caaacagactcttagcctcatgAGGGCTTGTTTGGGACAAAAGGtaatggaagggattgagcggactataatccctcactattcaaaattaAGTAGTAGAGGATTCTAGGCCCCTcaatccactccattacctttgatcccaaacaagccttgacgtgtgtgagtgtgtgac	0						3'	New	gp4a	...(((.((((...((.(((...((((((((((((((..((((((((((((..((((((((.((.(((.(((((((.((((((........)))))))).))))).))).)).))))))))..))))))))))))..))))))))))))))))).))....)))).)))...	166	44.8	-86.6	1.1	0	0	0	1	0	0	0	0.850827	low
	350	414	PC-5p-869380_1	AGGGCTTGTTTGGGACAAAAGG	22	gi408831499	-	109176215	109176387	tcccatgtctagtcttatctttAGGGCTTGTTTGGGACAAAAGGtaatgaaagggattgaggggactataatctctcactattcaaaattaagtagtaggggattctatccccctcaatccactccattacctttgatcccaaacaagcccttagtgtgataagggcatgtac	0						5'	New	gp4a	...((((((....((((((...(((((((((((((((..((((((((((....(((((((((((..((.((((((..((((((........))))))..)))))).))..)))))))))))....))))))))))..)))))))))))))))......))))))))))))...	167	41.6	-88.9	1.2	0.5	1	0	0	0.474379	0.985844	0	0	low
	351	416	PC-5p-603137_2	ATGAAGGGAATTGAGGGGGCT	21	gi414883281	+	119139463	119139695	ctgcttaaggcttgtttgggagcaagtggaATGAAGGGAATTGAGGGGGCTagaatccctcactatttaaaattgaatagtaggggattctagtctcttcaatcccctccattacccttactcccaaacaagcccttaggggctgcttggaagggtggttttggaccaaagaccgttgtaaatcacgagtctgggaaataatatgaatATATGATGTAATCACTAATCTGTAG	0						5'	New	gp4a	...(((((((((((((((((((.(((.((((((.((((.((((((((((((((((((((..((((((((....))))))))..)))))))))))))))))))).)))).)))).))))).)))))))))))))).)))))..((((..(((..(((((((.....((..(((((((........))).)))).)).....((((....)))).....)))))))..)))))))	137	42.9	-105.3	1.1	0	2	0	0.5	0	1.97169	0	0.425413	low
	351	417	PC-3p-2699905_1	ATATGATGTAATCACTAATCTGTAG	25	gi414883281	+	119139463	119139695	ctgcttaaggcttgtttgggagcaagtggaATGAAGGGAATTGAGGGGGCTagaatccctcactatttaaaattgaatagtaggggattctagtctcttcaatcccctccattacccttactcccaaacaagcccttaggggctgcttggaagggtggttttggaccaaagaccgttgtaaatcacgagtctgggaaataatatgaatATATGATGTAATCACTAATCTGTAG	0						3'	New	gp4a	...(((((((((((((((((((.(((.((((((.((((.((((((((((((((((((((..((((((((....))))))))..)))))))))))))))))))).)))).)))).))))).)))))))))))))).)))))..((((..(((..(((((((.....((..(((((((........))).)))).)).....((((....)))).....)))))))..)))))))	137	42.9	-105.3	1.1	0	1	0	0	0	0.985844	0	0	low
	352	416	PC-5p-603137_2	ATGAAGGGAATTGAGGGGGCT	21	gi408831499	-	130922221	130922342	gttgtttgggagcaagtggaATGAAGGGGATTGAGGGGGCTagaatctctcactatttaaaattgaatagtggggaattctagcctctttaatcctctctattacccttactcccaaataag	0						5'	New	gp4a	.(((((((((((.(((.(((((..((((((((((((((((((((((..(((((((((((....)))))))))))..))))))))))))))))))))))..))).))))).))))))))))).	120	41	-73.1	1.5	0	2	0	0.5	0	1.97169	0	0.425413	low
	353	418	PC-5p-1810879_1	AATACAACAGCTATTTTCGTCGGC	24	gi408832102	+	9483116	9483295	ggaggccgacgaaAATACAACAGCTATTTTCGTCGGCcaaagaggcccatgaaaatagctgctgtagctgctgtattttcgtcggccacagaggcccacgaaaatggctgttgtattttcgtcggcccaagaggcccacgtaaatagcctgtgtatTTTCGTCGGCCTTGGACAAACCGA	0						5'	New	gp4a	((.((((((((((((((((((((((((((((((.((((.....((((.(((((((((((.((....)).)))))..)))))).)))).....)))).))))))))))))))))))))))))))))))...((((((.(((.(((((.......))))).))).)))))).......))..	124	51.1	-98.1	1.1	0.5	0	0	0	0.474379	0	0	0	low
	353	419	PC-3p-1561707_1	TTTCGTCGGCCTTGGACAAACCGA	24	gi408832102	+	9483116	9483295	ggaggccgacgaaAATACAACAGCTATTTTCGTCGGCcaaagaggcccatgaaaatagctgctgtagctgctgtattttcgtcggccacagaggcccacgaaaatggctgttgtattttcgtcggcccaagaggcccacgtaaatagcctgtgtatTTTCGTCGGCCTTGGACAAACCGA	0						3'	New	gp4a	((.((((((((((((((((((((((((((((((.((((.....((((.(((((((((((.((....)).)))))..)))))).)))).....)))).))))))))))))))))))))))))))))))...((((((.(((.(((((.......))))).))).)))))).......))..	124	51.1	-98.1	1.1	1	0	0	0	0.948759	0	0	0	low
	354	418	PC-5p-1810879_1	AATACAACAGCTATTTTCGTCGGC	24	gi414864194	+	290854377	290854497	gtaggccgacgaaAATACAACAGCTATTTTCGTCGGCcaacgaggcccacgaaaatagctgctgtattttcgtcggccaacgaggcccacgaaaatagctgctgtattttcgtcggccaac	0						5'	New	gp4a	((.((((((((((((((((.(((((((((((((.((((.....)))).))))))))))))).)))))))))))))))).))..((((.(((((((((.(....)))))))))).))))...	81	51.2	-77	1.2	0.5	0	0	0	0.474379	0	0	0	low
	355	420	PC-5p-318830_3	ATTTGGAGGGGATCCCGGGGA	21	gi414875515	+	37097397	37097524	caatgatttggtgatcaaggATTTGGAGGGGATCCCGGGGAagaaaccccttgctattcaaaatatggaatagcaaggggttTCCTCCCCTTGGGATCCCCTTCaaatccctggtcagcaaatcagcc	0						5'	New	gp4a	...(((((((.((((((.(((((((((((((((((((((((.(((((((((((((((((........))))))))))))))))).)))))..)))))))))))))))))).)))))).)))))))...	122	49.2	-94	1.5	0	0	0	1.5	0	0	0	1.27624	low
	355	421	PC-3p-2250686_1	TCCTCCCCTTGGGATCCTCTTC	22	gi414875515	+	37097397	37097524	caatgatttggtgatcaaggATTTGGAGGGGATCCCGGGGAagaaaccccttgctattcaaaatatggaatagcaaggggttTCCTCCCCTTGGGATCCCCTTCaaatccctggtcagcaaatcagcc	0						3'	New	gp4a	...(((((((.((((((.(((((((((((((((((((((((.(((((((((((((((((........))))))))))))))))).)))))..)))))))))))))))))).)))))).)))))))...	122	49.2	-94	1.5	0	0	1	1	0	0	1.24228	0.850827	low
	356	420	PC-5p-318830_3	ATTTGGAGGGGATCCCGGGGA	21	gi414875515	+	197284565	197284660	aggATTTGGAGGGGATCCTGGGGAtcggaggaaaccctttgctatataaaattgaatagcaaggggtttcctccccatgaattcccttcaagtaac	0						5'	New	gp4a	...((((((((((((((.((((((.....((((((((((((((((..........)))))))))))))))))))))).)).))))))))))))...	90	45.8	-52.3	1.2	0	0	0	1.5	0	0	0	1.27624	low
	357	422	PC-5p-258319_5	AAACCACCTGATTCATTAGATCGT	24	gi414584696	-	1101574	1101825	gagagcaacgactgctatgcaagcagtctttttttgcaagcgtgcaagcAAACCACCTGATTCATTAGATCATgatccaaccgtaggtcacatttaacacttaaacccttccaccaccagctcaatattttttataaaaaaactcctaacaaactatggttgtaTCTGTGTTTGGATCGTAATCTAATggaccagatggtttgcttgcacgcttgcaaataaggactgcttgcatagcagtcattgactgaa	0						5'	New	gp4a	...(((((.((((((((((((((((((((((.(((((((((((((((((((((((.(((.((((((((((.(((((((((.(..((((.(((.......................((((.....................................)))))))))))..).))))))))).)))))))))).))).))))))))))))))))))))))).)))))))))))))))))))))).))).))...	246	40.5	-121.274	1.2	2	1	0	3	1.89752	0.985844	0	2.55248	low
	357	423	PC-3p-2203644_1	TCTGTGTTTGGATCGTAATCTAAT	24	gi414584696	-	1101574	1101825	gagagcaacgactgctatgcaagcagtctttttttgcaagcgtgcaagcAAACCACCTGATTCATTAGATCATgatccaaccgtaggtcacatttaacacttaaacccttccaccaccagctcaatattttttataaaaaaactcctaacaaactatggttgtaTCTGTGTTTGGATCGTAATCTAATggaccagatggtttgcttgcacgcttgcaaataaggactgcttgcatagcagtcattgactgaa	0						3'	New	gp4a	...(((((.((((((((((((((((((((((.(((((((((((((((((((((((.(((.((((((((((.(((((((((.(..((((.(((.......................((((.....................................)))))))))))..).))))))))).)))))))))).))).))))))))))))))))))))))).)))))))))))))))))))))).))).))...	246	40.5	-121.274	1.2	0	0	0	0.5	0	0	0	0.425413	low
	358	423	PC-3p-2203644_1	TCTGTGTTTGGATCGTAATCTAAT	24	gi414883281	+	156511644	156511890	cacggcaacgattgctacgcaagcagtccttctttacaagcatgcaaacaaaccatctagcccattagatcgtgatccaaccataggtcattttaacatttaaacccttctactaccagctcaataatctttataaaaaaaccctaacaaaccatggttgTCTGTGTTTGGATCGTAATCTAATgtaccaaatggtttgcttgcacgcatgcaaagaaggactgcttgcatagcaatcgttgcccaa	0						3'	New	gp4a	...((((((((((((((.(((((((((((((((((.((.((.(((((.((((((((......((((((((..((((((((.((((((.((........................((((....................................)))))))))))).))))))))..))))))))......)))))))).))))).)).)).))))))))))))))))).))))))))))))))...	241	40.9	-106.204	1.1	0	0	0	0.5	0	0	0	0.425413	low
	359	424	PC-5p-2719127_1	AATCAAACGATCTGGTGCATCCGA	24	gi414584696	+	198584570	198584820	attgatggatatacaaatatcctatgcaatcacttatcctggtgcaagcatgcAATCAAACGATCTGGTGCATCCGAtctagatctaatgatgactgttattttatatttaaccccttccacttaaaacatagtacctattttacttttaaccccttccatatgaaACCGTTGGATCTAGATTGGATGCTctggatagtttgattgcacgcttgcaccaaaatgagtgattgcacaggatatgtcctctag	0						5'	New	gp4a	...((.((((......(((((((.(((((((((((((..((((((((((.(((((((((((.(((..(.(((((((((((((((((((((...(((((..(((((..................))))).))))).....................(((.....)))..))))))))))))))))))))).)..))).))))))))))).))))))))))..))))))))))))).)))))))))))))...	245	37.8	-112.2	1.2	0	0	0	1	0	0	0	0.850827	low
	359	425	PC-3p-118921_16	ACCGTTGGATCTAGATTGGATGCT	24	gi414584696	+	198584570	198584820	attgatggatatacaaatatcctatgcaatcacttatcctggtgcaagcatgcAATCAAACGATCTGGTGCATCCGAtctagatctaatgatgactgttattttatatttaaccccttccacttaaaacatagtacctattttacttttaaccccttccatatgaaACCGTTGGATCTAGATTGGATGCTctggatagtttgattgcacgcttgcaccaaaatgagtgattgcacaggatatgtcctctag	0						3'	New	gp4a	...((.((((......(((((((.(((((((((((((..((((((((((.(((((((((((.(((..(.(((((((((((((((((((((...(((((..(((((..................))))).))))).....................(((.....)))..))))))))))))))))))))).)..))).))))))))))).))))))))))..))))))))))))).)))))))))))))...	245	37.8	-112.2	1.2	5.5	0.5	0.5	2	5.21817	0.492922	0.621139	1.70165	low
	360	425	PC-3p-118921_16	ACCGTTGGATCTAGATTGGATGCT	24	gi414875515	+	148215813	148216057	tgtggggaaaatatcctatgcaatcacttatcctggtgcaagcatgcaatcaagcgatctggtgcatccgatatagatctaatgatgactgttattttatatttaaccccttccatctaaaacatagtacctattttacttttaaccccttccatatgaaACCGTTGGATCTAGATTGGATGCTctggatagtttgattgcacgcttgcaccaaaatgagtgattgcacaggatatgtcctctta	0						3'	New	gp4a	...(((((..(((((((.(((((((((((((..((((((((((.(((((((((((.(((..(.(((((((((.(((((((((((......((((.........))))..................((((.......))))......................))))))))))).))))))))).)..))).))))))))))).))))))))))..))))))))))))).))))))).)))))...	239	38.8	-109.2	1.1	5.5	0.5	0.5	2	5.21817	0.492922	0.621139	1.70165	low
	361	426	PC-5p-1445931_1	ATATTCGACATCTGTCAGACAAGC	24	gi414584696	-	23180522	23180628	aagcttATATTCGACGTCTGTCAGACAAGCcgtcggatatatgctgatggccatcgaACATAAGCTTATGTCTGACGGCCTtgtagaaagccgtcggatataagaga	0						5'	New	gp4a	...(((((((((((((.((.((..(((((((((((((((((.(((.(((.........))).))).)))))))))))).))))).)).)).)))))))))))))...	101	45.8	-51.1	1	1	0	0	0	0.948759	0	0	0	low
	361	427	PC-3p-641866_2	ACATAAGCTTACGTCTGACGGCCT	24	gi414584696	-	23180522	23180628	aagcttATATTCGACGTCTGTCAGACAAGCcgtcggatatatgctgatggccatcgaACATAAGCTTATGTCTGACGGCCTtgtagaaagccgtcggatataagaga	0						3'	New	gp4a	...(((((((((((((.((.((..(((((((((((((((((.(((.(((.........))).))).)))))))))))).))))).)).)).)))))))))))))...	101	45.8	-51.1	1	3.5	0.5	0	0	3.32066	0.492922	0	0	low
	362	427	PC-3p-641866_2	ACATAAGCTTACGTCTGACGGCCT	24	gi414883281	-	91639121	91639292	aaacaccttatctccgacggctaaggactcgaccgtcggacgtaaggttatgtccgatggctacgctgacagccgtcagacataaggctctatttccgagagccagaggtggccgtcggACATAAGCTTACGTCCGACGGCCTcgtaggcagccgtcggagataaagtgacc	0						3'	New	gp4a	...(((.(((((((((((((((.....(((((((((((((((((((.(((((((((((((((((.(((((....)))))......((((((.......))))))....))))))))))))))))).))))))))))))))..))).))..))))))))))))))).)))...	166	56.4	-110.9	1.1	3.5	0.5	0	0	3.32066	0.492922	0	0	low
	363	428	PC-5p-1494510_1	GTCTCTTGTGACACTCGGCAA	21	gi408832077	+	38589762	38589906	cctggcggtttctttgccgagtGTCTCTTGTGACACTCGGCAAagaagtattctttaccgagtgctgcctggaaggcactcggcaaagctaccgtctccgtcacccggcgccgtaacggccACTTTTCTTTGTCGAGTGCTCTCT	0						5'	New	gp4a	((.(((...((((((((((((((((......))))))))))))))))((((((......)))))).))).))..((((((((((((((.........(((.....))).((((...)))).......))))))))))))))....	38	55.9	-69.6	0.9	1	0	0	0	0.948759	0	0	0	low
	363	429	PC-3p-1185820_1	ACTTTTCTTTGTCGAGTGCTCTCT	24	gi408832077	+	38589762	38589906	cctggcggtttctttgccgagtGTCTCTTGTGACACTCGGCAAagaagtattctttaccgagtgctgcctggaaggcactcggcaaagctaccgtctccgtcacccggcgccgtaacggccACTTTTCTTTGTCGAGTGCTCTCT	0						3'	New	gp4a	((.(((...((((((((((((((((......))))))))))))))))((((((......)))))).))).))..((((((((((((((.........(((.....))).((((...)))).......))))))))))))))....	38	55.9	-69.6	0.9	1	0	0	0	0.948759	0	0	0	low
	364	428	PC-5p-1494510_1	GTCTCTTGTGACACTCGGCAA	21	gi408831909	+	102675496	102675618	acacggggaccctctctggcggtttctttgccgagtGTCTCTTGTGACACTCGGCAAagaagtattctttaccgagtgctgcctggatggcactcggcaaagtaaccgtctccgtcaccggcg	0						5'	New	gp4a	...(((.(((.......(((((((.(((((((((((((((((.((..(((((((.((((((...)))))).)))))))..))..))).)))))))))))))).)))))))...))).)))...	117	56.9	-64.6	0.9	1	0	0	0	0.948759	0	0	0	low
	365	430	PC-5p-448097_2	TTGTTCGGTTACGTTTGGATC	21	gi408832077	+	204624828	204624963	aaccagttaggccTTGTTCGGTTACGTTTGGATCgaagtggattgagggggattaaatctctttctattcaattttgactggggagggatttaatcccctccaATCCAGACGCAACCGAATAAGgccttactgagc	0						5'	New	gp4a	...((((.(((((((((((((((.(((((((((.....((((.....(((((((((((((((..(((.(((....))).)))..)))))))))))))))))))))))))))).))))))))))))))).))))...	130	45.6	-79	1.3	1	0	0	3	0.948759	0	0	2.55248	low
	365	431	PC-3p-1314065_1	ATCCAGACGCAACCGAATAAG	21	gi408832077	+	204624828	204624963	aaccagttaggccTTGTTCGGTTACGTTTGGATCgaagtggattgagggggattaaatctctttctattcaattttgactggggagggatttaatcccctccaATCCAGACGCAACCGAATAAGgccttactgagc	0						3'	New	gp4a	...((((.(((((((((((((((.(((((((((.....((((.....(((((((((((((((..(((.(((....))).)))..)))))))))))))))))))))))))))).))))))))))))))).))))...	130	45.6	-79	1.3	1	2	0	0	0.948759	1.97169	0	0	low
	366	430	PC-5p-448097_2	TTGTTCGGTTACGTTTGGATC	21	gi414584696	-	41883155	41883289	gggtTTGTTCGGTTGCGTTTGGATCgaggagggttagagggtcgaggggattaaatctatccctagttaaaacttaatagaagatggtttagtcccgcttaatccctttcaattcaaacgtaaccgaataaggtc	0						5'	New	gp4a	(..(((((((((((((((((((((.(((.((((.......((..(((((((((((.(((((.(((............)))..)))))))))))))).))..))))))))).)))))))))))))))))))))..)	135	43	-53.3	0.9	1	0	0	3	0.948759	0	0	2.55248	low
	367	432	PC-5p-786118_1	CCAAGGGGATCCATGGGGGAG	21	gi408832102	+	90199021	90199154	tcaggctaatttggtggtaagggatcCCAAGGGGATCCATGGGGGAGaaatcactttgcaattcaattttgaataacaagGGAATTCCTCCCTCATGGATCCCCttgggatcccttagcaccaaatcagccctt	0						5'	New	gp4a	...((((.((((((((.((((((((((((((((((((((((((((((.(((..(((((..(((((....)))))..)))))..))).)))))))))))))))))))))))))))))).)))))))).))))...	128	47	-95.5	1.5	1	0.5	0	0	0.948759	0.492922	0	0	low
	367	433	PC-3p-2710053_1	AGAATTCCTCCCTCATGGATCCCC	24	gi408832102	+	90199021	90199154	tcaggctaatttggtggtaagggatcCCAAGGGGATCCATGGGGGAGaaatcactttgcaattcaattttgaataacaagGGAATTCCTCCCTCATGGATCCCCttgggatcccttagcaccaaatcagccctt	0						3'	New	gp4a	...((((.((((((((.((((((((((((((((((((((((((((((.(((..(((((..(((((....)))))..)))))..))).)))))))))))))))))))))))))))))).)))))))).))))...	128	47	-95.5	1.5	1	0	0	0	0.948759	0	0	0	low
	368	432	PC-5p-786118_1	CCAAGGGGATCCATGGGGGAG	21	gi408831491	+	111638880	111639029	aacactctaagggctgatttggtgctaagggatcCCAAGGGGATCCATGGGGGAGgaatccccttgttattcaaattgaattgcaaggggatttctccctcatggatccctttgggatcccttaccaccaaatcagccctaaagggtcca	0						5'	New	gp4a	...(((((.(((((((((((((((.(((((((((((((((((((((((((((((((((((((((((..((((.....))))..))))))))))))))))))))))))))))))))))))))))).)))))))))))))))..)))))...	144	49.3	-122.1	1.7	1	0.5	0	0	0.948759	0.492922	0	0	low
	369	434	PC-5p-481550_2	GTTTGTAGCCCCTCTCACAAAAAG	24	gi414875515	-	97426190	97426394	tcttggaaaaaaaattgggtgcagccggctgcaaaccagaatGTTTGCAGCCCCTCTCACAAAAAGgagaatagaccccacctgcagttctatcaggtaacgttttAATTGTGTTGTTGCACCTGCAGGTggggtctatcctcctttttgtgagggactgcaaacattcaagtttacagctggctgcactcaattttttccgtat	0						5'	New	gp4a	...((((..((((((((((((((((((((((.((((..((((((((((((..((.((((((((((((((.(((((((((((((((((.........((((((............))))))..))))))))))))))))).)))))))))))))))).))))))))))))..)))).))))))))))))))))))))))))))...	199	45.4	-127.2	1.4	1	0	1	1	0.948759	0	1.24228	0.850827	low
	369	435	PC-3p-602978_2	AATTGTGTTGTTGCACCTGCAGGT	24	gi414875515	-	97426190	97426394	tcttggaaaaaaaattgggtgcagccggctgcaaaccagaatGTTTGCAGCCCCTCTCACAAAAAGgagaatagaccccacctgcagttctatcaggtaacgttttAATTGTGTTGTTGCACCTGCAGGTggggtctatcctcctttttgtgagggactgcaaacattcaagtttacagctggctgcactcaattttttccgtat	0						3'	New	gp4a	...((((..((((((((((((((((((((((.((((..((((((((((((..((.((((((((((((((.(((((((((((((((((.........((((((............))))))..))))))))))))))))).)))))))))))))))).))))))))))))..)))).))))))))))))))))))))))))))...	199	45.4	-127.2	1.4	1	1	0	0	0.948759	0.985844	0	0	low
	370	434	PC-5p-481550_2	GTTTGTAGCCCCTCTCACAAAAAG	24	gi408831909	+	102468454	102468668	gtagtacggaaaaaaattaggtgtagcctactgaaaatcagaatGTTTGTAGCCCCTCTCACAAAAAGgaggatagatcccacctgcagtctatcaggtaacgttttaattatgttgttgcatctgcaggtgagacttatcctcctttttgtgagagactacaaatattcaagtttacagtcagctatactcaattttttttcttggagtacatg	0						5'	New	gp4a	...(((((((((((((((..(((((((..((((.((((..((((((((((((...((((((((((((((((((((..((.(((((((((........((((((............))))))..))))))))).))..)))))))))))))))))))).))))))))))))..)))).))))..)))))))..))))))))))).....))))...	209	37.7	-100.7	1.2	1	0	1	1	0.948759	0	1.24228	0.850827	low
	371	436	PC-5p-51193_56	TTGGAGGGGATTGAAGAGGAT	21	gi408832102	+	220679367	220679505	ccttagggcttgttcggttgctaggggaTTGGAGGGGATTGAAGAGGATtaaatcccctcctattcaattttgcataggaggggatttaatccccttcaatccccctcaaaCCACTAGTAACCGAACATGGCcttaaag	0						5'	New	gp4a	..((((((((((((((((((((((.((.(((..(((((((((((.(((((((((((((((((((.((....)).))))))))))))))))))).)))))))))))..))).)).)))))))))))))).))))))))..	135	46.8	-96.4	1.5	0	0	14.5	15.5	0	0	18.013	13.1878	middle
	371	437	PC-3p-293480_4	CCACTAGTAACCGAACATGGC	21	gi408832102	+	220679367	220679505	ccttagggcttgttcggttgctaggggaTTGGAGGGGATTGAAGAGGATtaaatcccctcctattcaattttgcataggaggggatttaatccccttcaatccccctcaaaCCACTAGTAACCGAACATGGCcttaaag	0						3'	New	gp4a	..((((((((((((((((((((((.((.(((..(((((((((((.(((((((((((((((((((.((....)).))))))))))))))))))).)))))))))))..))).)).)))))))))))))).))))))))..	135	46.8	-96.4	1.5	0	0.5	2	9	0	0.492922	2.48455	7.65744	low
	372	436	PC-5p-51193_56	TTGGAGGGGATTGAAGAGGAT	21	gi408831909	+	82758455	82758591	tcgcctgagagcgtgttcggatgcaaggcgaTTGGAGGGGATTGAAGAGGATtaaatcccctgctattcaaatatgactagaaagagatttaaactcctttaatcccctcaatccacttcgaaccgaactcaggggt	0						5'	New	gp4a	...((((((..((.((((((.....((..((((.(((((((((((((..(.(((((((.....(((.(((....))).))).....))))))).)..)))))))))))))))))..))))))))))..))))))...	131	46	-55.3	0.9	0	0	14.5	15.5	0	0	18.013	13.1878	middle
	373	438	PC-5p-1095130_1	CTAACGTCTCTAGTTGTTTGGTAT	24	gi414875515	+	194170208	194170475	aagtagagaacatatctaatgcacatgaaagattgatacacatggtgcatatattaaatcatcaccactcattttagatCTAACGTCTCTAGTTGTTTGGTATattttgctaaggacaccctccaacgtggtggtgtgtagtggtggaaggtgttatttgtaaattgaatgATCAACTAGAGACATTAGATTTAAaatgagtgatggtgaattaatatgtgcaccatgtgcaccaatcctccatgtgcaccagatatgtcctctaata	0						5'	New	gp4a	...(((((.((((((((..((((((((...(((((...(((((((((((((((((((.((((((.((((((((((((((((((.(((((((((((.........(((..(((...((((((.((.....)).)).))))..)))..)))...(((((((.......)))))))))))))))))).)))))))))))))))))).)))))).)))))))))))))))))))...)))))...))))))))..)))))))).)))))...	262	36.6	-131.9	1.3	0.5	0	0	1	0.474379	0	0	0.850827	low
	373	439	PC-3p-2636644_1	ATCAACTAGAGACATTAGATTTAA	24	gi414875515	+	194170208	194170475	aagtagagaacatatctaatgcacatgaaagattgatacacatggtgcatatattaaatcatcaccactcattttagatCTAACGTCTCTAGTTGTTTGGTATattttgctaaggacaccctccaacgtggtggtgtgtagtggtggaaggtgttatttgtaaattgaatgATCAACTAGAGACATTAGATTTAAaatgagtgatggtgaattaatatgtgcaccatgtgcaccaatcctccatgtgcaccagatatgtcctctaata	0						3'	New	gp4a	...(((((.((((((((..((((((((...(((((...(((((((((((((((((((.((((((.((((((((((((((((((.(((((((((((.........(((..(((...((((((.((.....)).)).))))..)))..)))...(((((((.......)))))))))))))))))).)))))))))))))))))).)))))).)))))))))))))))))))...)))))...))))))))..)))))))).)))))...	262	36.6	-131.9	1.3	0	0.5	0	0.5	0	0.492922	0	0.425413	low
	374	439	PC-3p-2636644_1	ATCAACTAGAGACATTAGATTTAA	24	gi414883281	+	136027390	136027653	gaagagaacatatctaatgcacatggaagattggtgtacatgatgcacatattaaatcatcaccactaattttagatctaacgtctctagttgtttggtatattttgctaaggacaccctccaacgtggtggtgtgtaatggtggaaggtgttatttgtaaattgaatgATCAACTAGAGACATTAGATTTAAaatgagtgatggtgatttaatatgtgcaccatgtgcaccaatcctccatgtgcaccagatatgtcctcata	0						3'	New	gp4a	...(((.((((((((..((((((((((.((((((((((((((.(((((((((((((((((((.((((.(((((((((((((.(((((((((((..........(((((....((((((.((((.(((...........))).)))).))))))....))))).........))))))))))).))))))))))))).)))).))))))))))))))))))).)))))))))))))).))))))))))..)))))))).)))...	258	37.1	-141.1	1.4	0	0.5	0	0.5	0	0.492922	0	0.425413	low
	375	440	PC-5p-485473_3	ATAAACCCGGAGAGGATTGGAGGG	24	gi408831491	+	133812772	133813010	ctaagggctagtttgggagctATAAACCCGGAGAGGATTGGAGGGgctnnnnnnnnnnnnnnnnnnnnnnnnnnnnnnnnnnnnnnnnnnnnnnnnnnnnnnnnnnnnnnnnnnnnnnnnnnnnnnnnnnnnnnnnnnnnnnnnnnnntaaattcccatccttattcaaaattgaataagaaggggaatttagcccctccAATCCTCTCCGGGTTTATAGCTCCcaaactagccctaaa	0						5'	New	gp4a	...(((((((((((((((((((((((((((((((((((((((((((((..........................................................................................................(((...((((((((....))))))))..)))(...).)))))))))))))))))))))))))))))))))))))))))))))...	233	26.4	-103.3	1.6	1	0	0.5	0.5	0.948759	0	0.621139	0.425413	low
	375	441	PC-3p-831063_1	AATCCTCTCCGGGTTTATAGCTCC	24	gi408831491	+	133812772	133813010	ctaagggctagtttgggagctATAAACCCGGAGAGGATTGGAGGGgctnnnnnnnnnnnnnnnnnnnnnnnnnnnnnnnnnnnnnnnnnnnnnnnnnnnnnnnnnnnnnnnnnnnnnnnnnnnnnnnnnnnnnnnnnnnnnnnnnnnntaaattcccatccttattcaaaattgaataagaaggggaatttagcccctccAATCCTCTCCGGGTTTATAGCTCCcaaactagccctaaa	0						3'	New	gp4a	...(((((((((((((((((((((((((((((((((((((((((((((..........................................................................................................(((...((((((((....))))))))..)))(...).)))))))))))))))))))))))))))))))))))))))))))))...	233	26.4	-103.3	1.6	0	1	1	0	0	0.985844	1.24228	0	low
	376	440	PC-5p-485473_3	ATAAACCCGGAGAGGATTGGAGGG	24	gi414875515	+	150050461	150050604	agtcttagggctagtttgggagctATAAACCCGGAGAGGATTGGAGGGgctaaattccccttcttattcaattttgaataaggatggtaatttagcccctccaatcctctccggatttatagctcccaaactagcccttagttg	0						5'	New	gp4a	...((.(((((((((((((((((((((((.((((((((((((((((((((((((((.((.((((((((((....)))))))))).)).)))))))))))))))))))))))))).))))))))))))))))))))))).))...	138	44.4	-111.2	1.7	1	0	0.5	0.5	0.948759	0	0.621139	0.425413	low
	377	442	PC-5p-2507035_1	AGGATGTTTGTAGCCCCTCACA	22	gi408831499	-	128088769	128088953	attggaaaaaaattgctacagcccggctgcaagccAGGATGTTTGCAGCCCCTCACAaaaagaatgatagatcccacctgcaggtctaccagataacgttttaattgtattaggtctatcctttttTTTGTAAGGGGCTGCAAACATCCTgttttgcagccgggctgaagcaatttttttcctaa	0						5'	New	gp4a	...((((((((((((((.((((((((((((((..(((((((((((((((((((.((((((((((.((((((((..(((....)))..........(((.......)))....)))))))).)))))))))).)))))))))))))))))))..)))))))))))))).))))))))))))))...	179	42.7	-113.9	1.4	0	0	0	0.5	0	0	0	0.425413	low
	377	443	PC-3p-2691772_1	GTTGTAAGGGGCTGCAAACATCCT	24	gi408831499	-	128088769	128088953	attggaaaaaaattgctacagcccggctgcaagccAGGATGTTTGCAGCCCCTCACAaaaagaatgatagatcccacctgcaggtctaccagataacgttttaattgtattaggtctatcctttttTTTGTAAGGGGCTGCAAACATCCTgttttgcagccgggctgaagcaatttttttcctaa	0						3'	New	gp4a	...((((((((((((((.((((((((((((((..(((((((((((((((((((.((((((((((.((((((((..(((....)))..........(((.......)))....)))))))).)))))))))).)))))))))))))))))))..)))))))))))))).))))))))))))))...	179	42.7	-113.9	1.4	1	0	0	0	0.948759	0	0	0	low
	378	442	PC-5p-2507035_1	AGGATGTTTGTAGCCCCTCACA	22	gi408831499	+	139888007	139888204	agtaaaaaaatttggtgcaaccggctgcaaagcAGGATGTTTATAGCCCCTCACAtaaaaaaaggattgaccccatctgcagcagcaataacacaactaaaacgttatttggtggacctgcaggtgaggtcaatctccttttttgtgagggactgcaaacatcctggtttgcagccggctgcaccaaatttttttcca	0						5'	New	gp4a	...((((((((((((((((.(((((((((((.((((((((((..((.((((((((.(((((..(((((((((.(((((((((((.(((((((...........)))).))).))...))))))))).)))))))))..))))))))))))).))..)))))))))).))))))))))).))))))))))))))))...	192	43.9	-113.4	1.3	0	0	0	0.5	0	0	0	0.425413	low
	379	444	PC-5p-655381_2	AGAGCTCTCCATAAAACGACTCCT	24	gi414875515	+	155453892	155454149	AGAGCTCTCCATAAAACGACTCCTcaaaatcagttttaagggacatctaaataataagtgggggtaaattttaatcctttctccaacagatcccttaaagcagcagtttgtttctggggagcccaaaaaacccctcatttgtagctACAAATGAGGGAGTTTTAAGGGCTatgaaaaagttgggggcgctttaggggaactgttggagacatgtttttgtgtttttccccaaaaaatagatttaggggagacttctgg	0						5'	New	gp4a	(((..(((((..........((((.((((....)))).))))...(((((((......(((((..((((..........((((((((((.(((((((((((.((......((((.....(((((..((((((((((((((((....))))))))))).)))))..)))))..)))).........))))))))))))).))))))))))...........))))..)))))........))))))))))))..)))..	256	40.7	-97.5	0.9	0	0	0	2	0	0	0	1.70165	low
	379	445	PC-3p-233239_5	ACAAATGAGGGAGTTTTAAGGGCT	24	gi414875515	+	155453892	155454149	AGAGCTCTCCATAAAACGACTCCTcaaaatcagttttaagggacatctaaataataagtgggggtaaattttaatcctttctccaacagatcccttaaagcagcagtttgtttctggggagcccaaaaaacccctcatttgtagctACAAATGAGGGAGTTTTAAGGGCTatgaaaaagttgggggcgctttaggggaactgttggagacatgtttttgtgtttttccccaaaaaatagatttaggggagacttctgg	0						3'	New	gp4a	(((..(((((..........((((.((((....)))).))))...(((((((......(((((..((((..........((((((((((.(((((((((((.((......((((.....(((((..((((((((((((((((....))))))))))).)))))..)))))..)))).........))))))))))))).))))))))))...........))))..)))))........))))))))))))..)))..	256	40.7	-97.5	0.9	0	0	0	2.5	0	0	0	2.12707	low
	380	445	PC-3p-233239_5	ACAAATGAGGGAGTTTTAAGGGCT	24	gi408831909	+	118693516	118693587	ttgtttctggggagcccaaaaaacccctcatttgtagctACAAATGAGGGAGTTTTAAGGGCTatgaaaaag	0						3'	New	gp4a	...((((.....(((((..((((((((((((((((....))))))))))).)))))..)))))..))))...	66	41.7	-31.7	1.1	0	0	0	2.5	0	0	0	2.12707	low
	381	446	PC-5p-673416_2	ACTGTTATGCAAGCAGTCCTTCTG	24	gi408831849	+	169670441	169670661	acgACTGTTATGCAAGCAGTCCTTCTGtgccagcgtgcaaacaaactatttgatccattagatcgtgattcaacagtaggtcacatttaacacttaaacccttccaccaccagctcaataatctttataaaaaatctctaacaaaccatggttgtatctgtggttggATCAGATGGTTTGATTGCACGCTTgcacagaaggactgtttgcataacagttgt	0						5'	New	gp4a	((((((((((((((((((((((((((((((.(((((((((.(((((((((((((((.((((((.(((((..........))))))))))).....................................................(((((..(......)..)))))))))))))))))))).))))))))).))))))))))))))))))))))))))))))	221	40.3	-107.5	1.2	0	0	0	2	0	0	0	1.70165	low
	381	447	PC-3p-2712797_1	ATCAGATGGTTTGATTGCACGCTT	24	gi408831849	+	169670441	169670661	acgACTGTTATGCAAGCAGTCCTTCTGtgccagcgtgcaaacaaactatttgatccattagatcgtgattcaacagtaggtcacatttaacacttaaacccttccaccaccagctcaataatctttataaaaaatctctaacaaaccatggttgtatctgtggttggATCAGATGGTTTGATTGCACGCTTgcacagaaggactgtttgcataacagttgt	0						3'	New	gp4a	((((((((((((((((((((((((((((((.(((((((((.(((((((((((((((.((((((.(((((..........))))))))))).....................................................(((((..(......)..)))))))))))))))))))).))))))))).))))))))))))))))))))))))))))))	221	40.3	-107.5	1.2	0	0	0	1	0	0	0	0.850827	low
	382	447	PC-3p-2712797_1	ATCAGATGGTTTGATTGCACGCTT	24	gi414883281	+	143253900	143254149	ctaggttgcgtttgttggcaagcagtccttctgtgcaagcgtgcaagcaaaccatctgatccattagatcgtgattcaaccgtaggtcacatttaacacttaaacccttccaccaccagctcaataatctttataaaaaactccctaacaaatcatagttgtatctgtggttggatcgtaatctaatggATCAGATGGTTTGATTGCACGCTTgcacagaaggactgcttgcataacagtcgttaccgcg	0						3'	New	gp4a	...(((..((..((((((((((((((((((((((((((((((((((.((((((((((((((((((((((..((((((((((..((((.(((....................................................................)))))))..))))))))))..)))))))))))))))))))))).))))))))))))))))))))))))))))).)))))..))..)))...	244	43.2	-130.218	1.2	0	0	0	1	0	0	0	0.850827	low
	383	448	PC-5p-2517945_1	AAATCAATCTAGACCACACCTTCC	24	gi414883281	-	24560204	24560498	ataactaagagactgcagctcccttcgtgagctacccgtgtttgtagaacccttctttacaaagagaacgtatcttgtgcgcaaggagcgttggtgctcccatgagcaAAATCAATCCAGACCACACCTTCCacatccaacggtgctgcgtcagggggttttgtaaaatgttctttgcaactctgtacattttaCAAAAACCCCCCTGACGCAGCACCgttggatgtgcagggtgtggtctggattaattttgctcatgggagcagcagggctcctttgctcataagatacggtg	0						5'	New	gp4a	................(((((.......))))).......((((((((.......)))))))).....(((((((((((.(((((((((..((.((((((((((((((((((.(((((((((((((((((.((((((((((((((((((((((((((((((((((((((((.....(((....))))))))))))))))..))))))))))))))))))))))))))).))))))))))))))))).)))))))))))))))))).))..))))))).)).)))))))))))...	224	48.8	-184.3	1.3	0	1	0	1	0	0.985844	0	0.850827	low
	383	449	PC-3p-320838_3	AAAAAACCCCCCTGACGCAGCACC	24	gi414883281	-	24560204	24560498	ataactaagagactgcagctcccttcgtgagctacccgtgtttgtagaacccttctttacaaagagaacgtatcttgtgcgcaaggagcgttggtgctcccatgagcaAAATCAATCCAGACCACACCTTCCacatccaacggtgctgcgtcagggggttttgtaaaatgttctttgcaactctgtacattttaCAAAAACCCCCCTGACGCAGCACCgttggatgtgcagggtgtggtctggattaattttgctcatgggagcagcagggctcctttgctcataagatacggtg	0						3'	New	gp4a	................(((((.......))))).......((((((((.......)))))))).....(((((((((((.(((((((((..((.((((((((((((((((((.(((((((((((((((((.((((((((((((((((((((((((((((((((((((((((.....(((....))))))))))))))))..))))))))))))))))))))))))))).))))))))))))))))).)))))))))))))))))).))..))))))).)).)))))))))))...	224	48.8	-184.3	1.3	0	0.5	0.5	1	0	0.492922	0.621139	0.850827	low
	384	449	PC-3p-320838_3	AAAAAACCCCCCTGACGCAGCACC	24	gi408831849	-	139341932	139342160	gaacgtatcttgtgcgcaaggagcgttggtgctcccatgagcaaaatcaatccagaccacaccctccacatccaacggtgctgtgtcagggggttttgtaaaatgttctttgcaactctgtacattttaCAAAAACCCCCCTGACGCAGCACCgttggatgtggagggtgtggtctggattgattctgctcatgggagcagtagggctccttgctcataagatacggtg	0						3'	New	gp4a	...(((((((((((.(((((((((..(..((((((((((((((.((((((((((((((((((((((((((((((((((((((((((((((((((((((((((((((.....(((....))))))))))))))))..))))))))))))))))))))))))))))))))))))))))))))))))).))))))))))))))..)..))))))))).)))))))))))...	223	50.7	-184.4	1.6	0	0.5	0.5	1	0	0.492922	0.621139	0.850827	low
	385	450	PC-5p-882833_1	AGTTCATCTTACTCTAGCAGTTA	23	gi414864194	-	297054796	297055109	tgcaaatcccatacaaacctactaaaaaagtcaaaaaattctgaaaaaaaacatgaatgtacatatgagcttacctcatctatatacaaaacttcatagtcaAATTCATCTTACTCTAGCAGTTAcaaaaaagacaaattttggtgcatttgatctattactgtttatcagaaaacttgttttttttaactgctagagtaAGATGAATTTGACCATGAAATtttgtgcatatatgagggaagatcagatgtacattcatgttttttcagaattttttgaaacttttttagtaggtttgcacggggtttgtatca	0						5'	New	gp4a	((((((((((...(((((((((((((((((((((((((((((((..((((((((((((((((((.(((.(((.((((((.(((..((((((.(((((.(((((((((((((((((((((((((((..((((((((((.((((((((((.............)))..)))))))...))))))))))))))))))))))))))))))))))))).))))).))))))..))).)))))).))).))).))))))))))))))))))))))))))))))))..)))))))))))))))))...))))))))))...	311	29.3	-156.1	1.7	0	1	0	0	0	0.985844	0	0	low
	385	451	PC-3p-688636_2	AGATGAATCTGACCATGAAAT	21	gi414864194	-	297054796	297055109	tgcaaatcccatacaaacctactaaaaaagtcaaaaaattctgaaaaaaaacatgaatgtacatatgagcttacctcatctatatacaaaacttcatagtcaAATTCATCTTACTCTAGCAGTTAcaaaaaagacaaattttggtgcatttgatctattactgtttatcagaaaacttgttttttttaactgctagagtaAGATGAATTTGACCATGAAATtttgtgcatatatgagggaagatcagatgtacattcatgttttttcagaattttttgaaacttttttagtaggtttgcacggggtttgtatca	0						3'	New	gp4a	((((((((((...(((((((((((((((((((((((((((((((..((((((((((((((((((.(((.(((.((((((.(((..((((((.(((((.(((((((((((((((((((((((((((..((((((((((.((((((((((.............)))..)))))))...))))))))))))))))))))))))))))))))))))).))))).))))))..))).)))))).))).))).))))))))))))))))))))))))))))))))..)))))))))))))))))...))))))))))...	311	29.3	-156.1	1.7	0	1	0	0	0	0.985844	0	0	low
	386	451	PC-3p-688636_2	AGATGAATCTGACCATGAAAT	21	gi414875515	-	65659359	65659680	gcaaactccgtgcaaacctactaaaaaagtttcaaaaaaaatctgaaaaaatgaatgtacatctaagcttacctcatctatatacaaatttcatggtcaaattcatcttactttagcagttgcaaaatagacaaattttgatgcatttgaactattactatttgtcataaattttgtgtttttttgtaacggctagagtaAGATGAATCTGACCATGAAATtttgtatatagatgaggtaagctcatatgtacattcatgttttttttcagaatttttttggaacatttttagtaggtttgcaccaaaaattggtttgcatt	0						3'	New	gp4a	(((((((..((((((((((((((((((.((((((((((((.(((((((((((((((((((((...((((((((((((((((((((((((((((((((((.(((((((((((((((((.(((((((((..(((((((..(((((.........)))))..)))))))..((((.....))))))))))))).))))))))))))))))).))))))))))).)))))))))))))))))))))))...))))))))))))....))))))))).)))))))))))).))))))))))))))))))........)))))))...	319	28.6	-165.2	1.8	0	1	0	0	0	0.985844	0	0	low
	387	452	PC-5p-1740126_1	TTCTTATGTTTGCCTCTTCTATT	23	gi414883281	+	42191720	42191977	TTCTTATGTTTGCCTCTTCTATTcctcatttttgtgtaaggctgttactactgctacttgactaacattcagtcgtgctcaactcttcagtgaaggattccactcttcagggctaatttggtgactcgggatcccggggaggattggaggggattgaggaggaaattagtttatttccccctcaatccCCTCCAATCCTCCCGGGATCCCCTtttcaccaaaccaatcctcagggaggagggattccttttgagcgtc	0						5'	New	gp4a	.......................................(((.((....)).)))....((((.......))))..(((((..........((((((.(((.((((((((((....((((((((...((((((((.(((((((((((((((((((((((.((((((......)))))).)))))))))))))))))))))))))))))))....))))))))....))))....))))))))).)))))))))))...	1	47.7	-119.1	1	1	0	0	0	0.948759	0	0	0	low
	387	453	PC-3p-1615292_1	CCTCCAATCCTCCCGGGATCCCCT	24	gi414883281	+	42191720	42191977	TTCTTATGTTTGCCTCTTCTATTcctcatttttgtgtaaggctgttactactgctacttgactaacattcagtcgtgctcaactcttcagtgaaggattccactcttcagggctaatttggtgactcgggatcccggggaggattggaggggattgaggaggaaattagtttatttccccctcaatccCCTCCAATCCTCCCGGGATCCCCTtttcaccaaaccaatcctcagggaggagggattccttttgagcgtc	0						3'	New	gp4a	.......................................(((.((....)).)))....((((.......))))..(((((..........((((((.(((.((((((((((....((((((((...((((((((.(((((((((((((((((((((((.((((((......)))))).)))))))))))))))))))))))))))))))....))))))))....))))....))))))))).)))))))))))...	1	47.7	-119.1	1	0	0.5	0	0	0	0.492922	0	0	low
	388	453	PC-3p-1615292_1	CCTCCAATCCTCCCGGGATCCCCT	24	gi408831849	+	29384345	29384503	gtacgtgccccccttagggttgatttggtgacccgggatcccgggaggatcggggggattgagggggaaattagttcatttccctctcaatccCCTCCAATCCTCCCGGGATCCCCTtgtcaccaaatcaatccttagctataaaggggaggtgtgggg	0						3'	New	gp4a	...((..(((((((((((((((((((((((((..((((((((((((((((.((((((((((((((((((((......)))))))))))))))))).)).))))))))))))))))...)))))))))))))))))........)))))).))..))...	153	56	-117.3	1.3	0	0.5	0	0	0	0.492922	0	0	low
	389	454	PC-5p-1743497_1	ACAATAGAACATACTCCCTCTA	22	gi408831909	-	163016262	163016420	ACAATAGAACATACTCCCTCTAttccaaattataagacattttagcatttttagatatatagtttttactgtgtacctagatataacatatatctagatgtgtagcaaaagttataaATGTAGAAAAGCCAAAATGTCttatagtttcagttagagttt	0						5'	New	gp4a	.................(((((....(((((((((((((((((.((.((((((.((.((((..((((.(((..((.(((((((((...))))))))).))..))).))))..)))).)).)))))).)).)))))))))))))))))....)))))...	139	26.4	-49.9	1.2	0	0	0	1	0	0	0	0.850827	low
	389	455	PC-3p-582464_2	ATGTAGAAAAGACAAAATGTC	21	gi408831909	-	163016262	163016420	ACAATAGAACATACTCCCTCTAttccaaattataagacattttagcatttttagatatatagtttttactgtgtacctagatataacatatatctagatgtgtagcaaaagttataaATGTAGAAAAGCCAAAATGTCttatagtttcagttagagttt	0						3'	New	gp4a	.................(((((....(((((((((((((((((.((.((((((.((.((((..((((.(((..((.(((((((((...))))))))).))..))).))))..)))).)).)))))).)).)))))))))))))))))....)))))...	139	26.4	-49.9	1.2	0	1	0	0	0	0.985844	0	0	low
	390	455	PC-3p-582464_2	ATGTAGAAAAGACAAAATGTC	21	gi408832077	-	26660581	26660736	ttatactccattcgttttaaattataagacgttttggcttttctacatacatcgcttttactatatatgtatctaaacataatgtacatctaagcgcaaaaattacttATGTAGAAAAGACAAAATGTCttatgatttaaaactgaaggagtaata	0						3'	New	gp4a	...((((((.((((((((((((((((((((((((((.((((((((((((...(((((....(((((((((......)))).))))).....)))))...........)))))))))))).))))))))))))))))))))))).)))))))))...	150	26.3	-59.1	1.4	0	1	0	0	0	0.985844	0	0	low
	391	456	PC-5p-312941_4	GCCCGGCACTGGCACTAAAAGGAA	24	gi414883281	+	126362035	126362214	atttagccgtgccgtgcctgggccgacactacgggccgagttggtggcccaggcacgacactgtgtacaggccgtGCCCGGCACTGGCACTAAAAGGAAcgtgtcgtgccatgcctgggccgtGCTTTTTAGTGTCGTGCCCGGGCCggcccaccgtgttagtgccatttggccatctat	0						5'	New	gp4a	(((..((((((.((.((....)))).)))....)))..))).(((((((..((((((((((.(((....(((((.(((((((((.((((((((((((.(((.(((..((...))...)))))).))))))))))))))))).)))))))))))).))))).)))))....)))))))...	135	62.8	-91.6	0.8	0.5	0	1	1.5	0.474379	0	1.24228	1.27624	low
	391	457	PC-3p-1590179_1	GCTTTTTAGTGTCGTGCCCGGGCC	24	gi414883281	+	126362035	126362214	atttagccgtgccgtgcctgggccgacactacgggccgagttggtggcccaggcacgacactgtgtacaggccgtGCCCGGCACTGGCACTAAAAGGAAcgtgtcgtgccatgcctgggccgtGCTTTTTAGTGTCGTGCCCGGGCCggcccaccgtgttagtgccatttggccatctat	0						3'	New	gp4a	(((..((((((.((.((....)))).)))....)))..))).(((((((..((((((((((.(((....(((((.(((((((((.((((((((((((.(((.(((..((...))...)))))).))))))))))))))))).)))))))))))).))))).)))))....)))))))...	135	62.8	-91.6	0.8	0	0	1	1	0	0	1.24228	0.850827	low
	392	456	PC-5p-312941_4	GCCCGGCACTGGCACTAAAAGGAA	24	gi408831499	+	102571585	102571716	gacactacgggctgaattggtggcccaggcatggcactgtgtatgggccgtGCCCGGCACTGGCACTAAAAGGAAcgggccgtgccgtgcctgggccgtgctttttagtgtcgtgcctgggccggcccaccg	0						5'	New	gp4a	........(((((........((((((((((((((((((.((((((.((..((.((((((.(((.((.........))))))))))).))..)).))))))....)))))))))))))))))))))))....	120	65.9	-76.1	0.9	0.5	0	1	1.5	0.474379	0	1.24228	1.27624	low
	393	458	PC-5p-1573755_1	CATGTGAGCACTTTAAATCGT	21	gi414584696	+	62927598	62927848	attttgttagggaacgtatctcgtgctcaggcgatgtccgtgctCATGTGAGCACTTTAAATCGTgagtgttcctttttaatccaacgattagtgttttttattcacttaagtcctctcacctcaacgatgagtgttcctgatcagcagcctgatcgttggattaagaagaaacactcatgatttaaagtgctcacatgaGCACGGACGTCGCGTGAGCACGAGatacgttcccattttgttaacgaggaa	0						5'	New	gp4a	..(((((((((((((((((((((((((((.((((((((((((((((((((((((((((((((((((((((((.((((((((((((((((((((((((..(((..((((((.((............))..))))))....)))..))))..)))))))))))))))))))).)))))))))))))))))))))))))))))))))))))))))).)))))))))))))))))))).......)))))))...	246	43.4	-160.5	1.5	1	0	0	0	0.948759	0	0	0	low
	393	459	PC-3p-2311827_1	GCACGGACGTCGCGTGAGCACGAG	24	gi414584696	+	62927598	62927848	attttgttagggaacgtatctcgtgctcaggcgatgtccgtgctCATGTGAGCACTTTAAATCGTgagtgttcctttttaatccaacgattagtgttttttattcacttaagtcctctcacctcaacgatgagtgttcctgatcagcagcctgatcgttggattaagaagaaacactcatgatttaaagtgctcacatgaGCACGGACGTCGCGTGAGCACGAGatacgttcccattttgttaacgaggaa	0						3'	New	gp4a	..(((((((((((((((((((((((((((.((((((((((((((((((((((((((((((((((((((((((.((((((((((((((((((((((((..(((..((((((.((............))..))))))....)))..))))..)))))))))))))))))))).)))))))))))))))))))))))))))))))))))))))))).)))))))))))))))))))).......)))))))...	246	43.4	-160.5	1.5	0	2	1	0.5	0	1.97169	1.24228	0.425413	low
	394	459	PC-3p-2311827_1	GCACGGACGTCGCGTGAGCACGAG	24	gi408832102	+	193759855	193760091	ttccatgggaacgtatctcgtgctcaggcgatgtccgtgctcatgtgagcactttaaatcgtgagtgttccttcttaatccaacgattagtgctttttattcacttaagccctcccacctcaacgatgagtgttcctgaccagcagcctgatcgttggattaagaaggaacactcacgatttaaagtgctcacatgaGCACGGACGTCGCGTGAGCACGAGatacgttcccttgttc	0						3'	New	gp4a	...((.((((((((((((((((((((.(((((((((((((((((((((((((((((((((((((((((((((((((((((((((((((((((((..(((..((((((...................))))))....)))..))))..))))))))))))))))))))))))))))))))))))))))))))))))))))))))))))))).)))))))))))))))))))).))...	231	48.1	-171.6	1.5	0	2	1	0.5	0	1.97169	1.24228	0.425413	low
	395	460	PC-5p-1910974_1	ACGATCCAATCACAGACACAACCA	24	gi408832102	-	185771128	185771376	tttggcaacgactgctatgcaagcagtccttctgtgcaagcgtgtaagcaaaccatctgacccattagattACGATCCAATCACAGATACAACCAtggtttgttagttttttttataaagattattgaactggtggtggaagggtttaagcgttaaatgtgacctacggttGGATCACGATCTAATGGATCAGATggtttgcttgcacgcttgcacagaaggactgcttgcatagcagtcgttgcctct	0						5'	New	gp4a	...(((((((((((((((((((((((((((((((((((((((((((((((((((((((((.((((((((((..(((((((((.....(((.((((..((((..((((((((.....))))))))..)))))))).)))...(((((...((((...)))))))))..)))))))))..)))))))))).)))))))))))))))))))))))))))))))))))))))))))))))))))))))))...	243	43.4	-162.3	1.5	1	0	0	0	0.948759	0	0	0	low
	395	461	PC-3p-1542070_1	GGATCACGATCTAATGGAACAGAT	24	gi408832102	-	185771128	185771376	tttggcaacgactgctatgcaagcagtccttctgtgcaagcgtgtaagcaaaccatctgacccattagattACGATCCAATCACAGATACAACCAtggtttgttagttttttttataaagattattgaactggtggtggaagggtttaagcgttaaatgtgacctacggttGGATCACGATCTAATGGATCAGATggtttgcttgcacgcttgcacagaaggactgcttgcatagcagtcgttgcctct	0						3'	New	gp4a	...(((((((((((((((((((((((((((((((((((((((((((((((((((((((((.((((((((((..(((((((((.....(((.((((..((((..((((((((.....))))))))..)))))))).)))...(((((...((((...)))))))))..)))))))))..)))))))))).)))))))))))))))))))))))))))))))))))))))))))))))))))))))))...	243	43.4	-162.3	1.5	1	0	0.5	0	0.948759	0	0.621139	0	low
	396	461	PC-3p-1542070_1	GGATCACGATCTAATGGAACAGAT	24	gi408831849	-	91775277	91775627	caataggcaacgattattatgcaaacagtctttctgtgcaagcgtacaagcaaaccatctgatccattagattacgatccaaccatagatacaaccatagtttgttaggagattttttataaatattattgaggtgatggtggaagggtttaaatgttaaatgtgacctacggttGGATCACGATCTAATGGATCAGATagtttgcttacacgtttgcatagaaggactgcttgcaagtcgttgcctacacaataaggggtatttggtttctagggactaacttttagtccttttattttattaaattttagtttataaattatcaaatacggaaactaaaactctatttc	0						3'	New	gp4a	...((((((((((((....(((((.((((((((((((((((((((..((((((((.(((((((((((((((((..(((((((((.........(((((......((((...((((.....))))....))))....)))))....(((((...((.....))..)))))..)))))))))..))))))))))))))))).))))))))..)))))))))))))))))))).)))))))))))))))))........(((((.(((((((((((((((((((...))))))))).((.(((((.((((....))))))))).))........))))))))))))))).....	245	34.2	-142.3	1.2	1	0	0.5	0	0.948759	0	0.621139	0	low
	397	462	PC-5p-2256150_1	GTAATGAAGGGGATTGAGGGG	21	gi408832077	+	159119229	159119397	acttggtttatatacttagggcttgtttgggacaaatgGTAATGAAGGGGATTGAGGGGgctataatctctcactattcaaaaTTAAGTAGTGAGGGATTCTAGCcccctcattccactccattacctttgatcccaaacaagccttaaggttgtcgttctaaccatag	0						5'	New	gp4a	...(((((.(((..((((((((((((((((((((((.(((((((.((.(((.(((((((((((.((((((((((((((........)))))))))))))).))))))))))).))).)).))))))))))).))))))))))))))))))..)))......)))))...	163	41.4	-96.5	1.4	0.5	0	0	1	0.474379	0	0	0.850827	low
	397	463	PC-3p-2049934_1	TTAAGTAGTGAGGGATTCTAGC	22	gi408832077	+	159119229	159119397	acttggtttatatacttagggcttgtttgggacaaatgGTAATGAAGGGGATTGAGGGGgctataatctctcactattcaaaaTTAAGTAGTGAGGGATTCTAGCcccctcattccactccattacctttgatcccaaacaagccttaaggttgtcgttctaaccatag	0						3'	New	gp4a	...(((((.(((..((((((((((((((((((((((.(((((((.((.(((.(((((((((((.((((((((((((((........)))))))))))))).))))))))))).))).)).))))))))))).))))))))))))))))))..)))......)))))...	163	41.4	-96.5	1.4	0	0	0	1	0	0	0	0.850827	low
	398	462	PC-5p-2256150_1	GTAATGAAGGGGATTGAGGGG	21	gi414875515	+	219396059	219396303	cttaggtcttgtttgggagcaaggGTAATGAAGGGGATTGAGGGGgccaaaatcccataaggggttgttcgtttagacatatgattccatgtggattcaatggtattgagtcggtttaaatccgtaacaagtcaaaatctatctcaatctcacccaatccacatggaacgaaaacaaccgaacaagccctaagggattttggtcccctcaatcccctctattacccttgctctcaaacaaatcct	0						5'	New	gp4a	...(((..(((((((((((((((((((((..(((((((((((((((((((((((((...((((.(((((((..........((.(((((((((((((...((..((((((..(((((.................)))))...))))))..))...)))))))))))))))........))))))).))))..)))))))))))))))))))))))))..)))))))))))))))))))))..)))	242	43.7	-136.4	1.3	0.5	0	0	1	0.474379	0	0	0.850827	low
	399	464	PC-5p-336351_3	AATTAAGCGATCTGGTGCATCCGA	24	gi414875515	+	49217491	49217722	aaaatatcctatgcaattacttatcttggtgcaagcaagcAATTAAGCGATCTGGTGCATCCGAtctagatctaatgatgactgttattttatatttaacctcttccacctaaaacatagtacctattttacttttaaccccttccatatgaaaccgttggatcTATATTGGATGCTCTGGATAGTTtaattgcacgcttgcaccaaaatgagtgattgcacaggatatgtc	0						5'	New	gp4a	...(((((((.(((((((((((((.(((((((((((..((((((((((.(((..(.(((((((((.(((((((((((......((((.........))))..................((((.......))))......................))))))))))).))))))))).)..))).))))))))))..))))))))))).))))))))))))).)))))))...	226	36.2	-96.8	1.2	0.5	1	0	0	0.474379	0.985844	0	0	low
	399	465	PC-3p-2606204_1	TATATTGGATGCTCTGGATAGTT	23	gi414875515	+	49217491	49217722	aaaatatcctatgcaattacttatcttggtgcaagcaagcAATTAAGCGATCTGGTGCATCCGAtctagatctaatgatgactgttattttatatttaacctcttccacctaaaacatagtacctattttacttttaaccccttccatatgaaaccgttggatcTATATTGGATGCTCTGGATAGTTtaattgcacgcttgcaccaaaatgagtgattgcacaggatatgtc	0						3'	New	gp4a	...(((((((.(((((((((((((.(((((((((((..((((((((((.(((..(.(((((((((.(((((((((((......((((.........))))..................((((.......))))......................))))))))))).))))))))).)..))).))))))))))..))))))))))).))))))))))))).)))))))...	226	36.2	-96.8	1.2	0	1	1	0	0	0.985844	1.24228	0	low
	400	464	PC-5p-336351_3	AATTAAGCGATCTGGTGCATCCGA	24	gi414864194	-	247735054	247735325	taaataatacgataacatatatgtgcaatcaattatgttggtgtaaccatacAATTAAGCGATCTGGTGCATCCAAtaaaaatccaacaatgactgatattttatattgaaccctttccacctgaaatctagtagctattttatatttaaccgcttccacctaaaatatcagcaatcgttggattttatatggatgaactagatcgcttgatttatacggttgcactaatatgattgattatacaatatatgtttccaaattgtattgtgtt	0						5'	New	gp4a	...(((((((((((((((((((((..((((((((((((((((((((((....((((((((((((((((.((((((...((((((((((.((..(((((((((((..........((((.....))))......(((................)))......)))))))))))..)).))))))))))...)))))).)))))))))))))))).....))))))))))))))))))))))..))).)))))))).....))))))))))...	266	30.1	-102.8	1.3	0.5	1	0	0	0.474379	0.985844	0	0	low
	401	466	PC-5p-850189_1	TGCCCTCAGTTTTGGTTGTGT	21	gi414864194	-	140965006	140965215	gatcaatttattattgggttttttaaattggTGCCCTCAGTTTTGGATGTGTgctcacgtatacccttagtcgtattttttgtcagctgtgcccttctgttctatagcactggaagggcacagctgagcaaaaaacacgactaagggtatacatgagcacatgaccaaaACTGAGGGCACCAATTTAAAAAACccattattttattgtga	0						5'	New	gp4a	...((((....((.((((((((((((((((((((((((((((((((..(((((((((.((((((((((((((((.(((((((((((((((((((((((((........)).)))))))))))))))).))))))).)))))))))))))))).)))))))))..)))))))))))))))))))))))))))))))).))....))))...	204	39.5	-140.8	1.7	0	0	0	1	0	0	0	0.850827	low
[truncated: 3,776 more rows]
