# Supplementary material for: Integrated High-Throughput Sequencing, Microarray Hybridization and Degradome Analysis Uncovers MicroRNA-Mediated Resistance Responses of Maize to Pathogen Curvularia lunata
Source: Int J Mol Sci. 2022 Nov 14;23(22):14038. doi: 10.3390/ijms232214038 (PMC9697682; doi:10.3390/ijms232214038)
Supplement: Supplementary file 1 [file ijms-23-14038-s001.zip › supplementary files/Supplementary Table 7.xlsx]

## Sheet: Fam_0107
Table S7. The summary of miRNA family
AC	ID	miRNA_known	miRNA_novel	miRNA_known_num	miRNA_novel_num
MIPF0000004	MIR166	ath-miR166a_2ss20CT21CT,osa-miR166a-3p_1ss17TC,osa-miR166a-3p_L+1R-1_1ss21CT,osa-miR166a-5p_L-1R+1_1ss4AT,osa-miR166l-5p_L-1R+1,osa-miR166m_R-2_1ss17TC,osa-miR166m_2ss17TC21TC,osa-miR166a-3p_1ss1TG,zma-miR166a-5p_L-1R+1,zma-miR166a-3p,zma-miR166c-5p,zma-miR166h-5p_L-1R+2,zma-miR166g-5p,zma-miR166b-5p,zma-miR166j-3p,zma-miR166l-3p_L+2R-2,zma-miR166m-5p_L-2R+2,zma-miR166l-3p,ppt-miR166m_R+1_1ss12AT…	osa-MIR166c-p5,zma-MIR166k-p5_1ss6AT,sbi-MIR166g-p5,	23	3	26
MIPF0000008	MIR156	ath-miR156a_L+1R+1,ath-miR156a_L-1R+1,ath-miR156g_R+1_1ss1CT,zma-miR156a-5p,zma-miR156d-3p,zma-miR156e-3p_L+1,zma-miR156a-3p,zma-miR156h-3p,zma-miR156i-3p,zma-miR156j-5p_R-1,zma-miR156k-5p,zma-miR156k-3p_L+1,zma-miR156l-3p,bna-miR156d_1ss18CT,han-miR156a_L+1,mes-miR156a_R+1_1ss20CT,bdi-miR156b-5p_1ss18CT,bdi-miR156b-5p_R+2,bdi-miR156b-5p_R+1,bdi-miR156b-5p_1ss14TG,bdi-miR156h-3p,stu-miR156f-5p_L-…	sbi-MIR156c-p3,	22	1	23
MIPF0000010	MIR159	ath-miR159b_R+1,ath-miR159b_1ss21TC,ath-miR159b,osa-miR159f_1ss1CT,osa-miR159f_R-1,osa-miR159f_2ss1CT21AT,osa-miR319a-3p,zma-miR159a-5p,zma-miR159a-3p,zma-miR159c-5p_L-1,zma-miR159c-3p_L-1R-1,zma-miR319a-3p_R+1,zma-miR159f-5p_R+1,aly-miR159b-3p_R+1,tae-miR319_R-1,gma-miR159a-3p_1ss19CT,cca-miR319_R+1,lus-miR159b_R+2_1ss21CG,hbr-miR159a_1ss19CT,mes-miR159c_R+1_1ss7GT,cpa-miR159a_1ss19CT,	zma-MIR319a-p5,zma-MIR319c-p5,zma-MIR319b-p5,zma-MIR319d-p5,zma-MIR159g-p3,zma-MIR159h-p3,zma-MIR159i-p3,bdi-MIR159b-p5,	21	8	29
MIPF0000012	MIR169_1	sbi-miR169d-3p_L+1_1ss10AT,zma-miR169f-5p_R-1,zma-miR169f-3p_L+1R-1,zma-miR169f-5p_R+2,zma-miR169i-3p_R+1,zma-miR169i-5p,osa-miR169r-5p_R-2_1ss9GC,zma-miR169p-5p_L-1,tcc-miR169i_1ss15TC,cca-miR169a,	mes-MIR169t-p3,	10	1	11
MIPF0000015	MIR399	ath-miR399b_1ss21GT,zma-miR399a-5p_L-1,zma-miR399a-3p,zma-miR399c-5p,zma-miR399b-5p_L-1,zma-miR399b-3p,zma-miR399d-5p,zma-miR399d-3p,zma-miR399e-5p,zma-miR399e-3p,zma-miR399f-5p,zma-miR399f-3p,mtr-miR399d,zma-miR399i-5p,zma-miR399j-5p_L-1,	osa-MIR399d-p3,sbi-MIR399d-p5,	15	2	17
MIPF0000016	MIR395	osa-miR395b_1ss1GT,zma-miR395a-3p_L-1,zma-miR395c-3p_L-1,zma-miR395a-5p_R-1,zma-miR395e-5p_R-1,zma-miR395k-3p_L-1,zma-miR395n-5p_L+1R-1,tae-miR395b_R+1,tae-miR395b_L+1,	zma-MIR395o-p3,osa-MIR395y-p5,tae-MIR395b-p5,	9	3	12
MIPF0000023	MIR167_1	osa-miR167d-5p_L+1R+1,osa-miR167d-5p_R+1,zma-miR167a-5p,zma-miR167a-3p,zma-miR167b-3p_L-1,zma-miR167d-3p,zma-miR167c-3p,zma-miR167e-5p,zma-miR167e-3p,zma-miR167f-3p,zma-miR167e-5p_R+1,zma-miR167h-3p_L+1R+1,bdi-miR167a_R+1,zma-miR167j-3p_L+1,tcc-miR167a_2ss19CT21AC,mdm-miR167h_R-1_1ss19CT,		16	0	16
MIPF0000030	MIR171_1	osa-miR171b,zma-miR171a-3p_R+1,zma-miR171d-5p,zma-miR171d-3p,zma-miR171c-5p_L-1R+4_1ss7TC,zma-miR171c-3p_1ss4CT,bna-miR171a_R+2,zma-miR171l-3p_L-3R+1,zma-miR171m-5p_L-2R+3,gma-miR171n_2ss20TC21AC,stu-miR171b-3p,stu-miR171b-3p_1ss18CT,	osa-MIR171a-p3,zma-MIR171b-p5,zma-MIR171f-p3,zma-MIR171j-p3,zma-MIR171i-p3,sbi-MIR171h-p5,	12	6	18
MIPF0000032	MIR160	zma-miR160a-5p,zma-miR160f-5p_1ss21GA,tae-miR160_R+1_2ss20CT21AT,		3	0	3
MIPF0000035	MIR172	osa-miR172a_R+1,zma-miR172b-5p_L+1,zma-miR172a_R+1,zma-miR172c-5p_L+1,		4	0	4
MIPF0000037	MIR169_2	osa-miR169b_R+1,zma-miR169a-5p_L+2R-2,zma-miR169c-3p_R-1,zma-miR169c-5p,zma-miR169r-3p_L+1R-1,bdi-miR169a-3p_R+1_1ss4GA,	zma-MIR169a-p3,zma-MIR169b-p3,zma-MIR169c-p5,bdi-MIR169c-p3,	6	4	10
MIPF0000045	MIR164	ath-miR164c_R+1_1ss21GA,osa-miR164c,osa-miR164c_R+1_1ss14TC,osa-miR164e_R-1_1ss19GT,zma-miR164a-5p,zma-miR164d-3p_R+1,zma-miR164b-3p_L+2,zma-miR164c-3p,zma-miR164e-5p,zma-miR164f-5p_R-1,zma-miR164g-3p,zma-miR164h-5p_R-4,	zma-MIR164e-p3_1ss22CT,	12	1	13
MIPF0000047	MIR396	ath-miR396b_R+1,osa-miR396a-5p_1ss9CT,osa-miR396a-3p_R+2,sbi-miR396c_R+2_1ss21TG,osa-miR396e-3p_R-6,zma-miR396a-5p,zma-miR396a-3p,zma-miR396c_L-1,zma-miR396e-5p,zma-miR396f-3p,zma-miR396g-5p_1ss2CT,	cme-MIR396e-p3_1ss14AG,	11	1	12
MIPF0000081	MIR168	ath-miR168a_1ss21AC,zma-miR168a-5p,zma-miR168a-3p_R+1,zma-miR168b-3p_R+1,aly-miR168a-3p_1ss16CT,cca-miR168a,nta-miR168a,		7	0	7
MIPF0000083	MIR393	zma-miR393a-5p_L+1R-2,zma-miR393a-3p_L+1R-6,zma-miR393b-5p_R-1,zma-miR393c-3p_L-1R+1_1ss19GC,		4	0	4
MIPF0000100	MIR394	zma-miR394a-5p,		1	0	1
MIPF0000101	MIR390	zma-miR390a-5p,	zma-MIR390a-p3,zma-MIR390b-p3,	1	2	3
MIPF0000102	MIR408	zma-miR408a_R+3,zma-miR408b-5p_R-1,zma-miR408a,mdm-miR408a_L-1R+4,stu-miR408b-5p_2ss3GA8CT,		5	0	5
MIPF0000104	MIR171_2	zma-miR171h-3p_L-1R+1,ptc-miR171l-5p,ptc-miR171j_R+1,lus-miR171h_L-1R+2,lus-miR171h_L-1R+4,	zma-MIR171g-p5,zma-MIR171g-p3,	5	2	7
MIPF0000107	MIR398	cca-miR398_R-1_1ss19CT,		1	0	1
MIPF0000120	MIR397	csi-miR397_L-1R+1_1ss20TC,	sbi-MIR397-p5,zma-MIR397b-p5,zma-MIR397b-p3_1ss2CT,	1	3	4
MIPF0000125	MIR167_2	zma-miR167e-5p_R+1,zma-miR167g-3p_L+1,		2	0	2
MIPF0000127	MIR162_1	ptc-miR162a_R+1_1ss21GT,aly-miR162a-5p,		2	0	2
MIPF0000145	MIR475	ptc-miR475a-5p_L+1,		1	0	1
MIPF0000169	MIR162_2	zma-miR162-3p_R+1,		1	0	1
MIPF0000294	MIR158	aly-miR158a-3p_L+1_1ss3CT,		1	0	1
MIPF0000344	MIR818	osa-miR818a_L-1R+3,osa-miR1436_L+1R+1_1ss14GA,sbi-miR5568g-3p_L+1R-5,		3	0	3
MIPF0000345	MIR812	osa-miR812n-5p,	osa-MIR812e-p5_1ss14CT,	1	1	2
MIPF0000348	MIR820	osa-miR820a_R+2,		1	0	1
MIPF0000349	MIR815	osa-miR815a_L-2R+5,		1	0	1
MIPF0000351	MIR814	osa-miR814a_L-4_1ss16CT,		1	0	1
MIPF0000385	MIR1033	ppt-miR1033a_L-4_1ss18CA,		1	0	1
MIPF0000388	MIR529	zma-miR529-5p,zma-miR529-3p_R-1,		2	0	2
MIPF0000402	MIR444	ssp-miR444b.1_R-2_1ss18GT,		1	0	1
MIPF0000403	MIR482	ptc-miR1448_L+1R+1,pvu-miR482-5p_R-1,aqc-miR482a_1ss20AT,gma-miR2118a-3p_R+1,gma-miR482a-3p_L-2,gma-miR482b-3p,ptc-miR482d-3p,		7	0	7
MIPF0000407	MIR950	pab-miR950-5p_1ss5AG,		1	0	1
MIPF0000427	MIR946	pta-miR946a-3p_R+1,		1	0	1
MIPF0000497	MIR810	osa-miR810b.2_L+2R-1,		1	0	1
MIPF0000521	MIR530	osa-miR530-5p_R+1,		1	0	1
MIPF0000580	MIR1862	osa-miR1862d,osa-miR1862e_L+1R-1,		2	0	2
MIPF0000683	MIR1883	osa-miR1883a_R-5,		1	0	1
MIPF0000699	MIR1507	gma-miR1507a,		1	0	1
MIPF0000703	MIR1510	gma-miR1510b-5p_R-1,gma-miR1510b-3p_R+1,		2	0	2
MIPF0000726	MIR827	zma-miR827-5p_L+1,zma-miR827-3p,ssp-miR827_R+2,		3	0	3
MIPF0000745	MIR2118	osa-miR1859,osa-miR2118a_L-2_1ss3CT,osa-miR2118o,osa-miR2118e,zma-miR2118b,zma-miR2118c_1ss5TC,zma-miR2118d,	zma-MIR2118f-p3_1ss14TA,	7	1	8
MIPF0000746	MIR437		osa-MIR437-p3_1ss9GA,sbi-MIR437g-p3_1ss3AG,	0	2	2
MIPF0000771	MIR1509	gma-miR1509a,		1	0	1
MIPF0000797	MIR2275		zma-MIR2275b-p5,	0	1	1
MIPF0000832	MIR169_5	zma-miR169m-5p_R+2,zma-miR169m-3p_L+1,zma-miR169q-3p_L+6,	osa-MIR1430-p5_1ss1GC,	3	1	4
MIPF0000868	MIR528	zma-miR528a-5p,zma-miR528a-3p_L+1R-1,bdi-miR528-5p_R+4,	bdi-MIR528-p5,bdi-MIR528-p3_1ss21GT,	3	2	5
MIPF0000871	MIR398_2	zma-miR398a-5p_R-1,zma-miR398a-3p,zma-miR398b-5p_L-1R+1,		3	0	3
MIPF0000936	MIR3522	gso-miR3522a,		1	0	1
MIPF0001000	MIR2109	gso-miR2109,		1	0	1
MIPF0001063	MIR1432	sbi-miR1432_L-1R+3,zma-miR1432-5p_L-1,zma-miR1432-3p_L+1R-1,	sbi-MIR1432-p3_1ss21AT,	3	1	4
MIPF0001113	MIR827_3	ath-miR827_R+1_1ss15AG,		1	0	1
MIPF0001130	MIR1311	pab-miR1311,		1	0	1
MIPF0001160	MIR951	pab-miR951,		1	0	1
MIPF0001171	MIR847	aly-miR847-5p_L-3R-1_1ss16AG,		1	0	1
MIPF0001218	MIR1878	bdi-miR1878-3p_1ss19GA,		1	0	1
MIPF0001279	MIR5565	sbi-miR5565a_R-7_1ss3CT,	sbi-MIR5565d-p3_1ss21AT,	1	1	2
MIPF0001298	MIR5148	osa-miR5148a_1ss6GA,		1	0	1
MIPF0001377	MIR5568	sbi-miR5568b-5p_1ss21GA,sbi-miR5568b-5p_L+2R-2,sbi-miR5568b-5p_L+1R-1,		3	0	3
MIPF0001380	MIR6108	cca-miR6108e-3p_L-6_1ss8GA,		1	0	1
MIPF0001455	MIR949	pde-miR949b_R+1,		1	0	1
MIPF0001466	MIR1312	pde-miR1312_1ss18GC,		1	0	1
MIPF0001534	MIR6457	ptc-miR6457b_R-1,		1	0	1
MIPF0001538	MIR6438	ptc-miR6438a,		1	0	1
MIPF0001580	MIR6149	nta-miR6149a,		1	0	1
MIPF0001609	MIR1314	pde-miR1314_1ss1CT,		1	0	1
MIPF0001742	MIR5079		osa-MIR5079a-p5_1ss20TC,osa-MIR5079a-p3_1ss12CT,	0	2	2
MIPF0001743	MIR1511	ppe-miR1511-3p_L+1R-4,		1	0	1
MIPF0001869	MIR7502	ghr-miR7502_L-5,		1	0	1
