# Supplementary material for: Integrated High-Throughput Sequencing, Microarray Hybridization and Degradome Analysis Uncovers MicroRNA-Mediated Resistance Responses of Maize to Pathogen Curvularia lunata
Source: Int J Mol Sci. 2022 Nov 14;23(22):14038. doi: 10.3390/ijms232214038 (PMC9697682; doi:10.3390/ijms232214038)
Supplement: Supplementary file 1 [file ijms-23-14038-s001.zip › supplementary files/Supplementary Table 8.xlsx]

## Sheet: Sheet 1
Table S8. The miRNAs responsive to C. lunata in the susceptible variety HZ at different inoculation time points.
			Group 1		Group 2			Group 1	Group 1	Group 1	Group 2	Group 2	Group 2
			CKHZ3-A		THZ3-A			S02 - CKHZ3-A-01	S02 - CKHZ3-A-02	S02 - CKHZ3-A-03	S01 - THZ3-A-01	S01 - THZ3-A-02	S01 - THZ3-A-03					miRMaize_LCB_D131206.xls
Rpter Index	Reporter Name	p-value	Mean	StDev	Mean	StDev	Log2 (G2/G1)	Signal	Signal	Signal	Signal	Signal	Signal	Target Sequence (5' to 3')	Note	Reporter Source	Accession No.	Reporter Name
159	osa-miR5072_L-2_1ss3AG	5.76571e-06	6558.75	115.859	2301.19	40.7606	-1.51104	6655.08	6430.19	6590.99	2348.26	2277.69	2277.63	GUUCCCCAGCGGAGUCGCCA		custom		osa-miR5072_L-2_1ss3AG
700	PC-5p-211721_6	1.61829e-05	4504.28	130.188	732.068	39.1042	-2.62125	4557.5	4355.92	4599.44	690.034	738.801	767.368	AGGCUCGGUGAGGCUCGG		custom		PC-5p-211721_6
11	bdi-miR156b-5p_R+1	2.4746e-05	875.641	11.4843	1603.83	31.0907	0.873111	880.378	862.546	883.999	1570.02	1610.3	1631.18	UGACAGAAGAGAGUGAGCACC		custom		bdi-miR156b-5p_R+1
230	gma-miR6300_R+5	3.00033e-05	10158.7	228.37	3748.61	128.605	-1.4383	10412.7	9970.18	10093.4	3820.4	3600.13	3825.29	GUCGUUGUAGUAUAGUGGUAAGU		custom		gma-miR6300_R+5
146	gma-MIR4995-p5_1ss2GT	3.63174e-05	4726.52	50.6435	7275.7	114.417	0.622308	4685.88	4710.42	4783.25	7278.76	7159.78	7388.55	AUUGGCUUGGUUAAGGGAA		custom		gma-MIR4995-p5_1ss2GT
116	cln-MIR1310-p3	3.71333e-05	2579	48.5239	1290.62	31.3765	-0.99874	2540.87	2562.5	2633.62	1256.76	1296.4	1318.71	AUUCUCAAACUUUAAAUAGGU		custom		cln-MIR1310-p3
148	gma-MIR4995-p5_1ss4GT_1	4.9613e-05	1765.69	27.7572	2572.48	24.5589	0.542925	1735.28	1789.66	1772.13	2551.06	2567.08	2599.28	AUAUGCAGUGGCUUGGUUAA		custom		gma-MIR4995-p5_1ss4GT_1
3	bdi-miR156a_L+1R-1	6.60963e-05	355.578	10.1232	667.424	12.0888	0.908438	344.265	358.684	363.784	654.069	670.583	677.619	UUGACAGAAGAGAGAGAGCAC		custom		bdi-miR156a_L+1R-1
1	han-miR156a_L+1	7.32181e-05	755.963	15.5035	1362.39	35.2219	0.84975	772.532	741.808	753.549	1341.92	1342.19	1403.06	AUGACAGAAGAGAGUGAGCAC		custom		han-miR156a_L+1
8	cca-miR156b_R+2	7.50671e-05	769.056	13.1946	1257.52	27.4194	0.709416	765.993	783.513	757.663	1236.07	1288.41	1248.07	UGACAGAAGAGAGUGAGCAUAUU		custom		cca-miR156b_R+2
6	han-miR156a_R+3	8.02645e-05	897.792	20.9117	1502.39	27.5817	0.742805	919.457	877.725	896.193	1494.35	1479.71	1533.09	UGACAGAAGAGAGUGAGCACGGG		custom		han-miR156a_R+3
1043	zma-miR528a-5p	8.70455e-05	1870.44	41.5086	3835.89	139.351	1.03618	1849.02	1844.02	1918.28	3983.93	3816.5	3707.26	UGGAAGGGGCAUGCAGAGGAG		custom		zma-miR528a-5p
925	zma-miR156j-5p_R-1	0.000141484	362.216	9.56749	698.21	26.1967	0.946812	372.139	361.46	353.049	686.922	679.549	728.158	UGACAGAAGAGAGAGAGCAC		custom		zma-miR156j-5p_R-1
597	PC-3p-836_2992	0.000150496	1682.35	39.0164	914.635	33.0537	-0.879207	1721.47	1643.44	1682.12	928.451	876.915	938.54	ACAGGAUAUUGGGUAUUUCUUU		custom		PC-3p-836_2992
145	gma-MIR4995-p5	0.000152776	3012.65	55.1943	4517.71	101.174	0.584559	2952.66	3024.03	3061.27	4440.29	4480.66	4632.19	CUCAUAGGCAGUGGCUU		custom		gma-MIR4995-p5
10	bdi-miR156b-5p_1ss18CT	0.000170406	604.201	7.66984	1068.91	2.36699	0.823036	605.169	596.093	611.341	1066.29	1070.91	1069.52	UGACAGAAGAGAGUGAGUAC		custom		bdi-miR156b-5p_1ss18CT
227	gma-miR6300_L-1R+4	0.000181127	9610.06	182.921	4059.16	26.7487	-1.24336	9810.97	9453.17	9566.03	4080.44	4067.9	4029.13	UCGUUGUAGUAUAGUGGUGAG		custom		gma-miR6300_L-1R+4
140	gma-MIR4995-p3_1ss1GA	0.000184842	5377.92	82.989	8186.6	230.66	0.606218	5336.86	5323.46	5473.43	8451.13	8081.2	8027.48	AUGGCUUGGUUAAGGGAA		custom		gma-MIR4995-p3_1ss1GA
348	PC-3p-1942480_1	0.000216783	15981.7	1193.65	4173.17	321.76	-1.93721	17169.9	14782.7	15992.5	4174.79	3850.6	4494.11	AUCUAGCACAAACGAACAAGGCCU		custom		PC-3p-1942480_1
52	gma-MIR166b-p3_1ss20TG	0.000227818	570.027	23.3186	1101.89	38.1275	0.950878	543.616	578.691	587.773	1073.75	1086.64	1145.28	CAUGGAGGAGGAGGAGGAGG		custom		gma-MIR166b-p3_1ss20TG
932	zma-MIR159e-p3_1ss17CA	0.000243749	778.064	7.55711	521.732	2.50386	-0.576581	774.589	772.869	786.734	520.866	519.776	524.554	CGGCGACGGCGGCGGCAGAGG		custom		zma-MIR159e-p3_1ss17CA
226	gma-miR6300_L-1R+2	0.000251383	4965.29	183.034	2189.5	127.608	-1.18128	4786.56	4956.98	5152.35	2061.7	2189.89	2316.92	UCGUUGUAGUAUAGUGGUG		custom		gma-miR6300_L-1R+2
1056	smo-MIR1103-p3_1ss10CT	0.000262299	4175.37	112.06	2434.69	92.3375	-0.778169	4297.91	4150.09	4078.11	2540.46	2393.41	2370.18	GUGACCUCCUGGGAAGUC		custom		smo-MIR1103-p3_1ss10CT
612	PC-3p-957238_1	0.000274495	1771.11	106.114	3936.59	145.148	1.15229	1713.16	1706.59	1893.58	3838.99	3867.39	4103.39	ACAAAUAAAAAGAAACGGAGGGCU		custom		PC-3p-957238_1
229	gma-miR6300_R+2	0.000306146	10282.3	264.771	4389.68	9.60833	-1.22797	10560.6	10033.6	10252.5	4385.79	4400.62	4382.62	GUCGUUGUAGUAUAGUGGUG		custom		gma-miR6300_R+2
232	gma-miR6300	0.0003107	5668.98	287.55	2348.47	142.779	-1.27137	5361.14	5715.14	5930.66	2365.43	2197.97	2482.01	GUCGUUGUAGUAUAGUGG		custom		gma-miR6300
154	bdi-miR5054_R-1_1ss10TA	0.000322579	1479.31	50.7003	916.078	25.3527	-0.691377	1536.38	1462.05	1439.49	941.18	916.573	890.482	UCCCCACGGACGGCGCC		custom		bdi-miR5054_R-1_1ss10TA
765	PC-5p-2925_792	0.000342324	2223.69	98.4501	1269.92	33.9251	-0.808219	2271.74	2110.45	2288.89	1296.48	1231.7	1281.58	AGUAUGAGCCCCGUGGACUA		custom		PC-5p-2925_792
235	gma-MIR6300-p5_1ss6AG	0.000362331	3527.05	30.2836	815.376	39.1805	-2.11293	3562.02	3508.98	3510.17	801.683	859.566	784.88	GUGGUGAGUAUUCCCGCC		custom		gma-MIR6300-p5_1ss6AG
920	zma-miR156a-5p	0.000391221	1125.01	31.4999	1842.18	71.8226	0.711468	1121.41	1095.47	1158.16	1855.72	1764.55	1906.26	UGACAGAAGAGAGUGAGCAC		custom		zma-miR156a-5p
203	gma-MIR5368-p5_3	0.000398051	4949.05	93.6839	6601.78	140.357	0.415703	5056.91	4902.28	4887.96	6762.99	6535.55	6506.78	CUGUUUCCUGGGAUUGGCUU		custom		gma-MIR5368-p5_3
277	PC-3p-1314524_1	0.000429336	1928.54	55.7883	1246.32	41.539	-0.629839	1992.96	1895.87	1896.79	1247.78	1204.06	1287.1	CACGGGCGUGGGUUCGU		custom		PC-3p-1314524_1
156	bdi-MIR5054-p5_1ss11TA	0.000450157	1533.26	53.8346	1022.57	22.5881	-0.584403	1588.98	1529.26	1481.54	1024.72	1044.01	998.984	UUCCCCACGGACGGCGCC		custom		bdi-MIR5054-p5_1ss11TA
336	PC-3p-180560_8	0.000451819	2558.41	405.515	292.468	43.6297	-3.1289	2985.62	2178.79	2510.81	242.264	313.926	321.213	AAUCCGGCACAAACGAACAAAGCC		custom		PC-3p-180560_8
364	PC-3p-207425_7	0.000458799	898.543	22.6971	546.914	24.459	-0.716275	905.537	873.173	916.921	525.164	542.186	573.392	GGCGCGAGAGGGACGGGAGC		custom		PC-3p-207425_7
153	bdi-miR5054_L-1_1ss10TA	0.000481509	1219.49	45.5841	732.027	28.0743	-0.736309	1259.51	1229.09	1169.87	763.979	720.792	711.31	CCCCACGGACGGCGCCA		custom		bdi-miR5054_L-1_1ss10TA
5	mes-miR156a_R+1_1ss20CT	0.00050509	845.677	16.8459	1460.4	10.4492	0.788184	826.229	855.065	855.738	1448.93	1462.89	1469.38	UGACAGAAGAGAGUGAGCAUU		custom		mes-miR156a_R+1_1ss20CT
293	PC-3p-1460993_1	0.000540098	545.363	70.3927	122.955	12.7702	-2.14908	625.519	493.607	516.962	112.059	119.799	137.008	AUUUGGCACAAACGAACAAGGCCU		custom		PC-3p-1460993_1
476	PC-3p-394152_3	0.000585559	4822.13	434.527	485.234	14.5035	-3.31292	5212.72	4354.08	4899.58	483.949	500.338	471.416	AAUCUGGCACAAACGAACAAGACC		custom		PC-3p-394152_3
1057	smo-MIR1103-p3_1ss12CT	0.000599345	4220.31	41.3583	2440.65	51.2191	-0.790081	4251.76	4173.46	4235.71	2451.98	2485.26	2384.72	GGGUGACCUCCUGGGAAGUC		custom		smo-MIR1103-p3_1ss12CT
379	PC-3p-2169942_1	0.000603879	534.216	33.9615	1401.4	127.774	1.39137	510.774	518.712	573.163	1316.55	1339.3	1548.35	AAAUAAAAAGAAACGGAGGAGGGA		custom		PC-3p-2169942_1
927	zma-miR156k-5p	0.000639039	1169.51	52.7812	1910.86	65.6835	0.708312	1152.97	1126.99	1228.58	1936.72	1836.18	1959.67	UGACAGAAGAGAGCGAGCAC		custom		zma-miR156k-5p
147	gma-MIR4995-p5_1ss4GT	0.000640686	4808.05	38.692	7579.48	137.749	0.656647	4768.55	4809.71	4845.88	7675.21	7421.61	7641.62	GCAUUGGCUUGGUUAAGGGAA		custom		gma-MIR4995-p5_1ss4GT
231	gma-miR6300_R-1	0.000690861	2066.98	184.35	780.526	56.5069	-1.40501	1869.82	2096.08	2235.06	737.781	759.206	844.591	GUCGUUGUAGUAUAGUG		custom		gma-miR6300_R-1
185	gma-MIR5368-p3_1ss6AT	0.000755738	2666.02	33.6658	2304.28	28.7626	-0.210369	2698.26	2631.09	2668.7	2329.93	2309.73	2273.18	AUCAGUGAGAUACCACUCUGGA		custom		gma-MIR5368-p3_1ss6AT
966	zma-miR168b-3p_R+1	0.000794898	564.627	16.3402	871.08	38.8585	0.625507	566.878	547.278	579.725	890.626	826.329	896.285	CCCGCCUUGCAUCAAGUGAAU		custom		zma-miR168b-3p_R+1
881	PC-5p-714263_2	0.000810551	5501.95	246.506	3513.49	118.186	-0.647037	5458.26	5280.2	5767.37	3385.07	3537.69	3617.7	AUAGCUCGACGCCAGGAU		custom		PC-5p-714263_2
2	ath-miR156a_L+1R+1	0.000888534	1018.05	27.5034	1785.69	19.1498	0.810672	1046.08	1016.98	991.103	1807.8	1775.05	1774.23	UUGACAGAAGAGAGUGAGCACC		custom		ath-miR156a_L+1R+1
624	PC-5p-1105726_1	0.00101671	3138.55	157.731	1946.6	75.5696	-0.689141	3244.68	2957.3	3213.68	1975.6	1860.83	2003.38	UCCGAGUAGCGGCACCA		custom		PC-5p-1105726_1
9	bdi-miR156b-5p_1ss14TG	0.00106523	1101.48	26.8629	1757.25	18.2087	0.673877	1097.24	1076.99	1130.21	1776.64	1740.51	1754.62	UGACAGAAGAGAGGGAGCAC		custom		bdi-miR156b-5p_1ss14TG
12	bdi-miR156b-5p_R+2	0.00109578	861.892	30.7908	1619.89	10.071	0.910314	893.406	860.392	831.879	1631.27	1616.27	1612.13	UGACAGAAGAGAGUGAGCACCA		custom		bdi-miR156b-5p_R+2
516	PC-3p-525591_2	0.00115586	1135.36	67.4498	2099.7	135.911	0.887036	1107.06	1086.67	1212.35	2036.82	2006.62	2255.67	UAAAACGAAACGGAGGGAGUACUC		custom		PC-3p-525591_2
780	PC-5p-381751_3	0.00117292	1744.24	72.4645	1030.8	64.4113	-0.758837	1696.58	1708.51	1827.63	971.697	1021.25	1099.45	AUCCUCGAUGCCAGAAU		custom		PC-5p-381751_3
182	gma-MIR5368-p3_1ss18GA	0.00118544	1629.09	23.8763	1236.96	9.29151	-0.397273	1610.45	1620.82	1656.01	1243.64	1226.35	1240.89	CCUGGGAUUGGCUUUGGAC		custom		gma-MIR5368-p3_1ss18GA
965	sof-miR168b_1ss8GT	0.0011968	580.417	15.3698	718.025	10.849	0.306944	572.534	570.588	598.129	728.79	718.19	707.094	UCGCUUGUGCAGAUCGGGAC		custom		sof-miR168b_1ss8GT
96	bdi-MIR528-p5	0.00128584	1251.24	53.2558	2576.7	39.1152	1.04217	1309.2	1204.46	1240.07	2564.25	2620.53	2545.33	AGCGGUGGAAGGGGCAUGCAGA		custom		bdi-MIR528-p5
924	zma-miR156h-3p	0.00131894	287.504	8.75645	492.19	7.55639	0.775634	297.553	281.508	283.45	489.593	486.275	500.702	GCUCACUGCUCUUUCUGUCAUC		custom		zma-miR156h-3p
215	hbr-miR6173	0.00146736	7902.09	222.145	10280.5	291.447	0.379607	8073.39	7651.09	7981.78	9962.73	10343.5	10535.3	AGCCGUAAACGAUGGAUACU		custom		hbr-miR6173
143	gma-MIR4995-p3_1ss7CT	0.00171034	3231.09	84.7871	4682.36	20.4507	0.535214	3233.67	3145.05	3314.56	4681.51	4662.35	4703.23	CAGUGGUUUGGUUAAGGGAA		custom		gma-MIR4995-p3_1ss7CT
467	PC-3p-376981_3	0.00171041	24636.5	342.771	8094.4	643.121	-1.6058	24811.7	24241.5	24856.2	7969.73	7522.75	8790.73	AAUCCGGUACAAACGAACAAAGCC		custom		PC-3p-376981_3
199	gma-MIR5368-p5_1ss7TC	0.00173476	4653.22	110.602	5813.14	158.4	0.321089	4780.92	4590.82	4587.92	5989.96	5684.2	5765.27	ACUGUUCCCUGGGAUUGGCU		custom		gma-MIR5368-p5_1ss7TC
737	PC-5p-250858_5	0.00174505	483.832	16.0398	325.112	17.947	-0.573568	479.528	470.383	501.585	306.668	326.152	342.517	AUAACAAUGUGCUGAGGGAG		custom		PC-5p-250858_5
136	gma-miR4995_L+1R+2	0.00181399	3551.39	150.211	5452.9	307.226	0.618641	3635	3377.98	3641.19	5798.47	5210.67	5349.57	UAGGCAGUGGCUUGGUUAAGGGAA		custom		gma-miR4995_L+1R+2
646	PC-5p-145156_12	0.00188898	556.249	19.6741	397.75	16.986	-0.48387	560.164	534.912	573.671	412.682	379.27	401.297	AAUAGCUAUGAGAUCUGAGGGAC		custom		PC-5p-145156_12
709	PC-5p-2183789_1	0.00191904	378.059	23.1559	636.85	39.5411	0.752341	351.795	395.533	386.85	612.667	615.402	682.481	AAGGGGACGUGAGGAGGAG		custom		PC-5p-2183789_1
458	PC-3p-337790_3	0.00194149	1956.46	171.96	3624.87	193.401	0.889683	1771.35	1986.8	2111.23	3827.98	3442.92	3603.72	AACUAAAAAGAAACGGAGGGCU		custom		PC-3p-337790_3
827	PC-5p-528067_2	0.00206873	284.125	17.0943	654.857	17.9043	1.20465	282.828	267.716	301.831	653.488	637.676	673.406	AGAAAAGAGGAGGAGGGAG		custom		PC-5p-528067_2
278	PC-3p-1343022_2	0.00212698	4435.27	93.5714	3567.46	111.867	-0.314127	4429.5	4344.72	4531.6	3556.63	3461.4	3684.34	UCUGAGGUUGGGCUCGGGG		custom		PC-3p-1343022_2
341	PC-3p-18414_168	0.0022819	1576.37	27.4832	792.141	42.9142	-0.99278	1576.69	1603.7	1548.73	833.575	747.886	794.962	ACAGGAUAUUGGGUAUUUCUUA		custom		PC-3p-18414_168
369	PC-3p-2092485_1	0.00246033	2474.76	70.5772	1811.68	89.6628	-0.449963	2417.24	2453.53	2553.52	1728.91	1799.2	1906.93	UUCGAGUAAGAAGGGGUA		custom		PC-3p-2092485_1
197	gma-MIR5368-p5_1ss4TC	0.00256828	5417.62	140.359	6752.32	213.837	0.317723	5579.68	5338.88	5334.31	6989.89	6575.26	6691.8	GUUCCCUGGGAUUGGCU		custom		gma-MIR5368-p5_1ss4TC
963	zma-miR168a-3p_R+1	0.00272958	508.589	3.43283	636.142	12.1019	0.322848	506.307	506.923	512.537	643.361	622.17	642.895	CCCGCCUUGCACCAAGUGAAU		custom		zma-miR168a-3p_R+1
138	gma-miR4995_L-1R+2_1ss3GT	0.00289665	5743.78	29.4029	9251.63	413.385	0.687706	5714.89	5742.79	5773.67	9725.1	8962.43	9067.35	GUCAGUGGCUUGGUUAAGGGAA		custom		gma-miR4995_L-1R+2_1ss3GT
586	PC-3p-73272_34	0.0032457	7375.25	430.356	1020.88	186.144	-2.85288	7865.05	7057.7	7203.01	823.44	1046.04	1193.17	AUUCGGCACAAACGAACAAGGCCU		custom		PC-3p-73272_34
139	gma-miR4995_R+2_1ss2GT	0.00352801	4125.16	8.04098	7140.27	409.293	0.791529	4117.06	4125.29	4133.14	7612.01	6879.52	6929.28	AUGCAGUGGCUUGGUUAAGGGAA		custom		gma-miR4995_R+2_1ss2GT
202	gma-MIR5368-p5_2ss16TG18GC	0.00359439	624.149	6.14334	416.901	17.2343	-0.582183	618.861	622.697	630.888	404.72	409.364	436.62	AGGGACAGUCUCAGGGAC		custom		gma-MIR5368-p5_2ss16TG18GC
1077	ptc-miR6478_R+3_1ss21GA	0.00360961	1501.1	112.709	808.535	83.9642	-0.892635	1524.16	1378.64	1600.49	894.18	805.066	726.359	CCGACCUUAGCUCAGUUGGUAGAG		custom		ptc-miR6478_R+3_1ss21GA
282	PC-3p-1351719_1	0.00384197	890.643	7.47506	632.975	22.8124	-0.492699	898.711	883.952	889.266	657.932	613.198	627.795	GUGCCGGCCGGGGACGGAC		custom		PC-3p-1351719_1
245	PC-3p-102569_20	0.00399813	1491.23	118.168	660.448	25.1563	-1.17499	1584.81	1530.44	1358.44	687.295	637.419	656.629	CCGUGGACUAGCCAUUGCUUCUC		custom		PC-3p-102569_20
217	hbr-MIR6173-p3_1ss4CT	0.0040949	6929.07	227.587	9310.13	43.2075	0.426139	7191.5	6809.83	6785.88	9303.17	9270.82	9356.39	CAGUGCUGUAGCUAACGCGUU		custom		hbr-MIR6173-p3_1ss4CT
137	gma-miR4995_L+1R+2_1ss9GT	0.00425366	4287.56	29.5299	6603	321.816	0.622965	4253.47	4303.94	4305.27	6957.62	6329.52	6521.86	UAGGCAGUUGCUUGGUUAAGGGAA		custom		gma-miR4995_L+1R+2_1ss9GT
184	gma-MIR5368-p3_1ss5AT	0.00439485	3786.61	52.5612	3514.45	32.0416	-0.10761	3847.23	3753.59	3759.02	3518.83	3480.44	3544.08	UCAGUGAGAUACCACUC		custom		gma-MIR5368-p3_1ss5AT
241	bdi-miR7767-5p_R-4_1ss13AT	0.00441079	4370.01	53.0973	2364.7	163.345	-0.885979	4370.89	4316.48	4422.67	2185.26	2404.1	2504.74	CCCCAAGCUGAGUGCUC		custom		bdi-miR7767-5p_R-4_1ss13AT
1046	zma-miR827-3p	0.00504217	2059.13	31.0773	2996.98	129.488	0.541474	2085.37	2024.81	2067.2	3089.89	3051.97	2849.07	UUAGAUGACCAUCAGCAAACA		custom		zma-miR827-3p
319	PC-3p-169098_11	0.00588826	947.162	29.9303	565.877	34.112	-0.743123	981.718	929.395	930.372	581.777	526.717	589.135	UUCCCGGCUGGUGCCCCA		custom		PC-3p-169098_11
340	PC-3p-1833879_1	0.00630809	829.016	61.3903	538.068	42.7455	-0.623611	758.134	863.751	865.164	525.216	503.223	585.765	GUGCAGAUCUUGGUUUUAG		custom		PC-3p-1833879_1
459	PC-3p-338551_3	0.00638599	5728.58	88.6387	8628.76	473.139	0.590976	5722.57	5643.09	5820.07	9121.04	8177.42	8587.81	UUGGAACGGAGGGACGGAG		custom		PC-3p-338551_3
528	PC-3p-556213_2	0.00655488	1722.63	132.302	206.046	58.7505	-3.06357	1834.16	1576.45	1757.27	148.02	204.624	265.495	AUCCGAUACAAACGAACAAGGCCA		custom		PC-3p-556213_2
216	hbr-MIR6173-p3_1ss3CT	0.00777943	4923.06	164.528	6222.49	86.6672	0.337938	5102.44	4779.18	4887.55	6156.04	6190.92	6320.52	AGUGCUGUAGCUAACGCGUU		custom		hbr-MIR6173-p3_1ss3CT
449	PC-3p-30308_104	0.00784004	1569.53	28.1272	838.967	78.7572	-0.903648	1548.47	1558.65	1601.47	908.95	753.681	854.269	ACAGGAUAUUGGGUAUUUCUUUA		custom		PC-3p-30308_104
375	PC-3p-212503_6	0.00785187	1255.37	34.3896	767.541	53.3399	-0.709796	1216	1270.6	1279.52	796.407	705.989	800.227	AUGAGAGGUGUAGAAUA		custom		PC-3p-212503_6
236	lja-MIR7530-p5_1ss11CA	0.0081426	640.349	31.619	867.021	58.6009	0.437209	612.093	634.452	674.501	811.618	861.077	928.367	AAGAGGAGGAAGGCAGAAG		custom		lja-MIR7530-p5_1ss11CA
183	gma-MIR5368-p3_1ss18GC	0.00825476	5002.58	72.2381	5509.11	26.5646	0.139146	4919.46	5038.1	5050.19	5521.88	5478.57	5526.87	AGGGACAGUCUCAGGUAC		custom		gma-MIR5368-p3_1ss18GC
314	PC-3p-164750_9	0.0097251	2258.16	27.4937	1656.3	87.458	-0.44719	2229.43	2260.85	2284.22	1613.99	1598.03	1756.86	AGUUUAGUGGUAAAAGUGU		custom		PC-3p-164750_9
Following transcripts are statistically significant but have low signals (signal < 500)
155	bdi-miR5054	4.83851e-05	387.912	11.629	144.736	5.3956	-1.4223	387.361	399.807	376.569	144.852	150.073	139.284	UCCCCACGGUCGGCGCCA		custom		bdi-miR5054
141	gma-MIR4995-p3_1ss5TC	5.22999e-05	481.217	14.9391	204.566	5.98112	-1.23412	468.934	476.869	497.848	209.807	205.84	198.05	AUUGCUUAUGGACCCGA		custom		gma-MIR4995-p3_1ss5TC
735	PC-5p-244034_5	7.47697e-05	227.651	9.30511	48.2228	3.77752	-2.23904	217.374	230.074	235.505	52.5504	45.5861	46.532	UUGGUAAAUUUGCGGGU		custom		PC-5p-244034_5
942	zma-miR164f-5p_R-1	7.67521e-05	71.1491	0.936214	46.8122	0.929388	-0.60396	70.8189	70.4227	72.2056	47.8798	46.1842	46.3726	UGGAGAAGCAGGGCACGUGC		custom		zma-miR164f-5p_R-1
779	PC-5p-378434_3	9.23885e-05	292.743	16.6835	98.3837	3.03148	-1.57314	273.859	298.884	305.485	94.9439	99.5422	100.665	UGUGGCGGCAUGGGGAUGUCAAA		custom		PC-5p-378434_3
234	gma-MIR6300-p3_1ss8AG	0.000257396	417.928	30.9131	62.1049	8.7109	-2.75047	382.242	436.469	435.074	63.4308	52.8071	70.0769	UAGUGGUGAGUAUUCCC		custom		gma-MIR6300-p3_1ss8AG
272	PC-3p-1280411_1	0.000265378	146.472	5.50394	71.3658	3.53194	-1.03732	147.09	151.642	140.686	75.4437	69.2726	69.3812	AUCCGACACAAACGAACGAGUCCU		custom		PC-3p-1280411_1
16	aly-miR159a-3p_R+2_1ss20TC	0.000274949	110.843	1.23957	87.3027	1.52363	-0.344416	111.105	109.493	111.93	85.8468	87.1754	88.886	UUUGGAUUGAAGGGAGCUCCACU		custom		aly-miR159a-3p_R+2_1ss20TC
361	PC-3p-204343_7	0.000359171	191.598	10.9918	70.6511	5.19488	-1.4393	201.519	179.782	193.494	74.4073	64.7227	72.8233	AUGGAUGAGUGCUAUUGGCGU		custom		PC-3p-204343_7
152	bdi-miR5054_L-1	0.000431719	378.969	20.4394	149.19	11.8357	-1.34493	372.271	401.918	362.719	142.923	162.842	141.806	CCCCACGGUCGGCGCCA		custom		bdi-miR5054_L-1
359	PC-3p-2035969_1	0.000436399	100.338	11.027	29.0627	1.78129	-1.78763	98.1846	112.283	90.5471	27.0199	29.8768	30.2915	GAACAACCGACUCAACU		custom		PC-3p-2035969_1
488	PC-3p-432193_2	0.000443224	139.652	5.78853	237.547	8.48345	0.76637	146.333	136.486	136.138	233.336	231.993	247.312	AAAAGAAACGGAGGGAGUACGUA		custom		PC-3p-432193_2
928	zma-miR156l-3p	0.000462047	46.8597	3.27648	103.466	4.19739	1.14274	49.5741	47.7848	43.2201	98.801	106.937	104.659	GCUCACUGCUCUAUCUGUCACC		custom		zma-miR156l-3p
679	PC-5p-1971867_1	0.000517295	0.0122558	0	37.8501	12.2814	11.5926	0.0122558	0.0122558	0.0122558	34.424	27.6456	51.4808	GUGGUUAACUAGCAGAC		custom		PC-5p-1971867_1
720	PC-5p-232201_5	0.000537851	65.5602	4.29665	145.803	8.1025	1.15312	60.9959	69.5265	66.1582	136.47	149.902	151.037	ACAAGAGAAUUGGAGGGGAGG		custom		PC-5p-232201_5
151	bdi-miR5054_L+2	0.000632111	184.523	4.54448	104.598	0.166801	-0.818944	188.87	184.895	179.804	104.761	104.606	104.428	GUUCCCCACGGUCGGCGCCA		custom		bdi-miR5054_L+2
799	PC-5p-448993_2	0.000669286	0.0114915	0	37.6899	14.6092	11.6794	0.0114915	0.0114915	0.0114915	28.3112	30.236	54.5226	GGAGGAUCCUUGGGAUCA		custom		PC-5p-448993_2
682	PC-5p-1988627_1	0.000735232	0.0118466	1.90105e-10	24.9987	8.86175	11.0432	0.0118466	0.0118466	0.0118466	34.4245	16.8366	23.7351	AGUUGUCGUUGAAUAGUUUAAUU		custom		PC-5p-1988627_1
680	PC-5p-1974272_1	0.000742556	0.0106953	0	67.2427	28.6396	12.6182	0.0106953	0.0106953	0.0106953	57.9214	44.4249	99.3816	AUUACGCGGGUGUGUCUUGU		custom		PC-5p-1974272_1
160	osa-MIR5075-p3_1ss10AC	0.000806585	66.5606	3.74743	33.8414	2.18461	-0.975879	63.7723	65.089	70.8205	32.4749	32.6883	36.361	CGCACGGCGCGGCAGGGCGG		custom		osa-MIR5075-p3_1ss10AC
744	PC-5p-2639320_1	0.000909301	50.9457	4.1693	20.347	1.75933	-1.32415	51.7868	46.42	54.6303	19.9359	18.8295	22.2754	AGGAUUUGUGAUAUGCUAU		custom		PC-5p-2639320_1
800	PC-5p-450921_2	0.00116932	8.12344	1.55979	96.2954	29.3111	3.5673	8.00581	6.6258	9.73872	84.0446	75.0973	129.744	CUGUCGGAGCGGAACGUGG		custom		PC-5p-450921_2
346	PC-3p-188551_8	0.00130379	53.5669	10.276	12.5276	1.3215	-2.09623	65.4203	47.1732	48.1073	11.193	12.5542	13.8356	CACCGAACCAAAGGCUAC		custom		PC-3p-188551_8
305	PC-3p-1577302_1	0.00139352	242.736	3.50705	55.5965	5.37341	-2.12632	245.554	238.809	243.846	51.7702	53.2797	61.7397	UUUGGUCGUGGGUUCGUGC		custom		PC-3p-1577302_1
1032	stu-miR408b-5p_2ss3GA8CT	0.00161775	34.1677	1.88825	15.9726	1.69888	-1.09703	35.7323	32.0703	34.7005	15.9327	17.6911	14.2941	ACAGGGAUGAGACAGAGCAUG		custom		stu-miR408b-5p_2ss3GA8CT
1015	sbi-MIR397-p5	0.00162801	95.7113	1.92936	236.583	14.4205	1.30558	95.5426	93.8718	97.7195	253.23	227.942	228.576	UUGAGUGCAGCGUUGAUGAGC		custom		sbi-MIR397-p5
560	PC-3p-643102_2	0.00170379	54.1806	6.51468	162.469	20.3761	1.58431	52.4644	48.6958	61.3816	174.668	138.946	173.792	UAGAUAAAGGGAGAGAGGA		custom		PC-3p-643102_2
1029	zma-miR408a_R+3	0.00171337	100.459	4.27441	162.987	10.649	0.698146	97.3975	98.6377	105.343	173.831	162.586	152.544	CUGCACUGCCUCUUCCCUGGCUCC		custom		zma-miR408a_R+3
253	PC-3p-113055_20	0.00171857	61.3404	1.81921	19.5254	1.53399	-1.65149	63.3829	60.7442	59.8942	21.2925	18.5361	18.7476	UUUCGGCUGGCACAUGC		custom		PC-3p-113055_20
296	PC-3p-147973_11	0.00200087	117.452	5.89575	26.2308	2.79434	-2.16274	123.765	112.089	116.502	29.2656	23.7642	25.6626	GUAGGAGAGAGAAUAGACUAUAUUA		custom		PC-3p-147973_11
676	PC-5p-1893523_1	0.00205478	0.0117577	0	39.642	26.9537	11.7192	0.0117577	0.0117577	0.0117577	22.1994	26.0403	70.6864	CCAUGUGGAUUGUAGUGUAU		custom		PC-5p-1893523_1
388	PC-3p-228742_6	0.00228249	44.7797	1.34452	2.77658	0.620475	-4.01146	45.5405	43.2273	45.5713	2.13983	3.37938	2.81054	AAGUUUGUGGCUGACCGAUA		custom		PC-3p-228742_6
1014	zma-MIR397b-p5	0.00249591	105.288	4.23029	317.556	28.0885	1.59267	100.492	108.49	106.882	299.089	349.88	303.698	UUGAGCGCAGCGUUGAUGAGC		custom		zma-MIR397b-p5
855	PC-5p-619912_2	0.00263463	86.452	8.63296	40.4089	3.92556	-1.09723	91.7617	76.4907	91.1035	36.5831	40.2163	44.4272	GUAUCUCCGAGGCCAGAAU		custom		PC-5p-619912_2
611	PC-3p-93718_23	0.00279252	169.294	16.0169	91.4804	6.15962	-0.887996	171.842	152.155	183.884	89.2956	98.4346	86.7109	AAAAGACUGAGCCGAAUUGAAAU		custom		PC-3p-93718_23
257	PC-3p-1176797_1	0.00295137	89.3462	2.71304	26.2494	3.01707	-1.76712	87.4225	92.4494	88.1667	24.9176	29.7033	24.1274	UGUUUCUCCUCGGUCGG		custom		PC-3p-1176797_1
641	PC-5p-138152_14	0.00298564	159.464	17.1318	59.2718	9.06238	-1.42781	171.35	139.827	167.216	67.0582	49.3242	61.433	UUUGUACCCGUCACCGGUUUA		custom		PC-5p-138152_14
811	PC-5p-486777_2	0.00310106	0.010928	1.34425e-10	46.2782	31.5584	12.0481	0.010928	0.010928	0.010928	16.5764	42.8457	79.4126	GCGGUCAAGAAUUCUAGC		custom		PC-5p-486777_2
598	PC-3p-842885_1	0.00310299	52.3551	5.79753	18.825	3.37652	-1.47568	59.037	49.3696	48.6588	17.002	22.7212	16.7519	UCGCAGGAAUGAAACUCAAA		custom		PC-3p-842885_1
88	cca-miR398_R-1_1ss19CT	0.00310304	60.5103	2.21038	81.0568	3.63556	0.421753	60.0125	58.5912	62.9271	84.9444	80.4849	77.7411	UGUGUUCUCAGGUCGCCCUU		custom		cca-miR398_R-1_1ss19CT
1031	zma-MIR408a-p5_2	0.00349794	47.2309	4.70643	19.4282	3.10464	-1.28158	45.5979	52.5363	43.5585	17.0075	18.3485	22.9285	ACAGGGAUGAGACAGAGC		custom		zma-MIR408a-p5_2
708	PC-5p-217784_6	0.00375058	243.04	1.87432	167.092	6.61131	-0.540552	240.916	243.745	244.46	162.659	163.926	174.691	UUGCAAGAUCAGCUUCUUGUU		custom		PC-5p-217784_6
796	PC-5p-441790_2	0.00388601	0.0128244	0	45.2851	40.3109	11.7859	0.0128244	0.0128244	0.0128244	17.6197	26.6997	91.536	UCGAUUAUUCUCAAUACACA		custom		PC-5p-441790_2
317	PC-3p-166921_9	0.00388677	0.0110406	1.34425e-10	28.0728	23.0279	11.3121	0.0110406	0.0110406	0.0110406	19.4524	54.1672	10.599	UCCCCUUCAAUCCCUCUGAAU		custom		PC-3p-166921_9
360	PC-3p-2042643_3	0.00389033	101.549	7.1647	17.8283	3.00712	-2.50994	93.6933	103.231	107.724	14.5256	18.5511	20.4081	AGCUUGGCAAGGAAAUU		custom		PC-3p-2042643_3
917	PC-5p-965431_1	0.0039727	0.00919546	0	92.0876	59.765	13.2898	0.00919546	0.00919546	0.00919546	23.1273	124.285	128.851	UGCUGGAGCUCGAUCGAGAGGUC		custom		PC-5p-965431_1
798	PC-5p-445018_2	0.0040565	0.011438	0	34.6393	29.9677	11.5644	0.011438	0.011438	0.011438	12.711	22.421	68.7859	UUGGGAGCCGAGGCAUAUU		custom		PC-5p-445018_2
947	zma-miR166a-5p_L-1R+1	0.00415104	160.063	10.2032	103.79	7.27441	-0.624968	156.122	152.418	171.649	96.2345	104.39	110.746	GAAUGUUGUCUGGCUCGGGGC		custom		zma-miR166a-5p_L-1R+1
279	PC-3p-1345925_1	0.00423361	39.2004	4.23433	108.966	21.9631	1.47493	34.394	42.3806	40.8265	94.9354	134.277	97.6847	GACAACUAAAAUAAAACGGAGGGC		custom		PC-3p-1345925_1
938	zma-miR164a-5p	0.00434197	65.9149	3.20262	45.5705	2.93501	-0.532504	62.3426	66.8728	68.5292	47.8833	42.2688	46.5594	UGGAGAAGCAGGGCACGUGCA		custom		zma-miR164a-5p
836	PC-5p-556133_2	0.00451892	62.5545	11.0876	19.4253	3.82061	-1.68718	51.7148	62.0744	73.8744	18.5635	16.1092	23.6032	CGGCCCUGGCGGAGCGCUG		custom		PC-5p-556133_2
107	cre-MIR916-p3_1ss6GA	0.0046464	396.124	6.78454	143.891	17.6798	-1.46098	391.429	403.902	393.04	164.182	131.798	135.693	GGCCUAUUAGCUCAGUUGG		custom		cre-MIR916-p3_1ss6GA
797	PC-5p-442723_2	0.00467203	0.0102829	1.34425e-10	41.5641	38.0637	11.9809	0.0102829	0.0102829	0.0102829	12.8048	27.1598	84.7277	CACUUUAGUUCAUAAAUUGCC		custom		PC-5p-442723_2
20	lus-miR159b_R+2_1ss21CG	0.00468632	214.489	6.5662	183.576	3.23508	-0.224527	221.371	208.292	213.803	185.245	185.635	179.847	UUUGGAUUGAAGGGAGCUCUGUU		custom		lus-miR159b_R+2_1ss21CG
21	aly-miR159b-3p_R+1	0.00473476	234.316	4.86481	152.135	7.16037	-0.623103	237.417	228.709	236.821	158.761	144.539	153.104	UUUGGAUUGAAGGGAGCUCUUU		custom		aly-miR159b-3p_R+1
318	PC-3p-1671314_1	0.00476319	96.6716	8.53055	147.99	6.67621	0.614335	92.872	90.7011	106.442	140.334	152.598	151.038	UAAAAAGAAACGGAGGGAGUAAGA		custom		PC-3p-1671314_1
1008	sbi-miR396c_R+2_1ss21TG	0.00488926	105.998	6.18105	62.7085	1.61298	-0.757304	105.566	100.044	112.384	60.9058	64.0152	63.2046	UUCCACAGCUUUCUUGAACUGUU		custom		sbi-miR396c_R+2_1ss21TG
788	PC-5p-407556_3	0.005119	118.631	9.55387	59.3561	1.81288	-0.999013	109.635	117.598	128.659	60.1137	57.2873	60.6673	UGCAGUAAUUCUUCUUUAUU		custom		PC-5p-407556_3
69	mtr-miR171c_R+1_1ss19AT	0.00514079	104.695	5.32004	73.5283	4.72146	-0.509825	105.303	99.0975	109.685	75.9709	68.086	76.5281	UGAUUGAGCCGUGCCAAUUUUU		custom		mtr-miR171c_R+1_1ss19AT
65	bna-miR171a_R+2	0.00517629	85.3107	1.7881	58.7287	2.43597	-0.538662	87.3339	83.9424	84.6559	56.0127	59.4531	60.7203	UUGAGCCGUGCCAAUAUCACGAU		custom		bna-miR171a_R+2
1055	ppt-miR1053-5p_L-1R-6_1ss6GA	0.00520074	0.0130586	0	76.3583	81.5838	12.5136	0.0130586	0.0130586	0.0130586	24.1645	170.373	34.5379	AUGGAUUAUCUCAAAGU		custom		ppt-miR1053-5p_L-1R-6_1ss6GA
1079	ptc-MIR6478-p3_1ss11GA	0.00544915	166.062	3.00255	69.1556	7.90442	-1.2638	165.268	169.382	163.536	63.2552	78.1364	66.0751	CUCAGUUGGUAGAGCGGA		custom		ptc-MIR6478-p3_1ss11GA
25	aly-miR159c-3p_R+3_1ss20CT	0.00554887	227.028	13.4559	137.81	3.7924	-0.720191	242.517	218.222	220.345	138.509	133.717	141.205	UUUGGAUUGAAGGGAGCUCUUUUU		custom		aly-miR159c-3p_R+3_1ss20CT
391	PC-3p-233299_5	0.00558869	98.1327	6.932	53.5315	1.65727	-0.874345	90.1438	101.697	102.558	54.8597	51.6743	54.0606	GAUCCAAUACCGUGGCUGA		custom		PC-3p-233299_5
801	PC-5p-452231_2	0.00569869	2.20621	1.21111	29.9759	11.7749	3.76416	1.2953	3.58061	1.7427	43.1661	20.524	26.2375	CAUUGAGAGGAUUUUUC		custom		PC-5p-452231_2
437	PC-3p-2754645_1	0.00571801	0.0105184	1.34425e-10	22.9229	23.2104	11.0897	0.0105184	0.0105184	0.0105184	8.25771	49.6828	10.8281	AGGAAUAAAGUGAAGGGACUAAA		custom		PC-3p-2754645_1
436	PC-3p-273184_4	0.00671891	0.0112047	0	35.4076	34.9914	11.6257	0.0112047	0.0112047	0.0112047	8.38511	74.933	22.9048	CAAGACUAGUAGAUGGCA		custom		PC-3p-273184_4
23	mes-miR159c_R+1_1ss7GT	0.00671897	199.098	6.74219	167.168	4.98877	-0.252184	205.853	199.073	192.369	172.803	163.317	165.384	AUUGGAUUGAAGGGAGCUCUGU		custom		mes-miR159c_R+1_1ss7GT
538	PC-3p-579697_2	0.00672221	41.3792	6.78908	89.1708	10.3933	1.10767	34.9483	40.712	48.4772	83.6357	82.7164	101.16	AUUUUAGAACGGAGGGAAU		custom		PC-3p-579697_2
39	osa-miR164c	0.00683504	96.7074	1.66542	53.8588	4.34949	-0.844445	98.082	97.1847	94.8554	56.0122	56.7114	48.8527	UGGAGAAGCAGGGUACGUGCA		custom		osa-miR164c
915	PC-5p-94367_23	0.00730453	0.0113012	0	85.1835	91.8826	12.8799	0.0113012	0.0113012	0.0113012	15.3056	189.262	50.9833	AGCCCGACUGCAAACCAGGAUGUU		custom		PC-5p-94367_23
77	osa-miR390-5p_R+1	0.00735069	179.303	1.06567	127.417	6.42524	-0.49284	179.787	180.04	178.081	120.516	128.507	133.227	AAGCUCAGGAGGGAUAGCGCCC		custom		osa-miR390-5p_R+1
745	PC-5p-2642670_1	0.00737254	39.5023	6.30838	17.9837	2.51564	-1.13525	35.8287	35.8917	46.7865	15.3891	20.4121	18.1499	UGUUCGUUUCACGUCGG		custom		PC-5p-2642670_1
623	PC-5p-1095321_1	0.00767435	38.6276	2.65973	51.3573	1.8497	0.410937	38.2325	36.1875	41.4628	53.4637	50.6101	49.998	GGAGGAAGAACAGAGGAC		custom		PC-5p-1095321_1
751	PC-5p-275114_4	0.00814032	69.9399	5.71997	8.82427	2.87626	-2.98657	65.6947	67.6805	76.4445	11.9699	8.17421	6.32866	GUGGACGGUGUGAGGCC		custom		PC-5p-275114_4
962	zma-miR167h-3p_L+1R+1	0.00858945	128.582	8.33905	85.4469	0.365152	-0.589591	135.757	119.433	130.557	85.0291	85.7051	85.6064	AGAUCAUGUUGCAGCUUCACU		custom		zma-miR167h-3p_L+1R+1
61	aly-miR169h-3p_R+1	0.0089687	47.0204	1.00179	21.5203	2.85344	-1.12759	48.1556	46.2604	46.6451	19.8298	24.8148	19.9163	GGCAGUCUCCUUGGCUAUUG		custom		aly-miR169h-3p_R+1
367	PC-3p-208390_6	0.00920252	326.724	1.1557	208.418	15.4555	-0.648593	328.009	326.395	325.769	191.152	213.143	220.96	CUACCGGUGACGAUACU		custom		PC-3p-208390_6
205	osa-MIR5529-p3_1ss2TA	0.00953026	104.103	17.6066	51.0994	5.23256	-1.02664	83.7819	113.747	114.782	46.9632	49.3533	56.9818	UAGUGUGGAUGAUUUAG		custom		osa-MIR5529-p3_1ss2TA
372	PC-3p-2110290_1	0.0097974	148.177	4.14441	244.085	19.3621	0.720057	147.203	144.607	152.722	221.848	257.212	253.194	AAAAAGAAACGGAGGGAGUACAUC		custom		PC-3p-2110290_1
34	aly-MIR163-p3_1ss17TC	0.00982697	119.864	1.36347	26.178	7.43122	-2.19498	118.829	119.354	121.409	22.1875	21.5945	34.752	GCGGUUUUUGAUCCCUCU		custom		aly-MIR163-p3_1ss17TC
68	lus-miR171b_R+4	0.00996181	95.908	3.4052	80.9729	2.85084	-0.244212	95.4011	92.7846	99.5382	77.7579	81.9675	83.1931	UGAUUGAGCCGUGCCAAUAUCUGAA		custom		lus-miR171b_R+4
Following transcripts are statistically insignificant (p-value > .01)
690	PC-5p-2047779_1	0.0100353	0.0374224	0.0422455	23.6519	11.8687	9.30384	0.0862033	0.013032	0.013032	15.1325	18.6149	37.2084	UCACUUAUUUUAGAUCUAACGUCU		custom		PC-5p-2047779_1
559	PC-3p-642497_2	0.0100916	5.76995	2.28651	55.0753	26.7063	3.25477	3.84968	8.29933	5.16085	54.943	28.4353	81.8475	CCUGAACUCACUUUGGU		custom		PC-3p-642497_2
688	PC-5p-2041524_1	0.0102424	0.0380917	0.0470761	37.5566	15.9721	9.94537	0.0109123	0.0924505	0.0109123	24.1182	33.3366	55.2149	ACAACAUAUCUGGUGCACA		custom		PC-5p-2041524_1
589	PC-3p-744328_1	0.0103023	104.053	11.873	204.74	6.69218	0.976477	91.3367	105.973	114.848	201.725	200.086	212.409	GUAAAAUGAAACGGAGGGAGUACU		custom		PC-3p-744328_1
19	ath-miR159b_R+1	0.0103826	228.766	11.8918	184.187	7.15013	-0.3127	241.235	227.513	217.551	188.342	188.289	175.931	UUUGGAUUGAAGGGAGCUCUUC		custom		ath-miR159b_R+1
815	PC-5p-503364_2	0.0107543	0.08501	0.123	34.3874	37.6266	8.66003	0.013996	0.013996	0.227038	8.59596	17.0035	77.5629	UUAAAUCCCUUUCUAGUC		custom		PC-5p-503364_2
914	PC-5p-932346_1	0.0108453	0.0116815	0	49.0033	60.3682	12.0344	0.0116815	0.0116815	0.0116815	7.28532	118.226	21.4989	ACAUGUUUGGUUUGUGGCUAACU		custom		PC-5p-932346_1
30	htu-miR160a_R+1_1ss20CT	0.0111194	52.1318	1.56157	34.5825	2.42251	-0.592119	53.6128	52.282	50.5005	32.3612	34.2209	37.1655	UGCCUGGCUCCCUGUAUGCUU		custom		htu-miR160a_R+1_1ss20CT
186	gma-MIR5368-p3_1ss7AC	0.0113863	73.7022	8.05297	39.7354	1.58174	-0.891282	67.0099	82.6394	71.4572	39.677	38.1837	41.3455	CCUGGGCUUGGCUUUGGGC		custom		gma-MIR5368-p3_1ss7AC
988	zma-miR171h-3p_L-1R+1	0.0115811	21.9664	0.610098	46.8456	6.59534	1.09261	21.7419	21.5003	22.6569	41.1427	54.0681	45.3259	UGAGCCGAACCAAUAUCACUC		custom		zma-miR171h-3p_L-1R+1
198	gma-MIR5368-p5_1ss6TC	0.0116781	6909.17	231.54	8412.66	142.425	0.284049	7176.52	6777.46	6773.53	8577.09	8328.1	8332.78	CUGUUCCCUGGGAUUGGCUU		custom		gma-MIR5368-p5_1ss6TC
64	mes-MIR169t-p3	0.0121211	34.2733	3.40526	10.7208	2.069	-1.67667	38.1944	32.5671	32.0584	8.40467	11.3715	12.3862	CGGGCAGUCUCCUUGGCUAU		custom		mes-MIR169t-p3
791	PC-5p-428732_2	0.0122065	0.0141019	0	47.6273	64.7303	11.7217	0.0141019	0.0141019	0.0141019	10.6145	9.89708	122.37	UCUGUAGAUCAUGAUCCAACC		custom		PC-5p-428732_2
1030	zma-MIR408a-p5_1	0.0126609	60.0566	4.15609	23.5662	3.87468	-1.3496	58.712	64.7185	56.7393	25.0116	19.1766	26.5105	CAGGGAUGAGACAGAGCA		custom		zma-MIR408a-p5_1
610	PC-3p-93275_24	0.0126663	160.331	16.1976	93.9786	1.70591	-0.770647	174.697	142.776	163.519	92.0988	94.4084	95.4284	AAAGACUGAGCCGAAUUGAAAU		custom		PC-3p-93275_24
535	PC-3p-576372_2	0.0131368	997.632	66.3599	189.323	57.0982	-2.39766	1069.26	985.381	938.251	125.223	208.007	234.739	AUUCGGCACAAACGAACAAUGCCU		custom		PC-3p-576372_2
1045	zma-miR529-5p	0.0133065	99.63	3.33894	117.965	5.17758	0.24371	97.3991	103.469	98.0221	112.14	122.044	119.712	AGAAGAGAGAGAGUACAGCCU		custom		zma-miR529-5p
926	zma-miR156k-3p_L+1	0.0134891	425.1	48.1868	783.267	35.4789	0.881704	464.932	438.829	371.538	784.874	747.012	817.915	UGCUCGCUUCUCUUUCUGUCAGC		custom		zma-miR156k-3p_L+1
919	PC-5p-99218_22	0.0139659	2.25655	0.669627	93.377	49.9448	5.37087	1.6005	2.93898	2.23018	37.3925	109.378	133.36	AAAGAGUAGCGUUGAUACACCGU		custom		PC-5p-99218_22
354	PC-3p-1994578_1	0.0140873	34.4248	1.95404	18.4237	2.09634	-0.901884	32.8958	36.6263	33.7523	19.463	16.0108	19.7974	AGACGGAGAGAGAACAAA		custom		PC-3p-1994578_1
128	gma-MIR1524-p3_2ss16CG17GT	0.0140878	7677	138.295	9367.51	344.948	0.287122	7587.44	7607.28	7836.28	9506.64	8974.72	9621.16	GCGGUGGAGCAUGAGGUU		custom		gma-MIR1524-p3_2ss16CG17GT
482	PC-3p-414994_3	0.0141236	119.109	7.18373	175.832	20.6996	0.561908	111.002	124.682	121.645	165.381	162.441	199.673	AAUUAAAACAAAACGGAGGGAGUA		custom		PC-3p-414994_3
43	ath-miR165a_R-1_1ss15AT	0.0141504	373.728	24.619	288.103	16.3501	-0.375405	347.532	396.388	377.264	272.487	305.099	286.721	UCGGACCAGGCUUCUUCCCC		custom		ath-miR165a_R-1_1ss15AT
830	PC-5p-53444_53	0.014234	1188.57	7.02022	1389.87	44.4416	0.225716	1196.67	1184.95	1184.11	1431.56	1343.11	1394.93	AUAGAUAUGGUAGAGGGGCCU		custom		PC-5p-53444_53
73	nta-MIR172e-p3_1ss14CG	0.0144608	4108.86	46.8559	3395.97	132.177	-0.274917	4056.33	4123.94	4146.32	3343.98	3297.69	3546.23	UUGGAACGAUACAGAGA		custom		nta-MIR172e-p3_1ss14CG
1002	zma-miR395c-3p_L-1	0.0153922	12.721	4.39414	144.311	94.4293	3.5039	7.72861	14.4325	16.0018	60.7984	125.354	246.781	UGAAGUGUUUGGAGGAACUC		custom		zma-miR395c-3p_L-1
55	bdi-miR167a_R+1	0.0156987	61.2643	2.83103	81.5189	7.27956	0.412088	58.3583	61.4209	64.0138	89.8139	76.1938	78.5491	UGAAGCUGCCAGCAUGAUCUAU		custom		bdi-miR167a_R+1
95	bdi-MIR528-p3_1ss21GT	0.0161908	34.3815	1.04817	40.4472	1.96332	0.234409	33.4734	34.1425	35.5285	40.2956	42.4819	38.5641	UGCCUGCCUCUUCCAUUCCUUC		custom		bdi-MIR528-p3_1ss21GT
520	PC-3p-537229_2	0.0163431	650.904	44.9896	501.681	29.4824	-0.375674	681.399	599.234	672.079	470.826	504.652	529.565	AAUAGAGAGGGAGGGCAAA		custom		PC-3p-537229_2
228	gma-miR6300_R+1_1ss4GT	0.0163553	32.6533	3.82195	5.86868	1.93454	-2.47612	29.2613	36.7943	31.9042	3.64196	6.82788	7.13619	GUCUUUGUAGUAUAGUGGU		custom		gma-miR6300_R+1_1ss4GT
995	zma-miR393a-3p_L+1R-6	0.0164031	3.9838	1.82981	79.6189	70.9421	4.32089	5.02911	1.87096	5.05133	35.7897	161.467	41.6	GAUCAGUGCAAUCCCUU		custom		zma-miR393a-3p_L+1R-6
673	PC-5p-182876_8	0.0167203	12.0608	3.28321	40.5625	12.1288	1.74982	8.63407	12.3696	15.1787	27.4643	51.4052	42.8181	UUGAGAGGGAUUGGAGGGGUU		custom		PC-5p-182876_8
1048	ssp-miR827_R+2	0.0180367	2031.15	62.254	2740.53	176.349	0.432158	2037.68	1965.89	2089.88	2662.56	2616.6	2942.42	UUAGAUGACCAUCAGCAAACAUU		custom		ssp-miR827_R+2
721	PC-5p-2325972_1	0.018228	229.215	4.92116	126.59	18.4563	-0.856543	233.39	223.789	230.467	117.002	114.901	147.867	UUUUCCUGCGCGCUUAG		custom		PC-5p-2325972_1
158	bdi-miR5059_L-3_1ss15CA	0.0185765	2982.16	99.234	2558.49	39.6849	-0.221064	3088.28	2966.55	2891.66	2517.16	2562.03	2596.29	CCUGGGCAGCAACACCA		custom		bdi-miR5059_L-3_1ss15CA
599	PC-3p-856255_1	0.0187596	54.6239	5.96337	31.2127	5.39907	-0.807399	61.2039	53.0915	49.5762	25.1507	35.5042	32.9832	CGACGCAAACGAACAAGCCCU		custom		PC-3p-856255_1
510	PC-3p-493708_2	0.0188979	133.036	11.92	190.809	19.1941	0.520319	139.006	119.31	140.791	181.013	178.49	212.925	AAAAAAGAAACGGAGGGAGUAUGU		custom		PC-3p-493708_2
218	hbr-MIR6173-p3_2ss4CT18CG	0.0192575	905.288	4.9165	1166.37	72.5149	0.36557	901.878	903.063	910.924	1113.68	1136.34	1249.07	CAGUGCUGUAGCUAACGGG		custom		hbr-MIR6173-p3_2ss4CT18CG
888	PC-5p-738699_2	0.0195739	62.8335	4.66263	81.3103	5.02258	0.371904	57.7689	63.7839	66.9477	75.7866	82.5416	85.6027	AAGAGGCGGUGCGGAGGCAG		custom		PC-5p-738699_2
100	ath-miR827_R+1_1ss15AG	0.0198582	1797.97	197.068	2829.33	29.1118	0.654094	1950.41	1868.05	1575.44	2840.79	2796.23	2850.97	UUAGAUGACCAUCAGCAAACUC		custom		ath-miR827_R+1_1ss15AG
614	PC-3p-997625_1	0.0200132	172.538	1.7012	94.4003	13.6857	-0.870053	171.628	171.486	174.501	78.7853	100.104	104.312	AAUCGGACACAAACGAACAAGCCC		custom		PC-3p-997625_1
38	mdm-miR164b_R+3_1ss20CT	0.0200786	54.3688	5.24183	19.887	4.809	-1.45096	59.4107	48.9477	54.7481	15.8908	25.2241	18.546	UGGAGAAGCAGGGCACGUGUAUUU		custom		mdm-miR164b_R+3_1ss20CT
573	PC-3p-688636_2	0.0205363	2.32691	1.40642	28.5761	15.5774	3.61832	0.850931	3.65153	2.47827	12.7304	29.1272	43.8706	AGAUGAAUCUGACCAUGAAAU		custom		PC-3p-688636_2
953	zma-miR166l-3p	0.0207065	589.026	23.8416	668.128	17.7384	0.181794	606.768	561.925	598.384	684.391	649.213	670.78	UCGGACCAGGCUUCAUUCCUC		custom		zma-miR166l-3p
41	osa-miR164e_R-1_1ss19GT	0.0210132	64.2432	5.76596	44.761	0.741918	-0.521303	64.2211	58.4883	70.0202	45.4583	44.8433	43.9813	UGGAGAAGCAGGGCACGUUA		custom		osa-miR164e_R-1_1ss19GT
802	PC-5p-458560_2	0.0210266	163.32	3.79314	59.2349	16.4155	-1.46318	162.308	160.135	167.516	77.9415	47.2328	52.5304	GUGAAGAGACAUGAGAGG		custom		PC-5p-458560_2
58	cca-miR168a	0.0211399	2489.53	83.7633	2146.91	37.0262	-0.213613	2571.23	2493.52	2403.85	2189.62	2123.89	2127.22	UCGCUUGGUGCAGGUCGGGAA		custom		cca-miR168a
921	zma-miR156d-3p	0.0213682	430.488	69.5802	834.166	25.5635	0.954362	482.268	457.8	351.395	842.157	805.562	854.78	GCUCACUUCUCUUUCUGUCAGC		custom		zma-miR156d-3p
834	PC-5p-544899_2	0.0219628	14.5293	4.33949	42.3506	2.2616	1.54342	12.395	11.6703	19.5226	41.1619	40.9312	44.9587	CCAAAGGCAGCAGAGCACA		custom		PC-5p-544899_2
871	PC-5p-692286_2	0.022698	45.8844	8.62922	86.3088	12.9615	0.911502	36.0612	49.3502	52.242	71.3427	93.9109	93.6727	GAGAUUGGAGGGGCUAGAAUC		custom		PC-5p-692286_2
565	PC-3p-666_3915	0.0227665	1648.31	46.9827	954.294	142.648	-0.788478	1652.5	1599.37	1693.05	1118.19	858.128	886.563	ACAGGAUAUUGGGUAUUUCUU		custom		PC-3p-666_3915
826	PC-5p-526867_2	0.0233333	132.138	1.12088	103.238	6.73022	-0.356067	130.856	132.932	132.626	95.6178	105.728	108.369	AUUUAGGGCUAGUUUGGGAACACU		custom		PC-5p-526867_2
83	ath-miR396b_R+1	0.023742	68.328	8.98814	43.9495	5.34902	-0.636629	60.8705	78.3078	65.8056	38.1509	48.6912	45.0065	UUCCACAGCUUUCUUGAACUUU		custom		ath-miR396b_R+1
957	rco-miR167c_R+1	0.0243721	53.2547	5.85919	79.5773	9.52503	0.579448	55.3633	46.6331	57.7678	78.8661	89.4381	70.4279	UGAAGCUGCCAGCAUGAUCUGGA		custom		rco-miR167c_R+1
120	han-MIR1310-p3_1ss6GT	0.024746	52.8075	5.06204	20.3023	4.74649	-1.3791	48.279	51.8712	58.2724	14.8929	22.2434	23.7706	AGGUAUGACGGUGCGGCUG		custom		han-MIR1310-p3_1ss6GT
902	PC-5p-855111_1	0.0259151	70.1736	1.67715	89.0723	5.71081	0.344047	68.7421	69.7598	72.0189	86.7436	84.8937	95.5795	UCACGGAGGGAUUGGAGGC		custom		PC-5p-855111_1
941	zma-miR164e-5p	0.0262555	128.13	5.4771	62.8136	12.0067	-1.02846	129.88	121.992	132.519	71.6137	67.6914	49.1357	UGGAGAAGCAGGACACGUGAG		custom		zma-miR164e-5p
681	PC-5p-198364_7	0.0263313	567.324	39.5178	219.008	62.1118	-1.37319	522.569	581.994	597.409	289.584	194.773	172.667	AUAGUUUUUUCUACCACACUUUAGA		custom		PC-5p-198364_7
984	stu-miR171b-3p	0.0267254	49.0813	6.46475	30.5625	4.42545	-0.683412	51.6731	41.7228	53.848	25.8238	31.2756	34.5881	UUGAGCCGCGUCAAUAUCUCU		custom		stu-miR171b-3p
242	bdi-MIR7767-p3_1ss17GC	0.027109	3879.82	108.814	3601.03	55.2326	-0.107581	4005.06	3825.98	3808.43	3633.07	3632.76	3537.25	UGGAAGAGCUCGGAUUC		custom		bdi-MIR7767-p3_1ss17GC
471	PC-3p-38569_78	0.0273865	285.07	12.7578	133.152	30.3406	-1.09825	283.708	273.048	298.455	125.897	166.462	107.096	AUGUAGUUCUUUCUACCACACC		custom		PC-3p-38569_78
447	PC-3p-294052_4	0.0293341	29.7817	5.40199	17.6466	2.28429	-0.755037	24.3343	29.8736	35.1371	15.0089	18.9582	18.9726	AACGAGGAUUCUAUUAUAAAAAA		custom		PC-3p-294052_4
24	lus-miR159c_R+4	0.0295701	183.423	6.30514	137.729	11.0199	-0.413342	189.998	177.427	182.844	139.218	126.04	147.929	UUUGGAUUGAAGGGAGCUCUUCUUU		custom		lus-miR159c_R+4
191	gma-MIR5368-p5_1ss12CA	0.0301565	900.138	24.9584	815.968	9.31958	-0.141634	907.56	920.544	872.311	805.492	823.339	819.072	ACCACUCUGGAAGAGCU		custom		gma-MIR5368-p5_1ss12CA
149	bdi-miR5054_1ss10TA	0.0304141	1143.72	152.526	725.642	8.19285	-0.656405	1263.21	1196.02	971.924	734.545	718.42	723.96	UCCCCACGGACGGCGCCA		custom		bdi-miR5054_1ss10TA
170	osa-MIR5083-p5_1ss18GC	0.0314954	848.088	39.4403	723.365	12.4421	-0.229489	883.426	855.297	805.54	735.793	710.909	723.393	UGGAUCCUUCUGAGCCUC		custom		osa-MIR5083-p5_1ss18GC
793	PC-5p-434218_2	0.0317221	13.8373	3.58531	32.0693	3.33452	1.21263	10.9223	12.7488	17.8407	35.6031	31.6264	28.9783	UUGAAGGGGAUUGGAGAGGAU		custom		PC-5p-434218_2
916	PC-5p-963588_1	0.0325114	4.41282	4.90137	108.345	96.7587	4.61779	1.45368	1.71434	10.0704	26.1894	214.998	83.8473	CCGCCCUCCCUCCGCCCCCU		custom		PC-5p-963588_1
712	PC-5p-2242944_1	0.0328139	248.885	4.15868	187.762	16.5434	-0.406574	249.734	244.368	252.554	169.31	192.708	201.269	CGGAGGAGAUGGGAGUGGCUU		custom		PC-5p-2242944_1
719	PC-5p-232092_5	0.0335293	30.7473	5.83189	5.77651	3.0537	-2.41219	24.2073	35.4074	32.6271	5.06957	3.13829	9.12168	CUACUAACUAAAACUAUGACU		custom		PC-5p-232092_5
40	osa-miR164c_R+1_1ss14TC	0.03354	70.5528	0.990237	51.0772	5.44058	-0.466024	69.4291	71.2978	70.9315	56.9619	50.0394	46.2303	UGGAGAAGCAGGGCACGUGCAC		custom		osa-miR164c_R+1_1ss14TC
51	pab-miR166b_1ss11CA	0.035858	123.008	7.65821	76.0358	11.0266	-0.694006	114.499	125.178	129.347	63.4484	83.9894	80.6695	UCGGACCAGGAUUCAUUCCUU		custom		pab-miR166b_1ss11CA
1060	pde-miR1312_1ss18GC	0.0364704	0.284708	0.239707	89.2449	41.0467	8.29214	0.0104728	0.389334	0.454317	41.9655	115.77	109.999	UUUGGAGAGAAAAUGGCCACAU		custom		pde-miR1312_1ss18GC
44	aly-miR165a-3p_R+1_1ss16TC	0.0371464	250.385	9.80697	175.438	20.555	-0.513187	245.781	261.647	243.727	155.322	174.586	196.406	UCGGACCAGGCUUCACCCCCC		custom		aly-miR165a-3p_R+1_1ss16TC
190	gma-MIR5368-p5_1ss10AG	0.0372832	3948.97	45.0666	4087.14	12.5491	0.0496146	3897.83	3982.89	3966.2	4076.45	4100.96	4084.02	CUUUCCUGCGCAGCUUAGG		custom		gma-MIR5368-p5_1ss10AG
1067	zma-MIR2275c-p5_1ss13AG	0.0386137	2.86412	2.31748	42.8656	42.0874	3.90366	1.56213	1.49043	5.53979	12.2392	90.857	25.5005	GCUUGUUCGGUUGUGUC		custom		zma-MIR2275c-p5_1ss13AG
997	zma-miR393b-5p_R-1	0.0389899	41.9779	2.33166	137.389	58.5779	1.71056	39.29	43.4561	43.1876	105.972	204.973	101.221	UCCAAAGGGAUCGCAUUGAUC		custom		zma-miR393b-5p_R-1
557	PC-3p-63953_42	0.0393809	5.78227	1.76074	66.181	51.735	3.51671	5.56988	4.13736	7.63956	29.8237	43.3093	125.41	AGCCCCUUCAACCCCUUCGGU		custom		PC-3p-63953_42
506	PC-3p-485296_3	0.040392	79.6601	1.66119	109.66	12.5291	0.461115	78.0841	81.3951	79.501	104.486	100.547	123.948	AAGAGGACGGCAGAGGCC		custom		PC-3p-485296_3
964	zma-miR168a-5p	0.0408001	1825.92	49.9167	2166.99	121.03	0.247069	1824.93	1776.5	1876.32	2304.43	2076.35	2120.18	UCGCUUGGUGCAGAUCGGGAC		custom		zma-miR168a-5p
1028	zma-miR408a	0.041324	104.499	14.8735	159.051	11.2941	0.605996	121.668	96.3111	95.519	157.053	171.21	148.889	CUGCACUGCCUCUUCCCUGGC		custom		zma-miR408a
1003	zma-miR395e-5p_R-1	0.0428175	20.0554	1.40183	210.783	125.855	3.39369	21.4373	20.0945	18.6344	70.4966	248.074	313.778	GUUCCCUUCAAGCACUUCACA		custom		zma-miR395e-5p_R-1
555	PC-3p-637808_2	0.0436505	0.199802	0.326155	28.0671	15.8079	7.13416	0.0114963	0.0114963	0.576413	10.5397	32.4168	41.2447	AUCUUGCGGGAUUGGAACAGGGCC		custom		PC-3p-637808_2
999	zma-miR395a-3p_L-1	0.0453531	12.1124	4.41209	166.604	112.364	3.78187	7.45619	12.6498	16.2311	52.706	169.739	277.367	UGAAGUGUUUGGGGGAACUC		custom		zma-miR395a-3p_L-1
331	PC-3p-1768376_1	0.0461978	19.5966	2.76907	29.2846	4.73967	0.579543	16.8536	19.545	22.3911	26.9412	26.1732	34.7395	AUAUAAAGAGAAACAGAGGGAGU		custom		PC-3p-1768376_1
996	zma-miR393a-5p_L+1R-2	0.0467395	47.8704	3.70824	136.005	55.5781	1.50646	46.4845	52.072	45.0547	101.939	200.14	105.937	CUCCAAAGGGAUCGCAUUGAU		custom		zma-miR393a-5p_L+1R-2
243	bdi-miR7782-3p_L+1R-8	0.0493195	105.489	6.75381	89.4852	5.52711	-0.237369	105.883	112.037	98.5467	95.3136	84.319	88.8231	AACCUGCUCUGAUACCA		custom		bdi-miR7782-3p_L+1R-8
18	ath-miR159b_1ss21TC	0.0494069	222.954	14.3949	190.518	10.4582	-0.226816	236.276	207.684	224.901	201.782	188.658	181.115	UUUGGAUUGAAGGGAGCUCUC		custom		ath-miR159b_1ss21TC
918	PC-5p-969185_1	0.0495175	9.34891	2.86982	297.169	233.336	4.99034	6.83901	8.73004	12.4777	52.0227	322.929	516.557	GAACCCCUUCCACCUUGCUCCCCU		custom		PC-5p-969185_1
22	ath-miR159c_1ss20CA	0.0501367	227.31	14.2789	191.578	5.42472	-0.246724	242.503	214.166	225.26	197.771	189.296	187.668	UUUGGAUUGAAGGGAGCUCAU		custom		ath-miR159c_1ss20CA
851	PC-5p-613473_2	0.051698	31.9664	4.64592	21.4	1.16636	-0.578949	26.655	35.2748	33.9694	22.1619	21.9807	20.0572	GGAUAACUGGAACAACGC		custom		PC-5p-613473_2
453	PC-3p-322246_3	0.0521937	3.4236	0.423236	23.9978	13.9441	2.80932	2.93509	3.65584	3.67988	9.06109	26.2596	36.6728	AUCUCACGGGAUUGGAACAGGACC		custom		PC-3p-322246_3
127	gma-miR1510b-5p_R-1	0.0526479	2.99814	2.83966	24.6709	14.4933	3.04067	0.824125	6.21092	1.95936	37.4249	27.6779	8.91001	AGGGAUAGGUAAAACAACUAC		custom		gma-miR1510b-5p_R-1
685	PC-5p-201033_7	0.0540809	1.47285	1.48011	47.7751	21.3189	5.01958	0.129208	1.22994	3.05939	27.4154	45.9715	69.9386	AUCCGACGGAAACAAACAAGGCCU		custom		PC-5p-201033_7
26	osa-miR159f_1ss1CT	0.0549998	201.641	8.06209	182.171	2.6391	-0.146496	203.783	192.725	208.416	179.164	184.102	183.248	UUUGGAUUGAAGGGAGCUCUA		custom		osa-miR159f_1ss1CT
1012	zma-MIR397a-p5_1ss21GC	0.0550322	55.39	6.7006	180.206	84.3016	1.70195	47.6538	59.1511	59.3651	154.79	274.291	111.536	UUGAGCGCAGCGUUGAUGAUC		custom		zma-MIR397a-p5_1ss21GC
944	zma-miR164h-5p_R-4	0.0551907	131.299	4.22156	109.501	7.80722	-0.261904	135.373	131.58	126.944	107.869	117.996	102.639	UGGAGAAGCAGGGCACG		custom		zma-miR164h-5p_R-4
494	PC-3p-462050_2	0.0554554	148.013	6.92783	205.621	27.4678	0.47426	147.911	141.137	154.991	185.999	193.851	237.012	CGGGAAGGAGGACCAGGAG		custom		PC-3p-462050_2
7	hci-miR156b_L-1	0.0558562	79.045	2.17708	136.34	31.8232	0.786458	77.1494	78.5629	81.4228	112.299	172.428	124.292	GACAGAAGAGAGGGAGCAC		custom		hci-miR156b_L-1
1041	ptc-miR472a_1ss8TA	0.0562924	6.11887	4.1616	72.118	70.6118	3.55902	4.2291	3.23746	10.89	16.6019	48.1604	151.592	UUUUCCCAACUCCACCCAUCCC		custom		ptc-miR472a_1ss8TA
960	zma-miR167e-5p_R+1	0.0577428	163.04	8.42231	181.026	5.92043	0.150977	160.666	156.059	172.394	186.924	181.071	175.083	UGAAGCUGCCAGCAUGAUCUGG		custom		zma-miR167e-5p_R+1
89	ath-MIR404-p5_1ss5TG	0.0579307	57.457	0.875896	70.0777	6.03163	0.286474	56.7414	57.1957	58.4338	67.1626	66.0574	77.0131	CGGCGGCGGUAGCGGUGGCGGC		custom		ath-MIR404-p5_1ss5TG
668	PC-5p-172874_9	0.0598162	1.40196	1.03451	20.6347	12.3091	3.87955	2.27224	0.25818	1.67548	13.8769	34.8424	13.1848	CUGAGACACUGCUGACAACGG		custom		PC-5p-172874_9
84	osa-miR396d_R+3_1ss20GT	0.059959	119.678	22.4164	74.662	3.79501	-0.680707	137.12	94.3937	127.519	70.7163	74.9838	78.2858	UCCACAGGCUUUCUUGAACUGUUC		custom		osa-miR396d_R+3_1ss20GT
564	PC-3p-66363_38	0.0604414	6.07417	1.14406	67.3018	49.3791	3.46989	7.30755	5.86731	5.04766	18.4071	66.347	117.151	AUCGUAUUAGGAACGUGGGUACCC		custom		PC-3p-66363_38
952	zma-miR166j-3p	0.0610206	473.496	24.419	526.892	19.0183	0.154154	488.474	445.318	486.697	548.337	512.075	520.264	UCGGACCAGGCUUCAAUCCCU		custom		zma-miR166j-3p
396	PC-3p-2369156_1	0.0615068	137.035	14.8496	173.731	1.92421	0.342305	135.766	122.861	152.479	175.228	174.404	171.56	ACAAAAAGAAACGGAGGGAGUAUC		custom		PC-3p-2369156_1
321	PC-3p-171247_9	0.0638987	0.378701	0.636682	24.6656	18.7348	6.0253	1.11388	0.0111129	0.0111129	16.2249	46.1358	11.6361	ACUGUAGAAUGGACGGU		custom		PC-3p-171247_9
683	PC-5p-1999714_1	0.064897	0.54196	0.918333	29.1164	9.13161	5.7475	0.0117604	1.60236	0.0117604	23.3823	24.3202	39.6468	ACGGAUUCGUAAAAACU		custom		PC-5p-1999714_1
923	zma-miR156e-3p_L+1	0.0651188	33.4902	3.69244	25.9354	1.1552	-0.368814	30.406	37.5818	32.4827	24.6664	26.9259	26.214	UGCUCACUGCUCUCUCUGUCAUC		custom		zma-miR156e-3p_L+1
1006	zma-miR396a-5p	0.0661031	5.78208	2.00142	70.4758	68.9783	3.60747	4.58448	8.0926	4.66915	21.7481	149.404	40.2759	UUCCACAGCUUUCUUGAACUG		custom		zma-miR396a-5p
674	PC-5p-184158_8	0.0663841	0.656606	1.11577	38.4143	15.1024	5.87047	0.0124185	1.94498	0.0124185	20.9965	47.864	46.3823	AAUACACAUGGGUUGAGGAGG		custom		PC-5p-184158_8
150	bdi-miR5054_L+1_1	0.0678613	260.003	61.395	147.658	4.44914	-0.816268	189.11	295.24	295.658	150.861	142.578	149.535	CUCCCCACGGUCGGCGCCA		custom		bdi-miR5054_L+1_1
563	PC-3p-660074_2	0.0679589	2.88506	2.3462	62.1116	66.6006	4.42819	3.69592	4.71828	0.240986	14.8815	33.1658	138.287	AAUCCUGGCUUAUUCCUGUAC		custom		PC-3p-660074_2
1059	pde-MIR1310-p5	0.0681197	636.945	11.1091	999.771	217.739	0.650428	633.641	627.863	649.332	1251	882.759	865.556	AUUAGAGGCAUCGGGGGC		custom		pde-MIR1310-p5
998	zma-miR394a-5p	0.0682409	53.0938	3.40518	180.073	94.051	1.76197	49.7382	56.5465	52.9968	96.8209	282.093	161.306	UUGGCAUUCUGUCCACCUCC		custom		zma-miR394a-5p
27	osa-miR159f_R-1	0.068658	203.693	7.64411	186.796	3.37453	-0.124938	198.466	200.147	212.466	183.798	190.45	186.138	CUUGGAUUGAAGGGAGCUCU		custom		osa-miR159f_R-1
956	zma-miR167a-5p	0.0692794	154.598	10.5124	178.307	3.34982	0.205842	148.294	148.766	166.733	182.14	175.94	176.84	UGAAGCUGCCAGCAUGAUCUA		custom		zma-miR167a-5p
982	ptc-miR169q_R-3_1ss16TC	0.0694056	7.02787	1.57251	108.999	117.898	3.95509	5.36332	8.48843	7.23185	28.2224	54.4867	244.288	UAGCCAAGGACGACUCGC		custom		ptc-miR169q_R-3_1ss16TC
1024	zma-miR399e-5p	0.0702827	41.5931	4.76591	19.3895	6.7188	-1.10107	40.4531	37.5005	46.8256	12.3674	25.7571	20.0439	GGGCUUCUCUUUCUUGGCAGG		custom		zma-miR399e-5p
386	PC-3p-2261965_1	0.0711209	45.6334	7.93087	64.2725	1.10428	0.494111	38.6466	43.9997	54.2539	63.0644	65.2299	64.5232	AAAAGAAACGGAGGGAGUAAUUGU		custom		PC-3p-2261965_1
90	ath-MIR406-p3_1ss4AG	0.07173	1628.94	20.8823	1833.17	101.564	0.170408	1608.73	1627.67	1650.43	1720.92	1859.9	1918.7	AAAGCGAGUCUUCAUAG		custom		ath-MIR406-p3_1ss4AG
1035	zma-miR444a	0.0720802	32.437	1.15328	15.5283	6.47039	-1.06274	31.1524	33.3832	32.7754	12.1396	11.456	22.9892	UGCAGUUGUUGUCUCAAGCUU		custom		zma-miR444a
910	PC-5p-90255_25	0.0723203	32.4535	7.53528	52.277	2.54839	0.687803	24.7706	32.7579	39.832	49.3503	54.0049	53.4759	UAGCCAAGCAUGAUUUGCCCGU		custom		PC-5p-90255_25
695	PC-5p-2070995_2	0.0761739	14.7843	3.25988	29.077	11.1445	0.975815	11.9538	14.0505	18.3485	21.102	24.318	41.8108	AGUGAGGGGGAUUGGAGGGGA		custom		PC-5p-2070995_2
930	zma-miR159c-3p_L-1R-1	0.0769313	166.874	7.461	152.396	1.94676	-0.130931	163.512	161.685	175.424	154.396	150.508	152.285	UUGGAUUGAAGGGAGCUCC		custom		zma-miR159c-3p_L-1R-1
1042	zma-miR528a-3p_L+1R-1	0.0772305	57.0565	5.16151	73.1622	9.24272	0.358708	58.9481	51.216	61.0053	62.5312	77.6628	79.2926	UCCUGUGCCUGCCUCUUCCAU		custom		zma-miR528a-3p_L+1R-1
320	PC-3p-1698837_1	0.0797373	53.7009	1.88733	74.9917	12.8062	0.481784	51.5275	54.9258	54.6495	89.4667	70.3722	65.1361	AAAAUGAAACGGAGGGAGUAUAAGA		custom		PC-3p-1698837_1
582	PC-3p-708565_2	0.0802781	44.4134	3.60895	27.3803	7.01535	-0.69786	41.711	43.0175	48.5119	25.6419	35.1014	21.3976	GGGCGAUUCGGAAAUUG		custom		PC-3p-708565_2
201	gma-MIR5368-p5_2	0.0818309	2054.88	52.031	2164.59	23.9878	0.0750454	2109.69	2006.17	2048.76	2147.77	2153.95	2192.06	UGGGAUUGGCUUUGGGC		custom		gma-MIR5368-p5_2
101	aly-miR847-5p_L-3R-1_1ss16AG	0.0818767	27.9749	5.19834	41.3987	3.96626	0.565452	22.6546	33.042	28.2281	40.4669	37.9813	45.7479	UGAUGAAGAGGAGUGGA		custom		aly-miR847-5p_L-3R-1_1ss16AG
93	osa-miR444d.3_R-2	0.0853959	29.1922	4.64669	14.244	5.15012	-1.03523	33.9819	28.8915	24.7031	9.19909	14.0396	19.4932	UUGUGGCUUUCUUGCAAGU		custom		osa-miR444d.3_R-2
812	PC-5p-488491_2	0.0859343	6.76863	3.54005	76.1598	81.627	3.49209	4.43895	10.8423	5.02462	23.8232	34.4413	170.215	AGCCUGGAGUUCGCCAAC		custom		PC-5p-488491_2
1054	ppt-MIR903-p5_1ss16TC	0.0862701	14.5287	2.67253	127.081	115.991	3.12877	16.5175	11.4908	15.5778	35.0134	88.8734	257.356	CGGCUUCGGCUGGUCCGCC		custom		ppt-MIR903-p5_1ss16TC
814	PC-5p-502463_2	0.0886869	3.42967	1.48401	47.9259	55.841	3.80467	4.8054	3.62656	1.85704	17.2551	14.1422	112.381	AAUCAAGCGAUCUGGUGCAUC		custom		PC-5p-502463_2
1011	zma-miR396g-5p_1ss2CT	0.0895902	1.28171	2.20005	60.4347	59.3329	5.55924	0.0115079	0.0115079	3.82211	17.3326	128.106	35.8658	UUCCACAGCUUUAUUGAACUG		custom		zma-miR396g-5p_1ss2CT
1010	zma-miR396f-3p	0.0915158	16.6421	2.83887	83.9054	69.9106	2.33393	19.7351	16.0357	14.1554	48.4553	164.439	38.8216	GGUCAAGAAAGCUGUGGGAAG		custom		zma-miR396f-3p
56	osa-miR167d-5p_R+1	0.0919294	42.9728	5.65891	110.636	53.3598	1.36432	48.5868	37.27	43.0615	96.3662	169.68	65.8614	UGAAGCUGCCAGCAUGAUCUGU		custom		osa-miR167d-5p_R+1
132	csi-miR3948_R-6_1ss3GT	0.0919666	9.66314	0.751757	37.4538	25.7599	1.95455	10.2658	9.90281	8.82077	66.5608	17.5936	28.2069	UGUAGUGGGAGUGGGAGU		custom		csi-miR3948_R-6_1ss3GT
686	PC-5p-202251_8	0.092111	0.937966	0.804209	45.4249	17.4622	5.5978	0.0101172	1.43468	1.3691	32.0856	38.9995	65.1895	UGGUAACCUGGGUCGUUG		custom		PC-5p-202251_8
562	PC-3p-650429_2	0.0924923	2.61111	4.03861	40.5466	35.9597	3.95684	0.311956	7.27435	0.24703	16.8737	22.8398	81.9262	UUGGAUUUGAUUAGUGAGC		custom		PC-3p-650429_2
882	PC-5p-715159_2	0.09281	2674.99	118.012	2477.95	79.74	-0.110389	2604.81	2608.92	2811.24	2397.64	2479.08	2557.11	AAACACAUAGGAAUUUUUGAAGG		custom		PC-5p-715159_2
48	osa-miR166a-3p_L+1R-1_1ss21CT	0.0930873	745.822	3.23331	826.746	48.1663	0.148614	749.267	742.853	745.345	879.205	816.521	784.514	UUCGGACCAGGCUUCAUUCCU		custom		osa-miR166a-3p_L+1R-1_1ss21CT
200	gma-MIR5368-p5_1ss9AG	0.0938418	3750.62	103.501	3576.42	71.3981	-0.0686109	3870.1	3688.43	3693.33	3645.86	3503.21	3580.21	UUUCCUGCGCAGCUUAGG		custom		gma-MIR5368-p5_1ss9AG
435	PC-3p-2723041_1	0.096822	7.03785	0.731878	36.2117	23.8058	2.36325	7.33085	6.20487	7.57784	11.7734	59.3301	37.5315	AUCCGACAGAAACGAACAGGGCCU		custom		PC-3p-2723041_1
691	PC-5p-204984_7	0.096922	29.3226	4.48599	69.6974	33.0825	1.24909	24.8238	29.3483	33.7957	54.5808	46.8737	107.638	AGAGGGGAUUGGAGGGGCUAA		custom		PC-5p-204984_7
574	PC-3p-6896_646	0.0969604	27284.7	261.686	32601.9	3390.96	0.256861	27586.5	27147.3	27120.4	36513.9	30789.3	30502.4	UGUAACCCAUGCCAUACUCCC		custom		PC-3p-6896_646
913	PC-5p-928203_1	0.097267	1.12204	1.9247	30.5922	24.4559	4.76897	0.0108097	0.0108097	3.3445	12.7122	58.4615	20.603	AUUAGUCGCUGGAUAGUACAACU		custom		PC-5p-928203_1
959	zma-miR167e-5p	0.0974795	155.739	16.0762	189.671	9.12857	0.284372	161.922	137.489	167.805	196.59	179.325	193.098	UGAAGCUGCCAGCAUGAUCUG		custom		zma-miR167e-5p
813	PC-5p-490051_2	0.0982905	1.09417	1.87471	32.0369	30.9029	4.87182	0.0118048	3.2589	0.0118048	15.334	13.0799	67.6967	AGGAGAAAUUGGGAAAU		custom		PC-5p-490051_2
554	PC-3p-629663_2	0.0988769	10.3131	4.33958	38.6447	22.3351	1.90579	9.33387	6.54686	15.0587	13.3017	47.1747	55.4579	CUUGGGAUGGGUGGCCGG		custom		PC-3p-629663_2
983	zma-miR171a-3p_R+1	0.100316	82.1626	3.81127	94.1599	8.11568	0.196632	86.1032	78.4954	81.889	85.2768	101.186	96.0166	UGAUUGAGCCGCGCCAAUAUC		custom		zma-miR171a-3p_R+1
118	han-MIR1310-p3_1ss16TC	0.101082	2727.03	89.3056	2882.09	16.3208	0.0797868	2817.85	2639.32	2723.92	2899.89	2867.83	2878.56	AAAUAGGUAGGACGGCGCGGCU		custom		han-MIR1310-p3_1ss16TC
442	PC-3p-2849781_1	0.103066	0.587896	0.995245	21.3524	26.9556	5.18269	0.0132914	1.73711	0.0132914	4.03827	52.4097	7.60919	AGAGACGUUAAAUCUGAAAUGGA		custom		PC-3p-2849781_1
1075	ptc-miR6457b_R-1	0.104053	1.25006	2.01255	41.4019	28.0234	5.04962	0.00999834	0.168027	3.57217	9.21732	54.5915	60.397	UUAGUUUGGCAGCCUCUUCU		custom		ptc-miR6457b_R-1
904	PC-5p-87546_29	0.104607	16437.5	492.173	14052.1	1321.58	-0.226203	16296.3	16031.4	16984.9	15535.7	13000.9	13619.8	UUUCAGGGUAAGAAGGGGUA		custom		PC-5p-87546_29
286	PC-3p-142760_12	0.108496	92.0945	1.18058	35.1584	27.1441	-1.38925	92.7382	92.8134	90.732	18.1732	66.4639	20.838	UGUAGAACACUCGAAGUCCGUU		custom		PC-3p-142760_12
1020	zma-miR399a-5p_L-1	0.112052	8.02263	2.34719	31.745	18.3998	1.98438	8.61733	10.0153	5.43529	11.992	48.3976	34.8453	UGCGGUUCUCCUCUGGCACG		custom		zma-miR399a-5p_L-1
596	PC-3p-832749_1	0.113399	178.223	8.61478	111.116	37.5153	-0.681611	178.397	169.523	186.749	83.3215	153.789	96.2391	AAUCCGGCACAAACGAACUAGGCC		custom		PC-3p-832749_1
677	PC-5p-1896190_1	0.113875	7.96686	6.28713	45.0074	14.0994	2.49808	1.1793	13.591	9.13023	45.2034	30.811	59.0078	UCUUUGGAUUGGAUUGGAUUGGA		custom		PC-5p-1896190_1
144	gma-MIR4995-p3_1ss9GT	0.116619	345.691	21.2311	299.808	28.4603	-0.205447	330.017	337.204	369.853	268.34	307.335	323.748	GUGGCUUGUUUAAGGGAA		custom		gma-MIR4995-p3_1ss9GT
692	PC-5p-2059173_1	0.11857	9.37575	3.7451	63.1328	65.6327	2.75138	6.58967	7.90451	13.6331	25.9992	24.4854	138.914	UGAGAGCCACAAAACCGAAGU		custom		PC-5p-2059173_1
579	PC-3p-704298_2	0.120411	143.374	1.97757	222.648	64.3951	0.634985	141.665	142.917	145.54	177.306	296.357	194.282	AAAAAGAAACGGAGGGAGUAUCUC		custom		PC-3p-704298_2
558	PC-3p-640409_2	0.120624	1.3212	2.26899	20.2701	14.8004	3.93943	0.0111969	0.0111969	3.9412	19.9786	5.61757	35.2141	AUGUAUUGAGAAUAACCGAACAAG		custom		PC-3p-640409_2
212	hbr-miR6173_L+1R-3	0.126061	2264.02	6.71296	2443.08	124.824	0.109815	2261.38	2259.02	2271.65	2317.42	2444.76	2567.05	UAGCCGUAAACGAUGGAU		custom		hbr-miR6173_L+1R-3
804	PC-5p-465801_2	0.126665	3.14714	5.43279	32.609	7.88203	3.37315	0.0105202	0.0105202	9.42038	26.6991	29.5696	41.5582	AACGCCUUAACAACCUUUGGAUCU		custom		PC-5p-465801_2
561	PC-3p-644827_2	0.128993	1682.59	158.371	722.364	441.196	-1.21989	1864.96	1603.15	1579.67	310.205	669.121	1187.77	AAUCCGGCACAAACGAACAAUGCC		custom		PC-3p-644827_2
439	PC-3p-2815266_1	0.131955	1.48518	1.63726	47.6599	46.0266	5.00406	1.20059	3.24608	0.00887199	21.2235	100.807	20.9495	AUCUCGCGAUAUUGGAACAUGGCC		custom		PC-3p-2815266_1
1009	zma-miR396e-5p	0.134069	1.86399	1.63436	78.358	80.2544	5.39362	2.4895	3.0932	0.00925006	22.7845	170.367	41.9229	UUCCACAGCUUUCUUGAACUU		custom		zma-miR396e-5p
1017	zma-miR398a-5p_R-1	0.136137	14.4569	2.54542	110.024	96.676	2.92798	11.9556	17.0443	14.371	21.0737	96.0855	212.913	GGGGCGAACUGAGAACACAU		custom		zma-miR398a-5p_R-1
46	osa-miR166a-3p_1ss17TC	0.136889	339.902	20.078	222.23	77.4827	-0.613064	363.017	326.798	329.89	311.698	177.873	177.118	UCGGACCAGGCUUCAUCCCCC		custom		osa-miR166a-3p_1ss17TC
790	PC-5p-425458_2	0.139765	5.77446	3.14471	39.3541	41.9394	2.76875	4.01569	3.90262	9.40507	19.2432	11.2575	87.5615	AUCCGGCAGAAACGAACAAGGCUU		custom		PC-5p-425458_2
1004	zma-miR395k-3p_L-1	0.14028	4.50907	4.02019	52.7348	42.9556	3.54786	5.25644	0.16763	8.10313	24.3773	102.157	31.6705	UGAAGUGUUUGAGGAAACUC		custom		zma-miR395k-3p_L-1
1016	zma-miR398a-3p	0.140749	27.8567	5.46572	58.1875	26.6115	1.06269	22.4677	33.396	27.7063	35.3248	87.3993	51.8384	UGUGUUCUCAGGUCGCCCCCG		custom		zma-miR398a-3p
657	PC-5p-1572137_1	0.141453	96.5155	4.78346	77.7499	12.1685	-0.31192	100.934	91.4362	97.1759	66.4005	76.2506	90.5986	AAUCCGACGCAAACGAACAACGCC		custom		PC-5p-1572137_1
188	gma-MIR5368-p3_2ss8AT20CA	0.141951	2756.87	30.4105	2930.56	124.623	0.0881444	2721.78	2775.63	2773.2	3027.82	2973.78	2790.08	CCAUCAGUGAGAUACCACUA		custom		gma-MIR5368-p3_2ss8AT20CA
885	PC-5p-724386_2	0.142399	52.4395	0.545926	61.3326	6.74197	0.226001	51.8353	52.5858	52.8973	54.1977	67.5971	62.2031	GGAGGAGAUUGGAGGGGCUA		custom		PC-5p-724386_2
1065	zma-miR2118d	0.14309	1.73318	1.64744	18.8824	15.1492	3.44554	3.36624	0.07173	1.76157	7.25362	36.0138	13.3797	UUCCUGAUGCCUCCCAUGCCUA		custom		zma-miR2118d
678	PC-5p-1899784_1	0.146364	2.90625	2.5292	85.1577	59.9249	4.87291	0.00850317	4.67005	4.04019	43.1151	58.5838	153.774	UCUCCGGUCGAGACGGCCU		custom		PC-5p-1899784_1
454	PC-3p-324565_3	0.148182	5.77404	2.65224	22.7873	14.771	1.98058	2.73058	7.59144	7.00009	6.0924	28.1112	34.1583	AUCUCGCGAGAUUGAAACAGGCCC		custom		PC-3p-324565_3
438	PC-3p-276747_4	0.149227	33.4311	1.7797	114.043	93.6909	1.77031	32.0286	35.4332	32.8317	52.727	221.891	67.5111	AUCCGACGCAAACGAACAAGACCU		custom		PC-3p-276747_4
684	PC-5p-2004670_1	0.14944	210.916	116.33	65.296	18.4062	-1.6916	76.5922	278.769	277.386	54.8297	54.5094	86.5489	CUCUAAGGGCUGGGUCGGU		custom		PC-5p-2004670_1
662	PC-5p-1647566_1	0.149703	4.2684	0.996436	17.9756	16.7002	2.07427	5.29248	4.21061	3.30212	7.83404	37.2506	8.8421	AAAUCCAACGGUGCUGUGUCAGGG		custom		PC-5p-1647566_1
326	PC-3p-1736925_2	0.152997	2.18016	1.1024	13.6352	16.1836	2.64483	0.91532	2.9368	2.68834	4.02612	32.3198	4.55958	AUAGUCGGGAACAGAAA		custom		PC-3p-1736925_2
450	PC-3p-303653_4	0.153283	8.91116	2.97683	46.8265	31.582	2.39364	10.3197	10.9223	5.49147	10.8531	69.996	59.6304	AAUCCGACGUAAACGAACAAGACC		custom		PC-3p-303653_4
169	osa-MIR5083-p5	0.157725	1081.79	20.9631	1130.23	39.7864	0.0631913	1098	1089.26	1058.12	1170.26	1090.69	1129.73	AUGGAUCCUUCUGAGCCU		custom		osa-MIR5083-p5
102	cme-MIR854-p3_1ss12CT	0.159204	36.7912	3.88767	43.0622	4.34971	0.227058	33.6761	35.5495	41.1481	46.6982	38.2434	44.2449	GAGGAGGAAGAUACAGGA		custom		cme-MIR854-p3_1ss12CT
1013	zma-MIR397b-p3_1ss2CT	0.160042	8.05438	6.96089	143.75	106.721	4.15765	0.0634146	11.3	12.7998	43.2148	255.734	132.303	UUACCAGCGCUGCACUCAAUU		custom		zma-MIR397b-p3_1ss2CT
181	gma-MIR5368-p3_1ss17CT	0.161943	1215.04	60.8808	1298.61	21.9812	0.0959694	1144.74	1250.53	1249.84	1311.94	1310.65	1273.24	AUUGGCUUUGGGCUUUU		custom		gma-MIR5368-p3_1ss17CT
126	gma-miR1509a	0.165045	1.65235	1.79475	36.4116	26.5783	4.46181	0.00972711	3.56796	1.37936	49.9616	53.4841	5.7891	UUAAUCAAGGAAAUCACGGUCG		custom		gma-miR1509a
1033	zma-miR408b-5p_R-1	0.166022	29.8425	3.3424	35.9693	4.83429	0.269401	26.0721	32.4416	31.0137	31.6268	41.1782	35.103	CAGGGACGAGGCAGAGCAUG		custom		zma-miR408b-5p_R-1
1069	peu-MIR2916-p5_1ss5AG	0.166764	12030.9	104.021	19687.1	7275.34	0.710499	12097.7	11911.1	12084	27666.7	17972	13422.5	UACCGUCCUAGUCUCAACCAUA		custom		peu-MIR2916-p5_1ss5AG
781	PC-5p-385015_3	0.167419	1.52564	2.19567	16.7145	13.9693	3.45361	0.00940859	0.524005	4.04351	9.55654	32.812	7.77498	GAAGGAGAUGCUGCUGCUGGA		custom		PC-5p-385015_3
899	PC-5p-829024_1	0.168034	2717.25	85.6656	2428.83	212.87	-0.161889	2690.82	2647.92	2813.02	2638.2	2212.62	2435.66	UUUGUCACUGCUUAUGGAC		custom		PC-5p-829024_1
572	PC-3p-687039_2	0.168239	17.7101	0.883727	59.3558	35.2121	1.74482	17.4591	18.6921	16.9789	18.7832	81.9416	77.3427	AUCCGACAGAAACGAACAAGCCCU		custom		PC-3p-687039_2
977	zma-miR169i-3p_R+1	0.1687	41.746	3.76408	30.3082	7.92367	-0.461931	43.3781	37.4414	44.4186	22.823	38.6075	29.4942	GGCAGUCUCCUUGGCUAGC		custom		zma-miR169i-3p_R+1
219	hbr-MIR6173-p5	0.169931	1785.53	15.7444	1884.9	80.3568	0.0781359	1790.25	1767.96	1798.37	1792.11	1931.42	1931.17	AGCCGUAAACGAUGGAU		custom		hbr-MIR6173-p5
993	zma-miR319a-3p_R+1	0.170542	2.45907	2.49695	68.0451	82.9265	4.79031	0.00896823	2.36786	5.00038	17.3596	163.744	23.0312	UUGGACUGAAGGGUGCUCCCU		custom		zma-miR319a-3p_R+1
45	ath-miR166a_2ss20CT21CT	0.172965	543.839	28.6613	580.689	9.54352	0.0945856	572.195	544.441	514.882	575.95	591.674	574.442	UCGGACCAGGCUUCAUUCCUU		custom		ath-miR166a_2ss20CT21CT
955	tcc-miR167a_2ss19CT21AC	0.174074	95.6653	11.0786	111.875	6.71791	0.225821	104.957	98.634	83.4048	104.127	116.072	115.426	UGAAGCUGCCAGCAUGAUUUC		custom		tcc-miR167a_2ss19CT21AC
14	bdi-miR159-3p_R+3_1ss1CT	0.175269	180.45	12.1335	162.79	12.7279	-0.14858	194.211	175.846	171.292	157.628	177.289	153.455	UUUGGAUUGAAGGGAGCUCUCUC		custom		bdi-miR159-3p_R+3_1ss1CT
1058	smo-MIR1103-p3_1ss13CT	0.178289	2012.31	93.0897	1897.49	64.2106	-0.084765	2044.01	1907.51	2085.41	1958.57	1903.34	1830.55	UGGGUGACCUCCUGGGAA		custom		smo-MIR1103-p3_1ss13CT
187	gma-MIR5368-p3_1ss7AT	0.180146	651.479	7.84877	362.021	169.671	-0.847648	653.767	642.741	657.93	456.239	166.148	463.675	CCUGGGUUUGGCUUUGGGC		custom		gma-MIR5368-p3_1ss7AT
571	PC-3p-682927_2	0.180299	7.68235	1.25446	36.0891	24.6762	2.23194	8.73867	6.29581	8.01257	7.86476	53.5861	46.8164	AAUCCGGUAAAAACGAACAAGACC		custom		PC-3p-682927_2
443	PC-3p-285547_4	0.18037	8.50708	3.18733	65.3136	78.6465	2.94065	10.276	4.82758	10.4177	13.5014	155.81	26.6296	AUUCGACAGAAACGAACAAGACCU		custom		PC-3p-285547_4
976	tcc-miR169i_1ss15TC	0.183563	34.4635	3.59051	42.1597	6.88641	0.290796	30.5849	35.1341	37.6714	35.053	48.8023	42.6238	UAGCCAAGGAUGAGCUGCCUG		custom		tcc-miR169i_1ss15TC
689	PC-5p-204597_7	0.188519	35.7359	3.44598	52.6873	16.0645	0.560083	37.4666	37.9734	31.7676	38.3386	49.6806	70.0428	GGUCCGGGUAAUCUUUGA		custom		PC-5p-204597_7
1005	zma-miR396a-3p	0.189965	30.1319	0.964523	67.9521	43.1822	1.17323	30.8806	29.0435	30.4715	50.896	117.057	35.9029	GUUCAAUAAAGCUGUGGGAAA		custom		zma-miR396a-3p
53	osa-miR166m_R+3_1ss20CT	0.191577	505.551	10.0381	494.256	5.88662	-0.0325994	507.653	514.372	494.628	499.946	494.631	488.19	UCGGACCAGGCUUCAUUCCUUUUA		custom		osa-miR166m_R+3_1ss20CT
299	PC-3p-153514_12	0.193449	89.405	5.21211	66.663	19.9652	-0.423469	90.2495	94.1433	83.8222	89.7127	54.762	55.5143	AUUUGACACAAACGAACAAGGCCU		custom		PC-3p-153514_12
74	nta-MIR172e-p3_1ss15CG	0.193993	5899.27	35.1866	6040.74	123.307	0.0341882	5934.89	5864.53	5898.39	5935.24	6010.68	6176.29	AUUGGAACGAUACAGAGA		custom		nta-MIR172e-p3_1ss15CG
180	gma-MIR5368-p3_1ss16CA	0.195457	2774.15	41.1367	2718.92	40.3482	-0.0290139	2726.67	2799.04	2796.74	2697.18	2694.1	2765.47	AGAUACCACUCUGGAAGA		custom		gma-MIR5368-p3_1ss16CA
694	PC-5p-2065942_1	0.196953	4.1308	3.6142	66.8939	55.3806	4.01738	0.00838383	6.75481	5.6292	19.8955	52.8381	127.948	CGAGAGACAGCGCUGAGC		custom		PC-5p-2065942_1
556	PC-3p-639087_2	0.197663	2.0806	1.88048	22.8011	14.6249	3.45403	3.67804	2.55561	0.00816225	9.98048	19.6925	38.7304	AUUGAGAAUAACCGAACAAGGCUU		custom		PC-3p-639087_2
1021	zma-miR399b-3p	0.197787	33.5353	6.34889	21.8803	7.16187	-0.616044	28.0363	32.086	40.4835	13.6106	26.0539	25.9765	UGCCAAAGGAGAGCUGUCCUG		custom		zma-miR399b-3p
693	PC-5p-2064113_1	0.200806	3.47597	3.71522	47.8588	47.6675	3.7833	3.02065	7.39787	0.00939799	16.8227	24.0098	102.744	ACAUAGAAGAUUGGUGCACAUGGA		custom		PC-5p-2064113_1
934	zma-miR160a-5p	0.202973	78.0421	8.31352	69.7558	3.78833	-0.161938	73.2274	73.2571	87.6417	66.1805	69.3608	73.7262	UGCCUGGCUCCCUGUAUGCCA		custom		zma-miR160a-5p
792	PC-5p-429934_2	0.208169	30.6687	5.11232	67.6752	44.8808	1.14186	33.1994	34.022	24.7846	42.2114	41.3177	119.497	GACACCGGACGACGCACC		custom		PC-5p-429934_2
1023	zma-miR399e-3p	0.209976	62.9846	3.1304	31.2074	18.8947	-1.01311	59.3772	64.9874	64.5891	9.64671	44.8791	39.0965	UGCCAAAGGAGAGUUGCCCUG		custom		zma-miR399e-3p
448	PC-3p-302720_4	0.21685	1522.44	20.7624	1798.61	280.499	0.240499	1513.71	1507.47	1546.14	2102.66	1549.92	1743.25	GAGCGGUGAUGAUUUUGUG		custom		PC-3p-302720_4
511	PC-3p-503116_2	0.219429	74.4635	4.38023	58.9579	14.9386	-0.336849	76.4172	69.4464	77.5269	51.534	49.1855	76.1542	AUUCCUGGACAAACGAACAAGGCC		custom		PC-3p-503116_2
933	tae-miR160_R+1_2ss20CT21AT	0.223104	30.8296	5.7337	24.8382	4.02045	-0.311756	37.3196	28.7184	26.4508	24.4652	29.0321	21.0172	UGCCUGGCUCCCUGUAUGCUUC		custom		tae-miR160_R+1_2ss20CT21AT
568	PC-3p-669455_2	0.227054	16.7994	23.805	37.7744	11.9406	1.169	2.52466	3.59345	44.2801	24.0822	43.2169	46.0243	CUUUGGAACUUGGAGAGAU		custom		PC-3p-669455_2
661	PC-5p-1632430_1	0.227351	40.7488	8.43421	24.1382	15.8754	-0.75544	48.8446	32.0127	41.389	13.7003	42.4077	16.3065	AAUCCGGUCAGGAAUCGUUUCAAC		custom		PC-5p-1632430_1
113	cre-MIR916-p5_4	0.227867	6.16288	1.68189	20.0796	15.2684	1.70406	4.75288	8.02445	5.7113	36.1686	5.79151	18.2787	AGUUGGUUAGAGCGUGGUGC		custom		cre-MIR916-p5_4
214	hbr-miR6173_R-3_1ss3CT	0.229419	25.76	7.66403	18.3736	4.43946	-0.487498	21.2029	34.6084	21.4689	13.3511	21.7734	19.9963	AGUCGUAAACGAUGGAU		custom		hbr-miR6173_R-3_1ss3CT
213	hbr-miR6173_L-1R-2	0.241663	1709.84	14.7684	1783.77	77.1976	0.0610667	1715.02	1693.18	1721.32	1714	1770.61	1866.7	GCCGUAAACGAUGGAUA		custom		hbr-miR6173_L-1R-2
1018	zma-miR398b-5p_L-1R+1	0.242705	53.051	6.39403	196.138	153.623	1.88642	47.3051	59.9392	51.9087	44.9083	191.461	352.047	GGGCGGACUGGGAACACAUGG		custom		zma-miR398b-5p_L-1R+1
115	han-miR1310_R-5	0.246563	452.394	18.7546	385.638	64.2991	-0.230334	472.566	449.132	435.485	430.975	312.05	413.889	AGGCAUCGGGGGCGCAA		custom		han-miR1310_R-5
687	PC-5p-203928_8	0.246913	686.862	27.5943	540.418	153.012	-0.345945	662.05	681.955	716.581	704.529	515.045	401.678	AAAUAGAGAGGGAGGGCAGAGA		custom		PC-5p-203928_8
805	PC-5p-470412_2	0.247901	1052.37	33.4608	794.524	269.761	-0.405476	1024.97	1042.47	1089.66	1081.95	754.779	546.841	UUGUGUAGGAUAGGUGGG		custom		PC-5p-470412_2
1070	rgl-miR5139_L+1	0.260872	940.987	107.903	1048.72	75.73	0.156378	997.748	816.551	1008.66	1121.11	1055	970.043	GAAACCUGGCUCUGAUACCA		custom		rgl-miR5139_L+1
60	osa-miR169b_R+1	0.267203	16.699	1.67724	56.4124	58.6973	1.75625	18.0522	17.2223	14.8225	22.9565	124.188	22.0923	CAGCCAAGGAUGACUUGCCGGU		custom		osa-miR169b_R+1
570	PC-3p-677750_2	0.271346	13.2159	1.60222	27.0993	14.0206	1.03598	12.6062	12.0081	15.0335	10.9525	34.1534	36.1919	AAACGAAACGGAGAGAGUAAUAAU		custom		PC-3p-677750_2
1068	peu-MIR2916-p3	0.275147	15997.1	220.022	21232.3	6542.94	0.408457	16197.5	15761.6	16032.1	28634.7	18840.2	16222.1	CAUAAACGAUGCCGACC		custom		peu-MIR2916-p3
1076	ptc-MIR6461-p5_1ss17AT	0.27725	5.72395	5.16318	29.3964	15.5923	2.36056	0.0109427	7.10414	10.0568	11.8971	41.8134	34.4788	ACUCAAGUUCUGAUCCU		custom		ptc-MIR6461-p5_1ss17AT
954	ppt-miR166m_R+1_1ss12AT	0.277727	602.12	33.0524	879.161	296.458	0.546078	625.97	564.391	615.998	1058.14	1042.38	536.961	UCGGACCAGGCUUCAUUCCUUU		custom		ppt-miR166m_R+1_1ss12AT
440	PC-3p-2821706_1	0.280654	18.6598	3.94265	42.3446	32.0682	1.18224	15.9666	16.8277	23.1852	18.5509	78.8131	29.6698	ACUAAAAAGAAACGGAGAGAGUAC		custom		PC-3p-2821706_1
432	PC-3p-2689696_1	0.281825	18.8218	4.38512	26.8263	10.1323	0.511239	13.8153	20.6693	21.9809	19.4178	38.3727	22.6883	ACUUCAGACGUGGCCGG		custom		PC-3p-2689696_1
1052	ppt-MIR894-p5_1ss17CA	0.283658	2563.13	23.093	2070.96	612.171	-0.307606	2554.14	2545.88	2589.36	2748.78	1905.75	1558.35	UUCACGUCGGGUUCACAA		custom		ppt-MIR894-p5_1ss17CA
806	PC-5p-470590_2	0.287579	50.9373	88.2085	25.2669	4.0943	-1.01147	0.0101031	152.792	0.0101031	21.4178	29.5688	24.8143	AUUGUGGCAAGUUAGACAGCGAACC		custom		PC-5p-470590_2
1049	ppt-miR894_L-1R-2	0.288054	981.188	3.62155	796.983	210.532	-0.29998	977.43	981.48	984.655	983.378	838.94	568.632	GUUUCACGUCGGGUUCA		custom		ppt-miR894_L-1R-2
817	PC-5p-505473_2	0.288093	5.25766	4.51873	19.361	12.926	1.88066	8.30718	0.0662535	7.39954	15.1451	9.06927	33.8686	ACUAUGCUGAGACUCUCCUGGA		custom		PC-5p-505473_2
1051	ppt-miR894_R-3	0.288449	1371.61	65.0965	1091.92	339.966	-0.329009	1416.9	1297.01	1400.92	1457.23	1033.71	784.814	CGUUUCACGUCGGGUUC		custom		ppt-miR894_R-3
567	PC-3p-668685_2	0.292497	131.475	9.9081	272.363	157.46	1.05074	142.545	123.436	128.446	106.566	290.629	419.893	AAUCUGACACAAACGAACAAGACC		custom		PC-3p-668685_2
493	PC-3p-459265_2	0.298601	769.611	77.4983	866.16	103.223	0.170503	818.929	809.619	680.286	905.349	749.081	944.05	UGAUGAUUUUGUGGACUAG		custom		PC-3p-459265_2
591	PC-3p-787448_1	0.308871	44.3411	52.0991	11.2676	3.00166	-1.97646	14.6541	13.8709	104.498	8.04962	11.7616	13.9916	AGUCUCUAAAACCAAACACCCCCU		custom		PC-3p-787448_1
196	gma-MIR5368-p5_1ss3GT	0.309888	2061.23	21.0908	2112.11	61.9254	0.0351789	2071.44	2036.98	2075.28	2177.58	2104.28	2054.47	CUUGGAUUGGCUUUGGGCU		custom		gma-MIR5368-p5_1ss3GT
339	PC-3p-1824469_1	0.323789	931.284	24.1042	888.405	51.9427	-0.0680045	917.903	916.839	959.11	892.807	834.401	938.006	CAGUAGUCCAGCCGUAAAC		custom		PC-3p-1824469_1
1039	zma-MIR444a-p5_1	0.324222	22.0256	16.2349	10.9169	2.80213	-1.01261	40.6677	10.9942	14.4148	7.6895	12.73	12.3312	UAGAGGCAGCAACUGCAUACC		custom		zma-MIR444a-p5_1
451	PC-3p-305326_4	0.326101	23.0975	0.579836	94.6108	86.2236	2.03427	23.6433	22.4888	23.1603	14.5733	185.913	83.3458	AUUCGAUGCAAACGAACAAGGCCU		custom		PC-3p-305326_4
794	PC-5p-435856_2	0.332219	22.7277	2.66149	32.3205	11.3458	0.507996	19.7307	23.6374	24.8151	19.4066	40.6878	36.8672	GGGAGCCGAGCCGUGCGGGC		custom		PC-5p-435856_2
193	gma-MIR5368-p5_1ss1TC	0.342397	2184.68	28.784	2217.22	40.9877	0.0213322	2168.86	2167.28	2217.9	2258.22	2176.24	2217.21	CCCUGGGAUUGGCUUUGGGCU		custom		gma-MIR5368-p5_1ss1TC
1047	zma-miR827-5p_L+1	0.346865	661.156	13.622	638.675	29.2549	-0.0499091	659.111	648.672	675.684	670.87	631.434	613.72	UUUUGUUGGUGGUCAUUUAACC		custom		zma-miR827-5p_L+1
444	PC-3p-2858378_1	0.348654	26.68	2.8812	101.237	110.431	1.92391	28.3722	28.3146	23.3532	19.4059	226.845	57.4613	AUCCGACGCAAACGAACAAUGCCU		custom		PC-3p-2858378_1
635	PC-5p-1264281_1	0.351464	53.5517	7.77238	43.6542	12.7744	-0.294812	49.4219	48.716	62.5172	31.7866	57.1746	42.0014	AGGGGAUCCAUGGGGGAGA		custom		PC-5p-1264281_1
428	PC-3p-267285_4	0.356492	13.2669	1.98439	46.4659	53.7444	1.80834	14.0064	11.019	14.7754	12.4449	108.425	18.5276	AUCCGACGGAAACGAACAGGGCCU		custom		PC-3p-267285_4
470	PC-3p-384833_3	0.356665	11.3443	1.88554	14.2403	24.1234	0.328007	9.81671	10.7646	13.4517	0.61984	42.0933	0.00769501	AUCCGGCAGAAACGAACAAGCCCU		custom		PC-3p-384833_3
894	PC-5p-797628_1	0.368001	276.097	23.362	259.075	9.40654	-0.0918044	277.026	252.284	298.98	263.079	248.329	265.817	CGGAGGGGAUUGGAGGGGCUG		custom		PC-5p-797628_1
67	osa-miR171b	0.372357	111.877	1.67844	105.859	9.2998	-0.0797619	111.931	113.527	110.172	102.848	116.291	98.4376	UGAUUGAGCCGUGCCAAUAUC		custom		osa-miR171b
194	gma-MIR5368-p5_1ss20TC	0.374632	2485.06	2133.66	4661.91	87.7428	0.907644	3645.45	3787.05	22.6707	4738.33	4681.32	4566.09	CCUGGGAUUGGCUUUGGGCC		custom		gma-MIR5368-p5_1ss20TC
63	osa-miR169r-5p_R-2_1ss9GC	0.381049	38.0031	0.530115	62.5232	39.8781	0.718274	37.4575	38.5162	38.0357	39.4551	108.57	39.544	UAGCCAAGCAUGAUUUGCC		custom		osa-miR169r-5p_R-2_1ss9GC
552	PC-3p-623140_2	0.381661	5212.53	106.346	4899.31	493.274	-0.0894049	5209.08	5107.96	5320.56	5440.33	4474.54	4783.07	CUUAGAUGUUCUGGGCCACG		custom		PC-3p-623140_2
1007	zma-miR396c_L-1	0.408186	67.8357	5.02165	117.439	84.0046	0.791795	73.6328	64.8276	65.0467	66.3659	214.393	71.5582	UCCACAGGCUUUCUUGAACUG		custom		zma-miR396c_L-1
795	PC-5p-437880_2	0.408684	138.973	7.66598	192.444	85.7397	0.469639	142.116	130.235	144.568	121.797	167.701	287.835	GUCGGCCCCGAACCCGUC		custom		PC-5p-437880_2
675	PC-5p-1863477_1	0.409872	53.0087	2.96084	58.311	7.82983	0.137537	51.9679	56.3494	50.7088	49.2865	63.298	62.3484	AGAGGGGGAUUGGAGGGGUU		custom		PC-5p-1863477_1
17	ath-miR159b	0.416426	220.6	2.42118	213.446	12.2126	-0.0475654	222.918	218.087	220.796	226.485	211.578	202.275	UUUGGAUUGAAGGGAGCUCUU		custom		ath-miR159b
994	zma-miR390a-5p	0.424002	347.281	4.9718	389.083	70.1453	0.163976	346.165	342.962	352.716	377.663	464.238	325.349	AAGCUCAGGAGGGAUAGCGCC		custom		zma-miR390a-5p
28	htu-miR160a_R+1	0.430426	35.8164	4.6504	32.6903	3.75355	-0.13176	40.5636	31.2693	35.6164	30.6892	37.0204	30.3612	UGCCUGGCUCCCUGUAUGCCU		custom		htu-miR160a_R+1
189	gma-MIR5368-p5_1	0.43286	2785.59	27.5801	2847.81	107.127	0.0318706	2761.41	2779.73	2815.63	2971.31	2792.06	2780.05	CCUGGGAUUGGCUUUGGGCUU		custom		gma-MIR5368-p5_1
15	gma-miR159a-3p_1ss19CT	0.432934	226.191	9.47966	239.167	20.4321	0.0804778	218.058	223.912	236.602	217.54	258.146	241.816	UUUGGAUUGAAGGGAGCUUUA		custom		gma-miR159a-3p_1ss19CT
36	far-miR164a_R-3	0.435297	97.22	6.49108	118.721	32.5749	0.28825	90.2366	98.3542	103.069	143.069	131.377	81.7174	UGGAGAAGCAGGGCACUU		custom		far-miR164a_R-3
425	PC-3p-265446_4	0.440054	338.556	12.9153	379.913	68.3244	0.166277	351.549	338.399	325.72	389.599	307.263	442.878	CUCGGGCCGACGGACAU		custom		PC-3p-265446_4
323	PC-3p-1716822_1	0.450828	6.14793	3.75594	24.8853	33.2075	2.01712	1.81244	8.21734	8.41402	3.30619	63.1248	8.22497	AACGGGAUUAAUCGAACAAGGCCU		custom		PC-3p-1716822_1
142	gma-MIR4995-p3_1ss6CT	0.455919	1064.05	74.1194	1104.86	30.2949	0.0543043	1016.61	1026.07	1149.46	1086.82	1087.93	1139.84	AGUGGUUUGGUUAAGGGAA		custom		gma-MIR4995-p3_1ss6CT
42	gma-MIR164g-p3_1ss2GT	0.471113	1966.93	21.5123	1930.83	69.2268	-0.0267279	1974.27	1942.71	1983.81	2010.49	1885.32	1896.66	UUCAAGUCUCUUGGCUCU		custom		gma-MIR164g-p3_1ss2GT
54	osa-miR166m_R-2_1ss17TC	0.474701	520.643	5.18714	537.872	33.3452	0.0469687	523.178	524.076	514.676	528.64	574.861	510.116	UCGGACCAGGCUUCAUCCC		custom		osa-miR166m_R-2_1ss17TC
1050	ppt-miR894_R+1	0.488479	8025.85	135.103	6981.41	2738.26	-0.201136	8126.12	7872.21	8079.21	9949.74	6440.56	4553.93	CGUUUCACGUCGGGUUCACCA		custom		ppt-miR894_R+1
179	gma-MIR5368-p3_1ss15CA	0.491563	2121.06	445.969	2328.7	44.5842	0.134739	1607.2	2407.09	2348.9	2290.13	2318.46	2377.51	GAUACCACUCUGGAAGA		custom		gma-MIR5368-p3_1ss15CA
634	PC-5p-12301_242	0.499731	7739.46	342.207	7448.1	585.223	-0.0553612	7658.48	7445	8114.89	7427.57	6873.41	8043.31	AACAUAUAGGAAUUUUUGAAGGA		custom		PC-5p-12301_242
134	gma-MIR4366-p3_1ss12TG	0.500062	52.338	2.82184	63.1533	20.6377	0.271001	53.6812	54.2373	49.0955	45.1788	85.6906	58.5906	GAGAAGGUAAAGCCCUAC		custom		gma-MIR4366-p3_1ss12TG
452	PC-3p-308778_4	0.506402	7.76618	2.95627	37.0044	31.5663	2.25242	6.33734	5.79577	11.1654	2.05958	63.4533	45.5003	AUCCAGCGACUAUUAAAACGAAAC		custom		PC-3p-308778_4
345	PC-3p-1884688_1	0.507104	7.65275	7.46252	29.3539	44.6561	1.9395	14.9194	8.03012	0.00870604	80.8522	5.86418	1.34513	AAUCCGAUAGAAACGAACAAGACC		custom		PC-3p-1884688_1
873	PC-5p-6962_391	0.510648	6233.14	836.379	5810.15	94.5115	-0.101384	6494.25	5297.36	6907.83	5725.2	5911.95	5793.31	ACAUAUAGGAAUUUUUGAAGGA		custom		PC-5p-6962_391
327	PC-3p-1738409_1	0.511329	118.832	11.0823	124.699	8.50302	0.069527	109.632	115.73	131.135	114.921	128.817	130.359	AAAACGAAACGGAGGGAGUAAGA		custom		PC-3p-1738409_1
1036	zma-miR444a_R+1_1ss12TC	0.512343	126.843	4.50237	122.245	9.22754	-0.053269	131.878	125.445	123.205	112.147	124.349	130.239	UGCAGUUGUUGCCUCAAGCUUC		custom		zma-miR444a_R+1_1ss12TC
1019	zma-miR399a-3p	0.551101	49.7498	11.2835	58.3496	15.8341	0.230033	56.4399	36.7223	56.0872	40.0689	67.2073	67.7727	UGCCAAAGGAGAAUUGCCCUG		custom		zma-miR399a-3p
373	PC-3p-2117600_1	0.555734	36.1097	4.88724	32.581	28.6785	-0.148354	35.7905	41.1487	31.3898	13.1495	65.5189	19.0746	AAUCCGAUGCAAACGAACAAGCCU		custom		PC-3p-2117600_1
177	gma-miR5368_L+5R-1	0.564676	4719.07	15.6768	4682.5	92.193	-0.0112228	4701.01	4729.19	4727.01	4764.81	4582.88	4699.81	CCAAGGGACAGUCUCAGGUAGAC		custom		gma-miR5368_L+5R-1
992	tae-miR319_L+1R-1	0.569022	68.9131	6.21526	66.0044	4.74065	-0.0622162	63.1572	68.0787	75.5034	64.9336	71.1889	61.8907	CUUGGACUGAAGGGAGCUCCC		custom		tae-miR319_L+1R-1
1064	ppe-miR1511-3p_L+1R-4	0.576765	1315.51	14.6109	1533.32	470.196	0.221037	1319.99	1299.19	1327.37	2009.76	1520.58	1069.63	AACCUGGCUCUGAUACCA		custom		ppe-miR1511-3p_L+1R-4
325	PC-3p-172492_10	0.580183	7.27948	6.42794	32.7984	46.7334	2.17172	2.26465	5.04801	14.5258	2.10417	86.5825	9.70838	AACAAAAACGUUAUCUGGUGGACC		custom		PC-3p-172492_10
133	osa-miR3979-5p_R+1	0.583778	14.7938	0.64921	14.8616	16.3872	0.00659448	15.0373	15.2861	14.0581	5.73714	33.78	5.06772	UCUCUCUCUCCCUUGAAGGCU		custom		osa-miR3979-5p_R+1
875	PC-5p-699041_2	0.598481	24.6884	42.7369	0.298198	0.503735	-6.37142	74.0367	0.0142552	0.0142552	0.00736627	0.00736627	0.87986	AACAACUUUUGAACUAAGA		custom		PC-5p-699041_2
376	PC-3p-2130187_1	0.602017	26.3576	5.12038	23.4076	11.9714	-0.171242	30.6057	20.6722	27.795	19.0372	14.2355	36.9501	AUCUGACGCAAACGAACAAGGCCU		custom		PC-3p-2130187_1
49	osa-miR166a-3p_R+1_1ss21CA	0.607358	569.869	23.9328	512.392	246.923	-0.153384	596.074	564.368	549.166	682.698	625.274	229.203	UCGGACCAGGCUUCAUUCCCAA		custom		osa-miR166a-3p_R+1_1ss21CA
445	PC-3p-2875792_1	0.614735	11.7924	4.82983	31.4523	34.0259	1.41531	9.18543	8.82627	17.3656	4.33422	69.6329	20.3898	CUAAUCCCCUUACUCCCAAAC		custom		PC-3p-2875792_1
335	PC-3p-1793829_1	0.62133	65.2891	113.057	0.645486	1.10414	-6.66031	195.836	0.0157978	0.0157978	0.00800802	1.92044	0.00800802	AGAGACGUUAGAUUUAAAAUGAAU		custom		PC-3p-1793829_1
324	PC-3p-1724518_1	0.646504	8.0762	3.92308	28.5723	37.5296	1.82287	5.20194	12.5456	6.48107	2.53768	71.5917	11.5875	GAGAGUAUGCAAACAAGGCCU		custom		PC-3p-1724518_1
929	zma-miR159a-3p	0.647203	209.381	30.1157	217.919	5.87858	0.0576655	222.742	174.896	230.505	224.351	216.583	212.824	UUUGGAUUGAAGGGAGCUCUG		custom		zma-miR159a-3p
204	gma-MIR5368-p5_5	0.670213	26.2358	0.407904	24.8183	13.2581	-0.0801348	26.0376	26.705	25.9649	14.8938	39.8753	19.6858	AUCAGAGAGAUACCACUC		custom		gma-MIR5368-p5_5
461	PC-3p-357375_3	0.676951	6.0301	1.79106	26.1187	39.1512	2.11483	5.09849	8.09496	4.89684	3.44439	71.3266	3.58513	AUCCGACAGAAACGAACAAGGCUU		custom		PC-3p-357375_3
566	PC-3p-666333_2	0.692545	40.6059	1.51306	55.4151	33.7242	0.44859	40.7802	39.0133	42.0243	24.4954	50.3738	91.3762	AUUAGAGAAACAAUCCGGUCAGAA		custom		PC-3p-666333_2
117	han-MIR1310-p3_1ss11GT	0.705446	22.3228	4.25299	22.1173	17.457	-0.0133425	18.5704	21.4554	26.9427	42.1137	14.323	9.91533	UAGGUAGGACUGUGCGGCU		custom		han-MIR1310-p3_1ss11GT
578	PC-3p-703932_2	0.718902	16.645	5.12016	35.0603	41.0909	1.07475	13.7638	22.5566	13.6146	8.76989	82.4118	13.9991	UCGCAGGAAUGAAACUCAA		custom		PC-3p-703932_2
824	PC-5p-523084_2	0.721512	20.1399	33.2927	1.32505	1.16901	-3.92594	0.0106936	58.5685	1.84064	0.00771465	1.72865	2.23878	AAGCAAACUAUCUGAACCAUU		custom		PC-5p-523084_2
106	cre-MIR916-p3_1ss3AG	0.721735	4.5978	2.69319	27.594	47.1462	2.58534	4.13266	7.49326	2.16746	82.0329	0.642322	0.106851	CUGAUAACGCCAAGGUC		custom		cre-MIR916-p3_1ss3AG
945	ssp-miR166_R+1	0.733535	452.161	32.2979	443.754	18.0368	-0.0270774	422.199	447.91	486.374	463.984	437.927	429.351	UCGGACCAGGCUUCAUUCCCCU		custom		ssp-miR166_R+1
969	ppe-MIR169b-p5_1ss3CA	0.738506	3034.3	37.6356	3415.91	1173.17	0.170906	3036.86	3070.59	2995.45	4633.39	3321.58	2292.75	UGAUUUAUGCAGCUGAGG		custom		ppe-MIR169b-p5_1ss3CA
66	osa-MIR171a-p3	0.741696	72.4005	3.27577	86.787	44.4283	0.26148	76.183	70.5207	70.4977	61.133	138.088	61.1397	UUGAGCCGCGCCAAUAUCUCU		custom		osa-MIR171a-p3
70	gma-miR171n_2ss20TC21AC	0.742054	45.9548	5.31903	57.2809	33.6817	0.317839	45.4237	40.9212	51.5194	36.0322	96.1157	39.6948	UUGAGCCGCGUCAAUAUCUCC		custom		gma-miR171n_2ss20TC21AC
856	PC-5p-624529_2	0.746558	14.6184	19.9548	3.51583	0.690836	-2.05585	37.3546	0.011095	6.48935	3.01159	4.30326	3.23263	UUUUCUUUUUAGAGGACC		custom		PC-5p-624529_2
434	PC-3p-2704994_1	0.757368	5.51123	1.54463	20.6774	18.5064	1.90761	4.79294	4.45653	7.2842	0.00941896	26.3093	35.7136	AUUUAAACCCCUCCAAUCCCU		custom		PC-3p-2704994_1
441	PC-3p-284258_7	0.762104	1031.23	102.728	1004.86	75.0952	-0.0373736	915.368	1067.14	1111.18	1066.58	1026.75	921.25	GGAGGAUAACAGGCCGGC		custom		PC-3p-284258_7
1053	ppt-MIR894-p5_1ss9GT	0.776035	148.365	8.9607	173.356	75.4701	0.224584	145.691	141.045	158.358	99.1595	170.869	250.038	UUCACGUCUGGUUCACCA		custom		ppt-MIR894-p5_1ss9GT
309	PC-3p-1612618_1	0.778024	0.321987	0.538937	17.2815	29.9199	5.74608	0.944298	0.0108321	0.0108321	0.00723941	51.8299	0.00723941	ACGUGGCGUUGACGUGGCAC		custom		PC-3p-1612618_1
531	PC-3p-568396_2	0.787405	80.6355	8.69888	88.9163	78.5913	0.141033	90.6138	76.6442	74.6485	33.8375	178.916	53.995	AUCUUAUACAAACGAACAAGGCCU		custom		PC-3p-568396_2
1071	rgl-miR5139_L+3	0.790856	641.902	16.9694	636.439	30.1561	-0.0123309	624.587	642.615	658.504	668.116	633.123	608.078	UCGAAACCUGGCUCUGAUACCA		custom		rgl-miR5139_L+3
313	PC-3p-162722_11	0.812766	2.58165	1.8096	15.0203	23.291	2.54055	1.18292	4.62538	1.93666	2.89714	41.8724	0.291379	AUUUUAGCCCCUCCAAUCUCG		custom		PC-3p-162722_11
880	PC-5p-710366_2	0.813759	33.7765	1.87576	33.0969	7.5102	-0.0293269	35.1883	31.6481	34.4932	25.5221	33.2277	40.5408	GUGGAUUGAGGGGGAUUGGAGGGG		custom		PC-5p-710366_2
989	zma-miR171l-3p_L-3R+1	0.829391	37.5131	3.13917	40.32	12.7603	0.1041	33.9885	40.0084	38.5424	31.9428	55.0059	34.0113	UUGAGCCGCGUCAAUAUCU		custom		zma-miR171l-3p_L-3R+1
176	gma-miR5368_L+2R-1	0.831846	3289.26	31.5503	3284.58	9.60898	-0.00205203	3281.46	3262.34	3323.98	3275.39	3294.56	3283.79	AAGGACAGUCUCAGGUAGAC		custom		gma-miR5368_L+2R-1
946	zma-miR166a-3p	0.842246	464.73	5.87963	468.304	24.1815	0.0110524	461.228	461.444	471.518	496.214	453.63	455.067	UCGGACCAGGCUUCAUUCCCC		custom		zma-miR166a-3p
991	vvi-MIR172d-p3_2ss7GT17CA	0.844945	28874.3	1213.09	28681.8	913.586	-0.00964914	28575.7	27838.4	30208.8	27995.5	28331.2	29718.8	UGGAAGUGCAGUGAUGAA		custom		vvi-MIR172d-p3_2ss7GT17CA
195	gma-MIR5368-p5_1ss2TC	0.84561	2884.7	82.4299	2897.2	64.5434	0.00623728	2978.38	2852.43	2823.28	2949.61	2825.11	2916.88	UCCCUGGGAUUGGCUUUGGGCUU		custom		gma-MIR5368-p5_1ss2TC
192	gma-MIR5368-p5_1ss17CT	0.84744	2070.72	64.5668	2061.77	10.1281	-0.00625215	1996.4	2113.02	2102.74	2053.57	2073.09	2058.64	AUUGGCUUUGGGCUUUUC		custom		gma-MIR5368-p5_1ss17CT
35	far-miR164a_R-2_1ss19GT	0.856865	86.9542	2.00185	95.8456	34.3208	0.140457	85.1496	86.6054	89.1075	104.686	124.881	57.9693	UGGAGAAGCAGGGCACUUU		custom		far-miR164a_R-2_1ss19GT
47	osa-miR166a-3p_1ss1TG	0.862624	422.572	7.73895	431.372	58.2127	0.0297354	430.129	422.926	414.663	498.579	398.878	396.661	GCGGACCAGGCUUCAUUCCCC		custom		osa-miR166a-3p_1ss1TG
455	PC-3p-326556_3	0.869082	157.096	12.1389	155.455	6.47806	-0.0151518	145.39	156.272	169.626	147.975	159.179	159.211	CGGAGGGGUUGAAGGUGCU		custom		PC-3p-326556_3
91	osa-miR444a-3p.2	0.882047	28.1379	3.34034	27.7111	4.22366	-0.0220479	28.9629	30.9884	24.4623	24.0747	32.3439	26.7149	UGCAGUUGCUGCCUCAAGCUU		custom		osa-miR444a-3p.2
580	PC-3p-704728_2	0.897482	4.94883	2.33059	18.9633	29.8958	1.93805	3.6748	7.63872	3.53297	3.1401	53.4451	0.304705	ACUAGAGACGUUAGAUUUAAAAUG		custom		PC-3p-704728_2
29	htu-miR160a_R+1_1ss1TA	0.902404	29.7551	2.95404	30.2703	4.36403	0.0247666	32.2489	30.5237	26.4928	30.0761	34.7282	26.0067	AGCCUGGCUCCCUGUAUGCCU		custom		htu-miR160a_R+1_1ss1TA
178	gma-MIR5368-p3_1ss10AT	0.911203	4787.35	114.048	4799.26	123.349	0.00358281	4847.95	4858.31	4655.8	4933.39	4690.71	4773.67	AGCCAUCAGUGAGAUACCACUC		custom		gma-MIR5368-p3_1ss10AT
666	PC-5p-17090_179	0.933464	15.2487	5.41866	19.0635	15.3677	0.322124	9.85478	20.6918	15.1995	7.34951	36.4639	13.3769	UCAGGCUCGGGGACUAUGGUG		custom		PC-5p-17090_179
57	mdm-miR167h_R-1_1ss19CT	0.934566	108.39	3.31822	109.381	11.0902	0.0131314	104.808	109.002	111.359	116.621	96.6132	114.908	UGAAGCUGCCAGCAUGAUUUU		custom		mdm-miR167h_R-1_1ss19CT
577	PC-3p-694886_2	0.940887	40.6783	2.13608	45.0725	29.4083	0.147987	40.9626	42.658	38.4143	23.7686	78.6254	32.8234	GAAAAAGAAACGGAAGGAGUACCU		custom		PC-3p-694886_2
266	PC-3p-1220999_1	0.961507	2121.65	129.427	2116.93	167.647	-0.00321191	1975.46	2167.84	2221.64	1970.01	2081.24	2299.55	AAGGAUAACUGCUGAAA		custom		PC-3p-1220999_1
92	osa-miR444a-3p.2_L-2	0.96628	91.5214	17.6312	89.8091	3.10412	-0.0272466	71.221	103.006	100.337	86.3796	90.6216	92.4262	CAGUUGCUGCCUCAAGCUU		custom		osa-miR444a-3p.2_L-2
94	osa-MIR444f-p5	0.97986	59.7848	23.999	55.5792	5.42335	-0.105234	71.338	75.8222	32.1943	49.3392	59.1572	58.2412	UGCAGUUGUUGCCUCAAGCUU		custom		osa-MIR444f-p5
81	csi-miR396a_R+2	0.983118	86.3492	0.367451	89.7333	27.5126	0.0554618	86.0684	86.765	86.2141	115.765	92.4886	60.9467	UUCCACAGCUUUCUUGAACUGUC		custom		csi-miR396a_R+2

## Sheet: Sheet 2
			Group 1		Group 2			Group 1	Group 1	Group 1	Group 2	Group 2	Group 2
			CKHZ9-A		THZ9-A			S03 - CKHZ9-A-01	S03 - CKHZ9-A-02	S03 - CKHZ9-A-03	S11 - THZ9-A-01	S11 - THZ9-A-02	S11 - THZ9-A-03					miRMaize_LCB_D131206.xls
Rpter Index	Reporter Name	p-value	Mean	StDev	Mean	StDev	Log2 (G2/G1)	Signal	Signal	Signal	Signal	Signal	Signal	Target Sequence (5' to 3')	Note	Reporter Source	Accession No.	Reporter Name
235	gma-MIR6300-p5_1ss6AG	2.08121e-06	1537.95	31.3577	6239.04	77.1661	2.02032	1512.95	1527.76	1573.13	6150.03	6287.07	6280.01	GUGGUGAGUAUUCCCGCC		custom		gma-MIR6300-p5_1ss6AG
15	gma-miR159a-3p_1ss19CT	7.275e-06	261.367	3.19402	610.301	11.1094	1.22344	260.893	264.771	258.436	607.534	600.837	622.533	UUUGGAUUGAAGGGAGCUUUA		custom		gma-miR159a-3p_1ss19CT
25	aly-miR159c-3p_R+3_1ss20CT	1.00087e-05	283.764	4.77678	641.618	10.4193	1.17702	285.255	287.617	278.419	653.07	632.697	639.089	UUUGGAUUGAAGGGAGCUCUUUUU		custom		aly-miR159c-3p_R+3_1ss20CT
227	gma-miR6300_L-1R+4	1.15479e-05	6820.93	89.8108	13708.2	225.503	1.007	6804.74	6740.31	6917.73	13602.7	13554.8	13967.1	UCGUUGUAGUAUAGUGGUGAG		custom		gma-miR6300_L-1R+4
278	PC-3p-1343022_2	2.17506e-05	1187.07	48.528	209.18	10.4753	-2.50458	1155.92	1162.3	1242.98	198.258	219.142	210.14	UCUGAGGUUGGGCUCGGGG		custom		PC-3p-1343022_2
74	nta-MIR172e-p3_1ss15CG	2.83908e-05	3815.56	48.9429	6382.46	104.659	0.74222	3848.36	3759.3	3839.01	6264.58	6418.34	6464.46	AUUGGAACGAUACAGAGA		custom		nta-MIR172e-p3_1ss15CG
277	PC-3p-1314524_1	3.18197e-05	1218.33	33.1317	542.606	10.9731	-1.16692	1233.4	1180.34	1241.25	549.766	529.973	548.08	CACGGGCGUGGGUUCGU		custom		PC-3p-1314524_1
1058	smo-MIR1103-p3_1ss13CT	3.67033e-05	2727.62	79.5003	1005.57	32.8588	-1.43962	2779.84	2636.13	2766.9	1019.27	968.083	1029.37	UGGGUGACCUCCUGGGAA		custom		smo-MIR1103-p3_1ss13CT
230	gma-miR6300_R+5	3.90319e-05	6659.56	152.586	13840.5	332.908	1.05539	6536.7	6611.62	6830.36	13589.6	13713.7	14218.1	GUCGUUGUAGUAUAGUGGUAAGU		custom		gma-miR6300_R+5
215	hbr-miR6173	3.92993e-05	6627.76	45.1511	7995.19	40.5956	0.270611	6588.16	6618.19	6676.93	8003.68	7951.02	8030.87	AGCCGUAAACGAUGGAUACU		custom		hbr-miR6173
153	bdi-miR5054_L-1_1ss10TA	4.00263e-05	1616.87	31.4489	801.321	20.1995	-1.01275	1646.27	1620.61	1583.71	816.932	808.524	778.508	CCCCACGGACGGCGCCA		custom		bdi-miR5054_L-1_1ss10TA
45	ath-miR166a_2ss20CT21CT	4.22862e-05	704.419	23.3851	1739.42	45.2854	1.3041	730.193	698.507	684.557	1790.72	1722.53	1705	UCGGACCAGGCUUCAUUCCUU		custom		ath-miR166a_2ss20CT21CT
2	ath-miR156a_L+1R+1	4.88153e-05	2231.79	28.4635	3156.66	34.8191	0.500199	2201.18	2236.72	2257.46	3191.61	3121.97	3156.39	UUGACAGAAGAGAGUGAGCACC		custom		ath-miR156a_L+1R+1
11	bdi-miR156b-5p_R+1	4.89599e-05	1890.05	18.0987	2547.32	27.8415	0.430557	1876.31	1883.29	1910.56	2559.86	2566.69	2515.42	UGACAGAAGAGAGUGAGCACC		custom		bdi-miR156b-5p_R+1
96	bdi-MIR528-p5	5.33097e-05	2346.27	24.4037	1497.85	29.7728	-0.647472	2374.44	2332.31	2332.05	1520.92	1464.24	1508.39	AGCGGUGGAAGGGGCAUGCAGA		custom		bdi-MIR528-p5
1070	rgl-miR5139_L+1	7.98264e-05	1795.5	74.246	412.279	30.1256	-2.12269	1864.52	1805.03	1716.95	414.899	380.929	441.009	GAAACCUGGCUCUGAUACCA		custom		rgl-miR5139_L+1
1036	zma-miR444a_R+1_1ss12TC	8.97029e-05	348.138	5.01996	563.997	14.0024	0.69603	353.433	343.448	347.533	566.298	548.987	576.707	UGCAGUUGUUGCCUCAAGCUUC		custom		zma-miR444a_R+1_1ss12TC
73	nta-MIR172e-p3_1ss14CG	0.00010081	1729.94	54.618	3072.77	52.3439	0.82882	1693.42	1703.66	1792.73	3018.95	3075.85	3123.5	UUGGAACGAUACAGAGA		custom		nta-MIR172e-p3_1ss14CG
199	gma-MIR5368-p5_1ss7TC	0.000102076	5786.43	109.147	3611.14	81.895	-0.68022	5900.93	5683.56	5774.82	3705.7	3564.54	3563.18	ACUGUUCCCUGGGAUUGGCU		custom		gma-MIR5368-p5_1ss7TC
687	PC-5p-203928_8	0.00011095	283.279	17.4666	947.805	45.2628	1.74237	303.058	269.975	276.803	992.577	902.067	948.771	AAAUAGAGAGGGAGGGCAGAGA		custom		PC-5p-203928_8
969	ppe-MIR169b-p5_1ss3CA	0.00011943	509.643	13.0431	283.426	8.1722	-0.846514	495.993	521.979	510.958	292.199	276.03	282.05	UGAUUUAUGCAGCUGAGG		custom		ppe-MIR169b-p5_1ss3CA
18	ath-miR159b_1ss21TC	0.000126398	283.816	10.5288	624.538	23.2187	1.13784	286.133	292.993	272.321	626.558	646.681	600.376	UUUGGAUUGAAGGGAGCUCUC		custom		ath-miR159b_1ss21TC
159	osa-miR5072_L-2_1ss3AG	0.000128447	6099.2	173.652	3130.7	107.143	-0.962133	6253.02	5910.89	6133.68	3186.45	3198.48	3007.18	GUUCCCCAGCGGAGUCGCCA		custom		osa-miR5072_L-2_1ss3AG
143	gma-MIR4995-p3_1ss7CT	0.000134882	1987.88	86.8877	4955.7	220.99	1.31785	1969.55	1911.62	2082.47	4719.18	4991	5156.91	CAGUGGUUUGGUUAAGGGAA		custom		gma-MIR4995-p3_1ss7CT
146	gma-MIR4995-p5_1ss2GT	0.000160368	3028.56	84.904	6029.48	246.478	0.993403	2995.12	2965.47	3125.09	5746.3	6195.75	6146.39	AUUGGCUUGGUUAAGGGAA		custom		gma-MIR4995-p5_1ss2GT
945	ssp-miR166_R+1	0.000175058	735.124	26.9607	2060.69	136.453	1.48706	760.079	706.528	738.766	2161.95	1905.51	2114.59	UCGGACCAGGCUUCAUUCCCCU		custom		ssp-miR166_R+1
12	bdi-miR156b-5p_R+2	0.000196987	1890.98	32.0499	2558.38	41.3677	0.436099	1924.74	1887.22	1860.97	2581.33	2583.18	2510.62	UGACAGAAGAGAGUGAGCACCA		custom		bdi-miR156b-5p_R+2
229	gma-miR6300_R+2	0.000199509	6359.23	199.627	12268.1	501.632	0.947991	6158.45	6361.55	6557.68	11993.2	11964.1	12847.1	GUCGUUGUAGUAUAGUGGUG		custom		gma-miR6300_R+2
148	gma-MIR4995-p5_1ss4GT_1	0.000282621	1487.23	23.9025	1989.46	39.538	0.419746	1473.52	1473.35	1514.83	1983.37	2031.69	1953.32	AUAUGCAGUGGCUUGGUUAA		custom		gma-MIR4995-p5_1ss4GT_1
24	lus-miR159c_R+4	0.000292176	237.513	8.06138	545.051	34.7581	1.19839	243.766	240.358	228.414	565.968	504.928	564.257	UUUGGAUUGAAGGGAGCUCUUCUUU		custom		lus-miR159c_R+4
115	han-miR1310_R-5	0.000294207	778.022	9.21157	599.802	11.8246	-0.375325	784.025	782.626	767.416	604.642	586.325	608.439	AGGCAUCGGGGGCGCAA		custom		han-miR1310_R-5
873	PC-5p-6962_391	0.000300711	5165.81	132.815	8011.36	238.841	0.633053	5063	5118.67	5315.77	7991.33	7783.17	8259.59	ACAUAUAGGAAUUUUUGAAGGA		custom		PC-5p-6962_391
364	PC-3p-207425_7	0.000359813	549.328	5.72261	156.403	6.32125	-1.8124	545.089	547.058	555.838	163.69	153.125	152.395	GGCGCGAGAGGGACGGGAGC		custom		PC-3p-207425_7
954	ppt-miR166m_R+1_1ss12AT	0.000362053	816.522	37.6465	2065.46	152.515	1.3389	840.609	773.14	835.818	2198.94	1899.23	2098.21	UCGGACCAGGCUUCAUUCCUUU		custom		ppt-miR166m_R+1_1ss12AT
26	osa-miR159f_1ss1CT	0.000378662	243.695	14.1942	494.351	18.0246	1.02046	258.42	242.566	230.099	515.155	484.472	483.425	UUUGGAUUGAAGGGAGCUCUA		custom		osa-miR159f_1ss1CT
22	ath-miR159c_1ss20CA	0.000390153	301.645	7.75616	643.666	1.03919	1.09346	292.765	307.093	305.076	644.865	643.041	643.091	UUUGGAUUGAAGGGAGCUCAU		custom		ath-miR159c_1ss20CA
314	PC-3p-164750_9	0.000419848	446.06	22.9686	1349.11	134.934	1.59669	425.15	442.386	470.644	1297.13	1247.89	1502.3	AGUUUAGUGGUAAAAGUGU		custom		PC-3p-164750_9
147	gma-MIR4995-p5_1ss4GT	0.000482475	3741.52	97.824	5683.86	198.009	0.603248	3752.03	3638.86	3833.66	5462.21	5843.27	5746.1	GCAUUGGCUUGGUUAAGGGAA		custom		gma-MIR4995-p5_1ss4GT
20	lus-miR159b_R+2_1ss21CG	0.00048425	265.602	10.7383	539.618	32.9413	1.02267	268.107	274.866	253.832	561.183	501.7	555.971	UUUGGAUUGAAGGGAGCUCUGUU		custom		lus-miR159b_R+2_1ss21CG
1052	ppt-MIR894-p5_1ss17CA	0.000496834	3724.9	45.5339	1200.97	49.8024	-1.633	3764.52	3675.16	3735.04	1227.89	1143.5	1231.52	UUCACGUCGGGUUCACAA		custom		ppt-MIR894-p5_1ss17CA
149	bdi-miR5054_1ss10TA	0.000515772	1620.08	15.7779	834.856	20.1581	-0.956464	1634.44	1622.61	1603.19	813.55	853.626	837.391	UCCCCACGGACGGCGCCA		custom		bdi-miR5054_1ss10TA
17	ath-miR159b	0.000640152	288.114	7.42037	550.05	6.59822	0.932923	296.025	287.009	281.308	556.004	551.19	542.956	UUUGGAUUGAAGGGAGCUCUU		custom		ath-miR159b
5	mes-miR156a_R+1_1ss20CT	0.000717673	1841.16	7.07793	2441.52	30.4806	0.407164	1841.86	1847.87	1833.76	2453.22	2406.93	2464.42	UGACAGAAGAGAGUGAGCAUU		custom		mes-miR156a_R+1_1ss20CT
236	lja-MIR7530-p5_1ss11CA	0.000747165	142.908	17.8579	466.991	34.0443	1.70831	125.425	161.118	142.18	443.236	451.742	505.994	AAGAGGAGGAAGGCAGAAG		custom		lja-MIR7530-p5_1ss11CA
1057	smo-MIR1103-p3_1ss12CT	0.00080222	3739.45	37.5275	1339.22	67.0457	-1.48144	3777.22	3702.17	3738.96	1292.11	1309.56	1415.98	GGGUGACCUCCUGGGAAGUC		custom		smo-MIR1103-p3_1ss12CT
1051	ppt-miR894_R-3	0.000831877	987.289	26.1142	183.54	14.5892	-2.42738	959	992.392	1010.47	184.233	168.617	197.77	CGUUUCACGUCGGGUUC		custom		ppt-miR894_R-3
520	PC-3p-537229_2	0.000840426	280.284	5.79117	939.977	52.9035	1.74574	284.743	273.738	282.37	980.671	880.173	959.085	AAUAGAGAGGGAGGGCAAA		custom		PC-3p-537229_2
1	han-miR156a_L+1	0.000850359	1404.44	42.068	1919.63	50.3354	0.450831	1372.11	1389.22	1452	1918.85	1869.69	1970.35	AUGACAGAAGAGAGUGAGCAC		custom		han-miR156a_L+1
241	bdi-miR7767-5p_R-4_1ss13AT	0.000946134	2064.28	130.411	946.3	78.1538	-1.12527	2067.03	1932.51	2193.29	907.634	1036.25	895.016	CCCCAAGCUGAGUGCUC		custom		bdi-miR7767-5p_R-4_1ss13AT
369	PC-3p-2092485_1	0.000972643	608.383	50.1981	1331.22	79.3537	1.1297	550.734	631.983	642.432	1239.6	1377.81	1376.25	UUCGAGUAAGAAGGGGUA		custom		PC-3p-2092485_1
128	gma-MIR1524-p3_2ss16CG17GT	0.00100485	7750.33	277.483	4787.66	263.164	-0.694936	7624.43	7558.11	8068.44	4625.61	5091.31	4646.08	GCGGUGGAGCAUGAGGUU		custom		gma-MIR1524-p3_2ss16CG17GT
282	PC-3p-1351719_1	0.00107852	743.321	14.0876	203.589	14.8063	-1.86832	755.412	727.851	746.701	195.231	220.685	194.852	GUGCCGGCCGGGGACGGAC		custom		PC-3p-1351719_1
1077	ptc-miR6478_R+3_1ss21GA	0.00120002	1703.81	35.8354	311.563	31.9269	-2.45117	1713.12	1664.24	1734.07	297.53	289.057	348.103	CCGACCUUAGCUCAGUUGGUAGAG		custom		ptc-miR6478_R+3_1ss21GA
904	PC-5p-87546_29	0.00120462	11987	61.0462	26130.3	1200.72	1.12425	12021.2	11916.6	12023.4	26700.4	24750.7	26939.8	UUUCAGGGUAAGAAGGGGUA		custom		PC-5p-87546_29
176	gma-miR5368_L+2R-1	0.00121921	3651.54	105.945	2754	76.9887	-0.406978	3718.18	3529.37	3707.07	2682.22	2835.31	2744.47	AAGGACAGUCUCAGGUAGAC		custom		gma-miR5368_L+2R-1
634	PC-5p-12301_242	0.00122918	6561.32	221.328	10469.3	600.001	0.674113	6410.12	6458.48	6815.36	10671.3	9794.43	10942.3	AACAUAUAGGAAUUUUUGAAGGA		custom		PC-5p-12301_242
154	bdi-miR5054_R-1_1ss10TA	0.00130508	2008.87	31.2078	772.71	45.1223	-1.37839	2044.04	1998.09	1984.48	761.561	822.362	734.208	UCCCCACGGACGGCGCC		custom		bdi-miR5054_R-1_1ss10TA
201	gma-MIR5368-p5_2	0.00137046	2498.8	34.3375	1479.96	45.4494	-0.755672	2511.61	2459.9	2524.89	1526.65	1435.86	1477.38	UGGGAUUGGCUUUGGGC		custom		gma-MIR5368-p5_2
193	gma-MIR5368-p5_1ss1TC	0.00138251	2702	106.713	1726.79	93.4768	-0.645934	2823.28	2622.49	2660.23	1628.7	1814.85	1736.82	CCCUGGGAUUGGCUUUGGGCU		custom		gma-MIR5368-p5_1ss1TC
118	han-MIR1310-p3_1ss16TC	0.00143835	3579.86	32.1995	1705.71	80.6952	-1.06953	3612.38	3547.99	3579.21	1760.13	1613	1744	AAAUAGGUAGGACGGCGCGGCU		custom		han-MIR1310-p3_1ss16TC
1056	smo-MIR1103-p3_1ss10CT	0.00144734	3521.61	84.1513	1175.31	81.8031	-1.58319	3576.74	3424.74	3563.34	1136.29	1120.34	1269.32	GUGACCUCCUGGGAAGUC		custom		smo-MIR1103-p3_1ss10CT
965	sof-miR168b_1ss8GT	0.00145396	662.799	4.78919	343.195	14.5561	-0.949541	667.602	658.024	662.771	326.414	350.766	352.406	UCGCUUGUGCAGAUCGGGAC		custom		sof-miR168b_1ss8GT
624	PC-5p-1105726_1	0.00147086	4879.66	91.1523	1173.05	111.844	-2.05652	4893.86	4782.24	4962.88	1301.52	1120.27	1097.36	UCCGAGUAGCGGCACCA		custom		PC-5p-1105726_1
156	bdi-MIR5054-p5_1ss11TA	0.00152583	1870.11	16.7559	446.262	43.2647	-2.06716	1885.08	1873.25	1852.01	443.554	490.817	404.415	UUCCCCACGGACGGCGCC		custom		bdi-MIR5054-p5_1ss11TA
226	gma-miR6300_L-1R+2	0.0015339	1529.33	77.9728	3009.31	277.812	0.976531	1443.49	1595.77	1548.73	2775.67	2935.77	3316.5	UCGUUGUAGUAUAGUGGUG		custom		gma-miR6300_L-1R+2
1071	rgl-miR5139_L+3	0.0016282	796.458	13.0795	53.4065	9.50005	-3.89851	807.131	800.375	781.868	58.7044	42.4389	59.0762	UCGAAACCUGGCUCUGAUACCA		custom		rgl-miR5139_L+3
140	gma-MIR4995-p3_1ss1GA	0.00167751	3765.97	80.3221	7392.7	313.277	0.973082	3746.98	3696.84	3854.08	7032.69	7542.15	7603.27	AUGGCUUGGUUAAGGGAA		custom		gma-MIR4995-p3_1ss1GA
1046	zma-miR827-3p	0.00170227	4234.72	71.5963	4883.13	74.8907	0.205541	4298.8	4247.92	4157.44	4804.31	4891.74	4953.35	UUAGAUGACCAUCAGCAAACA		custom		zma-miR827-3p
1050	ppt-miR894_R+1	0.00176871	10863	172.157	5216.52	262.936	-1.05827	11056.4	10726.3	10806.5	5375.97	4913.04	5360.55	CGUUUCACGUCGGGUUCACCA		custom		ppt-miR894_R+1
1049	ppt-miR894_L-1R-2	0.00177297	729.443	16.6435	205.805	18.9211	-1.82552	713.153	728.758	746.419	194.8	194.963	227.653	GUUUCACGUCGGGUUCA		custom		ppt-miR894_L-1R-2
946	zma-miR166a-3p	0.00209055	663.627	15.5373	1810.61	139.132	1.44803	672.747	645.687	672.447	1964.63	1694.01	1773.2	UCGGACCAGGCUUCAUUCCCC		custom		zma-miR166a-3p
881	PC-5p-714263_2	0.00211303	593.095	44.8801	232.771	1.47378	-1.34935	569.065	565.345	644.873	234.201	231.257	232.854	AUAGCUCGACGCCAGGAU		custom		PC-5p-714263_2
158	bdi-miR5059_L-3_1ss15CA	0.00216023	3832.57	12.799	935.455	109.359	-2.03457	3846	3820.51	3831.2	892.58	1059.76	854.029	CCUGGGCAGCAACACCA		custom		bdi-miR5059_L-3_1ss15CA
142	gma-MIR4995-p3_1ss6CT	0.00222982	353.811	28.9441	748.336	75.5939	1.08071	323.497	356.779	381.157	667.733	759.622	817.652	AGUGGUUUGGUUAAGGGAA		custom		gma-MIR4995-p3_1ss6CT
52	gma-MIR166b-p3_1ss20TG	0.00223673	259.24	8.36477	753.362	62.0721	1.53906	250.038	261.298	266.383	703.553	822.901	733.633	CAUGGAGGAGGAGGAGGAGG		custom		gma-MIR166b-p3_1ss20TG
21	aly-miR159b-3p_R+1	0.00238703	290.302	18.5649	663.164	19.6348	1.19181	287.782	309.998	273.126	657.909	646.692	684.892	UUUGGAUUGAAGGGAGCUCUUU		custom		aly-miR159b-3p_R+1
339	PC-3p-1824469_1	0.00250955	747.847	3.81288	111.509	18.2224	-2.74558	751.311	748.469	743.762	112.469	129.233	92.8257	CAGUAGUCCAGCCGUAAAC		custom		PC-3p-1824469_1
6	han-miR156a_R+3	0.00255808	1919.57	15.0607	2574.63	63.2202	0.423581	1912.13	1909.67	1936.9	2639.54	2513.25	2571.09	UGACAGAAGAGAGUGAGCACGGG		custom		han-miR156a_R+3
245	PC-3p-102569_20	0.00271214	1703.73	57.0209	678.865	51.6528	-1.3275	1758.12	1644.4	1708.68	678.878	730.511	627.205	CCGUGGACUAGCCAUUGCUUCUC		custom		PC-3p-102569_20
195	gma-MIR5368-p5_1ss2TC	0.00282469	3662.14	82.5425	2152.53	93.2485	-0.766656	3755.94	3600.6	3629.88	2173.01	2050.74	2233.83	UCCCUGGGAUUGGCUUUGGGCUU		custom		gma-MIR5368-p5_1ss2TC
991	vvi-MIR172d-p3_2ss7GT17CA	0.00285216	15526.7	95.8773	26611	1335.07	0.777277	15423.4	15543.6	15612.9	28152.6	25848.2	25832.3	UGGAAGUGCAGUGAUGAA		custom		vvi-MIR172d-p3_2ss7GT17CA
48	osa-miR166a-3p_L+1R-1_1ss21CT	0.00285664	918.98	16.0759	2252.62	185.986	1.2935	937.52	908.901	910.52	2462.99	2110.03	2184.85	UUCGGACCAGGCUUCAUUCCU		custom		osa-miR166a-3p_L+1R-1_1ss21CT
10	bdi-miR156b-5p_1ss18CT	0.00286604	734.338	36.5858	1140.79	76.5419	0.63552	697.86	734.122	771.031	1056.25	1160.76	1205.37	UGACAGAAGAGAGUGAGUAC		custom		bdi-miR156b-5p_1ss18CT
169	osa-MIR5083-p5	0.00298513	1345.95	48.1496	1070.55	28.9366	-0.330266	1400.92	1311.23	1325.69	1103.31	1048.46	1059.89	AUGGAUCCUUCUGAGCCU		custom		osa-MIR5083-p5
319	PC-3p-169098_11	0.00300138	685.586	10.4883	376.92	20.3552	-0.863081	683.722	676.156	696.882	389.137	388.2	353.422	UUCCCGGCUGGUGCCCCA		custom		PC-3p-169098_11
218	hbr-MIR6173-p3_2ss4CT18CG	0.00304517	505.3	7.89266	224.836	17.3127	-1.16827	501.119	500.377	514.403	209.892	220.808	243.807	CAGUGCUGUAGCUAACGGG		custom		hbr-MIR6173-p3_2ss4CT18CG
1048	ssp-miR827_R+2	0.00304752	4437.7	155.991	5462.81	113.142	0.299833	4426.58	4287.56	4598.95	5576.59	5350.31	5461.54	UUAGAUGACCAUCAGCAAACAUU		custom		ssp-miR827_R+2
183	gma-MIR5368-p3_1ss18GC	0.00315047	5478.14	129.573	4583.15	121.686	-0.257346	5625.85	5383.67	5424.9	4489.54	4720.71	4539.21	AGGGACAGUCUCAGGUAC		custom		gma-MIR5368-p3_1ss18GC
441	PC-3p-284258_7	0.00325324	848.918	23.8829	672.29	25.245	-0.336543	867.947	822.117	856.69	662.452	653.444	700.972	GGAGGAUAACAGGCCGGC		custom		PC-3p-284258_7
200	gma-MIR5368-p5_1ss9AG	0.00349753	3585.71	10.0024	2417.35	97.3242	-0.56883	3590.66	3574.2	3592.27	2431.11	2313.88	2507.07	UUUCCUGCGCAGCUUAGG		custom		gma-MIR5368-p5_1ss9AG
927	zma-miR156k-5p	0.00360848	2445.71	88.7902	3127.13	109.952	0.354584	2345.68	2476.25	2515.19	3195.55	3000.3	3185.54	UGACAGAAGAGAGCGAGCAC		custom		zma-miR156k-5p
681	PC-5p-198364_7	0.0038882	275.807	5.03428	507.061	31.4913	0.878501	277.667	270.108	279.647	521.095	470.993	529.096	AUAGUUUUUUCUACCACACUUUAGA		custom		PC-5p-198364_7
266	PC-3p-1220999_1	0.00389086	439.077	5.99568	707.246	35.1883	0.687741	439.936	432.698	444.596	672.791	705.823	743.125	AAGGAUAACUGCUGAAA		custom		PC-3p-1220999_1
53	osa-miR166m_R+3_1ss20CT	0.00402094	710.468	30.8009	1864.41	184.521	1.39188	742.239	708.427	680.739	2074.88	1787.89	1730.47	UCGGACCAGGCUUCAUUCCUUUUA		custom		osa-miR166m_R+3_1ss20CT
189	gma-MIR5368-p5_1	0.0043708	3535.1	91.5735	1911.32	126.755	-0.887179	3636.45	3458.31	3510.52	1795.48	2046.72	1891.77	CCUGGGAUUGGCUUUGGGCUU		custom		gma-MIR5368-p5_1
232	gma-miR6300	0.00440103	2017.15	114.017	3381.89	343.77	0.745517	1893.76	2039.06	2118.61	3148.11	3220.97	3776.61	GUCGUUGUAGUAUAGUGG		custom		gma-miR6300
1043	zma-miR528a-5p	0.00449018	3330.36	44.5916	2447.36	80.9716	-0.444453	3364.66	3279.96	3346.48	2469.45	2357.64	2515	UGGAAGGGGCAUGCAGAGGAG		custom		zma-miR528a-5p
231	gma-miR6300_R-1	0.00452029	392.201	28.2283	692.932	73.8696	0.821118	360.796	400.348	415.461	637.889	664.021	776.884	GUCGUUGUAGUAUAGUG		custom		gma-miR6300_R-1
959	zma-miR167e-5p	0.00453732	454.262	10.2892	519.795	10.4339	0.194421	462.172	442.629	457.983	531.776	512.703	514.907	UGAAGCUGCCAGCAUGAUCUG		custom		zma-miR167e-5p
1064	ppe-miR1511-3p_L+1R-4	0.00481299	2243.22	45.5932	677.071	98.1205	-1.72819	2294.22	2206.4	2229.05	781.321	586.519	663.373	AACCUGGCUCUGAUACCA		custom		ppe-miR1511-3p_L+1R-4
185	gma-MIR5368-p3_1ss6AT	0.00530868	2638	33.8713	860.168	126.28	-1.61675	2675.81	2627.72	2610.45	768.176	1004.14	808.186	AUCAGUGAGAUACCACUCUGGA		custom		gma-MIR5368-p3_1ss6AT
181	gma-MIR5368-p3_1ss17CT	0.00619326	1140.16	19.1284	710.262	43.7743	-0.682809	1129.24	1128.98	1162.24	659.779	737.697	733.309	AUUGGCUUUGGGCUUUU		custom		gma-MIR5368-p3_1ss17CT
8	cca-miR156b_R+2	0.00643066	1579.42	17.9763	2050.87	70.4701	0.376844	1597.92	1562.02	1578.31	2068.59	2110.79	1973.23	UGACAGAAGAGAGUGAGCAUAUU		custom		cca-miR156b_R+2
177	gma-miR5368_L+5R-1	0.00676743	5413.32	139.932	3099.04	237.603	-0.804693	5568.2	5296.01	5375.74	2892.97	3358.94	3045.21	CCAAGGGACAGUCUCAGGUAGAC		custom		gma-miR5368_L+5R-1
190	gma-MIR5368-p5_1ss10AG	0.00710287	3671.75	82.9084	2451.94	135.291	-0.582548	3766.06	3610.33	3638.87	2325.35	2594.51	2435.95	CUUUCCUGCGCAGCUUAGG		custom		gma-MIR5368-p5_1ss10AG
926	zma-miR156k-3p_L+1	0.00743054	1475.86	8.42283	1079.77	50.1599	-0.450827	1467.07	1483.86	1476.64	1126.77	1026.96	1085.59	UGCUCGCUUCUCUUUCUGUCAGC		custom		zma-miR156k-3p_L+1
953	zma-miR166l-3p	0.00809101	739.145	21.7575	1504.52	165.225	1.02537	741.946	716.123	759.367	1694.76	1396.89	1421.91	UCGGACCAGGCUUCAUUCCUC		custom		zma-miR166l-3p
929	zma-miR159a-3p	0.00810137	292.817	7.79502	532.571	48.389	0.862974	296.855	283.831	297.765	586.334	492.512	518.867	UUUGGAUUGAAGGGAGCUCUG		custom		zma-miR159a-3p
203	gma-MIR5368-p5_3	0.00877398	5660.91	70.0734	6825.21	188.78	0.26984	5729.58	5589.51	5663.62	6930.63	6607.26	6937.73	CUGUUUCCUGGGAUUGGCUU		custom		gma-MIR5368-p5_3
182	gma-MIR5368-p3_1ss18GA	0.00881233	1429.84	25.4694	815.141	75.5273	-0.810729	1448.43	1440.27	1400.81	761.002	901.423	782.999	CCUGGGAUUGGCUUUGGAC		custom		gma-MIR5368-p3_1ss18GA
920	zma-miR156a-5p	0.00979996	2516.39	42.6101	3288.39	140.043	0.386029	2531.02	2468.39	2549.75	3136.16	3317.3	3411.73	UGACAGAAGAGAGUGAGCAC		custom		zma-miR156a-5p
Following transcripts are statistically significant but have low signals (signal < 500)
243	bdi-miR7782-3p_L+1R-8	2.40776e-05	86.0378	6.20709	0.0207671	2.6885e-10	-12.0165	82.7566	82.1599	93.1968	0.0207671	0.0207671	0.0207671	AACCUGCUCUGAUACCA		custom		bdi-miR7782-3p_L+1R-8
827	PC-5p-528067_2	4.06088e-05	120.075	0.634712	408.743	5.082	1.76726	119.62	120.8	119.805	403.387	409.346	413.497	AGAAAAGAGGAGGAGGGAG		custom		PC-5p-528067_2
721	PC-5p-2325972_1	4.96355e-05	94.8985	3.12556	42.2973	0.943134	-1.16582	98.4181	92.447	93.8304	42.1251	43.3147	41.4522	UUUUCCUGCGCGCUUAG		custom		PC-5p-2325972_1
779	PC-5p-378434_3	6.18808e-05	73.1822	2.17764	182.286	6.89985	1.31664	70.6708	74.546	74.3298	176.807	180.016	190.035	UGUGGCGGCAUGGGGAUGUCAAA		custom		PC-5p-378434_3
348	PC-3p-1942480_1	7.7416e-05	448.429	35.0284	53.0346	4.95592	-3.07987	408.231	464.647	472.409	50.1915	58.7572	50.1552	AUCUAGCACAAACGAACAAGGCCU		custom		PC-3p-1942480_1
1027	zma-miR399j-5p_L-1	8.36844e-05	60.3969	3.08391	18.88	0.860601	-1.67762	58.8296	58.4114	63.9497	18.7176	18.1121	19.8102	GGCAGCUCUCCUCUGGCAGG		custom		zma-miR399j-5p_L-1
608	PC-3p-929625_1	8.38296e-05	30.6848	3.4117	0.0274748	0	-10.1252	27.361	30.5153	34.1781	0.0274748	0.0274748	0.0274748	AAUUCCCUCCAAUCCCGAAGG		custom		PC-3p-929625_1
751	PC-5p-275114_4	8.92823e-05	66.7279	3.57365	10.0344	0.990239	-2.73333	70.8355	64.3322	65.0161	10.148	10.963	8.99231	GUGGACGGUGUGAGGCC		custom		PC-5p-275114_4
34	aly-MIR163-p3_1ss17TC	0.000166144	82.9878	3.51783	228.562	14.1196	1.46161	82.7887	86.6009	79.5737	217.668	223.503	244.514	GCGGUUUUUGAUCCCUCU		custom		aly-MIR163-p3_1ss17TC
151	bdi-miR5054_L+2	0.000190026	156.672	3.75879	82.0968	3.56505	-0.932354	156.757	160.388	152.872	81.9356	85.7397	78.615	GUUCCCCACGGUCGGCGCCA		custom		bdi-miR5054_L+2
61	aly-miR169h-3p_R+1	0.00023361	98.7259	3.37058	58.7621	1.49694	-0.748542	95.2703	102.005	98.9028	57.3429	58.6172	60.3262	GGCAGUCUCCUUGGCUAUUG		custom		aly-miR169h-3p_R+1
677	PC-5p-1896190_1	0.000329766	7.31803	0.939573	41.4126	4.25484	2.50054	8.38669	6.62164	6.94575	46.3237	38.8372	39.0769	UCUUUGGAUUGGAUUGGAUUGGA		custom		PC-5p-1896190_1
270	PC-3p-1276301_1	0.000363538	28.2688	5.9894	0.0322062	5.37699e-10	-9.77766	21.6888	33.4029	29.7148	0.0322062	0.0322062	0.0322062	UUUCUCCCCCAUGGAUCCCCUU		custom		PC-3p-1276301_1
28	htu-miR160a_R+1	0.000407853	79.8716	1.32959	59.4213	1.4206	-0.426704	78.3379	80.6984	80.5786	57.7892	60.3802	60.0944	UGCCUGGCUCCCUGUAUGCCU		custom		htu-miR160a_R+1
494	PC-3p-462050_2	0.000415752	34.3192	2.8139	87.475	4.18739	1.34985	37.4976	33.3145	32.1456	84.7938	85.3309	92.3002	CGGGAAGGAGGACCAGGAG		custom		PC-3p-462050_2
934	zma-miR160a-5p	0.000429999	155.754	8.14015	297.298	11.3364	0.932639	162.918	146.902	157.442	306.848	284.77	300.275	UGCCUGGCUCCCUGUAUGCCA		custom		zma-miR160a-5p
1045	zma-miR529-5p	0.000602971	41.594	0.20494	139.356	7.0307	1.74433	41.7816	41.6252	41.3753	131.309	142.447	144.312	AGAAGAGAGAGAGUACAGCCU		custom		zma-miR529-5p
931	zma-miR159c-5p_L-1	0.000619507	35.4524	10.5631	0.0267587	5.37699e-10	-10.3717	35.4951	24.8679	45.9941	0.0267587	0.0267587	0.0267587	AGCUCCCUUCGAUCCAAUCC		custom		zma-miR159c-5p_L-1
932	zma-MIR159e-p3_1ss17CA	0.000786363	451.21	11.4052	127.401	7.188	-1.82442	446.121	443.235	464.274	126.332	135.063	120.807	CGGCGACGGCGGCGGCAGAGG		custom		zma-MIR159e-p3_1ss17CA
155	bdi-miR5054	0.00083641	304.716	12.8746	198.581	6.68856	-0.617734	305.713	317.063	291.372	196.486	206.067	193.191	UCCCCACGGUCGGCGCCA		custom		bdi-miR5054
375	PC-3p-212503_6	0.000841871	253.693	16.1004	129.382	7.31112	-0.97145	235.72	258.565	266.795	125.402	124.924	137.82	AUGAGAGGUGUAGAAUA		custom		PC-3p-212503_6
14	bdi-miR159-3p_R+3_1ss1CT	0.000856285	236.104	10.2656	423.969	25.4485	0.844539	232.38	247.712	228.22	446.399	429.197	396.313	UUUGGAUUGAAGGGAGCUCUCUC		custom		bdi-miR159-3p_R+3_1ss1CT
187	gma-MIR5368-p3_1ss7AT	0.000884955	491.045	4.22056	196.059	9.0094	-1.32456	495.765	487.633	489.738	185.666	201.654	200.858	CCUGGGUUUGGCUUUGGGC		custom		gma-MIR5368-p3_1ss7AT
611	PC-3p-93718_23	0.00121724	146.288	10.6389	261.562	10.7359	0.838342	136.132	145.38	157.352	262.477	250.398	271.811	AAAAGACUGAGCCGAAUUGAAAU		custom		PC-3p-93718_23
949	zma-miR166c-5p	0.00125123	24.3488	1.32241	43.0607	2.71439	0.82252	23.1908	24.0658	25.7898	42.2206	46.0958	40.8657	GGAAUGUUGUCUGGCUCGAGG		custom		zma-miR166c-5p
234	gma-MIR6300-p3_1ss8AG	0.00129261	49.4223	5.57559	140.259	13.6933	1.50486	43.0788	51.6418	53.5464	126.005	141.459	153.313	UAGUGGUGAGUAUUCCC		custom		gma-MIR6300-p3_1ss8AG
3	bdi-miR156a_L+1R-1	0.00134508	233.458	2.00996	450.311	18.2193	0.947759	235.763	232.07	232.54	429.835	456.366	464.732	UUGACAGAAGAGAGAGAGCAC		custom		bdi-miR156a_L+1R-1
1042	zma-miR528a-3p_L+1R-1	0.00138324	179.249	4.48095	119.921	0.887008	-0.579882	176.991	176.347	184.41	120.036	120.745	118.982	UCCUGUGCCUGCCUCUUCCAU		custom		zma-miR528a-3p_L+1R-1
372	PC-3p-2110290_1	0.00138458	88.4885	3.56296	120.536	2.65651	0.4459	84.4747	89.7131	91.2776	117.518	122.521	121.568	AAAAAGAAACGGAGGGAGUACAUC		custom		PC-3p-2110290_1
930	zma-miR159c-3p_L-1R-1	0.00142055	206.934	3.84094	435.616	19.3296	1.07389	207.426	202.87	210.504	449.642	413.567	443.64	UUGGAUUGAAGGGAGCUCC		custom		zma-miR159c-3p_L-1R-1
63	osa-miR169r-5p_R-2_1ss9GC	0.00165239	70.7337	4.14587	115.005	5.63319	0.70122	71.5583	74.4054	66.2375	117.957	118.548	108.509	UAGCCAAGCAUGAUUUGCC		custom		osa-miR169r-5p_R-2_1ss9GC
889	PC-5p-74497_33	0.0017618	13.1	0.263417	39.0666	2.95684	1.57637	12.8097	13.1665	13.3237	35.8242	39.7615	41.6141	UUGGAGGGGAUUGAAGAGGAUU		custom		PC-5p-74497_33
992	tae-miR319_L+1R-1	0.00177058	65.6418	5.11819	189.847	2.65368	1.53215	62.7657	62.6087	71.5511	190.466	186.939	192.137	CUUGGACUGAAGGGAGCUCCC		custom		tae-miR319_L+1R-1
51	pab-miR166b_1ss11CA	0.00186718	35.0118	4.55085	95.2447	10.5229	1.4438	31.6309	40.1861	33.2184	88.1054	107.329	90.2994	UCGGACCAGGAUUCAUUCCUU		custom		pab-miR166b_1ss11CA
150	bdi-miR5054_L+1_1	0.00201763	220.59	8.52179	63.2037	5.79906	-1.80328	212.163	229.204	220.402	59.5611	60.159	69.891	CUCCCCACGGUCGGCGCCA		custom		bdi-miR5054_L+1_1
81	csi-miR396a_R+2	0.00207377	175.286	3.81483	131.168	0.920535	-0.418293	171.37	175.495	178.991	130.111	131.792	131.601	UUCCACAGCUUUCUUGAACUGUC		custom		csi-miR396a_R+2
1015	sbi-MIR397-p5	0.00209635	312.855	11.0353	89.1826	8.22609	-1.81066	320.289	300.176	318.101	90.1962	80.4967	96.855	UUGAGUGCAGCGUUGAUGAGC		custom		sbi-MIR397-p5
406	PC-3p-2443536_1	0.00227687	41.8112	6.39858	5.50266	0.24847	-2.92569	45.4233	34.4233	45.5868	5.778	5.29516	5.4348	AUUUUAGCCCCUCCAAUCUCGUC		custom		PC-3p-2443536_1
23	mes-miR159c_R+1_1ss7GT	0.00250342	228.533	3.77922	432.02	22.748	0.918696	225.356	232.712	227.531	454.833	431.89	409.337	AUUGGAUUGAAGGGAGCUCUGU		custom		mes-miR159c_R+1_1ss7GT
1030	zma-MIR408a-p5_1	0.00253102	48.7083	3.81455	25.3371	2.29036	-0.94292	46.8826	46.1498	53.0926	26.1498	22.7511	27.1102	CAGGGAUGAGACAGAGCA		custom		zma-MIR408a-p5_1
793	PC-5p-434218_2	0.0025961	13.1788	1.72984	30.7497	2.36423	1.22236	13.9652	14.3756	11.1954	28.0216	32.0251	32.2023	UUGAAGGGGAUUGGAGAGGAU		custom		PC-5p-434218_2
705	PC-5p-216486_7	0.00295378	8.83311	0.954499	30.8767	1.26573	1.80552	9.58552	9.15439	7.75943	32.2353	30.6638	29.7309	AUUGAGAGGGAUUGGAGGGGU		custom		PC-5p-216486_7
656	PC-5p-154581_10	0.00325481	11.7889	2.39123	41.0969	6.06442	1.80161	14.1648	9.38263	11.8191	36.3038	47.9146	39.0724	UGCCGUUGGUGACCCUC		custom		PC-5p-154581_10
101	aly-miR847-5p_L-3R-1_1ss16AG	0.00330689	20.5572	3.82161	62.4703	8.41252	1.60353	17.5268	24.8504	19.2945	54.459	61.7185	71.2336	UGAUGAAGAGGAGUGGA		custom		aly-miR847-5p_L-3R-1_1ss16AG
560	PC-3p-643102_2	0.00332738	15.0707	0.428977	73.5349	10.8744	2.28668	14.5845	15.3956	15.2322	79.4724	60.9843	80.1479	UAGAUAAAGGGAGAGAGGA		custom		PC-3p-643102_2
340	PC-3p-1833879_1	0.00333536	315.816	22.8059	168.669	17.4984	-0.90489	296.083	310.58	340.784	150.245	170.697	185.065	GUGCAGAUCUUGGUUUUAG		custom		PC-3p-1833879_1
202	gma-MIR5368-p5_2ss16TG18GC	0.00343012	345.306	6.41828	119.882	13.0711	-1.52626	340.521	342.797	352.6	114.425	134.797	110.424	AGGGACAGUCUCAGGGAC		custom		gma-MIR5368-p5_2ss16TG18GC
318	PC-3p-1671314_1	0.00378006	66.3718	2.40884	82.624	2.35972	0.315991	64.1614	68.9393	66.0148	84.0876	79.9018	83.8827	UAAAAAGAAACGGAGGGAGUAAGA		custom		PC-3p-1671314_1
88	cca-miR398_R-1_1ss19CT	0.00383446	205.007	8.45298	155.836	6.29859	-0.39565	210.896	208.804	195.321	162.038	149.445	156.023	UGUGUUCUCAGGUCGCCCUU		custom		cca-miR398_R-1_1ss19CT
16	aly-miR159a-3p_R+2_1ss20TC	0.00389391	93.6617	3.08383	182.832	11.7399	0.964989	90.5824	96.7501	93.6525	170.804	194.26	183.433	UUUGGAUUGAAGGGAGCUCCACU		custom		aly-miR159a-3p_R+2_1ss20TC
1012	zma-MIR397a-p5_1ss21GC	0.00410924	249.44	5.48305	138.806	8.42035	-0.845627	255.228	244.324	248.769	141.859	129.285	145.274	UUGAGCGCAGCGUUGAUGAUC		custom		zma-MIR397a-p5_1ss21GC
94	osa-MIR444f-p5	0.00419363	125.528	0.817931	44.1568	5.23632	-1.5073	124.618	126.202	125.764	39.2776	49.689	43.5038	UGCAGUUGUUGCCUCAAGCUU		custom		osa-MIR444f-p5
1019	zma-miR399a-3p	0.0043456	116.17	6.96681	82.39	3.98213	-0.4957	124.122	111.139	113.25	86.976	79.8073	80.3867	UGCCAAAGGAGAAUUGCCCUG		custom		zma-miR399a-3p
805	PC-5p-470412_2	0.00455614	275.081	13.9415	441.017	9.08637	0.680979	259.048	284.356	281.838	445.632	430.549	446.869	UUGUGUAGGAUAGGUGGG		custom		PC-5p-470412_2
191	gma-MIR5368-p5_1ss12CA	0.00467177	488.106	1.68033	114.011	19.9575	-2.09802	488.528	486.255	489.536	95.545	135.184	111.305	ACCACUCUGGAAGAGCU		custom		gma-MIR5368-p5_1ss12CA
780	PC-5p-381751_3	0.00475817	65.1166	6.63849	33.025	3.64246	-0.979468	57.4661	68.5265	69.3571	34.6636	35.5603	28.851	AUCCUCGAUGCCAGAAU		custom		PC-5p-381751_3
296	PC-3p-147973_11	0.00478324	54.1021	2.61618	190.915	26.043	1.81917	55.8513	51.0945	55.3605	205.176	160.856	206.713	GUAGGAGAGAGAAUAGACUAUAUUA		custom		PC-3p-147973_11
836	PC-5p-556133_2	0.00503905	89.7178	1.64587	7.19225	2.40446	-3.64088	90.5231	90.806	87.8244	9.94537	5.50478	6.12659	CGGCCCUGGCGGAGCGCUG		custom		PC-5p-556133_2
684	PC-5p-2004670_1	0.00507612	165.346	1.54808	9.64095	3.71121	-4.10017	166.701	163.659	165.679	7.43907	13.9257	7.55804	CUCUAAGGGCUGGGUCGGU		custom		PC-5p-2004670_1
30	htu-miR160a_R+1_1ss20CT	0.00515096	106.17	5.64742	139.415	4.92709	0.393015	100.091	111.254	107.165	135.29	138.084	144.871	UGCCUGGCUCCCUGUAUGCUU		custom		htu-miR160a_R+1_1ss20CT
70	gma-miR171n_2ss20TC21AC	0.00523904	109.204	5.76301	148.392	7.37764	0.442379	105.194	115.809	106.61	153.961	140.024	151.19	UUGAGCCGCGUCAAUAUCUCC		custom		gma-miR171n_2ss20TC21AC
984	stu-miR171b-3p	0.00565729	111.505	7.2722	165.048	11.4743	0.565773	113.729	103.381	117.406	178.245	157.429	159.469	UUGAGCCGCGUCAAUAUCUCU		custom		stu-miR171b-3p
425	PC-3p-265446_4	0.00572917	405.691	13.8822	98.7712	17.5096	-2.03822	413.753	389.661	413.659	102.453	114.147	79.7136	CUCGGGCCGACGGACAU		custom		PC-3p-265446_4
925	zma-miR156j-5p_R-1	0.00575679	241.156	2.32289	471.637	40.3066	0.967712	238.559	243.035	241.873	490.234	425.39	499.288	UGACAGAAGAGAGAGAGCAC		custom		zma-miR156j-5p_R-1
223	osa-miR6255_L-2_1ss3GA	0.00596861	12.1125	2.86832	78.2851	5.05836	2.69224	12.296	9.15685	14.8847	72.9183	78.9721	82.9648	AGAAAAAUGGGCAGUUGAGU		custom		osa-miR6255_L-2_1ss3GA
152	bdi-miR5054_L-1	0.00620548	292.811	16.5743	197.571	16.1329	-0.567595	308.685	294.132	275.616	183.342	215.098	194.274	CCCCACGGUCGGCGCCA		custom		bdi-miR5054_L-1
1062	zma-miR1432-5p_L-1	0.00626251	22.8891	2.98501	53.1988	8.18005	1.21673	24.2684	19.4639	24.9351	57.6561	43.7582	58.1821	UCAGGAGAGAUGACACCGAC		custom		zma-miR1432-5p_L-1
488	PC-3p-432193_2	0.00718647	82.7568	5.19065	110.583	4.7687	0.418184	77.0403	84.0548	87.1753	109.822	115.687	106.241	AAAAGAAACGGAGGGAGUACGUA		custom		PC-3p-432193_2
962	zma-miR167h-3p_L+1R+1	0.00761921	268.119	4.56264	238.288	6.37648	-0.170171	264.527	266.578	273.253	243.557	231.199	240.106	AGAUCAUGUUGCAGCUUCACU		custom		zma-miR167h-3p_L+1R+1
1063	sbi-miR1432_L-1R+3	0.00807359	19.3556	3.11184	53.7295	0.762438	1.47296	22.5983	19.075	16.3936	53.7449	52.9594	54.4841	UCAGGAGAGAUGACACCGACGUU		custom		sbi-miR1432_L-1R+3
1007	zma-miR396c_L-1	0.00823223	177.439	10.8044	51.3502	9.75646	-1.78889	183.308	164.971	184.039	61.8584	42.5787	49.6134	UCCACAGGCUUUCUUGAACUG		custom		zma-miR396c_L-1
164	osa-MIR5079a-p3_1ss19CT	0.00837649	41.5416	1.44468	22.4083	2.09129	-0.890526	40.5394	43.1976	40.8879	24.6386	20.4915	22.0947	UUGAGAACCCCUUGAACGUCU		custom		osa-MIR5079a-p3_1ss19CT
610	PC-3p-93275_24	0.00840907	142.987	3.12127	255.579	23.1825	0.837889	141.57	140.825	146.565	280.651	234.921	251.164	AAAGACUGAGCCGAAUUGAAAU		custom		PC-3p-93275_24
1028	zma-miR408a	0.00853936	293.251	4.18187	265.873	6.2808	-0.141397	295.594	288.423	295.737	273.007	263.437	261.176	CUGCACUGCCUCUUCCCUGGC		custom		zma-miR408a
27	osa-miR159f_R-1	0.00865722	238.571	6.48406	451.275	44.2605	0.919588	244.911	238.85	231.952	492.813	404.72	456.291	CUUGGAUUGAAGGGAGCUCU		custom		osa-miR159f_R-1
853	PC-5p-615854_2	0.00878012	30.1309	5.90852	8.96995	2.8029	-1.74807	26.5549	26.887	36.9508	7.55735	7.15441	12.1981	AUAGUAGUACUCCCUCCGUUUCUU		custom		PC-5p-615854_2
134	gma-MIR4366-p3_1ss12TG	0.00879603	108.127	4.69426	52.3677	5.97298	-1.04598	106.998	113.283	104.1	49.7334	48.1647	59.205	GAGAAGGUAAAGCCCUAC		custom		gma-MIR4366-p3_1ss12TG
7	hci-miR156b_L-1	0.00918659	23.0636	3.54439	64.5548	4.38695	1.48491	19.1175	25.9767	24.0966	62.4054	61.6571	69.602	GACAGAAGAGAGGGAGCAC		custom		hci-miR156b_L-1
119	han-MIR1310-p3_1ss16TC_1	0.00943066	13.1068	2.70888	31.6511	4.29892	1.27194	10.0241	15.1073	14.1889	27.7012	31.0223	36.2297	GACGGUGCGGCUGCUCUGU		custom		han-MIR1310-p3_1ss16TC_1
Following transcripts are statistically insignificant (p-value > .01)
471	PC-3p-38569_78	0.010225	313.485	13.5155	560.561	52.7193	0.838476	327.152	300.126	313.176	516.674	619.039	545.969	AUGUAGUUCUUUCUACCACACC		custom		PC-3p-38569_78
765	PC-5p-2925_792	0.0102678	2951.69	40.6139	3986.74	202.636	0.433668	2985.64	2906.7	2962.73	4169.78	3768.99	4021.45	AGUAUGAGCCCCGUGGACUA		custom		PC-5p-2925_792
358	PC-3p-2029462_1	0.0103297	16.9237	0.936316	39.5565	5.70832	1.22487	16.5456	16.2355	17.9899	46.1361	36.6086	35.9249	UAAUGAUGGCGGCGCUG		custom		PC-3p-2029462_1
1014	zma-MIR397b-p5	0.0105099	416.105	10.8715	116.247	25.7645	-1.83976	428.374	407.669	412.273	118.964	89.2315	140.545	UUGAGCGCAGCGUUGAUGAGC		custom		zma-MIR397b-p5
830	PC-5p-53444_53	0.0106255	1055.49	21.3666	1385.61	61.8354	0.392619	1064.07	1031.16	1071.23	1451.42	1328.71	1376.71	AUAGAUAUGGUAGAGGGGCCU		custom		PC-5p-53444_53
467	PC-3p-376981_3	0.0106997	3639.92	331.813	198.485	115.299	-4.19681	3600.57	3329.53	3989.65	123.772	331.274	140.408	AAUCCGGUACAAACGAACAAAGCC		custom		PC-3p-376981_3
1047	zma-miR827-5p_L+1	0.0110233	1578.38	45.4615	1327.32	17.0151	-0.249926	1611.88	1596.63	1526.63	1344.48	1310.45	1327.04	UUUUGUUGGUGGUCAUUUAACC		custom		zma-miR827-5p_L+1
612	PC-3p-957238_1	0.0110479	1024.07	85.4416	345.629	65.3728	-1.56701	940.435	1020.55	1111.21	419.471	295.141	322.273	ACAAAUAAAAAGAAACGGAGGGCU		custom		PC-3p-957238_1
641	PC-5p-138152_14	0.0116318	134.641	10.3269	187.776	13.1847	0.479901	142.869	123.052	138	202.888	178.621	181.819	UUUGUACCCGUCACCGGUUUA		custom		PC-5p-138152_14
586	PC-3p-73272_34	0.0120124	162.188	30.8282	63.2642	14.9506	-1.35821	157.773	133.806	194.986	49.9237	79.4237	60.4452	AUUCGGCACAAACGAACAAGGCCU		custom		PC-3p-73272_34
952	zma-miR166j-3p	0.0121655	627.282	23.0198	1118.3	119.351	0.834128	640.915	600.704	640.226	1253.15	1075.51	1026.25	UCGGACCAGGCUUCAAUCCCU		custom		zma-miR166j-3p
55	bdi-miR167a_R+1	0.012284	138.151	11.0694	101.874	5.42781	-0.43946	126.615	148.686	139.15	96.282	107.121	102.218	UGAAGCUGCCAGCAUGAUCUAU		custom		bdi-miR167a_R+1
709	PC-5p-2183789_1	0.0124693	124.066	6.42572	158.356	9.52293	0.352069	119.255	121.58	131.363	152.779	152.938	169.352	AAGGGGACGUGAGGAGGAG		custom		PC-5p-2183789_1
386	PC-3p-2261965_1	0.0125127	49.0081	2.71881	68.1732	5.99919	0.476185	47.0004	47.9218	52.1021	70.604	72.5756	61.3401	AAAAGAAACGGAGGGAGUAAUUGU		custom		PC-3p-2261965_1
54	osa-miR166m_R-2_1ss17TC	0.0125915	620.741	6.52683	986.338	86.1904	0.66809	627.875	619.279	615.07	1043.94	1027.82	887.25	UCGGACCAGGCUUCAUCCC		custom		osa-miR166m_R-2_1ss17TC
313	PC-3p-162722_11	0.013558	33.7621	2.46189	6.02772	2.19233	-2.48572	36.6029	32.2513	32.4321	5.3733	8.47274	4.23713	AUUUUAGCCCCUCCAAUCUCG		custom		PC-3p-162722_11
197	gma-MIR5368-p5_1ss4TC	0.0140038	6287.62	184.134	7491.87	374.186	0.252812	6492.97	6137.21	6232.67	7732.51	7060.77	7682.33	GUUCCCUGGGAUUGGCU		custom		gma-MIR5368-p5_1ss4TC
361	PC-3p-204343_7	0.0143907	111.638	5.19816	195.198	21.3866	0.806114	115.928	113.128	105.857	219.655	180.003	185.937	AUGGAUGAGUGCUAUUGGCGU		custom		PC-3p-204343_7
188	gma-MIR5368-p3_2ss8AT20CA	0.0144798	2810.1	77.1443	4449.93	404.845	0.663163	2879.98	2727.31	2823	4014.86	4815.57	4519.36	CCAUCAGUGAGAUACCACUA		custom		gma-MIR5368-p3_2ss8AT20CA
304	PC-3p-1561473_1	0.0147979	0.0361988	3.80211e-10	16.0733	19.3011	8.79451	0.0361988	0.0361988	0.0361988	4.40876	38.3521	5.45905	AUCCCUCUCUGGAUUGGUCU		custom		PC-3p-1561473_1
64	mes-MIR169t-p3	0.0150225	72.1471	1.55012	11.7838	4.70984	-2.61414	71.749	73.8575	70.8349	10.8686	16.884	7.59869	CGGGCAGUCUCCUUGGCUAU		custom		mes-MIR169t-p3
107	cre-MIR916-p3_1ss6GA	0.0151689	149.439	15.3257	92.5512	11.5094	-0.691233	133.534	164.111	150.673	79.3138	100.192	98.1481	GGCCUAUUAGCUCAGUUGG		custom		cre-MIR916-p3_1ss6GA
963	zma-miR168a-3p_R+1	0.0156828	860.64	19.94	177.965	67.9945	-2.27382	853.064	845.598	883.258	256.476	138.278	139.14	CCCGCCUUGCACCAAGUGAAU		custom		zma-miR168a-3p_R+1
309	PC-3p-1612618_1	0.0162172	0.0372582	0	14.1111	15.7733	8.56506	0.0372582	0.0372582	0.0372582	7.33209	32.1407	2.86061	ACGUGGCGUUGACGUGGCAC		custom		PC-3p-1612618_1
924	zma-miR156h-3p	0.0163938	414.179	20.076	325.144	7.79873	-0.349177	414.426	393.981	434.131	316.171	330.29	328.971	GCUCACUGCUCUUUCUGUCAUC		custom		zma-miR156h-3p
458	PC-3p-337790_3	0.0164117	1067.89	26.0901	398.603	91.5962	-1.42174	1039.77	1072.59	1091.31	322.082	500.095	373.632	AACUAAAAAGAAACGGAGGGCU		custom		PC-3p-337790_3
1059	pde-MIR1310-p5	0.0164633	993.803	35.0847	548.608	73.2123	-0.857182	1033.88	978.914	968.617	630.893	490.674	524.259	AUUAGAGGCAUCGGGGGC		custom		pde-MIR1310-p5
219	hbr-MIR6173-p5	0.0167005	1244.46	54.7773	968.265	75.9034	-0.362046	1187.55	1249.02	1296.82	966.928	893.039	1044.83	AGCCGUAAACGAUGGAU		custom		hbr-MIR6173-p5
689	PC-5p-204597_7	0.0171325	17.7299	4.34417	40.7701	5.72159	1.20133	12.728	19.903	20.5586	44.4239	34.1762	43.7102	GGUCCGGGUAAUCUUUGA		custom		PC-5p-204597_7
68	lus-miR171b_R+4	0.0179151	229.737	5.92832	156.365	13.95	-0.555066	227.259	236.502	225.45	146.755	172.366	149.974	UGAUUGAGCCGUGCCAAUAUCUGAA		custom		lus-miR171b_R+4
192	gma-MIR5368-p5_1ss17CT	0.0180335	2623.54	84.2293	1616.67	181.862	-0.698489	2699.21	2532.79	2638.63	1467.29	1819.18	1563.54	AUUGGCUUUGGGCUUUUC		custom		gma-MIR5368-p5_1ss17CT
242	bdi-MIR7767-p3_1ss17GC	0.0189393	4753.49	295.69	3641.83	34.7934	-0.384321	4942.86	4412.76	4904.84	3654.13	3668.81	3602.56	UGGAAGAGCUCGGAUUC		custom		bdi-MIR7767-p3_1ss17GC
1068	peu-MIR2916-p3	0.0189627	14859.2	114.249	8015.05	1243.56	-0.890575	14988.9	14815.2	14773.5	9412.61	7030.65	7601.88	CAUAAACGAUGCCGACC		custom		peu-MIR2916-p3
899	PC-5p-829024_1	0.0193149	2809.71	30.3884	1278.63	254.881	-1.13582	2802.32	2783.7	2843.11	1559.01	1060.94	1215.94	UUUGUCACUGCUUAUGGAC		custom		PC-5p-829024_1
77	osa-miR390-5p_R+1	0.0196394	326.839	6.26977	251.088	15.3721	-0.380385	333.558	321.145	325.812	233.356	260.652	259.257	AAGCUCAGGAGGGAUAGCGCCC		custom		osa-miR390-5p_R+1
198	gma-MIR5368-p5_1ss6TC	0.0198058	8177.72	213.071	9311.22	385.167	0.187271	8423.75	8055.13	8054.28	9577.73	8869.61	9486.32	CUGUUCCCUGGGAUUGGCUU		custom		gma-MIR5368-p5_1ss6TC
184	gma-MIR5368-p3_1ss5AT	0.0198709	2868.5	74.4785	4387.02	449.495	0.612945	2864.27	2796.23	2945.01	3993.07	4876.66	4291.34	UCAGUGAGAUACCACUC		custom		gma-MIR5368-p3_1ss5AT
116	cln-MIR1310-p3	0.0201075	519.536	30.2656	424.706	21.6187	-0.29076	499.25	505.034	554.323	401.556	428.191	444.37	AUUCUCAAACUUUAAAUAGGU		custom		cln-MIR1310-p3
661	PC-5p-1632430_1	0.020205	4.98633	0.279241	28.7005	13.015	2.52503	4.73775	4.93277	5.28847	21.5323	43.7237	20.8456	AAUCCGGUCAGGAAUCGUUUCAAC		custom		PC-5p-1632430_1
102	cme-MIR854-p3_1ss12CT	0.0207533	10.064	4.54734	59.496	11.5934	2.56359	7.98441	15.2793	6.92824	56.9576	49.3822	72.1483	GAGGAGGAAGAUACAGGA		custom		cme-MIR854-p3_1ss12CT
882	PC-5p-715159_2	0.0210531	1143.55	75.9948	855.307	25.4416	-0.419	1057.01	1174.21	1199.41	883.824	834.938	847.158	AAACACAUAGGAAUUUUUGAAGG		custom		PC-5p-715159_2
141	gma-MIR4995-p3_1ss5TC	0.0210533	164.65	11.4648	64.6614	13.9005	-1.34842	151.478	170.089	172.382	48.653	73.6764	71.6547	AUUGCUUAUGGACCCGA		custom		gma-MIR4995-p3_1ss5TC
366	PC-3p-2079769_1	0.0224373	39.7966	2.35824	16.6848	3.51823	-1.25412	42.5138	38.2832	38.5928	19.2506	18.1295	12.6742	CCCACCACGGCCACCACCCCGC		custom		PC-3p-2079769_1
942	zma-miR164f-5p_R-1	0.0227642	118.303	7.67739	97.1768	4.12531	-0.2838	121.702	109.513	123.693	96.1255	101.726	93.6789	UGGAGAAGCAGGGCACGUGC		custom		zma-miR164f-5p_R-1
137	gma-miR4995_L+1R+2_1ss9GT	0.0229408	3993.02	101.524	2713.13	280.529	-0.557525	3998.31	3888.96	4091.8	2586.29	3034.68	2518.42	UAGGCAGUUGCUUGGUUAAGGGAA		custom		gma-miR4995_L+1R+2_1ss9GT
744	PC-5p-2639320_1	0.0232671	27.9533	4.61471	67.3663	18.7885	1.26901	24.5235	26.1364	33.1999	81.3021	45.9986	74.7981	AGGAUUUGUGAUAUGCUAU		custom		PC-5p-2639320_1
795	PC-5p-437880_2	0.023339	99.3775	7.23718	80.8766	3.35716	-0.297198	94.1707	96.3202	107.642	77.4466	84.1558	81.0273	GUCGGCCCCGAACCCGUC		custom		PC-5p-437880_2
921	zma-miR156d-3p	0.0238171	1572.92	29.5778	1264.6	70.3703	-0.314761	1594.33	1539.17	1585.26	1311.5	1183.69	1298.62	GCUCACUUCUCUUUCUGUCAGC		custom		zma-miR156d-3p
46	osa-miR166a-3p_1ss17TC	0.0239085	373.755	11.8888	1116.72	344.033	1.5791	386.069	372.854	362.343	1513.79	928.657	907.715	UCGGACCAGGCUUCAUCCCCC		custom		osa-miR166a-3p_1ss17TC
826	PC-5p-526867_2	0.0244	53.992	9.76018	24.385	6.28992	-1.14675	47.2083	65.1779	49.5899	17.1443	28.4974	27.5133	AUUUAGGGCUAGUUUGGGAACACU		custom		PC-5p-526867_2
180	gma-MIR5368-p3_1ss16CA	0.0244027	2729.31	52.841	2116.65	145.231	-0.366752	2738.45	2672.49	2776.98	1999.21	2279.04	2071.69	AGAUACCACUCUGGAAGA		custom		gma-MIR5368-p3_1ss16CA
58	cca-miR168a	0.0250073	3841.81	56.821	3361.05	115.11	-0.192874	3899.16	3840.73	3785.53	3468.9	3374.4	3239.84	UCGCUUGGUGCAGGUCGGGAA		custom		cca-miR168a
672	PC-5p-1815527_2	0.0250344	19.6028	1.9727	28.7276	3.52955	0.551379	19.4431	17.7148	21.6505	32.4909	25.4909	28.2011	GCAUAUGGAUUGGAUGGGAUUGGA		custom		PC-5p-1815527_2
258	PC-3p-1177593_1	0.025299	42.1517	3.13943	0.218479	0.32962	-7.59195	41.005	45.7032	39.7468	0.0281731	0.599092	0.0281731	AUUUAAACCCCUACAAUCCCCCUC		custom		PC-3p-1177593_1
516	PC-3p-525591_2	0.0259471	382.071	19.7581	155.213	40.2941	-1.29959	364.401	378.408	403.404	198.543	148.229	118.868	UAAAACGAAACGGAGGGAGUACUC		custom		PC-3p-525591_2
163	osa-MIR5079a-p3_1ss18CT	0.0267386	32.1062	3.38364	9.707	3.40446	-1.72575	28.6642	35.4283	32.2261	6.91375	8.70809	13.4992	UGAGAACCCCUUGAACGU		custom		osa-MIR5079a-p3_1ss18CT
66	osa-MIR171a-p3	0.0268935	106.626	5.38786	59.3056	10.0208	-0.846324	101.68	112.368	105.831	56.4688	70.4389	51.0091	UUGAGCCGCGCCAAUAUCUCU		custom		osa-MIR171a-p3
124	osa-miR1432-5p_L-1R+2	0.0290516	9.14275	4.51424	46.4551	9.42668	2.34514	7.11548	14.3152	5.99755	53.9813	49.5022	35.8817	UCAGGAGAGAUGACACCGACGU		custom		osa-miR1432-5p_L-1R+2
964	zma-miR168a-5p	0.0294461	4508.41	39.9118	3599.13	250.061	-0.324973	4523.86	4463.08	4538.29	3883.81	3414.99	3498.58	UCGCUUGGUGCAGAUCGGGAC		custom		zma-miR168a-5p
298	PC-3p-151724_12	0.0298074	44.1013	2.23692	3.56422	2.41618	-3.62916	43.3077	46.6268	42.3694	3.50044	6.01167	1.18056	AUUUUAGCCCCUCCAAUCUCC		custom		PC-3p-151724_12
574	PC-3p-6896_646	0.0325308	26265.2	1444.5	13542	2877.88	-0.955707	27556	24704.9	26534.7	10997.5	16665.3	12963.4	UGUAACCCAUGCCAUACUCCC		custom		PC-3p-6896_646
138	gma-miR4995_L-1R+2_1ss3GT	0.032774	6257.87	137.508	7578.8	439.981	0.276298	6333.4	6099.15	6341.05	7328.44	8086.82	7321.12	GUCAGUGGCUUGGUUAAGGGAA		custom		gma-miR4995_L-1R+2_1ss3GT
178	gma-MIR5368-p3_1ss10AT	0.0327935	4810.72	149.927	2582.16	544.278	-0.897674	4946.16	4649.62	4836.39	2189.53	3203.47	2353.49	AGCCAUCAGUGAGAUACCACUC		custom		gma-MIR5368-p3_1ss10AT
65	bna-miR171a_R+2	0.0330177	153.756	9.52326	82.9183	16.7841	-0.890879	160.833	157.506	142.928	73.3597	102.298	73.0969	UUGAGCCGUGCCAAUAUCACGAU		custom		bna-miR171a_R+2
944	zma-miR164h-5p_R-4	0.0334799	178.404	9.1636	146.666	11.0794	-0.282609	177.947	169.477	187.787	157.927	135.778	146.294	UGGAGAAGCAGGGCACG		custom		zma-miR164h-5p_R-4
552	PC-3p-623140_2	0.0340497	5312.87	161.147	4687.89	231.802	-0.180551	5426.7	5128.48	5383.43	4772.97	4425.58	4865.14	CUUAGAUGUUCUGGGCCACG		custom		PC-3p-623140_2
144	gma-MIR4995-p3_1ss9GT	0.0348927	46.5739	4.79254	67.5319	9.14571	0.536046	41.0605	48.9182	49.7431	57.9732	68.423	76.1994	GUGGCUUGUUUAAGGGAA		custom		gma-MIR4995-p3_1ss9GT
50	aly-miR166a-5p_L-1R+1	0.0353109	18.2536	5.10161	42.05	4.70252	1.20393	15.5694	24.1369	15.0545	37.7887	41.266	47.0952	GAAUGUUGUCUGGCUCGAGGC		custom		aly-miR166a-5p_L-1R+1
1053	ppt-MIR894-p5_1ss9GT	0.0356763	78.8891	10.0299	11.8749	7.12244	-2.73191	72.0246	74.2432	90.3995	19.2912	5.0881	11.2454	UUCACGUCUGGUUCACCA		custom		ppt-MIR894-p5_1ss9GT
170	osa-MIR5083-p5_1ss18GC	0.0358085	1044.53	37.9126	952.724	23.766	-0.132727	1087.42	1015.49	1030.68	980.126	937.743	940.301	UGGAUCCUUCUGAGCCUC		custom		osa-MIR5083-p5_1ss18GC
179	gma-MIR5368-p3_1ss15CA	0.0361473	1964.58	90.1249	1602.65	135.901	-0.293768	2041.59	1986.7	1865.46	1450.35	1711.56	1646.03	GAUACCACUCUGGAAGA		custom		gma-MIR5368-p3_1ss15CA
90	ath-MIR406-p3_1ss4AG	0.0362283	883.627	101.462	1204.21	106.667	0.446579	767.828	926.115	956.937	1088.75	1224.8	1299.08	AAAGCGAGUCUUCAUAG		custom		ath-MIR406-p3_1ss4AG
928	zma-miR156l-3p	0.0371342	160.508	9.25968	79.1912	18.51	-1.01923	167.782	150.084	163.659	80.5443	96.9875	60.0419	GCUCACUGCUCUAUCUGUCACC		custom		zma-miR156l-3p
478	PC-3p-398358_3	0.0372897	89.7183	7.8813	13.5169	8.6524	-2.73063	97.7328	81.9774	89.4445	5.65669	22.7881	12.106	UUUAAUCCCCUUCAAUCCCCU		custom		PC-3p-398358_3
459	PC-3p-338551_3	0.0379189	5182.59	146.047	4637.72	216.473	-0.160258	5332.44	5040.67	5174.67	4440.8	4869.51	4602.84	UUGGAACGGAGGGACGGAG		custom		PC-3p-338551_3
1005	zma-miR396a-3p	0.0387665	53.0553	3.86492	72.1389	9.03579	0.443281	54.3644	48.7058	56.0955	79.3477	62.0022	75.0666	GUUCAAUAAAGCUGUGGGAAA		custom		zma-miR396a-3p
726	PC-5p-2377838_1	0.0389857	9.66227	3.01324	31.6027	16.2252	1.70962	7.21932	13.0293	8.73815	22.1439	50.3377	22.3266	AGGAUUAGAGGGGAUUGAGGGU		custom		PC-5p-2377838_1
327	PC-3p-1738409_1	0.0396097	29.6273	1.94173	34.3647	1.16973	0.214001	27.7152	31.5974	29.5692	33.0173	34.9572	35.1196	AAAACGAAACGGAGGGAGUAAGA		custom		PC-3p-1738409_1
961	zma-miR167g-3p_L+1	0.0402924	27.7912	1.02704	45.4945	7.83696	0.711063	26.6528	28.6481	28.0728	43.7777	54.0475	38.6582	AGGUCAUGCUGUAGUUUCAUC		custom		zma-miR167g-3p_L+1
196	gma-MIR5368-p5_1ss3GT	0.0409312	2440	43.833	1633.07	230.497	-0.579294	2490.59	2413.28	2416.14	1709.04	1374.18	1816	CUUGGAUUGGCUUUGGGCU		custom		gma-MIR5368-p5_1ss3GT
1031	zma-MIR408a-p5_2	0.0415269	40.1094	7.24201	24.7482	3.76044	-0.696617	47.2031	32.7277	40.3975	25.8208	20.568	27.8558	ACAGGGAUGAGACAGAGC		custom		zma-MIR408a-p5_2
1021	zma-miR399b-3p	0.0417763	73.7711	11.6672	51.0392	4.67445	-0.531449	73.7001	62.1395	85.4736	50.225	46.8254	56.0673	UGCCAAAGGAGAGCUGUCCUG		custom		zma-miR399b-3p
1029	zma-miR408a_R+3	0.0423168	255.335	8.63468	198.93	17.3242	-0.360132	264.248	247.009	254.748	195.663	183.471	217.654	CUGCACUGCCUCUUCCCUGGCUCC		custom		zma-miR408a_R+3
737	PC-5p-250858_5	0.0429277	270.863	5.56449	226.493	14.5301	-0.258093	269.313	266.237	277.038	223.265	213.849	242.366	AUAACAAUGUGCUGAGGGAG		custom		PC-5p-250858_5
448	PC-3p-302720_4	0.0430378	1445.3	71.21	1694.11	108.316	0.22916	1514.11	1371.91	1449.86	1798.29	1582.08	1701.95	GAGCGGUGAUGAUUUUGUG		custom		PC-3p-302720_4
39	osa-miR164c	0.0433886	128.376	8.67059	149.691	5.9166	0.221615	135.189	131.323	118.616	153.847	142.917	152.309	UGGAGAAGCAGGGUACGUGCA		custom		osa-miR164c
582	PC-3p-708565_2	0.0441565	24.187	1.72874	40.7336	7.00689	0.751987	26.1369	23.5823	22.8418	42.6622	32.9644	46.5742	GGGCGAUUCGGAAAUUG		custom		PC-3p-708565_2
880	PC-5p-710366_2	0.0442707	24.2325	4.00404	42.6656	9.62468	0.816131	23.5702	20.6009	28.5264	32.2389	51.2102	44.5478	GUGGAUUGAGGGGGAUUGGAGGGG		custom		PC-5p-710366_2
910	PC-5p-90255_25	0.0447569	68.6255	6.78373	132.322	30.4616	0.947239	71.0332	60.9663	73.877	166.693	108.663	121.611	UAGCCAAGCAUGAUUUGCCCGU		custom		PC-5p-90255_25
69	mtr-miR171c_R+1_1ss19AT	0.0450308	213.972	13.4449	253.172	15.2817	0.242696	213.496	227.648	200.771	264.818	235.868	258.83	UGAUUGAGCCGUGCCAAUUUUU		custom		mtr-miR171c_R+1_1ss19AT
933	tae-miR160_R+1_2ss20CT21AT	0.045135	67.8645	4.47167	80.6593	0.903716	0.249184	66.9822	63.8997	72.7115	81.2552	79.6194	81.1031	UGCCUGGCUCCCUGUAUGCUUC		custom		tae-miR160_R+1_2ss20CT21AT
84	osa-miR396d_R+3_1ss20GT	0.0453612	341.607	12.3903	264.058	24.8228	-0.371483	354.503	329.793	340.525	256.545	291.769	243.86	UCCACAGGCUUUCUUGAACUGUUC		custom		osa-miR396d_R+3_1ss20GT
95	bdi-MIR528-p3_1ss21GT	0.0458479	90.7734	2.47511	65.2637	8.19816	-0.475988	88.1689	93.0948	91.0565	57.2835	64.8439	73.6637	UGCCUGCCUCUUCCAUUCCUUC		custom		bdi-MIR528-p3_1ss21GT
960	zma-miR167e-5p_R+1	0.0461088	449.435	11.8848	534.372	32.2426	0.249731	449.649	437.444	461.211	563.923	499.984	539.207	UGAAGCUGCCAGCAUGAUCUGG		custom		zma-miR167e-5p_R+1
217	hbr-MIR6173-p3_1ss4CT	0.0468811	8988.75	79.0544	9944.33	380.837	0.145752	9051.25	8899.88	9015.12	10358.5	9609.32	9865.11	CAGUGCUGUAGCUAACGCGUU		custom		hbr-MIR6173-p3_1ss4CT
49	osa-miR166a-3p_R+1_1ss21CA	0.0470044	749.068	14.4725	1286.12	266.449	0.779851	765.655	742.541	739.009	1575.01	1233.33	1050.01	UCGGACCAGGCUUCAUUCCCAA		custom		osa-miR166a-3p_R+1_1ss21CA
1010	zma-miR396f-3p	0.0492371	29.3105	1.59661	46.4971	7.6386	0.665719	30.4268	27.4817	30.0231	37.8928	52.4795	49.1188	GGUCAAGAAAGCUGUGGGAAG		custom		zma-miR396f-3p
47	osa-miR166a-3p_1ss1TG	0.0493128	572.58	27.9569	1491.6	557.784	1.38131	603.49	565.186	549.063	2114.29	1322.8	1037.71	GCGGACCAGGCUUCAUUCCCC		custom		osa-miR166a-3p_1ss1TG
957	rco-miR167c_R+1	0.0498668	101.737	2.01712	87.4403	5.01423	-0.21847	103.469	102.219	99.5222	88.5773	91.7884	81.9552	UGAAGCUGCCAGCAUGAUCUGGA		custom		rco-miR167c_R+1
802	PC-5p-458560_2	0.050061	79.2174	3.82141	5.67137	4.04831	-3.80405	75.6214	83.2301	78.8007	0.999607	8.14781	7.8667	GUGAAGAGACAUGAGAGG		custom		PC-5p-458560_2
42	gma-MIR164g-p3_1ss2GT	0.0529293	2532.75	26.1168	2719.39	75.4983	0.10258	2535.44	2505.39	2557.42	2668.17	2806.09	2683.91	UUCAAGUCUCUUGGCUCU		custom		gma-MIR164g-p3_1ss2GT
311	PC-3p-1618971_1	0.0535215	44.6275	4.96713	12.0048	7.03629	-1.89432	48.9742	39.2135	45.6948	6.22081	19.8383	9.95531	UAAACCCACCCAAUCCCACUUUAU		custom		PC-3p-1618971_1
646	PC-5p-145156_12	0.0538478	339.212	4.97331	235.444	36.5581	-0.526804	335.775	336.946	344.915	272.969	199.936	233.426	AAUAGCUAUGAGAUCUGAGGGAC		custom		PC-5p-145156_12
596	PC-3p-832749_1	0.0544661	59.6761	4.06578	21.7683	9.01902	-1.45492	54.9826	61.9286	62.117	12.7014	30.7387	21.8647	AAUCCGGCACAAACGAACUAGGCC		custom		PC-3p-832749_1
977	zma-miR169i-3p_R+1	0.0548235	99.5154	8.17407	53.16	14.7618	-0.904578	101.16	90.6442	106.742	70.2055	44.6509	44.6237	GGCAGUCUCCUUGGCUAGC		custom		zma-miR169i-3p_R+1
528	PC-3p-556213_2	0.056307	34.3333	6.05923	20.9247	4.543	-0.714404	37.1954	27.3732	38.4314	16.7604	20.2441	25.7696	AUCCGAUACAAACGAACAAGGCCA		custom		PC-3p-556213_2
31	bna-miR160a_R+2_1ss20CT	0.056583	33.5179	2.98221	6.91959	3.86809	-2.27617	30.1138	35.6703	34.7695	2.54902	9.90218	8.30756	UGCCUGGCUCCCUGUAUGCUAUC		custom		bna-miR160a_R+2_1ss20CT
976	tcc-miR169i_1ss15TC	0.0567235	98.4806	3.09991	73.2883	8.87508	-0.426256	98.1922	95.535	101.715	79.6881	77.0202	63.1567	UAGCCAAGGAUGAGCUGCCUG		custom		tcc-miR169i_1ss15TC
623	PC-5p-1095321_1	0.0573677	15.5802	4.75941	31.6562	3.58118	1.02278	11.4975	20.8075	14.4354	29.2551	35.7724	29.9412	GGAGGAAGAACAGAGGAC		custom		PC-5p-1095321_1
56	osa-miR167d-5p_R+1	0.0583564	79.032	3.95126	42.4924	10.855	-0.895232	79.2902	82.8479	74.958	50.9285	46.3028	30.2459	UGAAGCUGCCAGCAUGAUCUGU		custom		osa-miR167d-5p_R+1
725	PC-5p-2369412_1	0.0608777	6.74217	3.45295	23.7669	11.6296	1.81767	7.12856	9.98568	3.11228	19.8468	36.8499	14.6039	AAGGCUGGAGGUUUGACUU		custom		PC-5p-2369412_1
60	osa-miR169b_R+1	0.0654172	46.6401	1.77455	20.9495	7.20584	-1.15465	45.6641	48.6884	45.5678	12.7258	23.9649	26.1579	CAGCCAAGGAUGACUUGCCGGU		custom		osa-miR169b_R+1
735	PC-5p-244034_5	0.0662987	186.864	3.43802	72.159	29.3642	-1.37273	186.68	183.521	190.39	94.721	38.9584	82.7978	UUGGUAAAUUUGCGGGU		custom		PC-5p-244034_5
708	PC-5p-217784_6	0.0672873	219.464	3.25545	237.536	8.04808	0.114161	222.036	215.804	220.553	228.245	242.34	242.024	UUGCAAGAUCAGCUUCUUGUU		custom		PC-5p-217784_6
998	zma-miR394a-5p	0.0677187	142.053	8.29119	101.513	15.91	-0.48476	147.524	132.513	146.121	119.654	89.9298	94.9558	UUGGCAUUCUGUCCACCUCC		custom		zma-miR394a-5p
1035	zma-miR444a	0.0694994	39.7288	1.29934	8.22278	5.29708	-2.27249	38.6449	39.3724	41.1691	13.042	2.55119	9.07516	UGCAGUUGUUGUCUCAAGCUU		custom		zma-miR444a
1016	zma-miR398a-3p	0.0701	108.645	5.66414	61.2695	16.8499	-0.826384	113.913	102.654	109.369	61.7972	44.162	77.8494	UGUGUUCUCAGGUCGCCCCCG		custom		zma-miR398a-3p
699	PC-5p-2114856_1	0.0713492	20.2725	0.63247	27.7954	4.19017	0.455318	20.0409	19.7885	20.9882	32.427	24.2677	26.6914	UUGGAGGGGAUUGAAGAGGAUC		custom		PC-5p-2114856_1
194	gma-MIR5368-p5_1ss20TC	0.0726072	4133.33	177.356	4485.18	134.046	0.11786	4326.36	3977.57	4096.06	4330.96	4573.72	4550.85	CCUGGGAUUGGCUUUGGGCC		custom		gma-MIR5368-p5_1ss20TC
379	PC-3p-2169942_1	0.0742526	126.153	8.66726	106.464	9.12092	-0.244811	116.212	130.124	132.123	103.597	116.674	99.1213	AAAUAAAAAGAAACGGAGGAGGGA		custom		PC-3p-2169942_1
1023	zma-miR399e-3p	0.0761943	123.688	6.86501	97.0526	10.4477	-0.34987	130.175	116.499	124.391	102.762	84.9944	103.402	UGCCAAAGGAGAGUUGCCCUG		custom		zma-miR399e-3p
506	PC-3p-485296_3	0.0792974	25.8872	3.56653	34.4707	4.24558	0.413133	26.8056	21.9513	28.9048	38.0022	35.6497	29.7603	AAGAGGACGGCAGAGGCC		custom		PC-3p-485296_3
939	zma-miR164b-3p_L+2	0.0858119	42.5081	3.15989	3.49549	3.76127	-3.60417	44.0004	38.8785	44.6455	0.253449	7.61932	2.61369	UCAUGUGCCCAUCUUCUCCACC		custom		zma-miR164b-3p_L+2
62	aly-miR169h-5p_R+2	0.0899014	41.7646	1.80955	36.6615	3.03121	-0.188014	42.7776	42.8408	39.6754	34.2743	35.6384	40.0719	UAGCCAAGGAUGACUUGCCUGAU		custom		aly-miR169h-5p_R+2
493	PC-3p-459265_2	0.0906434	504.997	27.7273	653.917	82.922	0.372832	478.241	503.147	533.603	682.343	560.52	718.887	UGAUGAUUUUGUGGACUAG		custom		PC-3p-459265_2
1041	ptc-miR472a_1ss8TA	0.0910549	41.9488	5.5038	1.71325	2.6921	-4.61382	43.2004	35.927	46.719	0.0192496	4.8175	0.303002	UUUUCCCAACUCCACCCAUCCC		custom		ptc-miR472a_1ss8TA
272	PC-3p-1280411_1	0.0915925	36.5454	5.02901	19.8497	5.87497	-0.880574	39.413	30.7386	39.4847	24.2043	22.1772	13.1676	AUCCGACACAAACGAACGAGUCCU		custom		PC-3p-1280411_1
57	mdm-miR167h_R-1_1ss19CT	0.0933586	186.067	11.572	208.363	4.08073	0.163278	185.624	197.854	174.723	207.345	212.857	204.888	UGAAGCUGCCAGCAUGAUUUU		custom		mdm-miR167h_R-1_1ss19CT
1024	zma-miR399e-5p	0.09477	55.6032	7.0547	30.3308	9.20713	-0.874384	59.9766	47.4647	59.3683	36.5613	34.676	19.7552	GGGCUUCUCUUUCUUGGCAGG		custom		zma-miR399e-5p
591	PC-3p-787448_1	0.0958312	40.3109	3.80149	2.08154	3.56704	-4.27545	41.9624	35.963	43.0073	0.0221009	6.2004	0.0221009	AGUCUCUAAAACCAAACACCCCCU		custom		PC-3p-787448_1
9	bdi-miR156b-5p_1ss14TG	0.0975248	1283.86	42.8932	1023.24	129.296	-0.327343	1234.44	1305.78	1311.36	874.972	1112.54	1082.2	UGACAGAAGAGAGGGAGCAC		custom		bdi-miR156b-5p_1ss14TG
579	PC-3p-704298_2	0.0976783	88.4155	7.5193	101.281	5.06533	0.195996	94.0628	79.8804	91.3032	97.449	107.024	99.3706	AAAAAGAAACGGAGGGAGUAUCUC		custom		PC-3p-704298_2
622	PC-5p-1093202_2	0.0988394	6.90849	3.47357	25.2374	19.055	1.86912	10.4347	6.80073	3.49006	13.0128	47.1931	15.5062	UCUUGUUCGGUUAGGGG		custom		PC-5p-1093202_2
434	PC-3p-2704994_1	0.103334	65.8568	1.61081	3.85345	6.62756	-4.09511	67.6648	64.5744	65.3313	0.0270271	11.5063	0.0270271	AUUUAAACCCCUCCAAUCCCU		custom		PC-3p-2704994_1
216	hbr-MIR6173-p3_1ss3CT	0.104287	6292.96	27.1669	6944.93	406.027	0.142221	6320.11	6265.78	6293	7298.57	6501.53	7034.69	AGUGCUGUAGCUAACGCGUU		custom		hbr-MIR6173-p3_1ss3CT
120	han-MIR1310-p3_1ss6GT	0.106237	19.4206	2.54429	32.8249	8.44447	0.757206	17.6523	22.3366	18.2728	23.082	37.3562	38.0366	AGGUAUGACGGUGCGGCUG		custom		han-MIR1310-p3_1ss6GT
93	osa-miR444d.3_R-2	0.112231	61.681	3.8974	68.9853	4.17506	0.161463	60.5791	66.0107	58.4532	73.1294	69.0466	64.7799	UUGUGGCUUUCUUGCAAGU		custom		osa-miR444d.3_R-2
1013	zma-MIR397b-p3_1ss2CT	0.11403	46.7798	3.04533	24.5738	9.64175	-0.928764	50.2275	45.6552	44.4567	26.875	13.9897	32.8568	UUACCAGCGCUGCACUCAAUU		custom		zma-MIR397b-p3_1ss2CT
821	PC-5p-51193_56	0.114547	16.8651	5.44847	29.5496	3.40982	0.809102	20.3701	19.6371	10.588	27.181	33.4577	28.0101	UUGGAGGGGAUUGAAGAGGAU		custom		PC-5p-51193_56
212	hbr-miR6173_L+1R-3	0.11543	1939.39	39.2936	1712.11	136.377	-0.179825	1897.68	1944.78	1975.71	1856.89	1586.07	1693.38	UAGCCGUAAACGAUGGAU		custom		hbr-miR6173_L+1R-3
320	PC-3p-1698837_1	0.116126	29.1107	1.86192	38.5298	6.25453	0.404423	29.7793	30.5461	27.0068	38.6679	44.7141	32.2073	AAAAUGAAACGGAGGGAGUAUAAGA		custom		PC-3p-1698837_1
445	PC-3p-2875792_1	0.117338	40.8747	5.66966	3.50842	6.03908	-3.54232	39.817	46.9988	35.8084	0.0217549	10.4818	0.0217549	CUAAUCCCCUUACUCCCAAAC		custom		PC-3p-2875792_1
535	PC-3p-576372_2	0.125328	30.8714	7.92876	19.5803	5.88988	-0.656871	28.1038	24.6974	39.813	26.2122	14.959	17.5696	AUUCGGCACAAACGAACAAUGCCU		custom		PC-3p-576372_2
631	PC-5p-1222138_1	0.126007	4.85599	1.19101	35.8143	38.6718	2.8827	4.23657	6.22907	4.10233	80.2933	10.1515	16.9981	UAGGCUACUUUGGGAACUCCGAAU		custom		PC-5p-1222138_1
938	zma-miR164a-5p	0.127291	118.938	5.38172	109.324	5.76214	-0.121602	118.856	113.597	124.36	110.983	102.914	114.074	UGGAGAAGCAGGGCACGUGCA		custom		zma-miR164a-5p
956	zma-miR167a-5p	0.134889	412.352	6.06233	466.416	40.1634	0.177742	406.715	411.575	418.765	511.866	451.68	435.702	UGAAGCUGCCAGCAUGAUCUA		custom		zma-miR167a-5p
894	PC-5p-797628_1	0.135379	79.8254	2.41315	70.3481	5.94492	-0.182336	77.6611	79.3875	82.4274	74.9701	72.4325	63.6416	CGGAGGGGAUUGGAGGGGCUG		custom		PC-5p-797628_1
59	cca-miR169a	0.136443	41.045	6.04313	25.8896	8.30833	-0.664833	34.509	46.4296	42.1964	18.8637	23.7452	35.0599	UAGCCAAGGAUGACUUGCCUU		custom		cca-miR169a
644	PC-5p-1414758_1	0.137223	37.6556	4.91602	9.22173	6.7413	-2.02976	34.9177	34.7182	43.331	12.9568	13.2687	1.43963	AUACCACACCCUCCACAUCCAACG		custom		PC-5p-1414758_1
532	PC-3p-569431_2	0.138513	66.283	6.23197	3.41862	3.31232	-4.27715	63.0272	62.3532	73.4685	3.60015	0.0192671	6.63644	UUUAAACCCCUCCAAUCCCCU		custom		PC-3p-569431_2
44	aly-miR165a-3p_R+1_1ss16TC	0.141258	88.5837	6.91435	126.697	28.7779	0.516265	80.8645	94.2093	90.6772	96.2378	130.421	153.431	UCGGACCAGGCUUCACCCCCC		custom		aly-miR165a-3p_R+1_1ss16TC
943	zma-miR164g-3p	0.14735	46.6015	6.06685	7.60309	13.1291	-2.61572	46.7742	40.4502	52.5802	0.0229975	22.7633	0.0229975	CACGUGCUCCCCUUCUCCACC		custom		zma-miR164g-3p
353	PC-3p-1984368_1	0.1475	56.4195	2.42569	13.0093	20.3037	-2.11665	58.0463	57.5808	53.6315	36.4439	1.8902	0.693865	AGUUAAGCCCACGACCCU		custom		PC-3p-1984368_1
367	PC-3p-208390_6	0.147522	55.2242	6.43123	39.2316	9.81246	-0.493285	47.9283	60.0714	57.6728	31.8746	50.3727	35.4474	CUACCGGUGACGAUACU		custom		PC-3p-208390_6
989	zma-miR171l-3p_L-3R+1	0.153114	85.8247	9.03033	108.021	18.6863	0.331849	92.3051	75.5099	89.659	127.646	90.4417	105.976	UUGAGCCGCGUCAAUAUCU		custom		zma-miR171l-3p_L-3R+1
599	PC-3p-856255_1	0.153115	31.899	4.64578	14.9104	11.4117	-1.09719	29.5781	28.871	37.2479	8.22637	28.087	8.41781	CGACGCAAACGAACAAGCCCU		custom		PC-3p-856255_1
167	osa-MIR5079a-p5	0.15799	41.8147	3.86547	8.51284	14.7081	-2.2963	37.5853	45.1647	42.6942	0.0211327	0.0211327	25.4963	UUUGAGAACCCCUUGAAC		custom		osa-MIR5079a-p5
561	PC-3p-644827_2	0.158746	37.2435	2.70939	25.2528	8.01053	-0.560545	36.1023	40.3369	35.2915	24.6516	33.547	17.5599	AAUCCGGCACAAACGAACAAUGCC		custom		PC-3p-644827_2
675	PC-5p-1863477_1	0.158993	30.2795	4.2851	24.6294	3.17945	-0.297958	25.8557	30.5717	34.411	22.9439	28.2968	22.6476	AGAGGGGGAUUGGAGGGGUU		custom		PC-5p-1863477_1
983	zma-miR171a-3p_R+1	0.159192	165.537	5.57395	96.8933	49.4959	-0.772686	159.742	170.86	166.009	153.08	59.7362	77.864	UGAUUGAGCCGCGCCAAUAUC		custom		zma-miR171a-3p_R+1
851	PC-5p-613473_2	0.173208	5.55236	1.21934	36.3831	43.029	2.7121	4.98011	4.72439	6.95256	11.0729	86.0657	12.0107	GGAUAACUGGAACAACGC		custom		PC-5p-613473_2
985	stu-miR171b-3p_1ss18CT	0.174991	30.7469	5.04746	37.5275	1.24645	0.287506	32.3528	25.0919	34.796	36.1619	37.8164	38.6041	UUGAGCCGCGUCAAUAUUUCU		custom		stu-miR171b-3p_1ss18CT
974	zma-miR169f-5p_R+2	0.175332	42.394	5.92518	34.2185	5.22669	-0.30908	48.7206	36.975	41.4863	36.4159	37.9878	28.2519	UAGCCAAGGAUGACUUGCCUACA		custom		zma-miR169f-5p_R+2
988	zma-miR171h-3p_L-1R+1	0.177989	41.7514	7.65933	72.1016	29.737	0.788207	43.5944	33.3387	48.3211	106.28	52.1546	57.8702	UGAGCCGAACCAAUAUCACUC		custom		zma-miR171h-3p_L-1R+1
567	PC-3p-668685_2	0.187716	24.1459	7.10538	11.8602	7.12795	-1.02564	32.3336	19.5964	20.5077	11.1634	19.311	5.10628	AAUCUGACACAAACGAACAAGACC		custom		PC-3p-668685_2
91	osa-miR444a-3p.2	0.194873	48.2771	3.31345	23.57	22.5247	-1.03439	52.079	46.7482	46.0042	49.5254	9.14303	12.0416	UGCAGUUGCUGCCUCAAGCUU		custom		osa-miR444a-3p.2
855	PC-5p-619912_2	0.198861	66.2604	5.72204	56.1201	8.45888	-0.239628	68.5424	59.7495	70.4893	62.3853	46.4981	59.4771	GUAUCUCCGAGGCCAGAAU		custom		PC-5p-619912_2
1008	sbi-miR396c_R+2_1ss21TG	0.206202	219.62	17.6468	201.276	9.42038	-0.125836	204.151	215.869	238.841	202.893	191.151	209.783	UUCCACAGCUUUCUUGAACUGUU		custom		sbi-miR396c_R+2_1ss21TG
987	vvi-MIR171f-p5_1ss12TG	0.209405	2.12418	3.5879	40.2156	64.7669	4.24278	0.0527004	0.0527004	6.26713	4.80636	114.967	0.873024	AUGCUUGAAUGGAAAAAC		custom		vvi-MIR171f-p5_1ss12TG
305	PC-3p-1577302_1	0.214205	120.079	3.09582	109.657	9.33124	-0.130983	123.327	117.162	119.747	118.462	99.8759	110.633	UUUGGUCGUGGGUUCGUGC		custom		PC-3p-1577302_1
1022	zma-miR399c-5p	0.215197	24.016	8.54812	3.6328	3.67349	-2.72484	17.3041	21.1044	33.6396	7.36334	3.51589	0.0191624	GGGUACGUCUCCUUUGGCACA		custom		zma-miR399c-5p
213	hbr-miR6173_L-1R-2	0.218663	1185.03	45.5821	1118.26	59.0981	-0.0836642	1143.09	1178.45	1233.54	1115.36	1060.67	1178.76	GCCGUAAACGAUGGAUA		custom		hbr-miR6173_L-1R-2
597	PC-3p-836_2992	0.222455	2911.21	110.375	2753.54	137.383	-0.0803326	3010.35	2792.28	2931.01	2797.89	2599.46	2863.26	ACAGGAUAUUGGGUAUUUCUUU		custom		PC-3p-836_2992
788	PC-5p-407556_3	0.223725	27.7686	4.60867	22.6816	3.71883	-0.291928	26.745	23.7577	32.8029	21.7054	19.5483	26.7912	UGCAGUAAUUCUUCUUUAUU		custom		PC-5p-407556_3
36	far-miR164a_R-3	0.225309	126.725	2.8561	120.312	5.61549	-0.0749177	128.888	123.487	127.8	123.395	123.711	113.831	UGGAGAAGCAGGGCACUU		custom		far-miR164a_R-3
690	PC-5p-2047779_1	0.228249	0.0417643	0	90.2342	78.3814	11.0772	0.0417643	0.0417643	0.0417643	141.621	0.0179578	129.064	UCACUUAUUUUAGAUCUAACGUCU		custom		PC-5p-2047779_1
89	ath-MIR404-p5_1ss5TG	0.228365	47.2465	1.89635	39.1669	7.34575	-0.270573	48.4564	48.2223	45.061	30.9742	45.1659	41.3606	CGGCGGCGGUAGCGGUGGCGGC		custom		ath-MIR404-p5_1ss5TG
978	zma-miR169i-5p	0.235244	53.0611	7.78619	44.8142	6.08979	-0.243697	51.3299	46.2862	61.5672	51.5959	39.8133	43.0334	UAGCCAAGGAUGACUUGCCUG		custom		zma-miR169i-5p
92	osa-miR444a-3p.2_L-2	0.236008	185.252	8.14099	209.043	23.1059	0.174317	194.483	179.1	182.171	183.574	228.661	214.894	CAGUUGCUGCCUCAAGCUU		custom		osa-miR444a-3p.2_L-2
869	PC-5p-677844_2	0.238152	0.0317881	2.6885e-10	35.9493	57.2033	10.1433	0.0317881	0.0317881	0.0317881	0.0176991	101.914	5.9161	UUUUCUUUGCUGCUUCUGGU		custom		PC-5p-677844_2
698	PC-5p-2092567_1	0.245268	23.6416	1.42162	28.4786	4.86228	0.268553	23.4955	25.1305	22.2986	32.4405	23.0525	29.9427	AGGAUUGGAGGGGAUUGAAGGGGA		custom		PC-5p-2092567_1
336	PC-3p-180560_8	0.249528	63.1188	8.91454	36.5303	27.6741	-0.788975	53.9951	63.553	71.8083	28.1739	67.4197	13.9975	AAUCCGGCACAAACGAACAAAGCC		custom		PC-3p-180560_8
937	sbi-miR164a_R+3	0.256278	48.4398	1.18282	65.9586	21.1263	0.445369	49.3757	47.1104	48.8333	50.4831	90.0274	57.3654	UGGAGAAGCAGGGCACGUGCAUUU		custom		sbi-miR164a_R+3
990	zma-miR172a_R+1	0.270427	47.0322	8.39918	37.9543	8.56076	-0.309385	55.484	38.6866	46.926	47.6217	31.3338	34.9075	AGAAUCUUGAUGAUGCUGCAU		custom		zma-miR172a_R+1
139	gma-miR4995_R+2_1ss2GT	0.274567	4845.36	88.6141	4508.25	389.806	-0.104037	4923.33	4748.99	4863.78	4286.74	4958.34	4279.68	AUGCAGUGGCUUGGUUAAGGGAA		custom		gma-miR4995_R+2_1ss2GT
975	zma-miR169f-5p_R-1	0.27999	51.0901	3.18494	44.5568	7.20317	-0.197395	53.6136	47.5115	52.145	52.5983	42.3764	38.6958	UAGCCAAGGAUGACUUGCCU		custom		zma-miR169f-5p_R-1
996	zma-miR393a-5p_L+1R-2	0.281429	134.509	8.76966	153.606	20.682	0.191527	143.532	126.017	133.979	173.09	131.905	155.823	CUCCAAAGGGAUCGCAUUGAU		custom		zma-miR393a-5p_L+1R-2
262	PC-3p-1213600_1	0.29488	0.04696	0	51.6436	88.0019	10.1029	0.04696	0.04696	0.04696	0.0208694	1.65479	153.255	GAUCAUCAAUUAAAGGAU		custom		PC-3p-1213600_1
43	ath-miR165a_R-1_1ss15AT	0.302399	238.512	11.4805	207.253	35.9896	-0.20267	225.604	247.582	242.351	166.499	234.67	220.591	UCGGACCAGGCUUCUUCCCC		custom		ath-miR165a_R-1_1ss15AT
614	PC-3p-997625_1	0.31276	35.5286	4.21675	31.8073	3.15732	-0.15962	31.0242	39.3819	36.1796	35.1454	31.4077	28.8688	AAUCGGACACAAACGAACAAGCCC		custom		PC-3p-997625_1
479	PC-3p-402219_3	0.317358	7.2481	4.46764	10.8872	18.8183	0.586963	4.45381	4.88974	12.4007	0.0224678	32.6168	0.0224678	AAGCAGAAGCUGUUGUUCACCAGC		custom		PC-3p-402219_3
29	htu-miR160a_R+1_1ss1TA	0.3219	80.8552	7.42689	69.1839	13.8301	-0.224905	79.8324	88.7405	73.9928	55.7256	83.3581	68.468	AGCCUGGCUCCCUGUAUGCCU		custom		htu-miR160a_R+1_1ss1TA
867	PC-5p-67747_40	0.335964	27.7556	4.13412	17.629	27.321	-0.65483	27.827	23.5862	31.8535	0.0222027	49.1025	3.76213	UUAAAUCUGGACCCUUCAUCU		custom		PC-5p-67747_40
1025	zma-miR399f-3p	0.34066	30.4584	3.45205	35.7728	7.16013	0.232026	27.6082	29.4701	34.2968	28.5771	35.8445	42.8968	UGCCAAAGGAAAUUUGCCCCG		custom		zma-miR399f-3p
476	PC-3p-394152_3	0.340949	74.3161	8.16393	58.3467	23.438	-0.349023	65.6932	75.3284	81.9266	39.3029	84.5221	51.2151	AAUCUGGCACAAACGAACAAGACC		custom		PC-3p-394152_3
712	PC-5p-2242944_1	0.345502	70.0766	1.1098	73.9856	5.38378	0.0783125	71.0625	70.2926	68.8746	68.7442	73.7113	79.5013	CGGAGGAGAUGGGAGUGGCUU		custom		PC-5p-2242944_1
1065	zma-miR2118d	0.356884	11.4571	4.67485	34.637	59.9534	1.59608	16.0286	6.68536	11.6572	103.865	0.0228694	0.0228694	UUCCUGAUGCCUCCCAUGCCUA		custom		zma-miR2118d
565	PC-3p-666_3915	0.358249	2643.72	133.806	2500.1	183.937	-0.0805885	2757.34	2496.24	2677.59	2618.5	2288.19	2593.59	ACAGGAUAUUGGGUAUUUCUU		custom		PC-3p-666_3915
38	mdm-miR164b_R+3_1ss20CT	0.368307	81.3158	3.05916	75.8487	7.54569	-0.100411	79.1929	84.8223	79.9321	81.0867	79.2597	67.1998	UGGAGAAGCAGGGCACGUGUAUUU		custom		mdm-miR164b_R+3_1ss20CT
720	PC-5p-232201_5	0.372922	28.991	0.887881	30.7007	2.46773	0.0826619	29.0927	29.8237	28.0567	29.2633	33.5501	29.2885	ACAAGAGAAUUGGAGGGGAGG		custom		PC-5p-232201_5
388	PC-3p-228742_6	0.390505	30.3536	3.34081	24.8828	8.54766	-0.286717	31.8496	26.5263	32.685	24.7694	33.4867	16.3925	AAGUUUGUGGCUGACCGAUA		custom		PC-3p-228742_6
307	PC-3p-1591461_1	0.395656	3.37234	0.364718	10.9463	18.9239	1.69861	3.3674	3.73951	3.01012	0.0205558	32.7977	0.0205558	GAGCGCGGUCUGUGAGGGU		custom		PC-3p-1591461_1
584	PC-3p-722147_2	0.398398	6.79596	1.96574	54.0427	81.0458	2.99135	7.06704	8.61209	4.70874	147.619	8.2751	6.23408	AUCUGACGUAAACGAACAAGGCCU		custom		PC-3p-722147_2
510	PC-3p-493708_2	0.404053	86.2753	2.73257	96.941	16.2157	0.168158	88.3776	83.1865	87.2619	79.1471	100.79	110.886	AAAAAAGAAACGGAGGGAGUAUGU		custom		PC-3p-493708_2
724	PC-5p-2366108_1	0.418184	7.28853	5.02356	20.818	23.0386	1.51413	9.70736	10.6451	1.51314	4.25713	47.1284	11.0685	AAUCUGACAGAAACGAACAAGGAC		custom		PC-5p-2366108_1
392	PC-3p-2348940_1	0.422218	24.8277	3.61881	29.1791	7.27685	0.232982	21.4006	28.6118	24.4709	26.0139	37.5025	24.0209	AAUAAAAAGAAACGGAGGAAGUAUC		custom		PC-3p-2348940_1
341	PC-3p-18414_168	0.424001	2658.08	90.9921	2248.33	716.114	-0.241533	2720.67	2553.7	2699.87	2790.59	1436.57	2517.83	ACAGGAUAUUGGGUAUUUCUUA		custom		PC-3p-18414_168
449	PC-3p-30308_104	0.425233	2632	107.467	2530.66	157.586	-0.0566451	2720.26	2512.33	2663.41	2665.07	2357.23	2569.68	ACAGGAUAUUGGGUAUUUCUUUA		custom		PC-3p-30308_104
809	PC-5p-484195_2	0.440707	15.1449	3.54077	60.5369	79.4906	1.99899	12.1735	14.1985	19.0627	12.9013	152.302	16.4069	UGGAUGGUUUUUCUUUGGC		custom		PC-5p-484195_2
100	ath-miR827_R+1_1ss15AG	0.443166	3918.92	63.878	2820.56	2358.75	-0.474474	3865.63	3901.4	3989.73	97.1707	4149.51	4215	UUAGAUGACCAUCAGCAAACUC		custom		ath-miR827_R+1_1ss15AG
455	PC-3p-326556_3	0.446651	33.3787	0.960837	31.3981	3.59417	-0.0882471	33.4431	34.3057	32.3872	32.1707	27.4805	34.5432	CGGAGGGGUUGAAGGUGCU		custom		PC-3p-326556_3
947	zma-miR166a-5p_L-1R+1	0.454289	34.1937	1.52079	37.8384	6.53788	0.146119	32.8127	35.8236	33.9448	45.1762	32.6328	35.7062	GAAUGUUGUCUGGCUCGGGGC		custom		zma-miR166a-5p_L-1R+1
72	osa-miR172a_R+1	0.456731	43.2923	1.32736	34.4912	18.2092	-0.327883	42.2035	42.9024	44.7709	40.7154	13.9859	48.7722	AGAAUCUUGAUGAUGCUGCAUC		custom		osa-miR172a_R+1
391	PC-3p-233299_5	0.464175	82.3727	2.28439	87.178	8.47736	0.0817969	83.2217	79.7854	84.1111	77.6038	93.7305	90.1996	GAUCCAAUACCGUGGCUGA		custom		PC-3p-233299_5
261	PC-3p-1203100_1	0.470053	25.6014	2.83226	31.6644	44.4377	0.306639	28.8607	23.739	24.2044	0.0209714	12.5042	82.4679	UCCUUCCACCUCCAUACUUGU		custom		PC-3p-1203100_1
680	PC-5p-1974272_1	0.477532	0.0348923	3.80211e-10	17.2203	29.7834	8.94698	0.0348923	0.0348923	0.0348923	0.0248408	51.6112	0.0248408	AUUACGCGGGUGUGUCUUGU		custom		PC-5p-1974272_1
290	PC-3p-1441408_1	0.478296	7.90022	0.403523	19.6705	21.4516	1.31607	8.22585	8.02603	7.44878	7.53154	44.4391	7.04088	GUACGCUCGGGGAGAUCC		custom		PC-3p-1441408_1
955	tcc-miR167a_2ss19CT21AC	0.479586	198.279	6.15558	162.243	137.978	-0.289377	204.701	192.429	197.707	3.27802	232.474	250.976	UGAAGCUGCCAGCAUGAUUUC		custom		tcc-miR167a_2ss19CT21AC
41	osa-miR164e_R-1_1ss19GT	0.504056	94.4073	5.11352	88.9789	11.4338	-0.0854349	94.2726	99.5869	89.3625	101.981	80.4906	84.4657	UGGAGAAGCAGGGCACGUUA		custom		osa-miR164e_R-1_1ss19GT
19	ath-miR159b_R+1	0.520228	286.575	4.37867	482.209	275.557	0.750747	288.226	289.888	281.611	650.171	632.265	164.191	UUUGGAUUGAAGGGAGCUCUUC		custom		ath-miR159b_R+1
589	PC-3p-744328_1	0.533161	40.9534	3.105	36.3274	11.4126	-0.172926	37.7751	43.9795	41.1058	23.1626	42.3961	43.4234	GUAAAAUGAAACGGAGGGAGUACU		custom		PC-3p-744328_1
997	zma-miR393b-5p_R-1	0.574448	125.394	4.61326	129.76	10.1223	0.0493765	128.985	120.191	127.007	141.266	125.79	122.224	UCCAAAGGGAUCGCAUUGAUC		custom		zma-miR393b-5p_R-1
136	gma-miR4995_L+1R+2	0.579443	4248.46	103.567	4162.31	211.039	-0.0295528	4325.71	4130.77	4288.89	4087.35	4400.6	3998.99	UAGGCAGUGGCUUGGUUAAGGGAA		custom		gma-miR4995_L+1R+2
941	zma-miR164e-5p	0.595431	168.685	8.88468	164.878	6.57529	-0.0329286	163.52	163.591	178.944	166.875	157.536	170.224	UGGAGAAGCAGGACACGUGAG		custom		zma-miR164e-5p
83	ath-miR396b_R+1	0.600045	157.373	4.86998	162.858	13.4772	0.0494209	157.525	162.165	152.429	147.295	170.633	170.644	UUCCACAGCUUUCUUGAACUUU		custom		ath-miR396b_R+1
1032	stu-miR408b-5p_2ss3GA8CT	0.600481	34.321	5.14465	36.5072	4.31774	0.0890906	30.7856	31.9543	40.2231	31.5217	39.0347	38.9653	ACAGGGAUGAGACAGAGCAUG		custom		stu-miR408b-5p_2ss3GA8CT
971	zma-miR169c-5p	0.609951	47.5467	8.74438	43.7419	5.664	-0.120331	51.648	37.5055	53.4866	49.8073	42.8277	38.5906	CAGCCAAGGAUGACUUGCCGG		custom		zma-miR169c-5p
40	osa-miR164c_R+1_1ss14TC	0.624601	100.988	10.5096	97.0414	2.14017	-0.0575054	105.75	108.273	88.9398	96.5353	95.1996	99.3893	UGGAGAAGCAGGGCACGUGCAC		custom		osa-miR164c_R+1_1ss14TC
396	PC-3p-2369156_1	0.637668	87.696	3.98818	86.0832	3.58948	-0.0267803	92.1833	86.349	84.5558	89.9851	85.3429	82.9215	ACAAAAAGAAACGGAGGGAGUAUC		custom		PC-3p-2369156_1
981	zma-miR169p-5p_L-1	0.653112	43.8939	5.78742	47.2318	9.35912	0.105739	45.8804	37.3748	48.4264	58.0193	41.2767	42.3993	AGCCAAGGAUGACUUGCCGG		custom		zma-miR169p-5p_L-1
994	zma-miR390a-5p	0.659353	542.539	24.9014	554.103	32.009	0.0304279	559.582	513.961	554.073	590.301	529.534	542.473	AAGCUCAGGAGGGAUAGCGCC		custom		zma-miR390a-5p
745	PC-5p-2642670_1	0.682294	13.9251	3.83956	19.4513	26.7036	0.482178	10.6098	18.132	13.0336	2.27461	50.2163	5.86306	UGUUCGUUUCACGUCGG		custom		PC-5p-2642670_1
67	osa-miR171b	0.685556	268.494	5.70999	271.142	8.30933	0.0141575	274.982	264.232	266.268	277.566	261.758	274.101	UGAUUGAGCCGUGCCAAUAUC		custom		osa-miR171b
923	zma-miR156e-3p_L+1	0.697314	51.4071	8.1092	56.5616	60.347	0.137853	51.6294	43.1891	59.403	20.5516	126.231	22.9019	UGCUCACUGCUCUCUCUGUCAUC		custom		zma-miR156e-3p_L+1
293	PC-3p-1460993_1	0.705002	31.29	7.95833	34.4832	37.7417	0.140193	36.2699	22.1115	35.4884	11.2963	78.033	14.1202	AUUUGGCACAAACGAACAAGGCCU		custom		PC-3p-1460993_1
966	zma-miR168b-3p_R+1	0.717159	1547.48	50.482	1506.05	201.152	-0.0391547	1495.75	1550.09	1596.61	1726.64	1332.76	1458.74	CCCGCCUUGCAUCAAGUGAAU		custom		zma-miR168b-3p_R+1
286	PC-3p-142760_12	0.739525	23.061	2.18111	31.3543	20.815	0.443207	25.5792	21.7667	21.8372	13.5481	54.2384	26.2765	UGUAGAACACUCGAAGUCCGUU		custom		PC-3p-142760_12
461	PC-3p-357375_3	0.742039	8.62813	4.38086	42.9406	67.0565	2.31522	4.65294	7.90643	13.325	2.76576	5.70378	120.352	AUCCGACAGAAACGAACAAGGCUU		custom		PC-3p-357375_3
256	PC-3p-1169837_1	0.779833	20.1682	2.48922	41.6196	45.2127	1.04518	21.8056	17.3037	21.3954	92.8033	7.1196	24.9358	AAUCCCCUCCGGUUUUGUGGCUCU		custom		PC-3p-1169837_1
688	PC-5p-2041524_1	0.782766	2.81387	4.81934	13.254	22.8184	2.2358	0.0314204	0.0314204	8.37877	39.6023	0.0213536	0.138401	ACAACAUAUCUGGUGCACA		custom		PC-5p-2041524_1
700	PC-5p-211721_6	0.787767	113.09	3.27278	110.643	18.2891	-0.0315573	112.104	116.742	110.423	89.5402	121.899	120.489	AGGCUCGGUGAGGCUCGG		custom		PC-5p-211721_6
297	PC-3p-1480442_1	0.79271	0.423601	0.669727	12.1642	21.0296	4.84379	0.036934	0.036934	1.19694	0.0227261	36.4471	0.0227261	UUCUCGGAAUCCCUUCCA		custom		PC-3p-1480442_1
852	PC-5p-614716_2	0.794706	5.58584	1.32607	18.5127	20.2285	1.72867	4.62102	7.09796	5.03853	0.817823	14.1555	40.5647	UUAUCACCACUCAUUUUAGAU		custom		PC-5p-614716_2
145	gma-MIR4995-p5	0.803598	2720.69	29.1433	2696.91	164.115	-0.0126645	2750.77	2692.58	2718.7	2613.75	2885.96	2591.02	CUCAUAGGCAGUGGCUU		custom		gma-MIR4995-p5
743	PC-5p-2628468_1	0.832188	78.0523	132.236	6.1114	6.20047	-3.67487	0.0202578	230.733	3.4042	5.89674	0.0210514	12.4164	UUGGAGGAGCUAGAAUCU		custom		PC-5p-2628468_1
35	far-miR164a_R-2_1ss19GT	0.832908	115.85	7.64658	114.26	10.2001	-0.0199307	107.314	122.075	118.16	102.484	120.337	119.959	UGGAGAAGCAGGGCACUUU		custom		far-miR164a_R-2_1ss19GT
161	osa-MIR5075-p5_1ss5GC	0.876757	3.54006	4.68017	28.5526	49.4173	3.01177	1.75631	8.84981	0.0140603	0.0215132	0.0215132	85.6147	UCGUCGUCCGCGGCCGCGUCUGGU		custom		osa-MIR5075-p5_1ss5GC
431	PC-3p-268802_4	0.933071	20.4209	35.2959	2.66756	2.82021	-2.93645	0.0427646	0.0427646	61.1771	0.0191908	2.35066	5.63285	AUCCGAUACAAAUGAACAAGGCCU		custom		PC-3p-268802_4
300	PC-3p-155058_11	0.969856	13.9079	4.24723	17.9988	17.7166	0.371999	18.4833	13.1493	10.0911	6.62445	38.4117	8.96034	AUUGAGCGAACCCGGGG		custom		PC-3p-155058_11
1069	peu-MIR2916-p5_1ss5AG	0.971437	15277.5	230.857	15283.8	1342.74	0.000594791	15541.8	15115.5	15175.2	16688.9	14013.6	15148.9	UACCGUCCUAGUCUCAACCAUA		custom		peu-MIR2916-p5_1ss5AG
299	PC-3p-153514_12	0.978291	21.3223	2.7572	26.9884	24.086	0.339981	19.8503	24.5031	19.6134	15.7006	54.6454	10.6193	AUUUGACACAAACGAACAAGGCCU		custom		PC-3p-153514_12

## Sheet: Sheet 3
			Group 1		Group 2			Group 1	Group 1	Group 1	Group 2	Group 2	Group 2
			CKHZ15-A		THZ15-A			S10 - CKHZ15-A-01	S10 - CKHZ15-A-02	S10 - CKHZ15-A-03	S12 - THZ15-A-01	S12 - THZ15-A-02	S12 - THZ15-A-03					miRMaize_LCB_D131206.xls
Rpter Index	Reporter Name	p-value	Mean	StDev	Mean	StDev	Log2 (G2/G1)	Signal	Signal	Signal	Signal	Signal	Signal	Target Sequence (5' to 3')	Note	Reporter Source	Accession No.	Reporter Name
899	PC-5p-829024_1	6.0188e-06	1640.89	14.3288	2592.63	17.6782	0.659935	1654.58	1642.1	1626	2581.45	2583.42	2613.01	UUUGUCACUGCUUAUGGAC		custom		PC-5p-829024_1
96	bdi-MIR528-p5	1.57902e-05	75.3883	6.34922	1562.93	91.3835	4.37377	73.8594	69.9432	82.3624	1492.09	1530.62	1666.08	AGCGGUGGAAGGGGCAUGCAGA		custom		bdi-MIR528-p5
1050	ppt-miR894_R+1	2.27171e-05	7190.64	73.1383	9901.81	64.014	0.461572	7257.93	7112.8	7201.18	9957.96	9915.36	9832.1	CGUUUCACGUCGGGUUCACCA		custom		ppt-miR894_R+1
1043	zma-miR528a-5p	2.29448e-05	149.87	11.3804	2620.38	203.741	4.12799	142.987	163.006	143.618	2402.76	2651.79	2806.59	UGGAAGGGGCAUGCAGAGGAG		custom		zma-miR528a-5p
14	bdi-miR159-3p_R+3_1ss1CT	2.54887e-05	499.688	10.4441	249.31	4.4067	-1.00309	494.192	493.14	511.733	245.628	254.192	248.108	UUUGGAUUGAAGGGAGCUCUCUC		custom		bdi-miR159-3p_R+3_1ss1CT
681	PC-5p-198364_7	4.51383e-05	249.571	7.88019	584.334	14.5418	1.22734	241.396	257.119	250.2	567.966	589.27	595.765	AUAGUUUUUUCUACCACACUUUAGA		custom		PC-5p-198364_7
196	gma-MIR5368-p5_1ss3GT	0.000103016	1305.95	23.975	2204.55	60.0451	0.755382	1285.9	1332.51	1299.44	2188.53	2154.13	2270.97	CUUGGAUUGGCUUUGGGCU		custom		gma-MIR5368-p5_1ss3GT
74	nta-MIR172e-p3_1ss15CG	0.000111645	10857.3	142.74	7056.69	172.754	-0.621605	10774	10775.8	11022.1	7005.43	6915.37	7249.27	AUUGGAACGAUACAGAGA		custom		nta-MIR172e-p3_1ss15CG
369	PC-3p-2092485_1	0.000124171	612.748	37.0573	3587.4	370.326	2.54957	612.395	649.981	575.869	4013.96	3400.23	3348.03	UUCGAGUAAGAAGGGGUA		custom		PC-3p-2092485_1
153	bdi-miR5054_L-1_1ss10TA	0.000135018	1351.02	35.2316	690.044	26.0279	-0.969285	1327.44	1334.09	1391.52	661.464	696.283	712.385	CCCCACGGACGGCGCCA		custom		bdi-miR5054_L-1_1ss10TA
277	PC-3p-1314524_1	0.000157029	1870.67	36.7354	1139.1	33.9814	-0.715666	1828.35	1889.3	1894.36	1133.65	1108.17	1175.47	CACGGGCGUGGGUUCGU		custom		PC-3p-1314524_1
46	osa-miR166a-3p_1ss17TC	0.000160407	536.767	14.2379	315.651	8.87988	-0.765964	523.399	535.162	551.739	310.513	325.905	310.536	UCGGACCAGGCUUCAUCCCCC		custom		osa-miR166a-3p_1ss17TC
245	PC-3p-102569_20	0.000183553	427.478	4.78682	1453.11	38.2614	1.76522	422.049	429.295	431.09	1487.63	1411.97	1459.73	CCGUGGACUAGCCAUUGCUUCUC		custom		PC-3p-102569_20
128	gma-MIR1524-p3_2ss16CG17GT	0.000185393	8135.3	68.9989	9528.97	81.2132	0.228124	8214.12	8106.02	8085.78	9569.43	9582	9435.47	GCGGUGGAGCAUGAGGUU		custom		gma-MIR1524-p3_2ss16CG17GT
218	hbr-MIR6173-p3_2ss4CT18CG	0.00023392	381.665	12.4477	856.596	48.9804	1.16631	389.554	367.316	388.126	900.809	865.036	803.945	CAGUGCUGUAGCUAACGGG		custom		hbr-MIR6173-p3_2ss4CT18CG
24	lus-miR159c_R+4	0.000255806	506.746	25.495	247.326	8.41612	-1.03485	482.218	504.909	533.109	238.485	255.241	248.251	UUUGGAUUGAAGGGAGCUCUUCUUU		custom		lus-miR159c_R+4
493	PC-3p-459265_2	0.000270864	1551.17	68.9874	785.748	30.8576	-0.98122	1630.56	1505.78	1517.18	775.105	761.621	820.519	UGAUGAUUUUGUGGACUAG		custom		PC-3p-459265_2
201	gma-MIR5368-p5_2	0.000278567	1223.46	26.8246	1982.66	70.4183	0.696467	1195.33	1226.29	1248.76	2032.69	1902.13	2013.16	UGGGAUUGGCUUUGGGC		custom		gma-MIR5368-p5_2
708	PC-5p-217784_6	0.000371599	535.563	28.669	229.87	14.3104	-1.22024	514.948	568.302	523.438	217.441	226.654	245.515	UUGCAAGAUCAGCUUCUUGUU		custom		PC-5p-217784_6
612	PC-3p-957238_1	0.000425921	668.684	80.8788	2749.68	200.705	2.03987	675.559	745.905	584.587	2962.34	2563.57	2723.14	ACAAAUAAAAAGAAACGGAGGGCU		custom		PC-3p-957238_1
634	PC-5p-12301_242	0.000450754	6829.92	178.376	9211.15	146.703	0.431514	6983.98	6871.27	6634.49	9102.49	9152.93	9378.03	AACAUAUAGGAAUUUUUGAAGGA		custom		PC-5p-12301_242
43	ath-miR165a_R-1_1ss15AT	0.000482103	492.014	14.1508	359.519	5.80148	-0.452633	489.086	507.4	479.556	365.858	358.225	354.473	UCGGACCAGGCUUCUUCCCC		custom		ath-miR165a_R-1_1ss15AT
339	PC-3p-1824469_1	0.000540106	328.42	15.9549	559.26	17.2107	0.767977	337.329	337.931	310	578.595	545.614	553.572	CAGUAGUCCAGCCGUAAAC		custom		PC-3p-1824469_1
932	zma-MIR159e-p3_1ss17CA	0.000590172	521.459	9.81968	702.224	19.2686	0.42938	530.321	510.902	523.153	704.705	681.836	720.133	CGGCGACGGCGGCGGCAGAGG		custom		zma-MIR159e-p3_1ss17CA
116	cln-MIR1310-p3	0.000661747	2623.8	99.7184	1426.37	84.6007	-0.879313	2731.72	2604.6	2535.08	1489.73	1459.07	1330.3	AUUCUCAAACUUUAAAUAGGU		custom		cln-MIR1310-p3
516	PC-3p-525591_2	0.000682548	272.35	31.9557	1310.98	185.351	2.26711	282.845	297.739	236.467	1510.33	1143.85	1278.77	UAAAACGAAACGGAGGGAGUACUC		custom		PC-3p-525591_2
882	PC-5p-715159_2	0.000685356	559.699	46.6387	2221.7	302.485	1.98894	609.12	553.518	516.459	2495.62	2272.43	1897.06	AAACACAUAGGAAUUUUUGAAGG		custom		PC-5p-715159_2
90	ath-MIR406-p3_1ss4AG	0.00071888	1470.65	66.4211	2450.83	101.276	0.736818	1416.85	1544.89	1450.21	2524.7	2492.41	2335.39	AAAGCGAGUCUUCAUAG		custom		ath-MIR406-p3_1ss4AG
467	PC-3p-376981_3	0.000720129	4134.54	542.431	846.35	118.326	-2.2884	4637.32	4206.64	3559.67	981.949	764.042	793.057	AAUCCGGUACAAACGAACAAAGCC		custom		PC-3p-376981_3
149	bdi-miR5054_1ss10TA	0.000854486	1361.15	5.68613	688.46	23.7678	-0.983382	1354.95	1362.38	1366.12	668.923	681.536	714.921	UCCCCACGGACGGCGCCA		custom		bdi-miR5054_1ss10TA
156	bdi-MIR5054-p5_1ss11TA	0.000864238	1623.69	56.4588	820.827	3.6401	-0.984125	1585.74	1596.75	1688.57	816.74	822.021	823.721	UUCCCCACGGACGGCGCC		custom		bdi-MIR5054-p5_1ss11TA
118	han-MIR1310-p3_1ss16TC	0.000950852	4672.59	36.0845	2718.59	75.3327	-0.781366	4690.61	4631.05	4696.12	2775.09	2633.06	2747.61	AAAUAGGUAGGACGGCGCGGCU		custom		han-MIR1310-p3_1ss16TC
23	mes-miR159c_R+1_1ss7GT	0.00104632	521.49	1.87939	279.319	9.68744	-0.900728	519.459	521.845	523.167	268.929	280.924	288.104	AUUGGAUUGAAGGGAGCUCUGU		custom		mes-miR159c_R+1_1ss7GT
15	gma-miR159a-3p_1ss19CT	0.00105317	551.317	14.5848	340.662	1.86205	-0.694542	536.073	552.741	565.138	338.916	340.449	342.622	UUUGGAUUGAAGGGAGCUUUA		custom		gma-miR159a-3p_1ss19CT
425	PC-3p-265446_4	0.00108637	279.131	17.0153	590.452	48.3036	1.08088	298.773	268.927	269.692	621.97	534.841	614.546	CUCGGGCCGACGGACAU		custom		PC-3p-265446_4
830	PC-5p-53444_53	0.00128939	722.216	30.817	1195.13	72.9269	0.726663	696.618	713.609	756.422	1159.07	1147.25	1279.06	AUAGAUAUGGUAGAGGGGCCU		custom		PC-5p-53444_53
73	nta-MIR172e-p3_1ss14CG	0.00131597	7387.41	81.8934	5004.65	110.089	-0.561799	7479.41	7322.49	7360.32	5131.77	4941.79	4940.4	UUGGAACGAUACAGAGA		custom		nta-MIR172e-p3_1ss14CG
1047	zma-miR827-5p_L+1	0.00133901	1345.48	25.5524	1748.63	58.4388	0.378109	1316.01	1358.99	1361.44	1682.44	1770.38	1793.08	UUUUGUUGGUGGUCAUUUAACC		custom		zma-miR827-5p_L+1
19	ath-miR159b_R+1	0.00135558	590.561	43.9318	298.45	20.1234	-0.984595	592.948	545.484	633.25	276.135	303.999	315.217	UUUGGAUUGAAGGGAGCUCUUC		custom		ath-miR159b_R+1
458	PC-3p-337790_3	0.00138181	661.297	20.7114	2762.72	236.166	2.06272	637.4	674.056	672.435	2982.23	2512.84	2793.09	AACUAAAAAGAAACGGAGGGCU		custom		PC-3p-337790_3
18	ath-miR159b_1ss21TC	0.00153343	619.846	7.38975	309.23	14.0184	-1.00323	620.185	627.06	612.293	293.777	312.785	321.129	UUUGGAUUGAAGGGAGCUCUC		custom		ath-miR159b_1ss21TC
154	bdi-miR5054_R-1_1ss10TA	0.00157486	1665.64	54.7528	972.388	16.5942	-0.776473	1610.58	1666.26	1720.08	962.819	962.796	991.55	UCCCCACGGACGGCGCC		custom		bdi-miR5054_R-1_1ss10TA
27	osa-miR159f_R-1	0.00165802	522.751	24.6273	307.733	21.9464	-0.764447	518.322	500.639	549.293	290.823	299.841	332.534	CUUGGAUUGAAGGGAGCUCU		custom		osa-miR159f_R-1
191	gma-MIR5368-p5_1ss12CA	0.00173943	390.4	6.98946	797.321	38.4463	1.03021	390.501	397.338	383.36	757.476	800.292	834.196	ACCACUCUGGAAGAGCU		custom		gma-MIR5368-p5_1ss12CA
341	PC-3p-18414_168	0.00175264	633.467	10.4358	1674.21	116.437	1.40214	621.836	642.011	636.556	1585.87	1630.61	1806.16	ACAGGAUAUUGGGUAUUUCUUA		custom		PC-3p-18414_168
9	bdi-miR156b-5p_1ss14TG	0.00179514	787.639	31.1427	1136.11	51.0689	0.528502	759.779	821.26	781.877	1185.33	1139.63	1083.38	UGACAGAAGAGAGGGAGCAC		custom		bdi-miR156b-5p_1ss14TG
873	PC-5p-6962_391	0.00183558	4723.55	304.083	7561.98	320.244	0.678893	5012.62	4751.64	4406.4	7809	7676.8	7200.16	ACAUAUAGGAAUUUUUGAAGGA		custom		PC-5p-6962_391
687	PC-5p-203928_8	0.00216538	219.108	22.1614	607.496	92.0755	1.47123	199.447	243.124	214.754	713.811	553.492	555.185	AAAUAGAGAGGGAGGGCAGAGA		custom		PC-5p-203928_8
994	zma-miR390a-5p	0.00230027	507.832	19.7329	365.45	16.0469	-0.474678	485.385	515.669	522.443	358.492	354.057	383.802	AAGCUCAGGAGGGAUAGCGCC		custom		zma-miR390a-5p
565	PC-3p-666_3915	0.00266244	631.771	25.5437	1737.08	141.659	1.45919	628.563	607.984	658.768	1608.52	1713.76	1888.95	ACAGGAUAUUGGGUAUUUCUU		custom		PC-3p-666_3915
944	zma-miR164h-5p_R-4	0.00270008	522.627	28.9825	307.82	25.4095	-0.763694	493.167	523.607	551.107	307.779	282.431	333.25	UGGAGAAGCAGGGCACG		custom		zma-miR164h-5p_R-4
448	PC-3p-302720_4	0.0028204	3325.06	103.636	1365.01	105.651	-1.28447	3415.19	3348.18	3211.82	1288.03	1321.53	1485.46	GAGCGGUGAUGAUUUUGUG		custom		PC-3p-302720_4
25	aly-miR159c-3p_R+3_1ss20CT	0.00286151	595.721	44.3575	250.8	6.48234	-1.2481	545.502	629.553	612.11	245.521	248.843	258.035	UUUGGAUUGAAGGGAGCUCUUUUU		custom		aly-miR159c-3p_R+3_1ss20CT
20	lus-miR159b_R+2_1ss21CG	0.00296503	560.295	30.4673	316.979	1.35094	-0.821798	544.084	541.36	595.44	317.789	315.42	317.729	UUUGGAUUGAAGGGAGCUCUGUU		custom		lus-miR159b_R+2_1ss21CG
597	PC-3p-836_2992	0.00301444	652.032	6.65172	1811.1	178.973	1.47385	644.355	655.66	656.081	1684.9	1732.47	2015.93	ACAGGAUAUUGGGUAUUUCUUU		custom		PC-3p-836_2992
52	gma-MIR166b-p3_1ss20TG	0.00309016	919.812	17.4252	1758.26	105.348	0.934734	905.968	939.379	914.089	1872.11	1738.43	1664.23	CAUGGAGGAGGAGGAGGAGG		custom		gma-MIR166b-p3_1ss20TG
26	osa-miR159f_1ss1CT	0.00335758	542.179	12.6439	277.615	17.8849	-0.965683	529.815	541.638	555.085	267.658	266.926	298.263	UUUGGAUUGAAGGGAGCUCUA		custom		osa-miR159f_1ss1CT
58	cca-miR168a	0.00342374	3745.3	293.56	2315.82	131.976	-0.693555	3413.28	3852.13	3970.48	2219.5	2261.72	2466.25	UCGCUUGGUGCAGGUCGGGAA		custom		cca-miR168a
10	bdi-miR156b-5p_1ss18CT	0.00342729	457.661	12.2432	582.584	24.1379	0.348188	449.009	471.669	452.303	580.501	607.695	559.555	UGACAGAAGAGAGUGAGUAC		custom		bdi-miR156b-5p_1ss18CT
925	zma-miR156j-5p_R-1	0.00344793	1217.96	21.3563	1049.2	26.1322	-0.215174	1194.38	1235.99	1223.51	1023.02	1049.29	1075.29	UGACAGAAGAGAGAGAGCAC		custom		zma-miR156j-5p_R-1
1052	ppt-MIR894-p5_1ss17CA	0.0034827	2594.8	41.1254	2311.84	40.6674	-0.166583	2641.39	2563.57	2579.43	2322.33	2266.95	2346.22	UUCACGUCGGGUUCACAA		custom		ppt-MIR894-p5_1ss17CA
21	aly-miR159b-3p_R+1	0.00372404	625.163	22.0132	293.724	20.912	-1.08977	614.134	650.51	610.844	270.687	311.511	298.975	UUUGGAUUGAAGGGAGCUCUUU		custom		aly-miR159b-3p_R+1
48	osa-miR166a-3p_L+1R-1_1ss21CT	0.00377038	1175.17	15.2736	1031.7	25.079	-0.187838	1165.07	1167.7	1192.74	1009.71	1026.38	1059.02	UUCGGACCAGGCUUCAUUCCU		custom		osa-miR166a-3p_L+1R-1_1ss21CT
941	zma-miR164e-5p	0.00387091	552.64	12.5741	238.937	21.4319	-1.20971	552.492	540.141	565.288	222.673	230.916	263.223	UGGAGAAGCAGGACACGUGAG		custom		zma-miR164e-5p
379	PC-3p-2169942_1	0.0040224	318.739	19.6733	1434.56	228.633	2.17016	304.05	341.091	311.077	1698.19	1290.49	1315.01	AAAUAAAAAGAAACGGAGGAGGGA		custom		PC-3p-2169942_1
1056	smo-MIR1103-p3_1ss10CT	0.00427542	2592.18	148.605	1911.72	62.9556	-0.439299	2673.75	2682.15	2420.66	1868.6	1882.59	1983.96	GUGACCUCCUGGGAAGUC		custom		smo-MIR1103-p3_1ss10CT
709	PC-5p-2183789_1	0.00475243	207.36	12.0493	812.235	128.443	1.96976	203.939	220.75	197.391	960.145	747.746	728.814	AAGGGGACGUGAGGAGGAG		custom		PC-5p-2183789_1
364	PC-3p-207425_7	0.00484066	349.76	47.1559	1043.6	224.899	1.57713	364.567	387.735	296.978	1300.27	881.094	949.422	GGCGCGAGAGGGACGGGAGC		custom		PC-3p-207425_7
929	zma-miR159a-3p	0.00507943	591.952	10.7618	341.45	22.8514	-0.793806	580.177	601.28	594.398	324.841	331.998	367.511	UUUGGAUUGAAGGGAGCUCUG		custom		zma-miR159a-3p
765	PC-5p-2925_792	0.00550732	1015.08	28.8355	2350.62	245.865	1.21144	983.724	1021.06	1040.46	2119.66	2323.12	2609.08	AGUAUGAGCCCCGUGGACUA		custom		PC-5p-2925_792
946	zma-miR166a-3p	0.0059284	813.502	49.9806	563.856	37.3704	-0.528819	756.872	832.18	851.453	551.7	534.077	605.791	UCGGACCAGGCUUCAUUCCCC		custom		zma-miR166a-3p
53	osa-miR166m_R+3_1ss20CT	0.00599986	859.604	12.3098	592.26	28.5267	-0.537441	854.826	850.4	873.587	563.524	592.684	620.573	UCGGACCAGGCUUCAUUCCUUUUA		custom		osa-miR166m_R+3_1ss20CT
700	PC-5p-211721_6	0.00607106	1305.44	129.08	574.812	25.0408	-1.18337	1381.45	1378.46	1156.4	602.545	568.031	553.861	AGGCUCGGUGAGGCUCGG		custom		PC-5p-211721_6
145	gma-MIR4995-p5	0.00611533	2384.06	106.335	3034.54	123.792	0.348056	2292.42	2500.65	2359.11	2916.52	3163.39	3023.71	CUCAUAGGCAGUGGCUU		custom		gma-MIR4995-p5
232	gma-miR6300	0.00642849	3701.19	111.246	6419.22	453.481	0.794409	3763.5	3767.31	3572.75	6894.04	6373	5990.62	GUCGUUGUAGUAUAGUGG		custom		gma-miR6300
3	bdi-miR156a_L+1R-1	0.00644241	1249.38	28.5901	1039.89	12.2435	-0.264771	1238.64	1281.78	1227.7	1052.81	1038.43	1028.45	UUGACAGAAGAGAGAGAGCAC		custom		bdi-miR156a_L+1R-1
226	gma-miR6300_L-1R+2	0.00672911	2820.94	97.0413	5579.91	501.496	0.984067	2924.05	2807.36	2731.4	6051.3	5635.48	5052.94	UCGUUGUAGUAUAGUGGUG		custom		gma-miR6300_L-1R+2
646	PC-5p-145156_12	0.00705506	711.494	28.4211	379.509	31.4951	-0.906718	680.571	736.474	717.436	348.825	377.943	411.757	AAUAGCUAUGAGAUCUGAGGGAC		custom		PC-5p-145156_12
184	gma-MIR5368-p3_1ss5AT	0.00707607	4477.17	143.014	5668.24	298.483	0.340315	4342.99	4627.62	4460.89	5358.83	5691.45	5954.44	UCAGUGAGAUACCACUC		custom		gma-MIR5368-p3_1ss5AT
227	gma-miR6300_L-1R+4	0.00718942	9103.08	195.715	10090.5	166.54	0.148571	9252.43	8881.52	9175.3	9929.44	10080	10262	UCGUUGUAGUAUAGUGGUGAG		custom		gma-miR6300_L-1R+4
449	PC-3p-30308_104	0.00805458	597.273	83.0094	1583.93	91.0768	1.40705	507.867	612.051	671.9	1515.17	1549.39	1687.22	ACAGGAUAUUGGGUAUUUCUUUA		custom		PC-3p-30308_104
1064	ppe-miR1511-3p_L+1R-4	0.00809082	1333.13	34.6905	1109.34	48.683	-0.265119	1358.81	1293.67	1346.92	1079.75	1082.74	1165.53	AACCUGGCUCUGAUACCA		custom		ppe-miR1511-3p_L+1R-4
969	ppe-MIR169b-p5_1ss3CA	0.00809458	626.241	84.1749	1344.42	215.217	1.1022	714.882	616.453	547.388	1562.09	1339.43	1131.75	UGAUUUAUGCAGCUGAGG		custom		ppe-MIR169b-p5_1ss3CA
827	PC-5p-528067_2	0.00812336	424.735	12.7124	838.173	87.8231	0.980685	423.009	412.974	438.222	939.534	784.777	790.208	AGAAAAGAGGAGGAGGGAG		custom		PC-5p-528067_2
158	bdi-miR5059_L-3_1ss15CA	0.00820901	2834.79	34.9815	3773.04	164.154	0.412489	2800.45	2870.38	2833.52	3947.88	3749.04	3622.21	CCUGGGCAGCAACACCA		custom		bdi-miR5059_L-3_1ss15CA
219	hbr-MIR6173-p5	0.00829238	1232.83	23.2682	1883.13	119.629	0.611167	1258.26	1212.62	1227.59	1984.61	1913.57	1751.23	AGCCGUAAACGAUGGAU		custom		hbr-MIR6173-p5
49	osa-miR166a-3p_R+1_1ss21CA	0.00872146	925.737	13.1161	736.939	25.2092	-0.329056	928.192	911.566	937.451	709.793	759.612	741.413	UCGGACCAGGCUUCAUUCCCAA		custom		osa-miR166a-3p_R+1_1ss21CA
229	gma-miR6300_R+2	0.00897844	9249.42	247.605	10946.4	80.6634	0.243025	9470.26	8981.74	9296.26	11001.5	10853.8	10984	GUCGUUGUAGUAUAGUGGUG		custom		gma-miR6300_R+2
192	gma-MIR5368-p5_1ss17CT	0.00899417	1219.3	32.2916	1952.08	142.166	0.678962	1252.66	1217.03	1188.2	1810.74	1950.46	2095.05	AUUGGCUUUGGGCUUUUC		custom		gma-MIR5368-p5_1ss17CT
17	ath-miR159b	0.00969132	594.056	14.8723	299.804	34.6397	-0.986577	584.95	611.218	585.999	266.204	297.813	335.397	UUUGGAUUGAAGGGAGCUCUU		custom		ath-miR159b
552	PC-3p-623140_2	0.0099132	8839.17	182.335	5205.49	480.115	-0.763878	8859.07	8647.7	9010.74	4887.54	4971.15	5757.77	CUUAGAUGUUCUGGGCCACG		custom		PC-3p-623140_2
Following transcripts are statistically significant but have low signals (signal < 500)
155	bdi-miR5054	4.89405e-05	384.154	12.2572	160.004	4.55239	-1.26358	385.258	371.383	395.822	157.858	156.921	165.232	UCCCCACGGUCGGCGCCA		custom		bdi-miR5054
38	mdm-miR164b_R+3_1ss20CT	8.40485e-05	223.474	10.5918	75.0376	3.15159	-1.57442	223.482	212.879	234.062	71.4304	76.4245	77.2579	UGGAGAAGCAGGGCACGUGUAUUU		custom		mdm-miR164b_R+3_1ss20CT
471	PC-3p-38569_78	0.000124702	128.414	5.55462	445.71	31.5791	1.7953	122.007	131.873	131.363	417.714	439.475	479.942	AUGUAGUUCUUUCUACCACACC		custom		PC-3p-38569_78
16	aly-miR159a-3p_R+2_1ss20TC	0.000149454	241.549	10.2182	112.262	3.87696	-1.10544	236.71	253.287	234.648	111.89	116.312	108.585	UUUGGAUUGAAGGGAGCUCCACU		custom		aly-miR159a-3p_R+2_1ss20TC
511	PC-3p-503116_2	0.000228465	49.9853	2.29074	142.762	10.1086	1.51404	52.0278	50.4196	47.5085	145.898	150.931	131.457	AUUCCUGGACAAACGAACAAGGCC		custom		PC-3p-503116_2
528	PC-3p-556213_2	0.000309392	70.596	4.25646	172.957	9.38447	1.29276	75.487	68.57	67.731	176.292	180.218	162.36	AUCCGAUACAAACGAACAAGGCCA		custom		PC-3p-556213_2
39	osa-miR164c	0.00032809	447.157	20.7026	190.176	11.9884	-1.23345	449.014	425.589	466.869	177.307	201.028	192.191	UGGAGAAGCAGGGUACGUGCA		custom		osa-miR164c
29	htu-miR160a_R+1_1ss1TA	0.000458724	50.6748	1.72379	87.3074	3.92229	0.784834	51.0681	48.7884	52.168	84.8904	91.8329	85.1987	AGCCUGGCUCCCUGUAUGCCU		custom		htu-miR160a_R+1_1ss1TA
721	PC-5p-2325972_1	0.000467138	66.0112	2.49928	42.2547	1.13849	-0.6436	64.8326	68.8819	64.3191	43.2479	42.5038	41.0122	UUUUCCUGCGCGCUUAG		custom		PC-5p-2325972_1
187	gma-MIR5368-p3_1ss7AT	0.000506273	229.855	7.15366	409.97	22.1334	0.834792	224.48	237.975	227.112	400.279	435.296	394.334	CCUGGGUUUGGCUUUGGGC		custom		gma-MIR5368-p3_1ss7AT
36	far-miR164a_R-3	0.000576325	383.522	0.877262	189.921	5.54188	-1.01391	384.398	383.523	382.644	184.522	189.644	195.596	UGGAGAAGCAGGGCACUU		custom		far-miR164a_R-3
67	osa-miR171b	0.000784606	97.7047	3.543	166.451	9.18942	0.768598	97.3277	94.3652	101.421	176.376	158.239	164.737	UGAUUGAGCCGUGCCAAUAUC		custom		osa-miR171b
41	osa-miR164e_R-1_1ss19GT	0.000860808	292.163	21.6979	125.27	10.1752	-1.22173	316.912	276.412	283.164	119.971	118.838	137.001	UGGAGAAGCAGGGCACGUUA		custom		osa-miR164e_R-1_1ss19GT
88	cca-miR398_R-1_1ss19CT	0.00091589	14.4607	2.77859	72.0788	7.12264	2.31744	12.7743	12.94	17.6677	63.8547	76.1197	76.2621	UGUGUUCUCAGGUCGCCCUU		custom		cca-miR398_R-1_1ss19CT
567	PC-3p-668685_2	0.00105158	41.7879	4.55136	127.348	13.3117	1.60762	42.6366	36.8719	45.8551	125.41	141.523	115.112	AAUCUGACACAAACGAACAAGACC		custom		PC-3p-668685_2
656	PC-5p-154581_10	0.00114292	8.59349	2.0904	87.8755	17.2094	3.35414	6.18087	9.86467	9.73494	73.7573	82.8239	107.045	UGCCGUUGGUGACCCUC		custom		PC-5p-154581_10
930	zma-miR159c-3p_L-1R-1	0.001146	430.106	20.0925	236.695	16.75	-0.861661	408.194	434.46	447.665	228.671	225.467	255.948	UUGGAUUGAAGGGAGCUCC		custom		zma-miR159c-3p_L-1R-1
494	PC-3p-462050_2	0.00138981	107.802	8.99731	272.843	31.287	1.33969	117.434	106.358	99.6135	308.903	256.724	252.902	CGGGAAGGAGGACCAGGAG		custom		PC-3p-462050_2
936	tae-miR164_R+3	0.0014007	36.8788	5.18257	9.58237	1.45659	-1.94434	33.5574	42.8505	34.2284	11.1459	8.26379	9.33742	UGGAGAAGCAGGGCACGUGCAUCU		custom		tae-miR164_R+3
151	bdi-miR5054_L+2	0.00172704	157.483	8.29031	70.8997	1.69978	-1.15134	155.824	150.147	166.477	69.7416	70.1065	72.8511	GUUCCCCACGGUCGGCGCCA		custom		bdi-miR5054_L+2
1012	zma-MIR397a-p5_1ss21GC	0.00175603	10.6869	3.20173	77.4545	11.7086	2.8575	9.4465	14.3233	8.29098	65.1557	78.7414	88.4665	UUGAGCGCAGCGUUGAUGAUC		custom		zma-MIR397a-p5_1ss21GC
119	han-MIR1310-p3_1ss16TC_1	0.00182178	12.67	2.13713	122.717	4.3711	3.27584	12.0857	10.8858	15.0385	123.626	126.562	117.963	GACGGUGCGGCUGCUCUGU		custom		han-MIR1310-p3_1ss16TC_1
305	PC-3p-1577302_1	0.00194268	75.6426	6.37197	190.532	24.9883	1.33276	76.3311	81.6423	68.9543	217.935	184.656	169.005	UUUGGUCGUGGGUUCGUGC		custom		PC-3p-1577302_1
150	bdi-miR5054_L+1_1	0.00204232	213.464	0.866012	101.67	5.93275	-1.0701	214.213	212.516	213.663	100.887	107.955	96.1672	CUCCCCACGGUCGGCGCCA		custom		bdi-miR5054_L+1_1
888	PC-5p-738699_2	0.0023728	37.5252	4.17491	104.436	15.7625	1.47669	41.6823	37.5606	33.3327	122.637	95.2959	95.3759	AAGAGGCGGUGCGGAGGCAG		custom		PC-5p-738699_2
71	ata-miR172_L-2_1ss9TC	0.00246869	31.8062	3.89418	7.6489	0.233817	-2.05598	29.5922	36.3026	29.5237	7.50274	7.52539	7.91857	AGAAUCCUGAUGAUGCUGCAU		custom		ata-miR172_L-2_1ss9TC
560	PC-3p-643102_2	0.0025504	61.9834	5.44456	157.358	23.7163	1.3441	66.1319	64.0002	55.8182	184.728	142.886	144.46	UAGAUAAAGGGAGAGAGGA		custom		PC-3p-643102_2
611	PC-3p-93718_23	0.00256932	44.0134	2.76609	72.746	5.03394	0.724925	43.8327	46.8654	41.3421	71.2346	68.641	78.3625	AAAAGACUGAGCCGAAUUGAAAU		custom		PC-3p-93718_23
1019	zma-miR399a-3p	0.00265797	120.663	6.95048	65.1138	6.60372	-0.889952	113.393	121.355	127.242	59.3646	63.6502	72.3265	UGCCAAAGGAGAAUUGCCCUG		custom		zma-miR399a-3p
894	PC-5p-797628_1	0.00270803	114.889	11.2626	262.045	32.1624	1.18958	125.616	115.891	103.158	299.177	242.935	244.023	CGGAGGGGAUUGGAGGGGCUG		custom		PC-5p-797628_1
293	PC-3p-1460993_1	0.00273009	65.5423	12.1134	203.877	24.5803	1.6372	56.3975	79.2806	60.9489	229.568	180.583	201.48	AUUUGGCACAAACGAACAAGGCCU		custom		PC-3p-1460993_1
779	PC-5p-378434_3	0.002775	37.743	4.82274	88.0177	8.17582	1.22158	40.854	32.1875	40.1875	97.411	82.5037	84.1383	UGUGGCGGCAUGGGGAUGUCAAA		custom		PC-5p-378434_3
596	PC-3p-832749_1	0.00278565	72.9441	2.51661	184.338	14.5389	1.33749	73.2727	75.2803	70.2793	200.969	174.038	178.007	AAUCCGGCACAAACGAACUAGGCC		custom		PC-3p-832749_1
272	PC-3p-1280411_1	0.00284643	65.8284	9.19086	180.41	23.5803	1.4545	56.8314	75.2015	65.4523	202.723	182.767	155.74	AUCCGACACAAACGAACGAGUCCU		custom		PC-3p-1280411_1
561	PC-3p-644827_2	0.00340748	70.8067	7.49604	208.08	4.65766	1.55518	71.7033	77.8142	62.9027	202.964	209.202	212.075	AAUCCGGCACAAACGAACAAUGCC		custom		PC-3p-644827_2
992	tae-miR319_L+1R-1	0.00353636	168.837	11.4268	85.2784	10.8796	-0.985381	159.354	181.524	165.634	81.8034	76.5607	97.471	CUUGGACUGAAGGGAGCUCCC		custom		tae-miR319_L+1R-1
962	zma-miR167h-3p_L+1R+1	0.00364043	271.654	12.9057	180.421	12.489	-0.590404	256.803	280.147	278.012	166.267	189.89	185.105	AGAUCAUGUUGCAGCUUCACU		custom		zma-miR167h-3p_L+1R+1
1015	sbi-MIR397-p5	0.00420903	3.05188	1.10972	127.006	10.828	5.37905	3.46461	3.89609	1.79493	123.216	118.582	139.219	UUGAGUGCAGCGUUGAUGAGC		custom		sbi-MIR397-p5
1014	zma-MIR397b-p5	0.00421772	12.0742	1.24008	140.397	34.1735	3.53951	11.0542	11.7139	13.4545	103.992	145.416	171.784	UUGAGCGCAGCGUUGAUGAGC		custom		zma-MIR397b-p5
336	PC-3p-180560_8	0.00460116	74.5966	12.5294	215.108	35.444	1.52788	72.9359	87.8735	62.9803	223.624	245.518	176.182	AAUCCGGCACAAACGAACAAAGCC		custom		PC-3p-180560_8
40	osa-miR164c_R+1_1ss14TC	0.00463736	281.455	6.57842	154.637	10.3859	-0.864019	289.051	277.55	277.766	144.466	154.22	165.226	UGGAGAAGCAGGGCACGUGCAC		custom		osa-miR164c_R+1_1ss14TC
7	hci-miR156b_L-1	0.00492471	63.2576	7.88614	131.738	14.8512	1.05836	68.0385	67.5789	54.1553	148.853	124.112	122.249	GACAGAAGAGAGGGAGCAC		custom		hci-miR156b_L-1
152	bdi-miR5054_L-1	0.00494072	372.002	13.0499	160.248	15.3481	-1.21501	372.618	384.733	358.655	143.915	174.372	162.455	CCCCACGGUCGGCGCCA		custom		bdi-miR5054_L-1
202	gma-MIR5368-p5_2ss16TG18GC	0.00505894	192.493	4.26017	363.115	27.5865	0.915617	188.359	196.869	192.252	393.566	355.987	339.791	AGGGACAGUCUCAGGGAC		custom		gma-MIR5368-p5_2ss16TG18GC
737	PC-5p-250858_5	0.00507166	472.13	1.20182	310.718	16.3202	-0.603578	471.233	471.663	473.496	299.007	303.788	329.36	AUAACAAUGUGCUGAGGGAG		custom		PC-5p-250858_5
981	zma-miR169p-5p_L-1	0.00514635	28.1562	3.78728	12.59	1.74523	-1.16117	26.9707	32.3944	25.1035	12.0983	11.1434	14.5284	AGCCAAGGAUGACUUGCCGG		custom		zma-miR169p-5p_L-1
1001	tae-MIR395b-p5	0.00522128	31.5905	5.23255	1.18516	0.478666	-4.73634	27.3759	37.4471	29.9485	1.01318	1.72606	0.816246	CUGAAGUGUUUGGGGGAACUC		custom		tae-MIR395b-p5
506	PC-3p-485296_3	0.00532506	47.1702	5.18587	122.935	5.62571	1.38195	51.1694	49.0305	41.3108	129.256	118.477	121.072	AAGAGGACGGCAGAGGCC		custom		PC-3p-485296_3
1036	zma-miR444a_R+1_1ss12TC	0.00558743	332.193	10.606	279.727	7.4333	-0.248002	329.314	343.941	323.324	282	271.423	285.758	UGCAGUUGUUGCCUCAAGCUUC		custom		zma-miR444a_R+1_1ss12TC
826	PC-5p-526867_2	0.00603516	91.5079	8.67081	177.985	24.3671	0.959791	95.7864	97.2078	81.5294	206.121	163.684	164.151	AUUUAGGGCUAGUUUGGGAACACU		custom		PC-5p-526867_2
124	osa-miR1432-5p_L-1R+2	0.00676716	6.64968	1.9503	26.7843	5.95214	2.01003	4.91439	8.76041	6.27424	21.6126	33.2904	25.4499	UCAGGAGAGAUGACACCGACGU		custom		osa-miR1432-5p_L-1R+2
937	sbi-miR164a_R+3	0.00683022	101.371	11.7764	42.9594	7.65441	-1.2386	87.8655	106.754	109.494	34.1614	46.6263	48.0906	UGGAGAAGCAGGGCACGUGCAUUU		custom		sbi-miR164a_R+3
35	far-miR164a_R-2_1ss19GT	0.00688636	347.814	5.58227	174.647	17.009	-0.993875	353.151	342.015	348.276	156.606	190.39	176.945	UGGAGAAGCAGGGCACUUU		custom		far-miR164a_R-2_1ss19GT
1029	zma-miR408a_R+3	0.00694489	51.8242	3.30484	257.048	53.336	2.31034	48.015	53.9272	53.5303	196.919	275.574	298.651	CUGCACUGCCUCUUCCCUGGCUCC		custom		zma-miR408a_R+3
476	PC-3p-394152_3	0.00748503	85.8377	12.2916	215.606	3.91654	1.32871	99.9285	77.3185	80.2662	211.419	219.179	216.219	AAUCUGGCACAAACGAACAAGACC		custom		PC-3p-394152_3
1045	zma-miR529-5p	0.00760066	125.644	7.37451	191.003	5.03456	0.604248	119.442	133.798	123.692	196.812	187.913	188.283	AGAAGAGAGAGAGUACAGCCU		custom		zma-miR529-5p
386	PC-3p-2261965_1	0.00760626	43.6846	6.69042	17.6463	3.52709	-1.30776	37.0657	50.4443	43.5437	21.7184	15.6691	15.5512	AAAAGAAACGGAGGGAGUAAUUGU		custom		PC-3p-2261965_1
296	PC-3p-147973_11	0.00850276	39.5207	3.0122	28.3157	1.52358	-0.481006	36.5233	42.5475	39.4914	30.0302	27.8	27.1169	GUAGGAGAGAGAAUAGACUAUAUUA		custom		PC-3p-147973_11
589	PC-3p-744328_1	0.00938389	36.6212	1.56754	78.7873	9.85907	1.10528	38.4284	35.8052	35.6299	90.0795	74.3924	71.89	GUAAAAUGAAACGGAGGGAGUACU		custom		PC-3p-744328_1
942	zma-miR164f-5p_R-1	0.00939769	306.978	4.47678	151.601	18.2161	-1.01786	301.96	308.414	310.561	134.898	148.88	171.024	UGGAGAAGCAGGGCACGUGC		custom		zma-miR164f-5p_R-1
538	PC-3p-579697_2	0.00953465	8.93462	2.53677	35.6409	10.2321	1.99605	6.82819	11.7506	8.22504	46.1025	35.1651	25.6549	AUUUUAGAACGGAGGGAAU		custom		PC-3p-579697_2
66	osa-MIR171a-p3	0.00988604	36.5444	3.99305	73.9211	13.2388	1.01634	40.7062	32.7447	36.1822	70.3553	88.5776	62.8303	UUGAGCCGCGCCAAUAUCUCU		custom		osa-MIR171a-p3
Following transcripts are statistically insignificant (p-value > .01)
28	htu-miR160a_R+1	0.0100913	48.7956	4.49585	85.8799	3.68589	0.815569	46.4976	45.9132	53.976	83.3519	90.1091	84.1786	UGCCUGGCUCCCUGUAUGCCU		custom		htu-miR160a_R+1
142	gma-MIR4995-p3_1ss6CT	0.0102163	483.775	25.08	690.389	62.2769	0.513073	478.389	511.11	461.825	711.591	739.296	620.279	AGUGGUUUGGUUAAGGGAA		custom		gma-MIR4995-p3_1ss6CT
231	gma-miR6300_R-1	0.0102684	730.925	45.7167	1963.05	301.275	1.4253	772.337	738.568	681.868	2146.7	2127.1	1615.35	GUCGUUGUAGUAUAGUG		custom		gma-miR6300_R-1
771	PC-5p-330741_3	0.0103941	47.6506	3.34001	11.3868	3.00187	-2.06514	45.1358	46.3758	51.4403	14.8504	9.77111	9.53874	GGCAACUCUGAACUAAGCUGGUAGU		custom		PC-5p-330741_3
520	PC-3p-537229_2	0.010403	233.358	9.53435	609.242	101.418	1.38447	243.608	224.754	231.711	718.722	518.5	590.503	AAUAGAGAGGGAGGGCAAA		custom		PC-3p-537229_2
286	PC-3p-142760_12	0.0104038	42.1087	4.20513	70.1893	8.55302	0.737131	39.5008	46.9598	39.8656	66.1166	64.4336	80.0175	UGUAGAACACUCGAAGUCCGUU		custom		PC-3p-142760_12
160	osa-MIR5075-p3_1ss10AC	0.010413	42.5378	6.92548	112.749	7.8465	1.40629	49.9887	41.3274	36.2973	109.336	121.724	107.186	CGCACGGCGCGGCAGGGCGG		custom		osa-MIR5075-p3_1ss10AC
1018	zma-miR398b-5p_L-1R+1	0.0105626	21.1546	2.6176	45.771	2.45107	1.11346	22.7504	22.5797	18.1337	43.8673	48.5366	44.909	GGGCGGACUGGGAACACAUGG		custom		zma-miR398b-5p_L-1R+1
47	osa-miR166a-3p_1ss1TG	0.0107882	729.846	26.1352	470.315	33.7231	-0.633963	724.151	707.027	758.359	437.916	467.808	505.222	GCGGACCAGGCUUCAUUCCCC		custom		osa-miR166a-3p_1ss1TG
1028	zma-miR408a	0.0108989	50.1298	3.81508	247.058	62.9466	2.30111	46.1398	50.5076	53.7419	176.203	268.453	296.519	CUGCACUGCCUCUUCCCUGGC		custom		zma-miR408a
314	PC-3p-164750_9	0.0112932	545.193	35.4945	717.16	39.9106	0.395528	583.902	537.503	514.174	759.908	710.695	680.877	AGUUUAGUGGUAAAAGUGU		custom		PC-3p-164750_9
266	PC-3p-1220999_1	0.0116738	867.514	56.2191	1985.25	272.408	1.19436	890.646	908.477	803.42	2230.28	2033.53	1691.92	AAGGAUAACUGCUGAAA		custom		PC-3p-1220999_1
455	PC-3p-326556_3	0.011783	41.8985	3.47532	107.56	17.0254	1.36017	40.5612	39.2904	45.8438	125.359	105.888	91.4314	CGGAGGGGUUGAAGGUGCU		custom		PC-3p-326556_3
976	tcc-miR169i_1ss15TC	0.0119255	54.7592	2.32888	33.4996	2.81726	-0.708959	54.7544	57.0905	52.4327	33.3047	36.4092	30.7849	UAGCCAAGGAUGAGCUGCCUG		custom		tcc-miR169i_1ss15TC
185	gma-MIR5368-p3_1ss6AT	0.0120876	2275.1	44.1033	2876.06	116.299	0.338165	2248.21	2326	2251.09	2752.85	2891.41	2983.93	AUCAGUGAGAUACCACUCUGGA		custom		gma-MIR5368-p3_1ss6AT
795	PC-5p-437880_2	0.0122029	154.723	13.13	97.9873	1.00281	-0.659017	139.576	161.73	162.863	99.1447	97.4392	97.3781	GUCGGCCCCGAACCCGUC		custom		PC-5p-437880_2
459	PC-3p-338551_3	0.0123502	5344.72	81.2847	7769.71	560.258	0.539748	5255.05	5365.52	5413.58	7479.9	7413.72	8415.51	UUGGAACGGAGGGACGGAG		custom		PC-3p-338551_3
1042	zma-miR528a-3p_L+1R-1	0.0129287	13.13	4.09713	60.8985	6.24048	2.21354	11.1033	17.8455	10.4413	59.8524	55.2471	67.5959	UCCUGUGCCUGCCUCUUCCAU		custom		zma-miR528a-3p_L+1R-1
159	osa-miR5072_L-2_1ss3AG	0.0140718	4774.08	326.46	6386.33	450.611	0.419766	4661.41	4518.87	5141.95	5951.11	6356.97	6850.9	GUUCCCCAGCGGAGUCGCCA		custom		osa-miR5072_L-2_1ss3AG
72	osa-miR172a_R+1	0.0142	58.7397	7.03937	32.5397	1.2315	-0.852135	54.889	54.4657	66.8644	33.0476	31.1355	33.436	AGAAUCUUGAUGAUGCUGCAUC		custom		osa-miR172a_R+1
368	PC-3p-2089850_1	0.0142154	31.4029	4.00094	7.31816	1.85554	-2.10135	26.7851	33.5928	33.8309	8.16873	8.59593	5.18982	GACUUAUUUUCGGCGGCGUCU		custom		PC-3p-2089850_1
624	PC-5p-1105726_1	0.0147646	1928.05	49.3531	2743.75	196.287	0.509007	1871.07	1955.53	1957.55	2621.63	2639.46	2970.17	UCCGAGUAGCGGCACCA		custom		PC-5p-1105726_1
299	PC-3p-153514_12	0.0151385	43.7932	5.05604	76.5608	11.6849	0.805898	40.0798	49.5514	41.7484	88.0938	64.7296	76.8589	AUUUGACACAAACGAACAAGGCCU		custom		PC-3p-153514_12
939	zma-miR164b-3p_L+2	0.0152648	29.139	8.26255	10.1161	2.40863	-1.5263	21.5622	37.9487	27.906	8.91705	8.54224	12.8889	UCAUGUGCCCAUCUUCUCCACC		custom		zma-miR164b-3p_L+2
60	osa-miR169b_R+1	0.0155478	21.99	1.91653	32.3515	3.24567	0.556981	22.7883	19.8034	23.3784	35.7689	31.9752	29.3103	CAGCCAAGGAUGACUUGCCGGU		custom		osa-miR169b_R+1
924	zma-miR156h-3p	0.0159165	108.118	10.1371	167.075	20.7221	0.627894	99.3627	119.224	105.767	190.866	157.396	152.964	GCUCACUGCUCUUUCUGUCAUC		custom		zma-miR156h-3p
938	zma-miR164a-5p	0.016356	300.125	7.70203	132.865	24.5677	-1.1756	292.665	308.048	299.661	110.333	129.205	159.058	UGGAGAAGCAGGGCACGUGCA		custom		zma-miR164a-5p
1069	peu-MIR2916-p5_1ss5AG	0.0167181	20868.2	348.579	16268.5	887.791	-0.359225	20749.5	20594.5	21260.6	15489.9	16080.3	17235.3	UACCGUCCUAGUCUCAACCAUA		custom		peu-MIR2916-p5_1ss5AG
42	gma-MIR164g-p3_1ss2GT	0.0167759	1820.53	53.8578	2100.21	87.7531	0.206174	1758.6	1846.54	1856.45	2037.62	2062.49	2200.51	UUCAAGUCUCUUGGCUCU		custom		gma-MIR164g-p3_1ss2GT
689	PC-5p-204597_7	0.0170599	27.5338	7.78375	94.4016	2.41374	1.77761	20.0166	35.5592	27.0258	91.7044	95.1422	96.3583	GGUCCGGGUAAUCUUUGA		custom		PC-5p-204597_7
278	PC-3p-1343022_2	0.0173766	3229.5	120.477	2105.42	197.885	-0.617206	3211.24	3358.07	3119.2	2327.58	2040.6	1948.07	UCUGAGGUUGGGCUCGGGG		custom		PC-3p-1343022_2
836	PC-5p-556133_2	0.0180371	38.6103	6.40812	22.9151	2.13982	-0.752685	37.9178	32.5765	45.3365	25.3035	21.1726	22.2693	CGGCCCUGGCGGAGCGCUG		custom		PC-5p-556133_2
45	ath-miR166a_2ss20CT21CT	0.0196837	867.439	18.5419	658.503	42.1794	-0.397573	861.672	852.467	888.18	612.018	669.156	694.334	UCGGACCAGGCUUCAUUCCUU		custom		ath-miR166a_2ss20CT21CT
77	osa-miR390-5p_R+1	0.019955	252.203	12.9956	200.311	4.61112	-0.33234	237.565	256.664	262.381	200.576	204.784	195.574	AAGCUCAGGAGGGAUAGCGCCC		custom		osa-miR390-5p_R+1
947	zma-miR166a-5p_L-1R+1	0.0203088	64.6738	11.8531	110.868	10.7471	0.777585	53.0831	76.7728	64.1654	117.592	98.4728	116.538	GAAUGUUGUCUGGCUCGGGGC		custom		zma-miR166a-5p_L-1R+1
965	sof-miR168b_1ss8GT	0.0204182	505.369	29.4712	638.345	3.68674	0.336999	532.736	509.202	474.169	641.704	634.4	638.93	UCGCUUGUGCAGAUCGGGAC		custom		sof-miR168b_1ss8GT
952	zma-miR166j-3p	0.0206871	869.8	62.2064	636.491	61.2506	-0.450543	799.198	893.649	916.554	574.393	638.224	696.857	UCGGACCAGGCUUCAAUCCCU		custom		zma-miR166j-3p
54	osa-miR166m_R-2_1ss17TC	0.0210355	780.064	8.2306	674.391	23.8534	-0.210007	776.269	789.507	774.415	646.918	689.836	686.418	UCGGACCAGGCUUCAUCCC		custom		osa-miR166m_R-2_1ss17TC
101	aly-miR847-5p_L-3R-1_1ss16AG	0.0214881	56.7054	7.50273	31.4787	6.42291	-0.849111	53.0182	65.3383	51.7597	28.5068	27.0799	38.8493	UGAUGAAGAGGAGUGGA		custom		aly-miR847-5p_L-3R-1_1ss16AG
392	PC-3p-2348940_1	0.0215747	33.7897	8.46793	15.648	2.15769	-1.1106	25.1698	34.1022	42.097	13.1565	16.8929	16.8947	AAUAAAAAGAAACGGAGGAAGUAUC		custom		PC-3p-2348940_1
990	zma-miR172a_R+1	0.0218955	67.7568	6.53652	29.9064	6.03955	-1.17991	62.9969	65.0639	75.2096	27.3957	25.5272	36.7964	AGAAUCUUGAUGAUGCUGCAU		custom		zma-miR172a_R+1
391	PC-3p-233299_5	0.0224745	49.073	1.70074	67.3631	5.14382	0.457028	48.039	51.0359	48.1442	66.573	72.8562	62.66	GAUCCAAUACCGUGGCUGA		custom		PC-3p-233299_5
217	hbr-MIR6173-p3_1ss4CT	0.0225631	8917.16	119.955	8342.4	192.322	-0.0961222	8927.69	8792.29	9031.5	8300.76	8174.31	8552.13	CAGUGCUGUAGCUAACGCGUU		custom		hbr-MIR6173-p3_1ss4CT
535	PC-3p-576372_2	0.0231893	72.4664	18.7686	179.381	6.35206	1.30765	93.9469	59.236	64.2164	185.809	173.108	179.228	AUUCGGCACAAACGAACAAUGCCU		custom		PC-3p-576372_2
998	zma-miR394a-5p	0.023426	124.141	9.38398	91.6377	2.39124	-0.437966	113.516	127.612	131.295	88.9721	92.347	93.5941	UUGGCAUUCUGUCCACCUCC		custom		zma-miR394a-5p
193	gma-MIR5368-p5_1ss1TC	0.0235098	1392.68	47.3189	1999.9	182.245	0.522066	1366.86	1447.29	1363.89	1821.18	1993.04	2185.48	CCCUGGGAUUGGCUUUGGGCU		custom		gma-MIR5368-p5_1ss1TC
11	bdi-miR156b-5p_R+1	0.0237505	847.733	12.275	892.671	13.4966	0.0745184	833.839	852.253	857.107	877.492	903.32	897.202	UGACAGAAGAGAGUGAGCACC		custom		bdi-miR156b-5p_R+1
945	ssp-miR166_R+1	0.0237556	746.883	39.5125	589.423	48.936	-0.34158	709.697	742.581	788.37	559.114	563.276	645.878	UCGGACCAGGCUUCAUUCCCCU		custom		ssp-miR166_R+1
805	PC-5p-470412_2	0.0238361	968.838	52.2691	1257.58	115.907	0.376325	1023.85	919.832	962.832	1386.29	1161.44	1225.01	UUGUGUAGGAUAGGUGGG		custom		PC-5p-470412_2
188	gma-MIR5368-p3_2ss8AT20CA	0.023968	3950.31	48.6214	5014.91	317.272	0.344258	3901.57	3950.57	3998.81	4684.28	5043.58	5316.88	CCAUCAGUGAGAUACCACUA		custom		gma-MIR5368-p3_2ss8AT20CA
1	han-miR156a_L+1	0.0240623	649.832	36.7652	801.872	5.08516	0.303305	665.404	607.843	676.248	807.392	797.379	800.844	AUGACAGAAGAGAGUGAGCAC		custom		han-miR156a_L+1
181	gma-MIR5368-p3_1ss17CT	0.0241199	498.541	9.90251	1078.64	209.147	1.11343	495.63	509.572	490.419	1171.08	839.199	1225.63	AUUGGCUUUGGGCUUUU		custom		gma-MIR5368-p3_1ss17CT
961	zma-miR167g-3p_L+1	0.024179	0.157027	0.230426	59.6638	3.72161	8.5697	0.00941129	0.422547	0.0391239	55.7221	60.1523	63.117	AGGUCAUGCUGUAGUUUCAUC		custom		zma-miR167g-3p_L+1
57	mdm-miR167h_R-1_1ss19CT	0.0245575	68.4843	4.66652	89.0706	7.33143	0.379177	68.591	63.7653	73.0965	81.0747	90.6603	95.4767	UGAAGCUGCCAGCAUGAUUUU		custom		mdm-miR167h_R-1_1ss19CT
614	PC-3p-997625_1	0.0247582	58.0972	21.0193	199.287	6.28758	1.77831	52.3599	81.3894	40.5422	192.639	205.139	200.082	AAUCGGACACAAACGAACAAGCCC		custom		PC-3p-997625_1
1057	smo-MIR1103-p3_1ss12CT	0.0248802	2578	197.18	1920.45	44.1625	-0.424809	2718.59	2662.8	2352.61	1881.83	1910.92	1968.6	GGGUGACCUCCUGGGAAGUC		custom		smo-MIR1103-p3_1ss12CT
1051	ppt-miR894_R-3	0.0253674	693.53	53.5398	988.108	123.883	0.51071	750.344	686.234	644.013	1119.57	971.21	873.542	CGUUUCACGUCGGGUUC		custom		ppt-miR894_R-3
212	hbr-miR6173_L+1R-3	0.0256565	2167.47	26.024	2685.93	158.591	0.309407	2150.27	2154.73	2197.41	2843.4	2688.14	2526.24	UAGCCGUAAACGAUGGAU		custom		hbr-miR6173_L+1R-3
438	PC-3p-276747_4	0.0263959	14.1649	3.79835	34.8553	2.53959	1.29906	11.5053	12.4743	18.515	32.9672	37.7425	33.8561	AUCCGACGCAAACGAACAAGACCU		custom		PC-3p-276747_4
964	zma-miR168a-5p	0.0265714	3251.94	111.349	2283.15	222.406	-0.510276	3125.08	3297.23	3333.51	2079.29	2249.82	2520.34	UCGCUUGGUGCAGAUCGGGAC		custom		zma-miR168a-5p
65	bna-miR171a_R+2	0.0266548	67.9288	5.37046	91.2887	8.66242	0.426414	66.5181	73.8638	63.4044	81.293	95.968	96.6051	UUGAGCCGUGCCAAUAUCACGAU		custom		bna-miR171a_R+2
1059	pde-MIR1310-p5	0.0279832	816.979	26.0655	1093.78	88.5184	0.420947	802.734	801.14	847.062	1067.72	1021.21	1192.4	AUUAGAGGCAUCGGGGGC		custom		pde-MIR1310-p5
170	osa-MIR5083-p5_1ss18GC	0.028207	1491.04	94.7136	780.724	145.861	-0.933437	1407.88	1471.11	1594.13	648.674	756.207	937.29	UGGAUCCUUCUGAGCCUC		custom		osa-MIR5083-p5_1ss18GC
657	PC-5p-1572137_1	0.0285539	55.4282	8.84194	107.347	24.7068	0.953589	52.9986	65.231	48.0551	81.9804	131.336	108.724	AAUCCGACGCAAACGAACAACGCC		custom		PC-5p-1572137_1
586	PC-3p-73272_34	0.0287516	162.256	23.5918	268.35	6.15999	0.725843	170.655	180.5	135.614	274.904	267.467	262.68	AUUCGGCACAAACGAACAAGGCCU		custom		PC-3p-73272_34
1021	zma-miR399b-3p	0.0287958	72.1926	7.62987	49.9342	0.373185	-0.531824	63.3839	76.4552	76.7387	49.6831	50.363	49.7564	UGCCAAAGGAGAGCUGUCCUG		custom		zma-miR399b-3p
375	PC-3p-212503_6	0.0288868	673.457	48.228	485.517	62.1165	-0.472062	668.751	723.865	627.754	553.175	472.311	431.066	AUGAGAGGUGUAGAAUA		custom		PC-3p-212503_6
236	lja-MIR7530-p5_1ss11CA	0.0290471	826.42	21.6878	1290.1	169.047	0.642538	836.853	840.92	801.487	1469.54	1266.92	1133.84	AAGAGGAGGAAGGCAGAAG		custom		lja-MIR7530-p5_1ss11CA
855	PC-5p-619912_2	0.0290505	101.395	10.2914	30.0966	9.60771	-1.75231	106.337	89.5644	108.283	36.0273	35.2508	19.0116	GUAUCUCCGAGGCCAGAAU		custom		PC-5p-619912_2
926	zma-miR156k-3p_L+1	0.0290668	282.784	3.93206	370.199	29.7872	0.388597	279.747	287.226	281.38	344.863	362.72	403.012	UGCUCGCUUCUCUUUCUGUCAGC		custom		zma-miR156k-3p_L+1
953	zma-miR166l-3p	0.0295633	969.339	45.1892	800.604	56.7861	-0.275913	937.587	949.354	1021.07	741.414	805.764	854.634	UCGGACCAGGCUUCAUUCCUC		custom		zma-miR166l-3p
904	PC-5p-87546_29	0.0303496	13723.6	168.706	16878.4	1051.33	0.298513	13702	13566.8	13902.1	15838.6	16855.6	17940.9	UUUCAGGGUAAGAAGGGGUA		custom		PC-5p-87546_29
279	PC-3p-1345925_1	0.0303665	7.33729	2.95993	30.836	4.14798	2.07129	4.27202	10.1792	7.56064	35.42	27.3416	29.7463	GACAACUAAAAUAAAACGGAGGGC		custom		PC-3p-1345925_1
63	osa-miR169r-5p_R-2_1ss9GC	0.030748	35.3834	2.06078	27.8213	2.49508	-0.346883	36.3185	33.0209	36.8109	28.2914	25.1246	30.0479	UAGCCAAGCAUGAUUUGCC		custom		osa-miR169r-5p_R-2_1ss9GC
69	mtr-miR171c_R+1_1ss19AT	0.0309308	84.7575	8.36694	120.129	14.9694	0.503166	77.6285	82.675	93.969	108.057	136.878	115.45	UGAUUGAGCCGUGCCAAUUUUU		custom		mtr-miR171c_R+1_1ss19AT
934	zma-miR160a-5p	0.0329745	106.233	4.44581	158.022	19.4457	0.572887	101.271	109.852	107.577	148.791	144.911	180.364	UGCCUGGCUCCCUGUAUGCCA		custom		zma-miR160a-5p
984	stu-miR171b-3p	0.0338736	37.4804	3.01056	21.1222	3.55776	-0.827374	38.7974	39.6081	34.0358	17.4781	21.3018	24.5868	UUGAGCCGCGUCAAUAUCUCU		custom		stu-miR171b-3p
12	bdi-miR156b-5p_R+2	0.0344746	826.954	14.0301	885.143	23.9951	0.0981025	820.323	817.469	843.071	879.031	864.795	911.603	UGACAGAAGAGAGUGAGCACCA		custom		bdi-miR156b-5p_R+2
1062	zma-miR1432-5p_L-1	0.034541	8.31177	3.24027	27.0759	4.89884	1.70378	6.43097	12.0533	6.45105	25.421	23.2189	32.5879	UCAGGAGAGAUGACACCGAC		custom		zma-miR1432-5p_L-1
921	zma-miR156d-3p	0.0360618	304.472	8.97035	390.896	31.3259	0.360477	294.605	306.675	312.136	374.681	371.002	427.006	GCUCACUUCUCUUUCUGUCAGC		custom		zma-miR156d-3p
257	PC-3p-1176797_1	0.0360625	37.0883	4.82017	51.1568	3.91182	0.46396	31.5331	40.1633	39.5686	55.2749	50.7049	47.4905	UGUUUCUCCUCGGUCGG		custom		PC-3p-1176797_1
120	han-MIR1310-p3_1ss6GT	0.0361821	36.1898	18.1355	133.975	9.41218	1.8883	26.9937	57.0812	24.4946	139.427	139.39	123.106	AGGUAUGACGGUGCGGCUG		custom		han-MIR1310-p3_1ss6GT
712	PC-5p-2242944_1	0.0378758	62.141	7.90796	91.0815	12.2003	0.551612	63.9374	68.9963	53.4894	104.267	88.7857	80.1923	CGGAGGAGAUGGGAGUGGCUU		custom		PC-5p-2242944_1
1077	ptc-miR6478_R+3_1ss21GA	0.0385999	605.998	30.3463	842.989	84.1314	0.476201	622.756	570.968	624.27	746.313	899.592	883.063	CCGACCUUAGCUCAGUUGGUAGAG		custom		ptc-miR6478_R+3_1ss21GA
30	htu-miR160a_R+1_1ss20CT	0.0395518	76.3459	8.86943	106.745	0.966851	0.48355	82.6038	66.1959	80.2382	106.747	107.711	105.778	UGCCUGGCUCCCUGUAUGCUU		custom		htu-miR160a_R+1_1ss20CT
177	gma-miR5368_L+5R-1	0.0395716	3512.59	104.455	4347.76	301.777	0.307738	3398.16	3602.82	3536.79	4312.27	4065.3	4665.72	CCAAGGGACAGUCUCAGGUAGAC		custom		gma-miR5368_L+5R-1
190	gma-MIR5368-p5_1ss10AG	0.0400766	2801.38	35.3637	3467.12	260.959	0.307601	2766.56	2800.32	2837.26	3239.46	3410	3751.91	CUUUCCUGCGCAGCUUAGG		custom		gma-MIR5368-p5_1ss10AG
234	gma-MIR6300-p3_1ss8AG	0.0401498	95.8298	6.0945	163.096	28.0287	0.767177	102.412	90.3823	94.6953	189.489	166.122	133.678	UAGUGGUGAGUAUUCCC		custom		gma-MIR6300-p3_1ss8AG
84	osa-miR396d_R+3_1ss20GT	0.0404851	204.061	7.97993	181.91	7.53777	-0.165775	195.07	206.81	210.303	173.618	188.348	183.763	UCCACAGGCUUUCUUGAACUGUUC		custom		osa-miR396d_R+3_1ss20GT
466	PC-3p-37564_85	0.0412372	1.46244	1.69459	51.6591	2.69169	5.14258	3.37853	0.847993	0.160787	49.0527	51.4959	54.4287	UGGCACGACAAAAAACUCGCA		custom		PC-3p-37564_85
62	aly-miR169h-5p_R+2	0.041578	26.5185	5.00803	3.39147	2.58252	-2.96702	32.2813	23.2207	24.0535	2.64601	6.26472	1.26368	UAGCCAAGGAUGACUUGCCUGAU		custom		aly-miR169h-5p_R+2
169	osa-MIR5083-p5	0.0420714	1801.84	66.594	1130	198.415	-0.673147	1756.47	1770.74	1878.29	970.338	1067.53	1352.13	AUGGAUCCUUCUGAGCCU		custom		osa-MIR5083-p5
68	lus-miR171b_R+4	0.0423319	92.6492	5.46143	132.76	15.9469	0.518965	95.1922	86.38	96.3755	122.117	151.094	125.068	UGAUUGAGCCGUGCCAAUAUCUGAA		custom		lus-miR171b_R+4
95	bdi-MIR528-p3_1ss21GT	0.0424786	12.9114	4.43041	31.6455	3.35415	1.29336	9.5916	11.2004	17.9422	28.4569	35.1438	31.3358	UGCCUGCCUCUUCCAUUCCUUC		custom		bdi-MIR528-p3_1ss21GT
176	gma-miR5368_L+2R-1	0.0429815	2224.68	49.9121	3056.74	340.306	0.458398	2168.06	2262.33	2243.63	3149.73	2679.6	3340.88	AAGGACAGUCUCAGGUAGAC		custom		gma-miR5368_L+2R-1
635	PC-5p-1264281_1	0.0445147	56.1633	7.09863	40.4063	0.264822	-0.475047	52.3105	64.3553	51.8241	40.1218	40.6456	40.4516	AGGGGAUCCAUGGGGGAGA		custom		PC-5p-1264281_1
780	PC-5p-381751_3	0.0455581	89.4649	4.46266	57.6628	8.95256	-0.63368	93.4102	90.3631	84.6215	63.0387	62.6217	47.3281	AUCCUCGAUGCCAGAAU		custom		PC-5p-381751_3
241	bdi-miR7767-5p_R-4_1ss13AT	0.0464761	3306.42	66.558	2602.85	231.837	-0.34518	3372.69	3307	3239.58	2767.85	2702.91	2337.79	CCCCAAGCUGAGUGCUC		custom		bdi-miR7767-5p_R-4_1ss13AT
61	aly-miR169h-3p_R+1	0.0469887	37.2427	2.89727	5.77016	4.48618	-2.69027	33.95	39.4018	38.3762	4.33682	10.7979	2.17581	GGCAGUCUCCUUGGCUAUUG		custom		aly-miR169h-3p_R+1
1023	zma-miR399e-3p	0.0486988	129.157	3.30723	77.4764	15.6515	-0.737299	130.657	131.449	125.366	61.462	78.2296	92.7377	UGCCAAAGGAGAGUUGCCCUG		custom		zma-miR399e-3p
204	gma-MIR5368-p5_5	0.0490457	33.2364	2.98954	9.49167	5.4024	-1.80803	36.6761	31.7681	31.2648	5.75588	15.6861	7.03303	AUCAGAGAGAUACCACUC		custom		gma-MIR5368-p5_5
230	gma-miR6300_R+5	0.0498685	9649.94	273.96	10363.4	31.6739	0.102901	9838.25	9335.66	9775.93	10357	10335.4	10397.7	GUCGUUGUAGUAUAGUGGUAAGU		custom		gma-miR6300_R+5
574	PC-3p-6896_646	0.0501075	27294.8	564.913	22092.3	1888.38	-0.305082	26645	27668.9	27570.5	21028.1	20976.2	24272.6	UGUAACCCAUGCCAUACUCCC		custom		PC-3p-6896_646
507	PC-3p-488344_2	0.0501322	28.5026	7.68631	13.9513	4.10485	-1.0307	36.5549	21.2439	27.7089	12.4178	18.6021	10.8339	UAAAAAGAAACGGAGGAAGUAUC		custom		PC-3p-488344_2
910	PC-5p-90255_25	0.0530312	40.5687	6.65986	25.9137	1.54267	-0.646652	32.938	43.5581	45.2101	25.0381	25.008	27.6949	UAGCCAAGCAUGAUUUGCCCGU		custom		PC-5p-90255_25
91	osa-miR444a-3p.2	0.054433	34.3699	3.01548	42.8295	3.90152	0.317459	37.7915	33.2181	32.1	47.2912	41.1384	40.0588	UGCAGUUGCUGCCUCAAGCUU		custom		osa-miR444a-3p.2
880	PC-5p-710366_2	0.0546253	50.8115	7.01481	35.7254	1.9296	-0.508207	58.4592	44.6763	49.2991	36.126	37.4232	33.6269	GUGGAUUGAGGGGGAUUGGAGGGG		custom		PC-5p-710366_2
684	PC-5p-2004670_1	0.0571627	13.3075	5.8882	42.0344	6.20155	1.65933	6.99714	18.6548	14.2707	47.9484	42.5743	35.5806	CUCUAAGGGCUGGGUCGGU		custom		PC-5p-2004670_1
889	PC-5p-74497_33	0.0572842	37.5455	2.97168	20.6149	4.83818	-0.86495	38.7779	34.1559	39.7027	23.8257	22.9689	15.0502	UUGGAGGGGAUUGAAGAGGAUU		custom		PC-5p-74497_33
81	csi-miR396a_R+2	0.0589102	114.968	8.52975	90.1962	11.4925	-0.350096	108.726	124.687	111.491	83.087	103.455	84.0464	UUCCACAGCUUUCUUGAACUGUC		custom		csi-miR396a_R+2
367	PC-3p-208390_6	0.059956	53.0427	2.90118	45.8324	3.06564	-0.210788	56.3376	51.9196	50.871	48.907	45.8144	42.7758	CUACCGGUGACGAUACU		custom		PC-3p-208390_6
579	PC-3p-704298_2	0.0602256	77.5748	2.21276	91.1427	6.00222	0.23254	79.3715	78.2496	75.1032	97.7134	89.7669	85.9478	AAAAAGAAACGGAGGGAGUAUCUC		custom		PC-3p-704298_2
340	PC-3p-1833879_1	0.0604643	542.017	40.2848	423.748	51.4884	-0.355131	567.843	562.609	495.598	463.22	442.515	365.508	GUGCAGAUCUUGGUUUUAG		custom		PC-3p-1833879_1
318	PC-3p-1671314_1	0.0631741	64.2202	7.84028	81.683	7.06983	0.347007	59.2784	73.2603	60.122	89.7049	76.3608	78.9833	UAAAAAGAAACGGAGGGAGUAAGA		custom		PC-3p-1671314_1
141	gma-MIR4995-p3_1ss5TC	0.0643813	88.5854	1.41614	137.148	25.2654	0.630596	89.3533	89.4518	86.9512	148.273	154.943	108.23	AUUGCUUAUGGACCCGA		custom		gma-MIR4995-p3_1ss5TC
678	PC-5p-1899784_1	0.06688	8.85005	5.35751	26.5394	8.92128	1.58438	4.28178	14.7468	7.52155	33.6197	29.4793	16.5191	UCUCCGGUCGAGACGGCCU		custom		PC-5p-1899784_1
183	gma-MIR5368-p3_1ss18GC	0.0682515	3829.41	132.24	5183.96	710.135	0.436936	3680.58	3874.24	3933.4	5156.19	4488.12	5907.58	AGGGACAGUCUCAGGUAC		custom		gma-MIR5368-p3_1ss18GC
933	tae-miR160_R+1_2ss20CT21AT	0.0684456	54.7358	2.03312	37.6317	7.10482	-0.540537	52.9326	56.9393	54.3356	33.4804	33.5793	45.8355	UGCCUGGCUCCCUGUAUGCUUC		custom		tae-miR160_R+1_2ss20CT21AT
623	PC-5p-1095321_1	0.0689299	36.3877	8.20256	63.364	16.3808	0.800214	38.3601	43.4242	27.3787	81.9631	51.0836	57.0453	GGAGGAAGAACAGAGGAC		custom		PC-5p-1095321_1
372	PC-3p-2110290_1	0.0690829	75.2832	7.74404	94.3307	9.32032	0.325399	68.3285	83.6282	73.8929	104.708	91.6129	86.6713	AAAAAGAAACGGAGGGAGUACAUC		custom		PC-3p-2110290_1
735	PC-5p-244034_5	0.0716647	41.6449	0.678895	57.566	9.15211	0.467076	41.24	41.266	42.4287	67.9621	50.7244	54.0114	UUGGUAAAUUUGCGGGU		custom		PC-5p-244034_5
503	PC-3p-478983_2	0.0720103	11.3202	5.76032	25.788	7.75512	1.1878	17.8947	8.90657	7.15936	20.9058	21.7279	34.7302	AAUCCGACGCAAACGAACAAUGCC		custom		PC-3p-478983_2
138	gma-miR4995_L-1R+2_1ss3GT	0.0744936	7028.51	206.802	5668.45	583.278	-0.310263	6797.76	7197.12	7090.64	5834.4	5020.19	6150.78	GUCAGUGGCUUGGUUAAGGGAA		custom		gma-miR4995_L-1R+2_1ss3GT
327	PC-3p-1738409_1	0.0753623	50.3052	4.07138	76.9051	14.2335	0.612371	49.5667	54.6953	46.6537	89.2525	80.1256	61.3373	AAAACGAAACGGAGGGAGUAAGA		custom		PC-3p-1738409_1
51	pab-miR166b_1ss11CA	0.0798382	91.671	13.6699	68.533	7.37358	-0.419666	101.557	97.3846	76.0712	75.3141	69.6014	60.6835	UCGGACCAGGAUUCAUUCCUU		custom		pab-miR166b_1ss11CA
845	PC-5p-587873_2	0.0801609	27.3334	8.05505	14.4525	2.03039	-0.919351	36.0692	20.1999	25.7311	16.7952	13.2033	13.3588	AAAUAAAACGAAACGGAGAGAGUA		custom		PC-5p-587873_2
348	PC-3p-1942480_1	0.0810898	624.162	178.01	311.257	48.5712	-1.00382	754.835	696.234	421.417	356.738	316.937	260.095	AUCUAGCACAAACGAACAAGGCCU		custom		PC-3p-1942480_1
137	gma-miR4995_L+1R+2_1ss9GT	0.0811493	4516.46	92.043	3918.76	278.749	-0.204795	4434.94	4616.28	4498.16	4076.51	3596.91	4082.86	UAGGCAGUUGCUUGGUUAAGGGAA		custom		gma-miR4995_L+1R+2_1ss9GT
610	PC-3p-93275_24	0.0813658	38.4493	8.4228	58.8627	5.85751	0.614397	32.6528	48.111	34.5842	55.9959	54.9908	65.6015	AAAGACUGAGCCGAAUUGAAAU		custom		PC-3p-93275_24
954	ppt-miR166m_R+1_1ss12AT	0.0823701	982.937	28.6691	854.202	60.325	-0.202521	979.481	956.152	1013.18	822.642	816.203	923.76	UCGGACCAGGCUUCAUUCCUUU		custom		ppt-miR166m_R+1_1ss12AT
675	PC-5p-1863477_1	0.0830656	30.2845	4.28064	40.2055	5.27975	0.408813	26.0782	34.6358	30.1397	45.918	35.505	39.1935	AGAGGGGGAUUGGAGGGGUU		custom		PC-5p-1863477_1
194	gma-MIR5368-p5_1ss20TC	0.0840589	3123.89	43.3396	3807.53	395.69	0.28551	3083.78	3118.04	3169.86	3437.39	3760.62	4224.58	CCUGGGAUUGGCUUUGGGCC		custom		gma-MIR5368-p5_1ss20TC
599	PC-3p-856255_1	0.084135	14.1149	3.54332	25.1122	7.65012	0.831166	17.5241	14.3696	10.4512	33.9238	21.2467	20.1662	CGACGCAAACGAACAAGCCCU		custom		PC-3p-856255_1
960	zma-miR167e-5p_R+1	0.0844706	152.271	10.2666	177.859	14.2286	0.22409	140.417	158.155	158.243	164.196	176.788	192.593	UGAAGCUGCCAGCAUGAUCUGG		custom		zma-miR167e-5p_R+1
902	PC-5p-855111_1	0.0864116	34.4455	3.30212	43.7581	5.94839	0.345236	38.23	32.1505	32.956	50.4064	38.9393	41.9287	UCACGGAGGGAUUGGAGGC		custom		PC-5p-855111_1
22	ath-miR159c_1ss20CA	0.0876965	647.534	15.8196	231.794	115.157	-1.48211	633.695	644.128	664.78	277.142	100.867	317.374	UUUGGAUUGAAGGGAGCUCAU		custom		ath-miR159c_1ss20CA
959	zma-miR167e-5p	0.0897334	147	17.6604	179.265	12.3294	0.286281	127.075	153.202	160.722	170.484	173.95	193.36	UGAAGCUGCCAGCAUGAUCUG		custom		zma-miR167e-5p
1070	rgl-miR5139_L+1	0.0916221	1011.75	19.8053	702.575	139.927	-0.526135	1003.69	997.251	1034.32	542.491	763.666	801.569	GAAACCUGGCUCUGAUACCA		custom		rgl-miR5139_L+1
1063	sbi-miR1432_L-1R+3	0.0921527	2.72223	3.45914	27.9608	8.11771	3.36054	1.28489	6.66832	0.213494	18.5947	32.3224	32.9654	UCAGGAGAGAUGACACCGACGUU		custom		sbi-miR1432_L-1R+3
672	PC-5p-1815527_2	0.0922966	34.1404	6.41208	22.672	4.49021	-0.590569	26.7451	37.5263	38.1497	24.576	17.5435	25.8964	GCAUAUGGAUUGGAUGGGAUUGGA		custom		PC-5p-1815527_2
441	PC-3p-284258_7	0.0949813	889.008	31.4741	821.259	37.0214	-0.114359	904.155	910.045	852.824	795.934	804.096	863.747	GGAGGAUAACAGGCCGGC		custom		PC-3p-284258_7
5	mes-miR156a_R+1_1ss20CT	0.0954548	816.434	21.822	857.654	9.04289	0.0710596	806.258	801.558	841.485	855.452	867.594	849.915	UGACAGAAGAGAGUGAGCAUU		custom		mes-miR156a_R+1_1ss20CT
673	PC-5p-182876_8	0.0972337	15.7124	6.47365	30.3733	4.1765	0.950903	10.9899	23.0918	13.0554	34.8907	29.5769	26.6524	UUGAGAGGGAUUGGAGGGGUU		custom		PC-5p-182876_8
198	gma-MIR5368-p5_1ss6TC	0.0983697	6695.25	147.724	6078.47	321.721	-0.139429	6642.99	6580.77	6862	6058.57	5767.16	6409.68	CUGUUCCCUGGGAUUGGCUU		custom		gma-MIR5368-p5_1ss6TC
358	PC-3p-2029462_1	0.0991648	20.3571	4.56501	29.8063	2.42188	0.550087	16.4762	25.3868	19.2082	32.4837	27.7682	29.1669	UAAUGAUGGCGGCGCUG		custom		PC-3p-2029462_1
871	PC-5p-692286_2	0.103009	27.4326	5.23932	37.5469	1.07426	0.4528	32.5676	27.6354	22.0949	36.9278	38.7874	36.9255	GAGAUUGGAGGGGCUAGAAUC		custom		PC-5p-692286_2
182	gma-MIR5368-p3_1ss18GA	0.107792	679.858	29.4947	992.952	207.662	0.54649	668.338	713.374	657.862	1051.63	762.263	1164.96	CCUGGGAUUGGCUUUGGAC		custom		gma-MIR5368-p3_1ss18GA
189	gma-MIR5368-p5_1	0.108148	2102.68	96.5469	2502.33	241.958	0.25104	2017.51	2082.98	2207.56	2273.46	2478	2755.54	CCUGGGAUUGGCUUUGGGCUU		custom		gma-MIR5368-p5_1
55	bdi-miR167a_R+1	0.111236	54.2349	3.19642	46.2648	4.97837	-0.229306	57.1262	54.7761	50.8024	40.7589	47.5869	50.4487	UGAAGCUGCCAGCAUGAUCUAU		custom		bdi-miR167a_R+1
788	PC-5p-407556_3	0.112536	30.9734	6.88447	20.4154	4.27215	-0.60137	37.2099	23.586	32.1244	22.2885	15.5267	23.4311	UGCAGUAAUUCUUCUUUAUU		custom		PC-5p-407556_3
200	gma-MIR5368-p5_1ss9AG	0.116186	2937.22	47.4952	3113.62	105.109	0.0841404	2888.15	2940.54	2982.97	3137.88	2998.5	3204.47	UUUCCUGCGCAGCUUAGG		custom		gma-MIR5368-p5_1ss9AG
641	PC-5p-138152_14	0.116512	47.4515	5.98446	39.221	3.22399	-0.274826	44.7414	54.3116	43.3015	41.4387	35.5227	40.7018	UUUGUACCCGUCACCGGUUUA		custom		PC-5p-138152_14
927	zma-miR156k-5p	0.116546	1111.65	39.2027	1223.67	82.0911	0.13852	1115.77	1148.63	1070.55	1154.95	1201.49	1314.58	UGACAGAAGAGAGCGAGCAC		custom		zma-miR156k-5p
698	PC-5p-2092567_1	0.119107	30.5769	1.91479	22.9269	3.998	-0.415404	31.3233	32.0061	28.4013	25.2264	25.2438	18.3104	AGGAUUGGAGGGGAUUGAAGGGGA		custom		PC-5p-2092567_1
720	PC-5p-232201_5	0.124086	24.6911	4.70622	50.3042	19.3716	1.02669	21.5274	30.0994	22.4466	69.3637	30.6349	50.914	ACAAGAGAAUUGGAGGGGAGG		custom		PC-5p-232201_5
1026	zma-miR399i-5p	0.125299	28.8337	4.75788	22.004	1.21781	-0.389988	29.4028	33.2814	23.8169	23.3981	21.4665	21.1475	GUGCGGCUCUCCUCUGGCAUG		custom		zma-miR399i-5p
143	gma-MIR4995-p3_1ss7CT	0.125526	3083.81	23.1916	3259.77	120.285	0.0800553	3057.55	3101.49	3092.39	3223.75	3393.95	3161.61	CAGUGGUUUGGUUAAGGGAA		custom		gma-MIR4995-p3_1ss7CT
136	gma-miR4995_L+1R+2	0.131145	4016.04	118.558	3528.2	301.083	-0.186841	3879.14	4085.57	4083.4	3610.62	3194.49	3779.49	UAGGCAGUGGCUUGGUUAAGGGAA		custom		gma-miR4995_L+1R+2
93	osa-miR444d.3_R-2	0.135113	36.8674	1.53961	25.9381	6.49039	-0.507274	35.0897	37.7393	37.7732	32.0228	19.1066	26.6849	UUGUGGCUUUCUUGCAAGU		custom		osa-miR444d.3_R-2
134	gma-MIR4366-p3_1ss12TG	0.138819	43.7506	7.27844	55.7381	7.39789	0.349361	38.9666	52.1268	40.1583	59.0934	47.2571	60.8637	GAGAAGGUAAAGCCCUAC		custom		gma-MIR4366-p3_1ss12TG
977	zma-miR169i-3p_R+1	0.141349	34.2622	5.42529	26.5856	1.94398	-0.365969	28.3026	38.9143	35.5696	27.5841	24.3453	27.8275	GGCAGUCUCCUUGGCUAGC		custom		zma-miR169i-3p_R+1
186	gma-MIR5368-p3_1ss7AC	0.141879	19.3195	6.76167	29.678	2.31589	0.619341	14.2581	26.9986	16.7016	28.3702	32.352	28.3119	CCUGGGCUUGGCUUUGGGC		custom		gma-MIR5368-p3_1ss7AC
243	bdi-miR7782-3p_L+1R-8	0.142993	51.3516	8.26211	41.2305	3.65021	-0.3167	42.4633	58.7976	52.794	39.3721	45.4359	38.8833	AACCUGCUCUGAUACCA		custom		bdi-miR7782-3p_L+1R-8
179	gma-MIR5368-p3_1ss15CA	0.144085	1911.92	32.8191	2506.19	452.866	0.390477	1901.54	1948.67	1885.54	2676.38	1992.89	2849.31	GAUACCACUCUGGAAGA		custom		gma-MIR5368-p3_1ss15CA
1071	rgl-miR5139_L+3	0.144223	448.314	43.434	365.116	55.1587	-0.296154	483.439	461.755	399.749	304.44	378.685	412.225	UCGAAACCUGGCUCUGAUACCA		custom		rgl-miR5139_L+3
361	PC-3p-204343_7	0.14537	39.8347	4.05059	29.2257	6.19958	-0.446787	39.1091	36.1959	44.199	29.476	22.9048	35.2964	AUGGAUGAGUGCUAUUGGCGU		custom		PC-3p-204343_7
178	gma-MIR5368-p3_1ss10AT	0.150508	5105.78	89.5183	6031.39	707.575	0.240358	5130.79	5180.13	5006.42	6425.34	5214.52	6454.3	AGCCAUCAGUGAGAUACCACUC		custom		gma-MIR5368-p3_1ss10AT
531	PC-3p-568396_2	0.154494	48.575	6.25565	70.5749	16.3101	0.538942	55.5233	43.3908	46.8109	83.6328	75.7992	52.2928	AUCUUAUACAAACGAACAAGGCCU		custom		PC-3p-568396_2
1048	ssp-miR827_R+2	0.157186	4857.23	29.1838	4446.26	312.838	-0.127542	4885.44	4827.17	4859.09	4148.27	4418.42	4772.09	UUAGAUGACCAUCAGCAAACAUU		custom		ssp-miR827_R+2
139	gma-miR4995_R+2_1ss2GT	0.159916	4806.35	138.392	4356	319.285	-0.141939	4712.55	4741.21	4965.29	4373.63	4028.26	4666.1	AUGCAGUGGCUUGGUUAAGGGAA		custom		gma-miR4995_R+2_1ss2GT
89	ath-MIR404-p5_1ss5TG	0.164204	112.52	9.48813	130.255	13.7976	0.211153	106.677	123.468	107.416	135.644	140.545	114.576	CGGCGGCGGUAGCGGUGGCGGC		custom		ath-MIR404-p5_1ss5TG
1033	zma-miR408b-5p_R-1	0.166773	2.51907	2.43086	32.3868	6.73911	3.68444	0.0119862	2.67947	4.86576	37.0836	35.4117	24.6653	CAGGGACGAGGCAGAGCAUG		custom		zma-miR408b-5p_R-1
1049	ppt-miR894_L-1R-2	0.166919	530.882	45.9011	627.926	84.3366	0.242201	582.79	514.209	495.649	721.122	605.791	556.863	GUUUCACGUCGGGUUCA		custom		ppt-miR894_L-1R-2
34	aly-MIR163-p3_1ss17TC	0.168455	48.8346	7.02108	40.2619	2.27513	-0.278487	47.8462	56.2975	42.36	39.2091	42.8728	38.7039	GCGGUUUUUGAUCCCUCU		custom		aly-MIR163-p3_1ss17TC
566	PC-3p-666333_2	0.18086	23.3602	5.80539	31.4019	4.87839	0.426795	27.0929	16.6718	26.316	37.0333	28.7025	28.4697	AUUAGAGAAACAAUCCGGUCAGAA		custom		PC-3p-666333_2
488	PC-3p-432193_2	0.181912	86.6197	6.70874	99.8983	11.7656	0.205765	78.9435	91.3599	89.5557	112.915	90.0207	96.7589	AAAAGAAACGGAGGGAGUACGUA		custom		PC-3p-432193_2
2	ath-miR156a_L+1R+1	0.186388	1020.74	16.8986	1070.43	40.0542	0.0685679	1004.9	1038.53	1018.8	1024.65	1087.61	1099.02	UUGACAGAAGAGAGUGAGCACC		custom		ath-miR156a_L+1R+1
482	PC-3p-414994_3	0.18956	37.7907	5.86413	49.8975	11.8761	0.400935	44.1634	36.5866	32.6221	63.3998	45.2218	41.0709	AAUUAAAACAAAACGGAGGGAGUA		custom		PC-3p-414994_3
107	cre-MIR916-p3_1ss6GA	0.193031	182.738	9.9844	198.362	12.838	0.118359	193.386	173.586	181.242	198.03	211.363	185.693	GGCCUAUUAGCUCAGUUGG		custom		cre-MIR916-p3_1ss6GA
307	PC-3p-1591461_1	0.200998	17.387	9.07976	32.3999	3.68254	0.89798	21.6207	23.5767	6.96358	35.7459	32.9993	28.4544	GAGCGCGGUCUGUGAGGGU		custom		PC-3p-1591461_1
1058	smo-MIR1103-p3_1ss13CT	0.201875	1803.36	5.0151	1749.04	49.7941	-0.0441254	1803.21	1798.42	1808.45	1703.44	1741.5	1802.17	UGGGUGACCUCCUGGGAA		custom		smo-MIR1103-p3_1ss13CT
320	PC-3p-1698837_1	0.204104	39.388	2.17055	33.9731	4.48312	-0.213366	36.8818	40.6261	40.6563	38.7858	33.2178	29.9156	AAAAUGAAACGGAGGGAGUAUAAGA		custom		PC-3p-1698837_1
83	ath-miR396b_R+1	0.204452	69.4912	6.58047	59.566	8.33293	-0.22234	68.8259	63.2686	76.379	51.4478	68.0982	59.1521	UUCCACAGCUUUCUUGAACUUU		custom		ath-miR396b_R+1
56	osa-miR167d-5p_R+1	0.211563	37.8783	8.29279	47.8139	3.39592	0.336058	29.2184	45.7474	38.669	45.5812	51.7219	46.1385	UGAAGCUGCCAGCAUGAUCUGU		custom		osa-miR167d-5p_R+1
70	gma-miR171n_2ss20TC21AC	0.213249	33.7252	6.01311	40.5333	4.44794	0.265282	28.478	40.2867	32.4108	42.9362	35.4007	43.263	UUGAGCCGCGUCAAUAUCUCC		custom		gma-miR171n_2ss20TC21AC
92	osa-miR444a-3p.2_L-2	0.214743	227.785	8.96346	168.417	49.1641	-0.435634	234.406	217.585	231.364	182.781	113.671	208.8	CAGUUGCUGCCUCAAGCUU		custom		osa-miR444a-3p.2_L-2
115	han-miR1310_R-5	0.219342	645.53	217.497	917.619	44.0715	0.507411	395.482	750.259	790.849	908.285	878.962	965.61	AGGCAUCGGGGGCGCAA		custom		han-miR1310_R-5
956	zma-miR167a-5p	0.226197	142.371	14.9239	162.367	16.8603	0.189609	126.885	143.566	156.661	143.836	166.464	176.802	UGAAGCUGCCAGCAUGAUCUA		custom		zma-miR167a-5p
988	zma-miR171h-3p_L-1R+1	0.230815	30.0579	3.92939	15.8212	9.31174	-0.925882	27.3761	34.5684	28.2292	20.8208	5.07756	21.5654	UGAGCCGAACCAAUAUCACUC		custom		zma-miR171h-3p_L-1R+1
396	PC-3p-2369156_1	0.23328	71.911	5.80254	88.9312	16.8866	0.306479	75.8828	65.2519	74.5981	106.364	87.7803	72.6495	ACAAAAAGAAACGGAGGGAGUAUC		custom		PC-3p-2369156_1
1035	zma-miR444a	0.242092	26.1234	8.13737	35.9251	7.13557	0.459651	30.6753	30.9662	16.7287	42.3752	28.2601	37.1401	UGCAGUUGUUGUCUCAAGCUU		custom		zma-miR444a
705	PC-5p-216486_7	0.253504	16.8655	8.55688	28.0959	5.53496	0.736284	7.11744	23.1366	20.3425	34.3122	26.274	23.7015	AUUGAGAGGGAUUGGAGGGGU		custom		PC-5p-216486_7
1027	zma-miR399j-5p_L-1	0.267993	30.9931	2.50829	24.4664	6.35768	-0.341145	29.6793	29.4146	33.8854	17.1754	27.3694	28.8544	GGCAGCUCUCCUCUGGCAGG		custom		zma-miR399j-5p_L-1
637	PC-5p-130707_14	0.271998	32.7451	7.87012	23.7168	10.3137	-0.465369	26.3589	41.5374	30.339	35.5795	16.8745	18.6965	UUGGAGAGGAUUGAGGGGAUU		custom		PC-5p-130707_14
1046	zma-miR827-3p	0.285504	4328.96	101.52	4488.94	185.273	0.0523546	4397.62	4376.91	4212.34	4277.32	4621.92	4567.57	UUAGAUGACCAUCAGCAAACA		custom		zma-miR827-3p
661	PC-5p-1632430_1	0.289464	40.6059	5.68175	34.1886	6.17949	-0.248176	42.4603	45.1288	34.2286	39.3723	35.8432	27.3502	AAUCCGGUCAGGAAUCGUUUCAAC		custom		PC-5p-1632430_1
199	gma-MIR5368-p5_1ss7TC	0.309007	4277.19	79.8108	4097.99	214.506	-0.0617461	4275.54	4198.21	4357.81	4125.72	3870.97	4297.29	ACUGUUCCCUGGGAUUGGCU		custom		gma-MIR5368-p5_1ss7TC
983	zma-miR171a-3p_R+1	0.311539	66.7289	6.09602	76.6137	12.25	0.19929	59.9004	68.6633	71.623	78.1304	63.6759	88.0347	UGAUUGAGCCGCGCCAAUAUC		custom		zma-miR171a-3p_R+1
216	hbr-MIR6173-p3_1ss3CT	0.316649	5758.26	68.9046	5839.11	94.4183	0.0201158	5795.14	5678.77	5800.88	5800.71	5769.95	5946.68	AGUGCUGUAGCUAACGCGUU		custom		hbr-MIR6173-p3_1ss3CT
197	gma-MIR5368-p5_1ss4TC	0.321329	5194.41	99.2394	5034.14	188.778	-0.0452138	5182.33	5101.77	5299.14	5015.16	4855.57	5231.69	GUUCCCUGGGAUUGGCU		custom		gma-MIR5368-p5_1ss4TC
8	cca-miR156b_R+2	0.323953	696.497	12.3803	672.759	29.3475	-0.050026	682.868	699.573	707.049	645.447	669.043	703.788	UGACAGAAGAGAGUGAGCAUAUU		custom		cca-miR156b_R+2
94	osa-MIR444f-p5	0.339058	157.735	12.9695	91.9031	68.7986	-0.77932	145.531	156.32	171.354	118.48	143.449	13.7803	UGCAGUUGUUGCCUCAAGCUU		custom		osa-MIR444f-p5
510	PC-3p-493708_2	0.344121	84.7397	6.02806	92.313	9.62749	0.123496	78.0787	86.3208	89.8196	99.9486	95.4924	81.4979	AAAAAAGAAACGGAGGGAGUAUGU		custom		PC-3p-493708_2
331	PC-3p-1768376_1	0.348182	25.0879	6.83878	31.2396	7.42496	0.316385	21.0705	32.9842	21.2089	39.1597	30.1228	24.4363	AUAUAAAGAGAAACAGAGGGAGU		custom		PC-3p-1768376_1
203	gma-MIR5368-p5_3	0.362319	4571.16	81.0724	4697.75	167.333	0.039411	4505.03	4546.83	4661.61	4730.62	4516.42	4846.21	CUGUUUCCUGGGAUUGGCUU		custom		gma-MIR5368-p5_3
6	han-miR156a_R+3	0.364551	830.558	19.7075	864.287	46.3571	0.0574298	829.129	811.604	850.941	849.165	827.379	916.317	UGACAGAAGAGAGUGAGCACGGG		custom		han-miR156a_R+3
180	gma-MIR5368-p3_1ss16CA	0.366742	2511.68	42.8385	2906.98	547.872	0.210865	2462.9	2528.98	2543.17	3092.76	2290.37	3337.8	AGAUACCACUCUGGAAGA		custom		gma-MIR5368-p3_1ss16CA
102	cme-MIR854-p3_1ss12CT	0.369415	59.3279	3.88392	55.9653	3.88567	-0.0841768	55.7428	63.4539	58.7869	58.2204	58.197	51.4786	GAGGAGGAAGAUACAGGA		custom		cme-MIR854-p3_1ss12CT
215	hbr-miR6173	0.378373	9613.32	144.317	9759.68	198.515	0.0217991	9694.68	9446.69	9698.59	9973.28	9724.93	9580.84	AGCCGUAAACGAUGGAUACU		custom		hbr-miR6173
881	PC-5p-714263_2	0.378943	1221.6	143.128	1396.23	238.762	0.192769	1375.69	1196.29	1092.81	1564.99	1500.66	1123.05	AUAGCUCGACGCCAGGAU		custom		PC-5p-714263_2
253	PC-3p-113055_20	0.384168	52.0937	33.1217	22.9953	3.35053	-1.17977	14.2948	76.0408	65.9455	21.4328	26.8417	20.7115	UUUCGGCUGGCACAUGC		custom		PC-3p-113055_20
144	gma-MIR4995-p3_1ss9GT	0.389076	74.8115	6.38616	94.3085	26.3952	0.334129	80.7976	75.5476	68.0891	108.85	110.236	63.8405	GUGGCUUGUUUAAGGGAA		custom		gma-MIR4995-p3_1ss9GT
282	PC-3p-1351719_1	0.39973	877.286	61.112	921.908	50.8974	0.0715755	824.887	944.418	862.553	963.478	937.102	865.144	GUGCCGGCCGGGGACGGAC		custom		PC-3p-1351719_1
147	gma-MIR4995-p5_1ss4GT	0.399897	4731.62	132.58	4105.37	1006.34	-0.204823	4606.49	4870.57	4717.8	4515.41	2958.74	4841.95	GCAUUGGCUUGGUUAAGGGAA		custom		gma-MIR4995-p5_1ss4GT
1007	zma-miR396c_L-1	0.402631	106.253	4.29274	102.206	5.9843	-0.0560256	103.743	111.21	103.806	109.017	99.8105	97.7902	UCCACAGGCUUUCUUGAACUG		custom		zma-miR396c_L-1
373	PC-3p-2117600_1	0.402833	17.8833	5.77226	23.7355	8.18584	0.408437	11.7826	18.6088	23.2585	23.458	32.0566	15.692	AAUCCGAUGCAAACGAACAAGCCU		custom		PC-3p-2117600_1
996	zma-miR393a-5p_L+1R-2	0.414504	61.7057	6.66023	65.7736	3.9977	0.0921059	59.1419	69.2668	56.7083	65.5537	61.8904	69.8767	CUCCAAAGGGAUCGCAUUGAU		custom		zma-miR393a-5p_L+1R-2
1008	sbi-miR396c_R+2_1ss21TG	0.420673	125.09	7.60011	130.124	4.12633	0.0569192	130.507	128.36	116.402	125.501	131.437	133.433	UUCCACAGCUUUCUUGAACUGUU		custom		sbi-miR396c_R+2_1ss21TG
213	hbr-miR6173_L-1R-2	0.451694	1470.95	23.323	1330.01	1152.84	-0.145316	1483.31	1444.05	1485.5	0.00703196	2043.64	1946.38	GCCGUAAACGAUGGAUA		custom		hbr-miR6173_L-1R-2
100	ath-miR827_R+1_1ss15AG	0.506649	3869.24	417.494	4061.86	88.7446	0.0700921	4186.26	4025.24	3396.2	4049.52	3979.94	4156.13	UUAGAUGACCAUCAGCAAACUC		custom		ath-miR827_R+1_1ss15AG
691	PC-5p-204984_7	0.526188	28.6814	5.32395	31.342	4.15861	0.127983	26.8681	34.6751	24.5009	34.5021	32.8932	26.6308	AGAGGGGAUUGGAGGGGCUAA		custom		PC-5p-204984_7
235	gma-MIR6300-p5_1ss6AG	0.533841	2890.53	169.021	2806.29	85.3657	-0.0426683	2996.59	2695.62	2979.39	2903.35	2772.7	2742.84	GUGGUGAGUAUUCCCGCC		custom		gma-MIR6300-p5_1ss6AG
966	zma-miR168b-3p_R+1	0.536967	648.023	27.6561	622.853	54.7029	-0.0571549	617.775	654.279	672.016	571.501	616.675	680.382	CCCGCCUUGCAUCAAGUGAAU		custom		zma-miR168b-3p_R+1
146	gma-MIR4995-p5_1ss2GT	0.603852	4494.24	204.127	4226.32	816.797	-0.0886771	4264.4	4654.43	4563.89	4580.67	3292.18	4806.09	AUUGGCUUGGUUAAGGGAA		custom		gma-MIR4995-p5_1ss2GT
140	gma-MIR4995-p3_1ss1GA	0.608012	5461.38	157.499	5400.75	87.7617	-0.0161055	5279.79	5543.57	5560.79	5339.07	5501.23	5361.96	AUGGCUUGGUUAAGGGAA		custom		gma-MIR4995-p3_1ss1GA
699	PC-5p-2114856_1	0.61569	28.9405	8.1197	25.7079	3.36018	-0.170879	24.0894	38.3144	24.4177	29.4952	24.5445	23.084	UUGGAGGGGAUUGAAGAGGAUC		custom		PC-5p-2114856_1
991	vvi-MIR172d-p3_2ss7GT17CA	0.682823	23694.8	527.485	23541.8	161.006	-0.00934415	24295.6	23481.3	23307.5	23360.2	23598.1	23667.1	UGGAAGUGCAGUGAUGAA		custom		vvi-MIR172d-p3_2ss7GT17CA
319	PC-3p-169098_11	0.730138	1173.21	39.2304	1159.73	48.3084	-0.0166729	1174.54	1211.76	1133.33	1183.51	1191.53	1104.14	UUCCCGGCUGGUGCCCCA		custom		PC-3p-169098_11
1068	peu-MIR2916-p3	0.732042	16635.4	9828.77	16689.2	737.089	0.0046563	22387.8	5286.51	22232	16024.4	16561.4	17481.8	CAUAAACGAUGCCGACC		custom		peu-MIR2916-p3
957	rco-miR167c_R+1	0.740011	36.6724	3.15159	44.6085	19.2322	0.282626	36.009	33.9053	40.1029	22.4234	56.562	54.8402	UGAAGCUGCCAGCAUGAUCUGGA		custom		rco-miR167c_R+1
885	PC-5p-724386_2	0.755486	42.3104	5.58905	43.7899	5.32702	0.0495855	46.468	44.5063	35.9568	49.8447	41.7013	39.8236	GGAGGAGAUUGGAGGGGCUA		custom		PC-5p-724386_2
989	zma-miR171l-3p_L-3R+1	0.792258	31.819	7.46616	30.4012	10.498	-0.0657576	26.5162	28.5835	40.3571	31.0052	19.6143	40.5841	UUGAGCCGCGUCAAUAUCU		custom		zma-miR171l-3p_L-3R+1
31	bna-miR160a_R+2_1ss20CT	0.793875	35.6591	6.93232	37.1667	6.27568	0.0597386	40.257	39.0348	27.6855	30.0718	41.9915	39.4367	UGCCUGGCUCCCUGUAUGCUAUC		custom		bna-miR160a_R+2_1ss20CT
1053	ppt-MIR894-p5_1ss9GT	0.828444	46.8303	6.47599	45.572	4.10949	-0.0392959	49.906	51.1953	39.3896	42.5289	50.2467	43.9403	UUCACGUCUGGUUCACCA		custom		ppt-MIR894-p5_1ss9GT
44	aly-miR165a-3p_R+1_1ss16TC	0.840928	204.709	15.0157	201.703	22.5102	-0.0213402	214.667	212.022	187.438	205.811	221.877	177.422	UCGGACCAGGCUUCACCCCCC		custom		aly-miR165a-3p_R+1_1ss16TC
354	PC-3p-1994578_1	0.847999	28.0228	5.84762	27.4587	9.70072	-0.0293345	21.9235	33.5811	28.5637	34.7174	31.2178	16.4411	AGACGGAGAGAGAACAAA		custom		PC-3p-1994578_1
963	zma-miR168a-3p_R+1	0.848799	473.668	12.399	477.831	27.1492	0.0126238	468.34	464.823	487.84	447.678	500.336	485.479	CCCGCCUUGCACCAAGUGAAU		custom		zma-miR168a-3p_R+1
955	tcc-miR167a_2ss19CT21AC	0.859006	74.3118	4.90569	75.0628	4.7396	0.0145063	69.2498	74.641	79.0446	80.1261	74.33	70.7322	UGAAGCUGCCAGCAUGAUUUC		custom		tcc-miR167a_2ss19CT21AC
920	zma-miR156a-5p	0.859695	1165.79	30.595	1181.08	105.843	0.018802	1134.2	1195.29	1167.89	1095.87	1147.82	1299.56	UGACAGAAGAGAGUGAGCAC		custom		zma-miR156a-5p
135	gma-miR4398_L-5R-2_1ss7CA	0.876602	26.9594	7.16233	26.029	6.38843	-0.0506691	23.5473	35.1898	22.1411	29.9988	29.4287	18.6597	GAGGAGUGAGAAGACGA		custom		gma-miR4398_L-5R-2_1ss7CA
978	zma-miR169i-5p	0.891793	31.6756	4.81168	31.0455	2.26627	-0.0289874	29.0495	37.229	28.7484	32.1238	28.4415	32.5714	UAGCCAAGGAUGACUUGCCUG		custom		zma-miR169i-5p
817	PC-5p-505473_2	0.907119	13.596	17.7526	7.39437	1.90062	-0.878688	33.9683	1.43942	5.38041	9.54632	6.6915	5.94529	ACUAUGCUGAGACUCUCCUGGA		custom		PC-5p-505473_2
195	gma-MIR5368-p5_1ss2TC	0.933135	2487.06	11.8228	2494.62	108.6	0.00438235	2495.78	2473.6	2491.79	2510.39	2379	2594.48	UCCCUGGGAUUGGCUUUGGGCUU		custom		gma-MIR5368-p5_1ss2TC
997	zma-miR393b-5p_R-1	0.963935	57.7697	4.25875	57.665	6.04711	-0.00261614	52.8865	60.7143	59.7082	51.1405	63.0815	58.7731	UCCAAAGGGAUCGCAUUGAUC		custom		zma-miR393b-5p_R-1
242	bdi-MIR7767-p3_1ss17GC	0.969337	3393.93	83.6805	3391.1	62.0732	-0.00120578	3297.55	3448.09	3436.16	3376.03	3337.95	3459.32	UGGAAGAGCUCGGAUUC		custom		bdi-MIR7767-p3_1ss17GC
148	gma-MIR4995-p5_1ss4GT_1	0.997086	1264.45	8.65049	1313.2	412.023	0.054578	1272.41	1255.25	1265.7	1500.59	840.792	1598.23	AUAUGCAGUGGCUUGGUUAA		custom		gma-MIR4995-p5_1ss4GT_1
