# Supplementary material for: Integrated High-Throughput Sequencing, Microarray Hybridization and Degradome Analysis Uncovers MicroRNA-Mediated Resistance Responses of Maize to Pathogen Curvularia lunata
Source: Int J Mol Sci. 2022 Nov 14;23(22):14038. doi: 10.3390/ijms232214038 (PMC9697682; doi:10.3390/ijms232214038)
Supplement: Supplementary file 1 [file ijms-23-14038-s001.zip › supplementary files/Supplementary Table 9.xlsx]

## Sheet: Sheet 1
Table S9. The miRNAs responsive to C. lunata in the resistant variety LY at different inoculation time points.
			Group 1		Group 2			Group 1	Group 1	Group 1	Group 2	Group 2	Group 2
			CKLY3-A		TLY3-A			S04 - CKLY3-A-01	S04 - CKLY3-A-02	S04 - CKLY3-A-03	S07 - TLY3-A-01	S07 - TLY3-A-02	S07 - TLY3-A-03					miRMaize_LCB_D131206.xls
Rpter Index	Reporter Name	p-value	Mean	StDev	Mean	StDev	Log2 (G2/G1)	Signal	Signal	Signal	Signal	Signal	Signal	Target Sequence (5' to 3')	Note	Reporter Source	Accession No.	Reporter Name
178	gma-MIR5368-p3_1ss10AT	6.92659e-05	7126.91	226.04	2909.24	107.572	-1.29264	7354.45	7123.89	6902.4	2971.58	2785.03	2971.11	AGCCAUCAGUGAGAUACCACUC		custom		gma-MIR5368-p3_1ss10AT
153	bdi-miR5054_L-1_1ss10TA	7.15852e-05	2559.95	94.6975	1178.44	26.3172	-1.11924	2668.29	2492.95	2518.62	1153.28	1176.25	1205.78	CCCCACGGACGGCGCCA		custom		bdi-miR5054_L-1_1ss10TA
314	PC-3p-164750_9	8.39023e-05	355.743	16.1856	1246.07	72.5017	1.80847	373.774	350.985	342.469	1327.39	1222.6	1188.2	AGUUUAGUGGUAAAAGUGU		custom		PC-3p-164750_9
199	gma-MIR5368-p5_1ss7TC	0.000112394	6287.88	266.851	2879.94	75.2258	-1.12654	6469.24	5981.47	6412.93	2820.23	2855.15	2964.43	ACUGUUCCCUGGGAUUGGCU		custom		gma-MIR5368-p5_1ss7TC
156	bdi-MIR5054-p5_1ss11TA	0.000122221	2869.12	97.7136	951.759	60.238	-1.59194	2953.04	2761.85	2892.48	989.222	882.273	983.781	UUCCCCACGGACGGCGCC		custom		bdi-MIR5054-p5_1ss11TA
158	bdi-miR5059_L-3_1ss15CA	0.000140271	2676.4	171.353	899.881	33.7482	-1.57249	2786.24	2478.96	2764.02	927.164	862.143	910.337	CCUGGGCAGCAACACCA		custom		bdi-miR5059_L-3_1ss15CA
195	gma-MIR5368-p5_1ss2TC	0.000154736	4163.43	179.179	1988.55	61.9278	-1.06605	4069.33	4050.9	4370.05	2016.26	1917.61	2031.78	UCCCUGGGAUUGGCUUUGGGCUU		custom		gma-MIR5368-p5_1ss2TC
46	osa-miR166a-3p_1ss17TC	0.000158783	547.789	25.0331	1145.51	30.9287	1.0643	570.489	520.941	551.937	1142.15	1116.4	1177.98	UCGGACCAGGCUUCAUCCCCC		custom		osa-miR166a-3p_1ss17TC
954	ppt-miR166m_R+1_1ss12AT	0.000162435	736.182	35.2607	2212.44	140.31	1.5875	698.27	767.995	742.282	2064.84	2228.37	2344.1	UCGGACCAGGCUUCAUUCCUUU		custom		ppt-miR166m_R+1_1ss12AT
149	bdi-miR5054_1ss10TA	0.000184079	2460.66	115.57	1140.3	39.8787	-1.10963	2592.86	2378.78	2410.34	1167.02	1094.46	1159.41	UCCCCACGGACGGCGCCA		custom		bdi-miR5054_1ss10TA
53	osa-miR166m_R+3_1ss20CT	0.000197422	786.471	30.2692	1939.24	115.465	1.30202	783.033	758.067	818.312	1868.86	1876.36	2072.5	UCGGACCAGGCUUCAUUCCUUUUA		custom		osa-miR166m_R+3_1ss20CT
191	gma-MIR5368-p5_1ss12CA	0.000242177	684.754	34.2555	306.025	13.9001	-1.16194	678.25	721.795	654.216	297.327	322.056	298.69	ACCACUCUGGAAGAGCU		custom		gma-MIR5368-p5_1ss12CA
189	gma-MIR5368-p5_1	0.000272431	4013.21	148.042	1996.98	97.2762	-1.00693	3961.91	4180.08	3897.64	1945.71	1936.07	2109.17	CCUGGGAUUGGCUUUGGGCUU		custom		gma-MIR5368-p5_1
1064	ppe-miR1511-3p_L+1R-4	0.000277579	1767.95	69.1631	698.507	48.4856	-1.33973	1701.84	1839.81	1762.2	642.57	724.451	728.501	AACCUGGCUCUGAUACCA		custom		ppe-miR1511-3p_L+1R-4
624	PC-5p-1105726_1	0.000283611	3328.64	249.305	1233.3	54.2072	-1.43241	3344.89	3071.61	3569.42	1196.85	1295.59	1207.47	UCCGAGUAGCGGCACCA		custom		PC-5p-1105726_1
116	cln-MIR1310-p3	0.000382139	1689.1	51.8751	2890.5	122.922	0.775067	1658.44	1659.86	1748.99	3026.85	2856.47	2788.17	AUUCUCAAACUUUAAAUAGGU		custom		cln-MIR1310-p3
190	gma-MIR5368-p5_1ss10AG	0.000405617	4303.82	114.766	2956.59	76.1344	-0.541685	4194.82	4423.59	4293.05	2872.56	3020.98	2976.22	CUUUCCUGCGCAGCUUAGG		custom		gma-MIR5368-p5_1ss10AG
192	gma-MIR5368-p5_1ss17CT	0.000415869	2221.01	77.8863	1334.81	49.2324	-0.734578	2141.17	2296.78	2225.08	1292.91	1322.48	1389.04	AUUGGCUUUGGGCUUUUC		custom		gma-MIR5368-p5_1ss17CT
765	PC-5p-2925_792	0.000458259	1835.67	117.266	762.062	49.5209	-1.26833	1843.93	1714.49	1948.59	737.995	729.175	819.017	AGUAUGAGCCCCGUGGACUA		custom		PC-5p-2925_792
1070	rgl-miR5139_L+1	0.000511688	1527.95	26.4849	474.697	19.9076	-1.68651	1512.45	1558.53	1512.86	486.645	451.716	485.73	GAAACCUGGCUCUGAUACCA		custom		rgl-miR5139_L+1
177	gma-miR5368_L+5R-1	0.000582601	5117.85	209.325	2643.87	164.113	-0.952885	5311.38	4895.68	5146.48	2827.13	2510.47	2594.02	CCAAGGGACAGUCUCAGGUAGAC		custom		gma-miR5368_L+5R-1
1056	smo-MIR1103-p3_1ss10CT	0.000714533	3185.93	12.5669	1138.14	53.3754	-1.48503	3179.95	3177.47	3200.37	1076.65	1172.48	1165.3	GUGACCUCCUGGGAAGUC		custom		smo-MIR1103-p3_1ss10CT
137	gma-miR4995_L+1R+2_1ss9GT	0.000755519	5656.62	149.127	3907.27	142.469	-0.533779	5597.4	5546.2	5826.26	3950.16	3748.28	4023.37	UAGGCAGUUGCUUGGUUAAGGGAA		custom		gma-miR4995_L+1R+2_1ss9GT
154	bdi-miR5054_R-1_1ss10TA	0.000778079	2872.06	115.036	1178.49	17.4653	-1.28514	2967.81	2744.45	2903.93	1188.75	1158.33	1188.41	UCCCCACGGACGGCGCC		custom		bdi-miR5054_R-1_1ss10TA
159	osa-miR5072_L-2_1ss3AG	0.000832329	5339.79	279.707	3212.61	114.035	-0.733038	5574.25	5030.19	5414.93	3082.28	3261.49	3294.06	GUUCCCCAGCGGAGUCGCCA		custom		osa-miR5072_L-2_1ss3AG
881	PC-5p-714263_2	0.000953642	616.677	44.8992	313.803	16.0028	-0.974657	660.879	571.112	618.04	311.474	330.843	299.092	AUAGCUCGACGCCAGGAU		custom		PC-5p-714263_2
45	ath-miR166a_2ss20CT21CT	0.00102536	836.844	60.6579	1701.01	105.969	1.02336	851.52	770.195	888.818	1818.56	1671.7	1612.79	UCGGACCAGGCUUCAUUCCUU		custom		ath-miR166a_2ss20CT21CT
945	ssp-miR166_R+1	0.00141228	874.862	45.3111	2156.78	56.8772	1.30175	892.005	823.481	909.101	2091.16	2187.33	2191.86	UCGGACCAGGCUUCAUUCCCCU		custom		ssp-miR166_R+1
155	bdi-miR5054	0.00151512	649.865	28.4914	384.885	26.5975	-0.755713	681.917	627.414	640.264	414.351	377.653	362.652	UCCCCACGGUCGGCGCCA		custom		bdi-miR5054
200	gma-MIR5368-p5_1ss9AG	0.00153668	4039.34	174.256	2648.22	129.182	-0.6091	4016.67	3877.53	4223.82	2502.03	2695.61	2747	UUUCCUGCGCAGCUUAGG		custom		gma-MIR5368-p5_1ss9AG
1043	zma-miR528a-5p	0.00156872	4610.76	104.84	6436.92	23.5665	0.481367	4578.08	4526.14	4728.04	6446.43	6410.09	6454.25	UGGAAGGGGCAUGCAGAGGAG		custom		zma-miR528a-5p
681	PC-5p-198364_7	0.0018549	589.577	20.8529	868.909	47.1588	0.559524	571.964	584.166	612.603	844.273	839.17	923.283	AUAGUUUUUUCUACCACACUUUAGA		custom		PC-5p-198364_7
634	PC-5p-12301_242	0.00200583	9126.7	433.527	12701.7	372.328	0.476862	9274.76	8638.54	9466.8	12415.1	12567.6	13122.6	AACAUAUAGGAAUUUUUGAAGGA		custom		PC-5p-12301_242
241	bdi-miR7767-5p_R-4_1ss13AT	0.00219794	3443.39	165.823	2206.76	133.406	-0.641896	3601.18	3270.56	3458.43	2319.51	2241.29	2059.49	CCCCAAGCUGAGUGCUC		custom		bdi-miR7767-5p_R-4_1ss13AT
1050	ppt-miR894_R+1	0.00227878	7088.38	278.471	4638.15	291.769	-0.611907	6771.67	7294.88	7198.58	4304.48	4845.34	4764.62	CGUUUCACGUCGGGUUCACCA		custom		ppt-miR894_R+1
185	gma-MIR5368-p3_1ss6AT	0.00231228	3514.19	141.669	1103.49	98.5169	-1.67111	3358.08	3634.58	3549.9	1073.71	1213.47	1023.31	AUCAGUGAGAUACCACUCUGGA		custom		gma-MIR5368-p3_1ss6AT
187	gma-MIR5368-p3_1ss7AT	0.00249684	493.593	15.1393	206.522	14.1684	-1.25703	477.519	507.582	495.678	219.827	191.624	208.115	CCUGGGUUUGGCUUUGGGC		custom		gma-MIR5368-p3_1ss7AT
152	bdi-miR5054_L-1	0.00282698	692.78	60.3072	402.365	23.1228	-0.783893	761.272	669.428	647.642	418.983	375.958	412.155	CCCCACGGUCGGCGCCA		custom		bdi-miR5054_L-1
449	PC-3p-30308_104	0.00288593	1939.94	63.0429	2541.85	104.16	0.389865	1899.6	1907.64	2012.59	2515.43	2453.44	2656.68	ACAGGAUAUUGGGUAUUUCUUUA		custom		PC-3p-30308_104
193	gma-MIR5368-p5_1ss1TC	0.00289796	2713.28	64.9637	1446.67	77.8145	-0.907301	2674.25	2788.27	2677.31	1369.38	1445.64	1524.99	CCCUGGGAUUGGCUUUGGGCU		custom		gma-MIR5368-p5_1ss1TC
1077	ptc-miR6478_R+3_1ss21GA	0.0029578	768.435	11.7865	238.839	26.1722	-1.68589	755.449	778.455	771.401	213.352	237.517	265.647	CCGACCUUAGCUCAGUUGGUAGAG		custom		ptc-miR6478_R+3_1ss21GA
242	bdi-MIR7767-p3_1ss17GC	0.00371813	4700.66	200.707	3588.23	134.102	-0.389589	4708.59	4496.1	4897.28	3484.14	3541	3739.56	UGGAAGAGCUCGGAUUC		custom		bdi-MIR7767-p3_1ss17GC
235	gma-MIR6300-p5_1ss6AG	0.0037699	1148.16	110.461	1970.52	116.256	0.779246	1244.67	1027.68	1172.14	1956.41	1861.96	2093.18	GUGGUGAGUAUUCCCGCC		custom		gma-MIR6300-p5_1ss6AG
873	PC-5p-6962_391	0.00393828	7009.4	211.627	9398.9	105.953	0.423202	6907.09	6868.36	7252.74	9487.66	9427.44	9281.6	ACAUAUAGGAAUUUUUGAAGGA		custom		PC-5p-6962_391
899	PC-5p-829024_1	0.00411729	2418.86	95.2053	1671.64	114.785	-0.533067	2506.54	2317.59	2432.45	1539.21	1742.58	1733.12	UUUGUCACUGCUUAUGGAC		custom		PC-5p-829024_1
49	osa-miR166a-3p_R+1_1ss21CA	0.00431624	784.401	59.3128	1657.38	63.9318	1.07924	793.942	720.896	838.365	1647.79	1598.79	1725.57	UCGGACCAGGCUUCAUUCCCAA		custom		osa-miR166a-3p_R+1_1ss21CA
194	gma-MIR5368-p5_1ss20TC	0.00451454	4660.51	86.6552	3915.07	32.9264	-0.251451	4593.78	4758.45	4629.31	3940.47	3877.87	3926.86	CCUGGGAUUGGCUUUGGGCC		custom		gma-MIR5368-p5_1ss20TC
946	zma-miR166a-3p	0.00464567	817.901	28.2732	1958.09	194.208	1.25945	795.718	808.249	849.736	1807.91	1888.96	2177.41	UCGGACCAGGCUUCAUUCCCC		custom		zma-miR166a-3p
952	zma-miR166j-3p	0.00550186	752.11	29.5884	1523.73	123.873	1.0186	718.043	766.89	771.396	1397.58	1528.44	1645.19	UCGGACCAGGCUUCAAUCCCU		custom		zma-miR166j-3p
74	nta-MIR172e-p3_1ss15CG	0.00560091	4853.73	144.277	6170.58	60.8225	0.346313	4842.27	4715.52	5003.39	6103.86	6222.93	6184.95	AUUGGAACGAUACAGAGA		custom		nta-MIR172e-p3_1ss15CG
1052	ppt-MIR894-p5_1ss17CA	0.00564501	3328.29	209.724	2019.19	32.5392	-0.721006	3117.76	3537.2	3329.91	1987.77	2052.75	2017.05	UUCACGUCGGGUUCACAA		custom		ppt-MIR894-p5_1ss17CA
47	osa-miR166a-3p_1ss1TG	0.00566314	676.118	67.102	1524.62	46.5701	1.17311	716.085	598.649	713.621	1485.51	1512.22	1576.14	GCGGACCAGGCUUCAUUCCCC		custom		osa-miR166a-3p_1ss1TG
1047	zma-miR827-5p_L+1	0.00597024	551.4	29.0393	423.203	16.4649	-0.381751	551.271	522.426	580.504	410.766	441.875	416.969	UUUUGUUGGUGGUCAUUUAACC		custom		zma-miR827-5p_L+1
48	osa-miR166a-3p_L+1R-1_1ss21CT	0.00604634	882.571	102.953	2331.05	126.795	1.4012	962.191	766.309	919.212	2294.15	2226.8	2472.2	UUCGGACCAGGCUUCAUUCCU		custom		osa-miR166a-3p_L+1R-1_1ss21CT
188	gma-MIR5368-p3_2ss8AT20CA	0.00604948	5239.47	173.626	4010.32	228.646	-0.385706	5225.01	5419.88	5073.53	4193.88	3754.2	4082.87	CCAUCAGUGAGAUACCACUA		custom		gma-MIR5368-p3_2ss8AT20CA
687	PC-5p-203928_8	0.00619148	340.023	32.6397	529.89	27.5508	0.640059	302.343	358.173	359.554	559.537	505.075	525.057	AAAUAGAGAGGGAGGGCAGAGA		custom		PC-5p-203928_8
266	PC-3p-1220999_1	0.0062913	773.549	41.2041	991.507	33.2202	0.35813	760.905	740.149	819.594	1014.9	1006.14	953.482	AAGGAUAACUGCUGAAA		custom		PC-3p-1220999_1
282	PC-3p-1351719_1	0.00637621	638.968	55.5507	430.598	20.5965	-0.569402	583.538	638.728	694.639	429.304	410.68	451.812	GUGCCGGCCGGGGACGGAC		custom		PC-3p-1351719_1
493	PC-3p-459265_2	0.00643134	861.258	104.683	1708.69	200.907	0.988373	879.371	748.701	955.702	1794.52	1852.42	1479.12	UGAUGAUUUUGUGGACUAG		custom		PC-3p-459265_2
1058	smo-MIR1103-p3_1ss13CT	0.00755019	2349.59	44.989	1059.32	130.821	-1.14927	2397.7	2308.56	2342.51	974.442	1209.97	993.539	UGGGUGACCUCCUGGGAA		custom		smo-MIR1103-p3_1ss13CT
52	gma-MIR166b-p3_1ss20TG	0.0077032	483.039	67.4979	1185.39	12.7852	1.29515	469.19	423.539	556.387	1200.15	1177.93	1178.08	CAUGGAGGAGGAGGAGGAGG		custom		gma-MIR166b-p3_1ss20TG
612	PC-3p-957238_1	0.00814413	613.299	58.561	360.024	39.7383	-0.768498	560.996	602.333	676.567	368.726	394.69	316.656	ACAAAUAAAAAGAAACGGAGGGCU		custom		PC-3p-957238_1
448	PC-3p-302720_4	0.00866204	1866.4	258.774	4586.35	260.664	1.29709	1656.07	2155.37	1787.76	4488.85	4388.48	4881.7	GAGCGGUGAUGAUUUUGUG		custom		PC-3p-302720_4
953	zma-miR166l-3p	0.00939662	850.435	30.2488	1886.06	239.093	1.1491	815.62	870.271	865.415	1634.46	1913.41	2110.3	UCGGACCAGGCUUCAUUCCUC		custom		zma-miR166l-3p
201	gma-MIR5368-p5_2	0.00992886	1962.81	227.293	1013.33	154.953	-0.953817	1878.78	1789.5	2220.16	834.48	1107.21	1098.3	UGGGAUUGGCUUUGGGC		custom		gma-MIR5368-p5_2
Following transcripts are statistically significant but have low signals (signal < 500)
39	osa-miR164c	0.000125235	192.619	4.78181	337.021	9.33903	0.807087	188.551	191.421	197.886	326.238	342.362	342.464	UGGAGAAGCAGGGUACGUGCA		custom		osa-miR164c
780	PC-5p-381751_3	0.000244046	80.4776	8.38805	17.728	1.3123	-2.18256	90.1516	76.0529	75.2283	17.9003	16.338	18.9456	AUCCUCGAUGCCAGAAU		custom		PC-5p-381751_3
981	zma-miR169p-5p_L-1	0.00101147	38.4946	2.19365	16.8312	1.65139	-1.19352	36.646	40.9186	37.9193	15.5387	18.6916	16.2633	AGCCAAGGAUGACUUGCCGG		custom		zma-miR169p-5p_L-1
51	pab-miR166b_1ss11CA	0.00139114	75.7357	6.74942	179.3	16.8322	1.24333	83.0893	69.8232	74.2946	179.656	162.293	195.952	UCGGACCAGGAUUCAUUCCUU		custom		pab-miR166b_1ss11CA
795	PC-5p-437880_2	0.00151966	232.861	7.25634	158.703	7.93471	-0.553143	232.996	225.538	240.049	165.645	150.053	160.41	GUCGGCCCCGAACCCGUC		custom		PC-5p-437880_2
1053	ppt-MIR894-p5_1ss9GT	0.00202341	77.3322	11.5566	27.1824	2.38467	-1.5084	64.5646	87.0768	80.3551	26.2152	25.4332	29.8987	UUCACGUCUGGUUCACCA		custom		ppt-MIR894-p5_1ss9GT
880	PC-5p-710366_2	0.00241646	23.892	2.45744	48.1722	3.71651	1.01167	21.7382	23.3691	26.5689	44.9487	47.3306	52.2374	GUGGAUUGAGGGGGAUUGGAGGGG		custom		PC-5p-710366_2
938	zma-miR164a-5p	0.002514	147.741	8.2952	223.035	11.6322	0.594204	157.274	143.777	142.17	217.015	236.443	215.647	UGGAGAAGCAGGGCACGUGCA		custom		zma-miR164a-5p
836	PC-5p-556133_2	0.00266172	23.0062	1.96366	42.0364	3.16576	0.86962	25.0835	21.1804	22.7546	41.0733	45.5719	39.4641	CGGCCCUGGCGGAGCGCUG		custom		PC-5p-556133_2
305	PC-3p-1577302_1	0.0027217	170.245	7.03743	109.384	7.7944	-0.638203	168.117	164.516	178.1	113.254	100.412	114.486	UUUGGUCGUGGGUUCGUGC		custom		PC-3p-1577302_1
963	zma-miR168a-3p_R+1	0.00287406	341.198	15.8201	97.6174	10.3415	-1.8054	356.429	324.849	342.317	86.8826	107.515	98.4549	CCCGCCUUGCACCAAGUGAAU		custom		zma-miR168a-3p_R+1
944	zma-miR164h-5p_R-4	0.00296446	230.089	14.3997	375.736	26.8428	0.707531	213.839	241.266	235.161	352.759	369.209	405.241	UGGAGAAGCAGGGCACG		custom		zma-miR164h-5p_R-4
577	PC-3p-694886_2	0.00303429	21.51	2.71365	56.1538	7.83601	1.38437	23.8488	22.1466	18.5347	65.0654	50.3413	53.0546	GAAAAAGAAACGGAAGGAGUACCU		custom		PC-3p-694886_2
56	osa-miR167d-5p_R+1	0.00348214	75.8953	9.93023	35.5259	3.05403	-1.09514	72.1746	68.3628	87.1486	32.0017	37.3977	37.1784	UGAAGCUGCCAGCAUGAUCUGU		custom		osa-miR167d-5p_R+1
476	PC-3p-394152_3	0.00404268	53.7763	8.02238	155.008	26.0315	1.5273	56.1549	44.8336	60.3405	152.314	130.428	182.281	AAUCUGGCACAAACGAACAAGACC		custom		PC-3p-394152_3
802	PC-5p-458560_2	0.00412143	8.27956	2.14377	34.7097	6.43556	2.06771	10.733	6.76758	7.33815	40.215	36.2797	27.6344	GUGAAGAGACAUGAGAGG		custom		PC-5p-458560_2
150	bdi-miR5054_L+1_1	0.00419092	460.994	40.3938	190.048	8.52708	-1.27839	499.191	418.713	465.078	195.518	194.402	180.222	CUCCCCACGGUCGGCGCCA		custom		bdi-miR5054_L+1_1
92	osa-miR444a-3p.2_L-2	0.00448243	131.08	9.84416	214.41	16.981	0.709925	129.863	121.901	141.476	227.914	195.346	219.97	CAGUUGCUGCCUCAAGCUU		custom		osa-miR444a-3p.2_L-2
425	PC-3p-265446_4	0.00449284	435.609	40.1341	182.42	32.3028	-1.25577	427.761	399.979	479.087	217.664	175.376	154.22	CUCGGGCCGACGGACAU		custom		PC-3p-265446_4
971	zma-miR169c-5p	0.00495516	53.6774	7.37561	26.5572	2.45941	-1.01521	49.4095	49.4288	62.1941	24.0142	28.9235	26.7338	CAGCCAAGGAUGACUUGCCGG		custom		zma-miR169c-5p
40	osa-miR164c_R+1_1ss14TC	0.00516111	127.819	11.9369	197.908	9.44294	0.630734	121.843	120.05	141.563	187.165	201.666	204.894	UGGAGAAGCAGGGCACGUGCAC		custom		osa-miR164c_R+1_1ss14TC
102	cme-MIR854-p3_1ss12CT	0.00532155	31.8629	3.6138	82.8025	2.69999	1.37779	27.7574	34.5624	33.269	84.7657	83.9183	79.7234	GAGGAGGAAGAUACAGGA		custom		cme-MIR854-p3_1ss12CT
1015	sbi-MIR397-p5	0.00540393	72.765	8.94775	27.8156	5.16251	-1.38735	65.4842	82.754	70.0568	30.2575	31.3041	21.8851	UUGAGUGCAGCGUUGAUGAGC		custom		sbi-MIR397-p5
391	PC-3p-233299_5	0.00550469	174.476	19.0744	99.1468	8.1412	-0.815388	156.635	194.581	172.211	108.387	96.0228	93.0303	GAUCCAAUACCGUGGCUGA		custom		PC-3p-233299_5
937	sbi-miR164a_R+3	0.00552753	61.6439	2.24663	84.504	5.58903	0.455063	64.2378	60.3196	60.3742	89.8639	84.9372	78.711	UGGAGAAGCAGGGCACGUGCAUUU		custom		sbi-miR164a_R+3
933	tae-miR160_R+1_2ss20CT21AT	0.00564447	256.465	23.6807	128.111	18.6113	-1.00137	238.548	247.535	283.313	111.905	123.99	148.437	UGCCUGGCUCCCUGUAUGCUUC		custom		tae-miR160_R+1_2ss20CT21AT
1018	zma-miR398b-5p_L-1R+1	0.00641242	1.63081	0.994906	24.6839	9.18228	3.91991	0.791754	2.72991	1.37075	19.1706	19.5972	35.2838	GGGCGGACUGGGAACACAUGG		custom		zma-miR398b-5p_L-1R+1
55	bdi-miR167a_R+1	0.00660664	148.212	18.2204	56.8098	2.59687	-1.38345	127.709	162.55	154.377	56.8739	54.1815	59.374	UGAAGCUGCCAGCAUGAUCUAU		custom		bdi-miR167a_R+1
942	zma-miR164f-5p_R-1	0.00710655	144.78	0.709576	239.276	17.7166	0.724811	144.276	144.472	145.591	223.839	235.367	258.62	UGGAGAAGCAGGGCACGUGC		custom		zma-miR164f-5p_R-1
151	bdi-miR5054_L+2	0.00712835	379.25	29.8457	217.179	5.5317	-0.804267	412.51	370.436	354.804	222.526	217.531	211.479	GUUCCCCACGGUCGGCGCCA		custom		bdi-miR5054_L+2
994	zma-miR390a-5p	0.00722857	134.162	12.3059	205.022	12.3532	0.611805	140.527	141.982	119.977	190.889	210.418	213.76	AAGCUCAGGAGGGAUAGCGCC		custom		zma-miR390a-5p
31	bna-miR160a_R+2_1ss20CT	0.00758352	165.006	9.00896	25.7657	7.55403	-2.67899	155.843	165.321	173.853	34.3173	22.9787	20.0012	UGCCUGGCUCCCUGUAUGCUAUC		custom		bna-miR160a_R+2_1ss20CT
35	far-miR164a_R-2_1ss19GT	0.00769584	141.59	12.0017	250.09	6.77414	0.820726	134.503	134.821	155.448	242.336	254.855	253.08	UGGAGAAGCAGGGCACUUU		custom		far-miR164a_R-2_1ss19GT
925	zma-miR156j-5p_R-1	0.00791822	186.569	5.82893	291.4	18.0501	0.643295	185.231	181.525	192.95	288.538	274.953	310.711	UGACAGAAGAGAGAGAGCAC		custom		zma-miR156j-5p_R-1
390	PC-3p-2294262_1	0.00854357	19.5807	22.9198	0.0249545	0.0359339	-9.61592	5.12647	46.0074	7.60835	0.00420807	0.0664474	0.00420807	CCAACACACAUGGAUUGAGGU		custom		PC-3p-2294262_1
978	zma-miR169i-5p	0.00878745	40.5604	3.54631	23.5857	2.92493	-0.782156	36.4689	42.7516	42.4606	20.5807	26.4233	23.7533	UAGCCAAGGAUGACUUGCCUG		custom		zma-miR169i-5p
992	tae-miR319_L+1R-1	0.00943314	129.882	6.94584	171.672	10.3774	0.40246	128.385	123.806	137.454	160.363	180.758	173.896	CUUGGACUGAAGGGAGCUCCC		custom		tae-miR319_L+1R-1
455	PC-3p-326556_3	0.00971119	3.82937	1.69992	49.6895	6.83943	3.69776	2.45213	5.72924	3.30673	57.5758	45.3833	46.1093	CGGAGGGGUUGAAGGUGCU		custom		PC-3p-326556_3
Following transcripts are statistically insignificant (p-value > .01)
146	gma-MIR4995-p5_1ss2GT	0.0102524	4082.47	310.05	6423.13	133.292	0.653834	3726.54	4293.82	4227.06	6539.6	6277.76	6452.03	AUUGGCUUGGUUAAGGGAA		custom		gma-MIR4995-p5_1ss2GT
477	PC-3p-397364_3	0.0105068	21.5034	3.10511	50.3102	3.17123	1.22629	19.9955	19.4401	25.0745	50.1102	53.5768	47.2438	AAAUGGAGAGAACAGAGA		custom		PC-3p-397364_3
369	PC-3p-2092485_1	0.010547	495.11	17.0695	903.165	92.5416	0.867239	475.402	504.709	505.22	820.556	1003.17	885.768	UUCGAGUAAGAAGGGGUA		custom		PC-3p-2092485_1
904	PC-5p-87546_29	0.0105635	11602.6	262.646	18200.5	1393.35	0.649526	11884.8	11557.8	11365.2	16732.9	18363.2	19505.3	UUUCAGGGUAAGAAGGGGUA		custom		PC-5p-87546_29
718	PC-5p-2314212_1	0.0111829	16.0955	2.80499	34.0451	5.27049	1.08079	14.1467	14.8295	19.3104	38.7008	28.3229	35.1117	AUGGAGGAGUUUGAGAGGGCU		custom		PC-5p-2314212_1
1014	zma-MIR397b-p5	0.0117029	91.194	12.3377	44.2626	7.81491	-1.04285	102	93.8308	77.751	44.9943	36.1075	51.6859	UUGAGCGCAGCGUUGAUGAGC		custom		zma-MIR397b-p5
22	ath-miR159c_1ss20CA	0.0123172	459.7	24.8249	578.546	29.4197	0.33174	449.538	441.568	487.993	551.65	574.022	609.966	UUUGGAUUGAAGGGAGCUCAU		custom		ath-miR159c_1ss20CA
83	ath-miR396b_R+1	0.012393	84.3157	9.18158	44.2732	2.39852	-0.929369	74.0134	91.6343	87.2996	41.5038	45.629	45.6867	UUCCACAGCUUUCUUGAACUUU		custom		ath-miR396b_R+1
930	zma-miR159c-3p_L-1R-1	0.0123979	336.53	21.3889	430.542	20.082	0.355417	313.231	355.276	341.084	415.641	422.605	453.379	UUGGAUUGAAGGGAGCUCC		custom		zma-miR159c-3p_L-1R-1
1069	peu-MIR2916-p5_1ss5AG	0.0130174	16301.1	362.218	23550.5	1609.56	0.530786	16156.2	16033.8	16713.4	21705.5	24278.8	24667.2	UACCGUCCUAGUCUCAACCAUA		custom		peu-MIR2916-p5_1ss5AG
661	PC-5p-1632430_1	0.0130511	14.4261	4.09313	42.0687	7.48843	1.54407	9.96456	18.0077	15.306	42.363	34.4375	49.4057	AAUCCGGUCAGGAAUCGUUUCAAC		custom		PC-5p-1632430_1
65	bna-miR171a_R+2	0.013365	101.157	6.47357	42.453	6.95922	-1.25266	103.405	106.208	93.8595	49.5437	35.6332	42.1822	UUGAGCCGUGCCAAUAUCACGAU		custom		bna-miR171a_R+2
641	PC-5p-138152_14	0.0141822	363.328	48.959	206.784	25.762	-0.813152	372.39	310.472	407.124	217.736	177.355	225.26	UUUGUACCCGUCACCGGUUUA		custom		PC-5p-138152_14
81	csi-miR396a_R+2	0.015005	85.7534	3.70245	70.0414	3.74597	-0.291988	81.7787	86.3772	89.1044	72.1364	72.2711	65.7166	UUCCACAGCUUUCUUGAACUGUC		custom		csi-miR396a_R+2
183	gma-MIR5368-p3_1ss18GC	0.0151714	4753.01	221.983	3554.25	308.797	-0.419297	4499.1	4849.54	4910.38	3784.61	3203.36	3674.77	AGGGACAGUCUCAGGUAC		custom		gma-MIR5368-p3_1ss18GC
90	ath-MIR406-p3_1ss4AG	0.015174	1215.77	141.469	2143.58	102.066	0.818156	1159.96	1110.71	1376.63	2238.34	2156.89	2035.51	AAAGCGAGUCUUCAUAG		custom		ath-MIR406-p3_1ss4AG
882	PC-5p-715159_2	0.0159272	896.502	3.73839	1436	143.782	0.67968	898.5	892.189	898.817	1515.94	1522.05	1270.01	AAACACAUAGGAAUUUUUGAAGG		custom		PC-5p-715159_2
388	PC-3p-228742_6	0.016033	52.36	5.40469	17.4895	3.63103	-1.58197	46.128	55.7637	55.1882	18.885	13.3677	20.2158	AAGUUUGUGGCUGACCGAUA		custom		PC-3p-228742_6
361	PC-3p-204343_7	0.0163034	304.044	13.0691	160.394	21.2008	-0.922664	293.137	300.467	318.53	173.886	135.958	171.338	AUGGAUGAGUGCUAUUGGCGU		custom		PC-3p-204343_7
88	cca-miR398_R-1_1ss19CT	0.0163502	355.294	18.4357	438.151	22.8734	0.302415	357.535	335.84	372.507	412.737	444.63	457.086	UGUGUUCUCAGGUCGCCCUU		custom		cca-miR398_R-1_1ss19CT
148	gma-MIR4995-p5_1ss4GT_1	0.0163547	1730.3	140.204	2545.11	75.2484	0.556704	1582.7	1746.51	1861.7	2621.05	2543.71	2470.57	AUAUGCAGUGGCUUGGUUAA		custom		gma-MIR4995-p5_1ss4GT_1
36	far-miR164a_R-3	0.0165383	137.708	20.8852	275.94	16.9706	1.00275	126.153	125.153	161.817	264.542	267.835	295.444	UGGAGAAGCAGGGCACUU		custom		far-miR164a_R-3
827	PC-5p-528067_2	0.0167218	255.494	46.7234	637.181	52.4843	1.31841	202.764	291.743	271.975	625.126	694.644	591.774	AGAAAAGAGGAGGAGGGAG		custom		PC-5p-528067_2
147	gma-MIR4995-p5_1ss4GT	0.0169886	4699.27	204.768	5831.29	130.334	0.31138	4467.42	4775.03	4855.36	5887.53	5682.28	5924.07	GCAUUGGCUUGGUUAAGGGAA		custom		gma-MIR4995-p5_1ss4GT
42	gma-MIR164g-p3_1ss2GT	0.0175128	2170.49	173.628	3080.93	68.2222	0.505342	2114.31	2031.92	2365.26	3063.67	3022.99	3156.12	UUCAAGUCUCUUGGCUCU		custom		gma-MIR164g-p3_1ss2GT
560	PC-3p-643102_2	0.0175809	46.3829	2.61789	99.0819	15.6419	1.09503	49.2947	45.63	44.2239	105.352	81.2776	110.616	UAGAUAAAGGGAGAGAGGA		custom		PC-3p-643102_2
566	PC-3p-666333_2	0.017618	4.12197	2.0148	23.8155	9.72147	2.53049	3.33846	6.41083	2.61662	24.4231	13.8045	33.2189	AUUAGAGAAACAAUCCGGUCAGAA		custom		PC-3p-666333_2
307	PC-3p-1591461_1	0.01762	36.1633	1.34648	8.66552	2.60986	-2.06117	37.6558	35.7942	35.0398	10.0528	5.65499	10.2888	GAGCGCGGUCUGUGAGGGU		custom		PC-3p-1591461_1
54	osa-miR166m_R-2_1ss17TC	0.0183153	538.248	101.495	1233.33	69.929	1.19622	538.94	436.409	639.396	1246.37	1157.81	1295.83	UCGGACCAGGCUUCAUCCC		custom		osa-miR166m_R-2_1ss17TC
96	bdi-MIR528-p5	0.0186112	3290.09	250.971	4355.59	303.175	0.404738	3458.67	3001.67	3409.95	4074.48	4315.45	4676.83	AGCGGUGGAAGGGGCAUGCAGA		custom		bdi-MIR528-p5
854	PC-5p-617586_2	0.0209982	5.27171	2.25505	24.941	11.5666	2.24218	7.81521	3.51703	4.48289	20.385	16.3461	38.0919	GAUUGGAGAGGAUUGGGG		custom		PC-5p-617586_2
947	zma-miR166a-5p_L-1R+1	0.0211269	34.1026	5.25393	54.2791	4.71822	0.670516	35.696	28.2364	38.3753	49.0754	55.4836	58.2783	GAAUGUUGUCUGGCUCGGGGC		custom		zma-miR166a-5p_L-1R+1
202	gma-MIR5368-p5_2ss16TG18GC	0.0212812	339.4	31.1934	130.781	28.3596	-1.37583	340.665	307.593	369.941	139.41	153.824	99.1096	AGGGACAGUCUCAGGGAC		custom		gma-MIR5368-p5_2ss16TG18GC
143	gma-MIR4995-p3_1ss7CT	0.0212873	3097.63	382.879	5164.88	163.548	0.737567	2655.55	3322.61	3314.75	5214.28	4982.32	5298.03	CAGUGGUUUGGUUAAGGGAA		custom		gma-MIR4995-p3_1ss7CT
586	PC-3p-73272_34	0.0213091	79.9238	9.69929	128.656	18.9769	0.686817	90.8932	72.4819	76.3964	150.558	118.285	117.124	AUUCGGCACAAACGAACAAGGCCU		custom		PC-3p-73272_34
77	osa-miR390-5p_R+1	0.0214504	53.4758	4.6973	74.5939	7.33748	0.480172	58.3046	48.9221	53.2007	69.5465	83.0109	71.2243	AAGCUCAGGAGGGAUAGCGCCC		custom		osa-miR390-5p_R+1
115	han-miR1310_R-5	0.0215056	796.757	97.0019	482.586	12.1391	-0.723355	828.176	687.94	874.155	468.727	487.692	491.337	AGGCAUCGGGGGCGCAA		custom		han-miR1310_R-5
1030	zma-MIR408a-p5_1	0.0217811	103.343	20.3959	54.0029	8.9378	-0.936328	100.705	124.929	84.3938	51.0403	46.9226	64.0459	CAGGGAUGAGACAGAGCA		custom		zma-MIR408a-p5_1
140	gma-MIR4995-p3_1ss1GA	0.0220142	4416.36	666.16	8086.86	219.235	0.872723	3659.6	4675.32	4914.15	8164.91	7839.29	8256.4	AUGGCUUGGUUAAGGGAA		custom		gma-MIR4995-p3_1ss1GA
928	zma-miR156l-3p	0.0220829	33.6997	6.59057	2.16023	1.17052	-3.96348	38.2006	36.7635	26.1349	2.80297	0.809165	2.86855	GCUCACUGCUCUAUCUGUCACC		custom		zma-miR156l-3p
974	zma-miR169f-5p_R+2	0.0223327	36.19	2.47689	7.3285	2.93423	-2.304	36.2156	33.7005	38.654	7.39183	4.36312	10.2306	UAGCCAAGGAUGACUUGCCUACA		custom		zma-miR169f-5p_R+2
118	han-MIR1310-p3_1ss16TC	0.0231363	4227.36	410.58	2878.5	91.3686	-0.554442	4219.14	3820.95	4641.99	2818	2833.88	2983.6	AAAUAGGUAGGACGGCGCGGCU		custom		han-MIR1310-p3_1ss16TC
830	PC-5p-53444_53	0.023321	2230.31	295.296	3424.67	389.305	0.61872	1942.87	2532.88	2215.18	3075.12	3844.23	3354.66	AUAGAUAUGGUAGAGGGGCCU		custom		PC-5p-53444_53
107	cre-MIR916-p3_1ss6GA	0.0233373	94.667	4.68364	62.1595	6.33492	-0.606886	89.2622	97.2029	97.5358	68.4769	62.1943	55.8072	GGCCUAUUAGCUCAGUUGG		custom		cre-MIR916-p3_1ss6GA
339	PC-3p-1824469_1	0.0237242	458.379	57.2653	308.21	28.0855	-0.572629	392.269	492.593	490.277	320.637	327.938	276.055	CAGUAGUCCAGCCGUAAAC		custom		PC-3p-1824469_1
29	htu-miR160a_R+1_1ss1TA	0.0237911	223.402	45.1629	99.539	1.87605	-1.16631	172.332	239.793	258.081	101.705	98.4336	98.4782	AGCCUGGCUCCCUGUAUGCCU		custom		htu-miR160a_R+1_1ss1TA
926	zma-miR156k-3p_L+1	0.0238152	310.073	18.9778	185.302	23.0056	-0.74273	318.099	323.719	288.401	189.109	160.63	206.166	UGCUCGCUUCUCUUUCUGUCAGC		custom		zma-miR156k-3p_L+1
510	PC-3p-493708_2	0.0238675	46.3091	5.55105	28.3309	4.59802	-0.708921	48.7804	39.9516	50.1953	33.4243	24.4862	27.082	AAAAAAGAAACGGAGGGAGUAUGU		custom		PC-3p-493708_2
3	bdi-miR156a_L+1R-1	0.0242557	182.392	24.61	304.705	15.9756	0.740369	162.188	175.188	209.801	286.703	310.22	317.193	UUGACAGAAGAGAGAGAGCAC		custom		bdi-miR156a_L+1R-1
245	PC-3p-102569_20	0.0244604	930.782	39.1717	144.596	64.7502	-2.68642	923.398	895.828	973.12	72.1396	164.85	196.798	CCGUGGACUAGCCAUUGCUUCUC		custom		PC-3p-102569_20
176	gma-miR5368_L+2R-1	0.0247911	2966.66	214.443	2360.91	140.953	-0.3295	2765.98	2941.38	3192.63	2451.21	2198.49	2433.02	AAGGACAGUCUCAGGUAGAC		custom		gma-miR5368_L+2R-1
1045	zma-miR529-5p	0.0250289	126.825	11.1643	185.173	23.0687	0.546034	138.974	117.017	124.484	194.406	202.196	158.918	AGAAGAGAGAGAGUACAGCCU		custom		zma-miR529-5p
582	PC-3p-708565_2	0.0252527	168.051	31.7159	340.435	2.10312	1.01848	131.429	186.219	186.504	338.773	342.799	339.732	GGGCGAUUCGGAAAUUG		custom		PC-3p-708565_2
1007	zma-miR396c_L-1	0.0260281	55.9138	1.06629	37.2738	4.42035	-0.585043	56.768	56.2548	54.7188	35.2034	34.2686	42.3494	UCCACAGGCUUUCUUGAACUG		custom		zma-miR396c_L-1
565	PC-3p-666_3915	0.0272936	1893.27	45.5349	2530.87	208.655	0.418758	1918.71	1840.7	1920.39	2411.99	2408.83	2771.8	ACAGGAUAUUGGGUAUUUCUU		custom		PC-3p-666_3915
1033	zma-miR408b-5p_R-1	0.0273511	51.8612	24.5794	8.6167	4.2276	-2.58945	69.1588	62.6994	23.7254	13.345	5.20149	7.30356	CAGGGACGAGGCAGAGCAUG		custom		zma-miR408b-5p_R-1
196	gma-MIR5368-p5_1ss3GT	0.0275837	2042.16	235.213	1364.1	29.5212	-0.582151	1812.53	2031.38	2282.58	1397.5	1341.51	1353.28	CUUGGAUUGGCUUUGGGCU		custom		gma-MIR5368-p5_1ss3GT
63	osa-miR169r-5p_R-2_1ss9GC	0.0282813	28.7523	3.83544	18.2746	0.213843	-0.653834	32.8032	25.1766	28.2771	18.076	18.501	18.2469	UAGCCAAGCAUGAUUUGCC		custom		osa-miR169r-5p_R-2_1ss9GC
1042	zma-miR528a-3p_L+1R-1	0.0283377	191.839	11.2662	113.748	16.3453	-0.75405	201.624	179.522	194.371	96.8909	114.826	129.528	UCCUGUGCCUGCCUCUUCCAU		custom		zma-miR528a-3p_L+1R-1
467	PC-3p-376981_3	0.029428	1372.07	153.838	865.549	153.603	-0.66467	1534.76	1228.96	1352.49	1036.17	738.285	822.192	AAUCCGGUACAAACGAACAAAGCC		custom		PC-3p-376981_3
941	zma-miR164e-5p	0.0298318	670.557	20.562	894.898	72.8866	0.416363	648.107	675.089	688.475	818.63	902.212	963.852	UGGAGAAGCAGGACACGUGAG		custom		zma-miR164e-5p
341	PC-3p-18414_168	0.030051	2074.92	165.204	2704.21	30.9736	0.382149	1888.96	2204.72	2131.09	2691.34	2739.54	2681.75	ACAGGAUAUUGGGUAUUUCUUA		custom		PC-3p-18414_168
354	PC-3p-1994578_1	0.0300626	30.8568	3.01334	62.0627	11.2964	1.00814	29.0754	34.336	29.1591	49.7433	71.935	64.5097	AGACGGAGAGAGAACAAA		custom		PC-3p-1994578_1
596	PC-3p-832749_1	0.0302211	44.2208	7.04941	73.8756	11.9478	0.740373	36.3726	46.2745	50.0153	64.1707	70.2363	87.2198	AAUCCGGCACAAACGAACUAGGCC		custom		PC-3p-832749_1
396	PC-3p-2369156_1	0.0312927	61.2142	12.3884	34.2945	5.28313	-0.835891	62.935	72.6523	48.0554	33.0994	29.7113	40.0728	ACAAAAAGAAACGGAGGGAGUAUC		custom		PC-3p-2369156_1
983	zma-miR171a-3p_R+1	0.0318895	86.4647	1.71211	61.5533	6.38774	-0.490276	87.9709	84.6026	86.8205	54.25	66.0992	64.3106	UGAUUGAGCCGCGCCAAUAUC		custom		zma-miR171a-3p_R+1
38	mdm-miR164b_R+3_1ss20CT	0.031937	134.718	10.1102	168.117	11.6495	0.319521	133.424	125.317	145.413	161.624	161.16	181.566	UGGAGAAGCAGGGCACGUGUAUUU		custom		mdm-miR164b_R+3_1ss20CT
257	PC-3p-1176797_1	0.0322624	5.0456	3.55607	47.6964	29.1936	3.24078	3.94363	9.02221	2.17096	17.9172	48.9051	76.2669	UGUUUCUCCUCGGUCGG		custom		PC-3p-1176797_1
73	nta-MIR172e-p3_1ss14CG	0.0346476	2641.8	211.617	3379.95	83.7315	0.355479	2886.12	2523.47	2515.83	3474.22	3351.43	3314.21	UUGGAACGAUACAGAGA		custom		nta-MIR172e-p3_1ss14CG
232	gma-miR6300	0.0352869	1260.94	89.7071	1591.8	135.063	0.336165	1286.88	1161.12	1334.81	1513.77	1747.76	1513.88	GUCGUUGUAGUAUAGUGG		custom		gma-miR6300
955	tcc-miR167a_2ss19CT21AC	0.0362461	213.622	18.8851	113.856	23.2976	-0.907849	191.996	222.015	226.857	140.294	104.948	96.3273	UGAAGCUGCCAGCAUGAUUUC		custom		tcc-miR167a_2ss19CT21AC
805	PC-5p-470412_2	0.0363897	364.672	136.594	1000.1	72.5853	1.45547	521.962	296.167	275.886	1080.8	940.153	979.339	UUGUGUAGGAUAGGUGGG		custom		PC-5p-470412_2
157	bdi-miR5055_L-4_1ss5GC	0.0372915	32.988	22.7646	4.57992	3.73483	-2.84854	59.2611	20.5719	19.131	2.59304	8.8882	2.25853	CCUGCUGAGCUCGGCGU		custom		bdi-miR5055_L-4_1ss5GC
1046	zma-miR827-3p	0.0373074	515.844	6.08904	420.775	29.0644	-0.293884	516.498	509.454	521.579	424.679	447.69	389.956	UUAGAUGACCAUCAGCAAACA		custom		zma-miR827-3p
735	PC-5p-244034_5	0.0380876	110.605	24.0881	52.8978	14.481	-1.06413	99.5645	94.0151	138.234	58.9182	36.3778	63.3974	UUGGUAAAUUUGCGGGU		custom		PC-5p-244034_5
18	ath-miR159b_1ss21TC	0.0384034	465.5	17.3814	524.661	23.3629	0.172604	445.446	476.235	474.818	500.699	547.375	525.909	UUUGGAUUGAAGGGAGCUCUC		custom		ath-miR159b_1ss21TC
894	PC-5p-797628_1	0.039535	59.2739	4.78569	103.671	18.1889	0.80654	62.0629	62.0108	53.7479	103.413	121.987	85.6118	CGGAGGGGAUUGGAGGGGCUG		custom		PC-5p-797628_1
996	zma-miR393a-5p_L+1R-2	0.0405067	43.5959	5.07199	33.0364	2.16513	-0.400139	45.1326	47.7219	37.9333	34.6651	30.5794	33.8647	CUCCAAAGGGAUCGCAUUGAU		custom		zma-miR393a-5p_L+1R-2
988	zma-miR171h-3p_L-1R+1	0.0408027	43.2862	6.51943	13.5953	5.27429	-1.6708	47.1669	46.9324	35.7595	8.48554	13.2803	19.02	UGAGCCGAACCAAUAUCACUC		custom		zma-miR171h-3p_L-1R+1
966	zma-miR168b-3p_R+1	0.0414935	560.403	21.5155	396.451	46.7541	-0.499323	535.638	574.505	571.065	343.958	411.775	433.62	CCCGCCUUGCAUCAAGUGAAU		custom		zma-miR168b-3p_R+1
700	PC-5p-211721_6	0.0416353	211.603	73.4462	605.719	25.3966	1.51728	127.33	261.979	245.501	632.234	603.31	581.612	AGGCUCGGUGAGGCUCGG		custom		PC-5p-211721_6
720	PC-5p-232201_5	0.0421151	22.029	7.8755	61.4456	5.94202	1.4799	13.9989	22.348	29.7402	67.5753	61.0506	55.7109	ACAAGAGAAUUGGAGGGGAGG		custom		PC-5p-232201_5
1071	rgl-miR5139_L+3	0.0421168	676.44	12.7792	190.123	78.5636	-1.83103	678.76	662.66	687.9	100.519	222.656	247.195	UCGAAACCUGGCUCUGAUACCA		custom		rgl-miR5139_L+3
552	PC-3p-623140_2	0.0423945	6552	811.572	9323.11	367.934	0.508875	6630.41	5704.08	7321.53	9258.17	8991.97	9719.19	CUUAGAUGUUCUGGGCCACG		custom		PC-3p-623140_2
969	ppe-MIR169b-p5_1ss3CA	0.0428199	331.004	40.2928	233.221	8.04113	-0.50515	333.752	369.853	289.408	239.335	236.216	224.112	UGAUUUAUGCAGCUGAGG		custom		ppe-MIR169b-p5_1ss3CA
737	PC-5p-250858_5	0.0429214	691.787	50.7613	356.375	83.0775	-0.956929	670.134	655.442	749.784	364.037	269.733	435.357	AUAACAAUGUGCUGAGGGAG		custom		PC-5p-250858_5
236	lja-MIR7530-p5_1ss11CA	0.0429252	280.329	98.891	798.869	20.8446	1.51084	167.141	323.854	349.992	795.516	779.905	821.188	AAGAGGAGGAAGGCAGAAG		custom		lja-MIR7530-p5_1ss11CA
1032	stu-miR408b-5p_2ss3GA8CT	0.0438259	92.9124	25.9779	41.3809	12.8496	-1.16691	97.0368	65.1191	116.581	32.3367	35.7165	56.0894	ACAGGGAUGAGACAGAGCAUG		custom		stu-miR408b-5p_2ss3GA8CT
972	zma-MIR169c-p5	0.0445252	96.0312	4.3546	56.481	10.8418	-0.765738	98.123	91.0254	98.9452	44.6981	58.7094	66.0355	AGAACGGGAUGCAGCCAAGGA		custom		zma-MIR169c-p5
597	PC-3p-836_2992	0.0445255	2482.46	169.686	2993.64	64.2668	0.270132	2323.11	2463.39	2660.87	3067.74	2960.12	2953.07	ACAGGAUAUUGGGUAUUUCUUU		custom		PC-3p-836_2992
15	gma-miR159a-3p_1ss19CT	0.0458614	416.269	39.082	535.37	18.2659	0.36302	393.957	393.453	461.396	523.945	525.728	556.436	UUUGGAUUGAAGGGAGCUUUA		custom		gma-miR159a-3p_1ss19CT
8	cca-miR156b_R+2	0.046163	1141.15	16.0328	1026.65	39.8299	-0.152551	1133.02	1130.81	1159.62	1013.05	995.393	1071.49	UGACAGAAGAGAGUGAGCAUAUU		custom		cca-miR156b_R+2
358	PC-3p-2029462_1	0.0463947	16.1482	4.03741	29.3257	5.98485	0.860791	15.7632	20.3644	12.3171	27.0242	24.8334	36.1197	UAAUGAUGGCGGCGCUG		custom		PC-3p-2029462_1
705	PC-5p-216486_7	0.0478092	5.89798	4.30492	30.3167	5.79316	2.36182	3.06558	10.8519	3.77646	36.7333	28.7458	25.471	AUUGAGAGGGAUUGGAGGGGU		custom		PC-5p-216486_7
41	osa-miR164e_R-1_1ss19GT	0.0480799	115.836	22.2516	194.607	13.7666	0.748479	116.712	93.1589	137.636	178.937	204.76	200.122	UGGAGAAGCAGGGCACGUUA		custom		osa-miR164e_R-1_1ss19GT
699	PC-5p-2114856_1	0.048344	30.9565	7.6208	53.2195	7.82354	0.781713	22.5466	37.4046	32.9183	62.2288	48.1377	49.2921	UUGGAGGGGAUUGAAGAGGAUC		custom		PC-5p-2114856_1
37	aly-miR164a-5p_R+1_1ss16CA	0.0486413	42.2474	1.8874	17.1476	6.05873	-1.30086	40.5512	44.2806	41.9103	23.1716	11.0548	17.2164	UGGAGAAGCAGGGCAAGUGCAA		custom		aly-miR164a-5p_R+1_1ss16CA
58	cca-miR168a	0.0503349	1825.77	115.05	2143.88	29.3389	0.231725	1862.5	1696.84	1917.96	2148.05	2112.69	2170.92	UCGCUUGGUGCAGGUCGGGAA		custom		cca-miR168a
1051	ppt-miR894_R-3	0.0504016	621.527	78.9543	441.374	24.2333	-0.493817	555.114	708.824	600.643	456.477	454.222	413.422	CGUUUCACGUCGGGUUC		custom		ppt-miR894_R-3
28	htu-miR160a_R+1	0.0508944	226.887	52.9619	117.777	5.49583	-0.945916	165.821	254.572	260.269	120.551	121.333	111.447	UGCCUGGCUCCCUGUAUGCCU		custom		htu-miR160a_R+1
1059	pde-MIR1310-p5	0.0523375	679.024	3.82194	497.24	63.4163	-0.449522	680.795	674.638	681.64	428.274	510.405	553.04	AUUAGAGGCAUCGGGGGC		custom		pde-MIR1310-p5
5	mes-miR156a_R+1_1ss20CT	0.0564281	1276.48	13.5256	1165.04	44.1024	-0.131796	1269.94	1267.48	1292.04	1171.03	1118.25	1205.84	UGACAGAAGAGAGUGAGCAUU		custom		mes-miR156a_R+1_1ss20CT
336	PC-3p-180560_8	0.0568087	36.9569	6.34002	52.1087	5.99668	0.49568	32.4023	34.2706	44.1978	49.9186	58.8925	47.5149	AAUCCGGCACAAACGAACAAAGCC		custom		PC-3p-180560_8
59	cca-miR169a	0.0573435	43.4834	12.8519	20.7794	1.53771	-1.06531	42.2648	56.9012	31.2843	20.808	19.2276	22.3026	UAGCCAAGGAUGACUUGCCUU		custom		cca-miR169a
956	zma-miR167a-5p	0.0579901	318.632	26.9512	251.927	27.8917	-0.338884	312.056	295.577	348.263	242.47	229.994	283.318	UGAAGCUGCCAGCAUGAUCUA		custom		zma-miR167a-5p
721	PC-5p-2325972_1	0.0580905	115.275	10.2743	48.814	18.25	-1.23971	109.396	109.291	127.139	47.3281	31.3524	67.7616	UUUUCCUGCGCGCUUAG		custom		PC-5p-2325972_1
182	gma-MIR5368-p3_1ss18GA	0.0585528	1332.83	34.9374	445.448	189.777	-1.58116	1315.35	1373.06	1310.08	576.791	531.687	227.865	CCUGGGAUUGGCUUUGGAC		custom		gma-MIR5368-p3_1ss18GA
44	aly-miR165a-3p_R+1_1ss16TC	0.0589346	109.176	13.6232	209.154	54.6991	0.937907	94.3075	112.164	121.058	271.926	183.837	171.7	UCGGACCAGGCUUCACCCCCC		custom		aly-miR165a-3p_R+1_1ss16TC
708	PC-5p-217784_6	0.0606408	397.963	69.7961	576.348	73.0005	0.534304	320.954	457.05	415.886	511.723	655.53	561.789	UUGCAAGAUCAGCUUCUUGUU		custom		PC-5p-217784_6
646	PC-5p-145156_12	0.0612795	480.165	49.8951	377.534	9.12802	-0.346923	476.974	431.943	531.579	379.139	367.71	385.754	AAUAGCUAUGAGAUCUGAGGGAC		custom		PC-5p-145156_12
712	PC-5p-2242944_1	0.0614053	100.668	26.0332	56.3954	12.154	-0.835955	79.1131	93.2998	129.591	42.6817	65.835	60.6696	CGGAGGAGAUGGGAGUGGCUU		custom		PC-5p-2242944_1
184	gma-MIR5368-p3_1ss5AT	0.0627172	5247.33	349.319	4411.29	341.056	-0.250385	4844.89	5472.1	5425.01	4671	4025.05	4537.81	UCAGUGAGAUACCACUC		custom		gma-MIR5368-p3_1ss5AT
101	aly-miR847-5p_L-3R-1_1ss16AG	0.0629684	28.528	4.87752	77.217	27.8918	1.43654	23.7	28.4305	33.4536	101.969	82.6863	46.9956	UGAUGAAGAGGAGUGGA		custom		aly-miR847-5p_L-3R-1_1ss16AG
1049	ppt-miR894_L-1R-2	0.0636974	581.13	57.9656	477.682	28.1152	-0.282812	520.313	635.745	587.333	507.483	473.933	451.629	GUUUCACGUCGGGUUCA		custom		ppt-miR894_L-1R-2
84	osa-miR396d_R+3_1ss20GT	0.0666136	116.185	5.69739	98.8012	8.41421	-0.233819	121.069	109.926	117.559	103.764	103.554	89.0861	UCCACAGGCUUUCUUGAACUGUUC		custom		osa-miR396d_R+3_1ss20GT
921	zma-miR156d-3p	0.0702495	355.758	22.0894	265.496	35.5414	-0.422205	330.254	368.823	368.196	245.047	244.906	306.536	GCUCACUUCUCUUUCUGUCAGC		custom		zma-miR156d-3p
991	vvi-MIR172d-p3_2ss7GT17CA	0.0709455	14325.6	619.743	16547.3	1330.53	0.208003	14898.3	13667.6	14410.9	15917.1	18075.9	15649	UGGAAGUGCAGUGAUGAA		custom		vvi-MIR172d-p3_2ss7GT17CA
186	gma-MIR5368-p3_1ss7AC	0.0712852	37.2585	8.31561	17.9127	7.29664	-1.05658	37.0799	45.6619	29.0336	17.8661	25.2326	10.6395	CCUGGGCUUGGCUUUGGGC		custom		gma-MIR5368-p3_1ss7AC
205	osa-MIR5529-p3_1ss2TA	0.0716723	35.612	8.6782	60.9814	3.92085	0.776006	25.6313	41.3776	39.827	56.5605	64.0375	62.3461	UAGUGUGGAUGAUUUAG		custom		osa-MIR5529-p3_1ss2TA
1035	zma-miR444a	0.0732819	51.9131	6.91649	7.089	5.4764	-2.87244	52.4089	44.762	58.5683	12.3101	1.38877	7.56815	UGCAGUUGUUGUCUCAAGCUU		custom		zma-miR444a
318	PC-3p-1671314_1	0.0756608	33.9167	4.42103	26.7021	2.01723	-0.345042	34.6828	29.1626	37.9046	29.0253	25.3943	25.6868	UAAAAAGAAACGGAGGGAGUAAGA		custom		PC-3p-1671314_1
142	gma-MIR4995-p3_1ss6CT	0.0785331	544.668	151.172	966.768	37.771	0.827794	370.117	633.33	630.556	1006.6	962.231	931.471	AGUGGUUUGGUUAAGGGAA		custom		gma-MIR4995-p3_1ss6CT
494	PC-3p-462050_2	0.0800949	57.6127	26.0925	142.636	3.75446	1.30787	60.8185	30.0655	81.9542	145.135	144.454	138.318	CGGGAAGGAGGACCAGGAG		custom		PC-3p-462050_2
180	gma-MIR5368-p3_1ss16CA	0.0849452	3001.9	103.566	2550.64	203.829	-0.235016	2897.81	3104.93	3002.96	2666.28	2670.34	2315.29	AGAUACCACUCUGGAAGA		custom		gma-MIR5368-p3_1ss16CA
1044	zma-miR529-3p_R-1	0.0850401	36.67	5.05909	49.1831	7.03157	0.423562	39.9876	39.1753	30.8471	46.9075	57.0707	43.5711	GCUGUACCCUCUCUCUUCUU		custom		zma-miR529-3p_R-1
293	PC-3p-1460993_1	0.0850722	34.2478	6.91435	10.8883	6.80568	-1.65323	38.6207	37.8463	26.2763	9.32658	4.99918	18.3391	AUUUGGCACAAACGAACAAGGCCU		custom		PC-3p-1460993_1
197	gma-MIR5368-p5_1ss4TC	0.0865031	6362.19	320.754	5797.47	223.187	-0.134101	6000.43	6474.26	6611.87	5624.85	5718.04	6049.5	GUUCCCUGGGAUUGGCU		custom		gma-MIR5368-p5_1ss4TC
1057	smo-MIR1103-p3_1ss12CT	0.0886978	3277.72	25.4448	817.741	544.117	-2.00297	3265.66	3306.95	3260.54	888.328	1323.12	241.776	GGGUGACCUCCUGGGAAGUC		custom		smo-MIR1103-p3_1ss12CT
574	PC-3p-6896_646	0.0892844	22796.5	982.093	24815.9	463.367	0.12245	23316	21663.8	23409.8	24489.2	24612.3	25346.2	UGUAACCCAUGCCAUACUCCC		custom		PC-3p-6896_646
138	gma-miR4995_L-1R+2_1ss3GT	0.0905184	7232.97	496.076	8180.61	452.566	0.17762	6840.47	7067.9	7790.54	7980.17	7862.87	8698.78	GUCAGUGGCUUGGUUAAGGGAA		custom		gma-miR4995_L-1R+2_1ss3GT
1068	peu-MIR2916-p3	0.0930014	15858.6	98.1047	19049.3	1903.21	0.264476	15766.8	15846.9	15962	16945.5	19551	20651.4	CAUAAACGAUGCCGACC		custom		peu-MIR2916-p3
910	PC-5p-90255_25	0.0934313	38.822	7.81244	26.8522	4.00277	-0.531833	41.4921	30.0246	44.9493	24.3698	31.4699	24.717	UAGCCAAGCAUGAUUUGCCCGU		custom		PC-5p-90255_25
964	zma-miR168a-5p	0.0939383	2269.99	77.4524	1898.69	185.929	-0.257678	2192.73	2269.6	2347.64	1716.53	1891.39	2088.17	UCGCUUGGUGCAGAUCGGGAC		custom		zma-miR168a-5p
934	zma-miR160a-5p	0.0942148	529.679	15.1523	465.004	32.2129	-0.187874	516.052	545.996	526.989	431.198	468.473	495.343	UGCCUGGCUCCCUGUAUGCCA		custom		zma-miR160a-5p
231	gma-miR6300_R-1	0.0943888	237.634	34.3267	296.767	23.0019	0.320589	231.496	206.791	274.616	297.878	319.194	273.23	GUCGUUGUAGUAUAGUG		custom		gma-miR6300_R-1
226	gma-miR6300_L-1R+2	0.094766	1086.24	70.6555	1316.88	152.261	0.27778	1077.53	1020.35	1160.85	1374.49	1431.93	1144.22	UCGUUGUAGUAUAGUGGUG		custom		gma-miR6300_L-1R+2
557	PC-3p-63953_42	0.0954948	35.1529	5.60739	17.7304	6.28536	-0.987417	41.2348	34.0358	30.1882	18.615	11.0496	23.5266	AGCCCCUUCAACCCCUUCGGU		custom		PC-3p-63953_42
19	ath-miR159b_R+1	0.0958415	481.806	20.2525	540.693	38.0705	0.166358	459.575	486.635	499.207	501.749	577.825	542.505	UUUGGAUUGAAGGGAGCUCUUC		custom		ath-miR159b_R+1
561	PC-3p-644827_2	0.0978488	22.0187	7.19916	39.5062	2.80707	0.843349	23.5115	14.1902	28.3544	36.8636	39.2021	42.4529	AAUCCGGCACAAACGAACAAUGCC		custom		PC-3p-644827_2
458	PC-3p-337790_3	0.0980291	404.747	35.3301	472.322	9.76616	0.222751	364.179	428.76	421.302	481.092	474.077	461.798	AACUAAAAAGAAACGGAGGGCU		custom		PC-3p-337790_3
960	zma-miR167e-5p_R+1	0.100791	327.524	17.0574	292.07	20.0182	-0.165287	310.934	326.625	345.013	278.69	282.435	315.084	UGAAGCUGCCAGCAUGAUCUGG		custom		zma-miR167e-5p_R+1
145	gma-MIR4995-p5	0.101415	2396.45	383.558	3136.78	132.661	0.38838	2025.3	2372.75	2791.32	3081.87	3040.38	3288.07	CUCAUAGGCAGUGGCUU		custom		gma-MIR4995-p5
666	PC-5p-17090_179	0.102178	154.905	15.5364	125.562	15.1633	-0.302984	159.215	137.669	167.832	112.463	122.051	142.173	UCAGGCUCGGGGACUAUGGUG		custom		PC-5p-17090_179
1031	zma-MIR408a-p5_2	0.106194	71.5231	12.0851	37.4685	12.4559	-0.932731	78.0411	78.95	57.5783	46.4675	23.2523	42.6857	ACAGGGAUGAGACAGAGC		custom		zma-MIR408a-p5_2
855	PC-5p-619912_2	0.106267	92.7122	13.8115	65.2128	14.8352	-0.507603	77.5944	95.8725	104.67	63.0683	51.5666	81.0036	GUAUCUCCGAGGCCAGAAU		custom		PC-5p-619912_2
1008	sbi-miR396c_R+2_1ss21TG	0.107206	113.902	9.8198	81.6514	14.8791	-0.48024	106.697	125.087	109.922	89.4699	64.493	90.9913	UUCCACAGCUUUCUUGAACUGUU		custom		sbi-miR396c_R+2_1ss21TG
614	PC-3p-997625_1	0.111535	36.045	9.05595	71.2622	30.4365	0.983339	32.9052	28.9767	46.2529	66.0814	43.7486	103.957	AAUCGGACACAAACGAACAAGCCC		custom		PC-3p-997625_1
997	zma-miR393b-5p_R-1	0.111876	36.1399	2.53894	24.2892	6.57167	-0.573279	37.7685	37.4366	33.2144	20.2188	20.7781	31.8706	UCCAAAGGGAUCGCAUUGAUC		custom		zma-miR393b-5p_R-1
10	bdi-miR156b-5p_1ss18CT	0.112174	386.603	140.96	713.366	19.4002	0.883789	225.477	447.202	487.131	733.244	694.481	712.374	UGACAGAAGAGAGUGAGUAC		custom		bdi-miR156b-5p_1ss18CT
144	gma-MIR4995-p3_1ss9GT	0.112422	76.8335	16.8504	111.022	8.1756	0.531037	58.1169	90.7964	81.5873	107.381	120.386	105.3	GUGGCUUGUUUAAGGGAA		custom		gma-MIR4995-p3_1ss9GT
821	PC-5p-51193_56	0.112568	38.5637	8.68814	53.8395	1.57125	0.481421	31.0984	48.1003	36.4924	54.0819	55.2754	52.1611	UUGGAGGGGAUUGAAGAGGAU		custom		PC-5p-51193_56
372	PC-3p-2110290_1	0.11407	55.7444	6.79551	43.5596	6.44935	-0.355835	47.9999	58.5231	60.7102	37.2802	43.2322	50.1664	AAAAAGAAACGGAGGGAGUACAUC		custom		PC-3p-2110290_1
957	rco-miR167c_R+1	0.115606	97.4565	6.75954	67.1237	17.2929	-0.537938	94.5067	105.19	92.6733	58.571	87.0264	55.7736	UGAAGCUGCCAGCAUGAUCUGGA		custom		rco-miR167c_R+1
30	htu-miR160a_R+1_1ss20CT	0.117847	357.43	60.706	268.562	6.623	-0.412403	288.738	379.68	403.871	261.199	274.034	270.454	UGCCUGGCUCCCUGUAUGCUU		custom		htu-miR160a_R+1_1ss20CT
599	PC-3p-856255_1	0.121874	8.18828	7.16975	33.282	6.5241	2.02311	15.8422	1.62852	7.0941	39.5044	26.4931	33.8485	CGACGCAAACGAACAAGCCCU		custom		PC-3p-856255_1
375	PC-3p-212503_6	0.122235	308.725	25.656	495.589	130.122	0.682822	292.914	294.934	338.327	583.353	557.323	346.091	AUGAGAGGUGUAGAAUA		custom		PC-3p-212503_6
296	PC-3p-147973_11	0.122942	449.821	39.7942	513.515	33.4302	0.191053	438.808	416.693	493.962	482.981	508.327	549.235	GUAGGAGAGAGAAUAGACUAUAUUA		custom		PC-3p-147973_11
286	PC-3p-142760_12	0.124269	29.083	7.26634	18.5316	1.78197	-0.650189	20.7441	32.4479	34.057	16.5212	19.1571	19.9165	UGUAGAACACUCGAAGUCCGUU		custom		PC-3p-142760_12
812	PC-5p-488491_2	0.12509	71.2194	114.065	0.852164	0.758945	-6.385	4.31814	6.4156	202.924	1.06092	0.0106873	1.48488	AGCCUGGAGUUCGCCAAC		custom		PC-5p-488491_2
364	PC-3p-207425_7	0.125784	119.693	20.5547	152.722	15.061	0.351573	96.2393	128.266	134.573	168.115	138.017	152.034	GGCGCGAGAGGGACGGGAGC		custom		PC-3p-207425_7
203	gma-MIR5368-p5_3	0.127031	5938.92	182.452	4942.08	615.283	-0.265082	5980.12	5739.39	6097.25	4323.87	4947.98	5554.39	CUGUUUCCUGGGAUUGGCUU		custom		gma-MIR5368-p5_3
1016	zma-miR398a-3p	0.133978	199.756	3.9435	243.282	33.2299	0.284386	197.151	197.824	204.293	233.751	215.858	280.235	UGUGUUCUCAGGUCGCCCCCG		custom		zma-miR398a-3p
1028	zma-miR408a	0.138233	1155.21	32.2134	1421.44	197.698	0.299197	1120.4	1183.97	1161.27	1450.28	1210.91	1603.14	CUGCACUGCCUCUUCCCUGGC		custom		zma-miR408a
698	PC-5p-2092567_1	0.140202	16.8839	8.54113	30.1817	2.85974	0.838024	11.3208	26.7181	12.6129	28.6026	33.4828	28.4596	AGGAUUGGAGGGGAUUGAAGGGGA		custom		PC-5p-2092567_1
459	PC-3p-338551_3	0.141637	3712.4	490.191	4435.3	81.0239	0.25668	3216.84	3723.32	4197.04	4505.51	4346.64	4453.76	UUGGAACGGAGGGACGGAG		custom		PC-3p-338551_3
379	PC-3p-2169942_1	0.144352	153.535	36.9687	216.312	39.8784	0.494544	119.262	148.632	192.71	228.454	248.707	171.773	AAAUAAAAAGAAACGGAGGAGGGA		custom		PC-3p-2169942_1
25	aly-miR159c-3p_R+3_1ss20CT	0.150218	507.191	33.438	595.43	76.3807	0.231404	469.719	533.989	517.864	551.125	551.539	683.627	UUUGGAUUGAAGGGAGCUCUUUUU		custom		aly-miR159c-3p_R+3_1ss20CT
60	osa-miR169b_R+1	0.152316	37.5307	6.44766	15.1506	8.79021	-1.30869	41.0009	30.0911	41.4999	5.05242	21.0871	19.3124	CAGCCAAGGAUGACUUGCCGGU		custom		osa-miR169b_R+1
985	stu-miR171b-3p_1ss18CT	0.152757	39.2641	6.13788	53.8907	12.9884	0.456824	40.1886	32.7164	44.8873	46.4554	46.3284	68.8882	UUGAGCCGCGUCAAUAUUUCU		custom		stu-miR171b-3p_1ss18CT
838	PC-5p-560003_2	0.153722	55.0356	12.0083	39.5533	8.692	-0.476569	52.2802	44.6445	68.1821	49.3697	36.4559	32.8342	AGAGGGAGAUUGGAGGGGUUU		custom		PC-5p-560003_2
976	tcc-miR169i_1ss15TC	0.156981	47.4138	6.50776	36.0189	7.71876	-0.396556	52.8478	40.2019	49.1918	36.5242	28.0598	43.4725	UAGCCAAGGAUGAGCUGCCUG		custom		tcc-miR169i_1ss15TC
57	mdm-miR167h_R-1_1ss19CT	0.159798	170.675	55.0334	105.202	6.63642	-0.698084	112.158	178.475	221.392	98.5175	105.301	111.789	UGAAGCUGCCAGCAUGAUUUU		custom		mdm-miR167h_R-1_1ss19CT
319	PC-3p-169098_11	0.172324	1677.56	163.958	1903.93	73.283	0.182614	1740.95	1491.37	1800.36	1985.92	1844.81	1881.06	UUCCCGGCUGGUGCCCCA		custom		PC-3p-169098_11
589	PC-3p-744328_1	0.177967	19.8974	5.3075	28.3007	7.12028	0.508256	16.9064	16.7605	26.0254	26.0571	36.2726	22.5725	GUAAAAUGAAACGGAGGGAGUACU		custom		PC-3p-744328_1
370	PC-3p-2098001_1	0.180481	10.1307	5.0305	29.603	25.4345	1.54701	7.10578	15.9377	7.3486	58.9713	14.7213	15.1164	UCCCCUCCAAUCCCCUCUGG		custom		PC-3p-2098001_1
227	gma-miR6300_L-1R+4	0.18417	4795.6	314.844	4371.31	282.783	-0.133645	4825.87	4466.71	5094.21	4046.6	4503.81	4563.51	UCGUUGUAGUAUAGUGGUGAG		custom		gma-miR6300_L-1R+4
243	bdi-miR7782-3p_L+1R-8	0.184427	55.8278	0.695319	4.97885	4.41627	-3.4871	55.0255	56.2555	56.2024	0.0166068	8.47759	6.44236	AACCUGCUCUGAUACCA		custom		bdi-miR7782-3p_L+1R-8
1010	zma-miR396f-3p	0.186567	23.3162	4.3773	29.6307	5.13725	0.345756	20.862	28.37	20.7166	27.1513	35.5374	26.2034	GGUCAAGAAAGCUGUGGGAAG		custom		zma-miR396f-3p
26	osa-miR159f_1ss1CT	0.191938	429.413	17.0517	450.554	13.8156	0.0693338	425.363	414.751	448.125	443.855	441.365	466.442	UUUGGAUUGAAGGGAGCUCUA		custom		osa-miR159f_1ss1CT
506	PC-3p-485296_3	0.195131	32.0256	7.01625	41.1197	1.80841	0.360608	23.9259	36.2328	35.9179	42.749	39.174	41.4363	AAGAGGACGGCAGAGGCC		custom		PC-3p-485296_3
95	bdi-MIR528-p3_1ss21GT	0.195717	76.7421	6.32613	62.4003	10.8715	-0.298465	73.8329	72.394	83.9995	73.0882	62.7588	51.354	UGCCUGCCUCUUCCAUUCCUUC		custom		bdi-MIR528-p3_1ss21GT
845	PC-5p-587873_2	0.197746	34.6534	4.67016	43.4414	8.59942	0.326073	33.3275	39.8431	30.7895	37.9253	53.3499	39.0489	AAAUAAAACGAAACGGAGAGAGUA		custom		PC-5p-587873_2
826	PC-5p-526867_2	0.197849	32.2469	9.46223	43.9196	5.30717	0.445704	26.1665	43.1487	27.4255	43.5385	38.8132	49.407	AUUUAGGGCUAGUUUGGGAACACU		custom		PC-5p-526867_2
959	zma-miR167e-5p	0.199216	336.422	35.2608	295.326	25.2326	-0.187966	301.816	335.148	372.303	267.724	301.045	317.208	UGAAGCUGCCAGCAUGAUCUG		custom		zma-miR167e-5p
623	PC-5p-1095321_1	0.201547	26.6851	2.86168	41.4937	13.1577	0.636856	29.9869	25.148	24.9205	50.091	48.0436	26.3465	GGAGGAAGAACAGAGGAC		custom		PC-5p-1095321_1
383	PC-3p-2229722_1	0.203684	20.0928	13.1086	5.99659	5.72085	-1.74446	11.2579	35.1542	13.8661	4.79534	12.2227	0.97176	CGACCCGAGCCUGAGUGA		custom		PC-3p-2229722_1
1029	zma-miR408a_R+3	0.209022	1141.79	28.2771	1272.66	119.821	0.156548	1174.18	1122.05	1129.13	1134.31	1343.34	1340.32	CUGCACUGCCUCUUCCCUGGCUCC		custom		zma-miR408a_R+3
2	ath-miR156a_L+1R+1	0.212189	1483.79	95.5745	1332.9	138.412	-0.154718	1401.29	1461.57	1588.52	1231.26	1490.54	1276.91	UUGACAGAAGAGAGUGAGCACC		custom		ath-miR156a_L+1R+1
229	gma-miR6300_R+2	0.214089	4223.31	248.835	4498.27	175.889	0.0909965	4091.97	4067.66	4510.29	4296.12	4582.29	4616.39	GUCGUUGUAGUAUAGUGGUG		custom		gma-miR6300_R+2
862	PC-5p-663981_2	0.222297	3.81445	1.47013	46.7714	39.1719	3.61608	2.80826	5.5016	3.13349	2.92026	78.3015	59.0925	AUCUAGUGUCUUUAUUUCUCA		custom		PC-5p-663981_2
272	PC-3p-1280411_1	0.223299	29.1359	10.9504	18.2275	4.6496	-0.676677	17.4917	30.6894	39.2265	13.042	19.6154	22.0251	AUCCGACACAAACGAACGAGUCCU		custom		PC-3p-1280411_1
488	PC-3p-432193_2	0.223581	51.7013	3.1286	38.7908	11.0307	-0.414486	52.6098	48.219	54.2752	48.1974	41.5248	26.6502	AAAAGAAACGGAGGGAGUACGUA		custom		PC-3p-432193_2
7	hci-miR156b_L-1	0.225122	55.2503	38.6875	124.902	5.44149	1.17674	10.9634	82.4662	72.3212	119.54	124.746	130.42	GACAGAAGAGAGGGAGCAC		custom		hci-miR156b_L-1
21	aly-miR159b-3p_R+1	0.228715	542.426	41.5862	607.139	61.7645	0.1626	503.447	537.626	586.203	609.178	544.379	667.858	UUUGGAUUGAAGGGAGCUCUUU		custom		aly-miR159b-3p_R+1
181	gma-MIR5368-p3_1ss17CT	0.228751	626.259	57.6234	492.483	110.789	-0.346685	559.878	663.404	655.496	580.63	528.702	368.118	AUUGGCUUUGGGCUUUU		custom		gma-MIR5368-p3_1ss17CT
998	zma-miR394a-5p	0.228961	52.9876	2.85985	60.8894	7.40286	0.200535	56.1818	50.6647	52.1165	52.5853	63.2852	66.7977	UUGGCAUUCUGUCCACCUCC		custom		zma-miR394a-5p
76	aly-miR319c-3p_L+1R-1	0.230572	21.0124	3.93814	35.4412	16.122	0.754184	22.9813	16.4781	23.5778	53.6581	29.653	23.0124	UUUGGACUGAAGGGAGCUCCU		custom		aly-miR319c-3p_L+1R-1
166	osa-MIR5079a-p3_1ss4CT	0.232865	36.0427	1.8081	24.4155	11.9031	-0.561909	36.2124	34.1557	37.7599	37.7349	20.6932	14.8184	CUUUUCAAAGGGUUCUCAAA		custom		osa-MIR5079a-p3_1ss4CT
709	PC-5p-2183789_1	0.237649	99.8416	42.7332	151.301	30.5058	0.59971	61.0339	145.639	92.8525	154.976	179.804	119.125	AAGGGGACGUGAGGAGGAG		custom		PC-5p-2183789_1
1	han-miR156a_L+1	0.242376	694.823	232.975	948.617	13.4905	0.449181	435.978	760.785	887.704	935.653	947.62	962.579	AUGACAGAAGAGAGUGAGCAC		custom		han-miR156a_L+1
367	PC-3p-208390_6	0.245516	51.5909	11.3827	9.55663	10.8364	-2.43254	38.5084	59.2284	57.036	7.31155	0.0186105	21.3397	CUACCGGUGACGAUACU		custom		PC-3p-208390_6
381	PC-3p-221548_7	0.249919	21.9224	13.1729	5.67557	8.55518	-1.94957	16.4197	36.9544	12.3931	0.0137584	15.5171	1.49584	AACGAGAUUAACCGAACAAGGCCU		custom		PC-3p-221548_7
611	PC-3p-93718_23	0.253999	723.773	57.7656	545.277	188.553	-0.408548	741.702	659.168	770.448	501.865	751.75	382.215	AAAAGACUGAGCCGAAUUGAAAU		custom		PC-3p-93718_23
1048	ssp-miR827_R+2	0.260166	518.184	33.087	442.814	72.6014	-0.226763	543.097	480.643	530.814	360.27	496.767	471.406	UUAGAUGACCAUCAGCAAACAUU		custom		ssp-miR827_R+2
34	aly-MIR163-p3_1ss17TC	0.26584	247.551	13.4888	229.206	19.1428	-0.111082	232.637	258.897	251.121	212.234	225.429	249.956	GCGGUUUUUGAUCCCUCU		custom		aly-MIR163-p3_1ss17TC
965	sof-miR168b_1ss8GT	0.271358	348.627	1.33655	291.166	63.4396	-0.259843	349.308	347.087	349.486	299.293	350.151	224.055	UCGCUUGUGCAGAUCGGGAC		custom		sof-miR168b_1ss8GT
20	lus-miR159b_R+2_1ss21CG	0.280212	456.698	37.2628	492.322	20.1776	0.108362	422.648	450.943	496.504	486.107	475.983	514.876	UUUGGAUUGAAGGGAGCUCUGUU		custom		lus-miR159b_R+2_1ss21CG
920	zma-miR156a-5p	0.286538	1677.96	75.6959	1585.43	98.1454	-0.0818282	1664.33	1610	1759.54	1482.21	1677.55	1596.55	UGACAGAAGAGAGUGAGCAC		custom		zma-miR156a-5p
9	bdi-miR156b-5p_1ss14TG	0.287827	682.939	167.219	833.126	36.2887	0.286778	497.752	728.187	822.878	874.834	808.78	815.765	UGACAGAAGAGAGGGAGCAC		custom		bdi-miR156b-5p_1ss14TG
43	ath-miR165a_R-1_1ss15AT	0.289443	375.516	36.3159	406.19	22.005	0.113278	361.905	347.972	416.671	431.589	394.102	392.878	UCGGACCAGGCUUCUUCCCC		custom		ath-miR165a_R-1_1ss15AT
482	PC-3p-414994_3	0.291878	33.5728	6.658	26.6222	7.3264	-0.334664	26.9031	40.219	33.5962	22.8279	21.9711	35.0675	AAUUAAAACAAAACGGAGGGAGUA		custom		PC-3p-414994_3
213	hbr-miR6173_L-1R-2	0.300819	1044.58	647.298	1719.63	80.7627	0.719179	306.939	1308.95	1517.85	1796.8	1726.4	1635.7	GCCGUAAACGAUGGAUA		custom		hbr-miR6173_L-1R-2
23	mes-miR159c_R+1_1ss7GT	0.31677	418.378	10.733	399.487	22.2692	-0.0666609	409.55	415.26	430.325	376.284	401.489	420.687	AUUGGAUUGAAGGGAGCUCUGU		custom		mes-miR159c_R+1_1ss7GT
212	hbr-miR6173_L+1R-3	0.324378	1574.67	964.399	2444.46	16.0836	0.634463	488.92	1903.25	2331.85	2462.36	2431.22	2439.79	UAGCCGUAAACGAUGGAU		custom		hbr-miR6173_L+1R-3
704	PC-5p-2162903_1	0.329923	47.6936	79.8634	1.84946	1.74118	-4.68862	139.91	2.10242	1.06831	3.47027	2.06931	0.00879676	CUCUGUUUCUUUUUAGUUGUUGCU		custom		PC-5p-2162903_1
478	PC-3p-398358_3	0.339783	17.5757	3.85304	23.5114	8.38245	0.419782	16.659	14.2637	21.8044	32.8539	21.0318	16.6485	UUUAAUCCCCUUCAAUCCCCU		custom		PC-3p-398358_3
204	gma-MIR5368-p5_5	0.34158	107.832	140.246	22.1333	7.64266	-2.28449	31.0881	269.702	22.706	26.6615	26.4291	13.3094	AUCAGAGAGAUACCACUC		custom		gma-MIR5368-p5_5
134	gma-MIR4366-p3_1ss12TG	0.350159	41.96	5.78695	34.2533	8.91276	-0.29277	36.3472	41.6261	47.9066	23.9634	39.2395	39.5571	GAGAAGGUAAAGCCCUAC		custom		gma-MIR4366-p3_1ss12TG
12	bdi-miR156b-5p_R+2	0.35491	1016.56	327.913	1255.8	50.6323	0.304909	644.928	1139.57	1265.18	1218.4	1235.58	1313.41	UGACAGAAGAGAGUGAGCACCA		custom		bdi-miR156b-5p_R+2
967	zma-miR169a-5p_L+2R-2	0.355765	19.2711	15.2968	9.06813	3.52698	-1.08756	7.89159	13.2616	36.6602	7.00102	13.1406	7.0628	UGCAGCCAAGGAUGACUUGCC		custom		zma-miR169a-5p_L+2R-2
365	PC-3p-2079026_1	0.35664	10.0661	3.05293	50.4948	61.126	2.32663	10.8706	12.6362	6.69149	24.5062	6.65741	120.321	AAUGGGAUUAACCGAACAGGGCCU		custom		PC-3p-2079026_1
179	gma-MIR5368-p3_1ss15CA	0.357249	2205.41	75.0589	1636.02	764.684	-0.430861	2121.22	2229.7	2265.32	1934.84	767.044	2206.17	GAUACCACUCUGGAAGA		custom		gma-MIR5368-p3_1ss15CA
219	hbr-MIR6173-p5	0.358785	939.127	615.368	1449.01	167.686	0.625678	230.616	1246.62	1340.15	1592.61	1489.7	1264.73	AGCCGUAAACGAUGGAU		custom		hbr-MIR6173-p5
1038	zma-MIR444a-p5	0.363504	8.01792	1.55655	21.2592	21.4157	1.40679	7.08972	7.1491	9.81495	7.78329	45.9536	10.0407	CAAGUUGUGCAGUUGUUGUCU		custom		zma-MIR444a-p5
520	PC-3p-537229_2	0.36561	459.108	46.2842	494.666	36.2416	0.107622	445.661	421.037	510.627	503.859	454.714	525.426	AAUAGAGAGGGAGGGCAAA		custom		PC-3p-537229_2
139	gma-miR4995_R+2_1ss2GT	0.372725	5148.13	356.846	4908.05	179.499	-0.0688972	4881.17	5009.78	5553.43	4834.3	4777.18	5112.68	AUGCAGUGGCUUGGUUAAGGGAA		custom		gma-miR4995_R+2_1ss2GT
11	bdi-miR156b-5p_R+1	0.372868	1005.74	358.231	1258.56	84.8923	0.323518	594.354	1173.97	1248.88	1192.28	1229.15	1354.24	UGACAGAAGAGAGUGAGCACC		custom		bdi-miR156b-5p_R+1
579	PC-3p-704298_2	0.377775	68.4045	17.5796	55.8809	9.21224	-0.291736	85.696	50.5504	68.9672	59.5836	62.6657	45.3934	AAAAAGAAACGGAGGGAGUAUCUC		custom		PC-3p-704298_2
927	zma-miR156k-5p	0.379014	1681.63	10.2022	1113.62	771.532	-0.594603	1693.25	1674.14	1677.49	226.566	1485.6	1628.68	UGACAGAAGAGAGCGAGCAC		custom		zma-miR156k-5p
610	PC-3p-93275_24	0.380906	650.543	105.783	564.824	110.128	-0.203843	568.472	613.229	769.926	515.963	690.929	487.579	AAAGACUGAGCCGAAUUGAAAU		custom		PC-3p-93275_24
198	gma-MIR5368-p5_1ss6TC	0.382373	7954.14	157.387	7686.03	397.248	-0.0494689	8130.95	7902.13	7829.34	7467.35	7446.16	8144.57	CUGUUCCCUGGGAUUGGCUU		custom		gma-MIR5368-p5_1ss6TC
740	PC-5p-2557422_1	0.385009	6.10432	1.17806	41.0944	47.5521	2.75104	4.79381	6.44375	7.07541	2.75456	26.2239	94.3046	CUCGACGCCAUAGCCUAUGCCGCC		custom		PC-5p-2557422_1
17	ath-miR159b	0.391075	490.083	21.234	433.918	86.8547	-0.175605	480.045	475.73	514.475	336.615	503.612	461.528	UUUGGAUUGAAGGGAGCUCUU		custom		ath-miR159b
766	PC-5p-309386_5	0.398877	106.935	185.189	0.0360511	0.0567465	-11.5344	320.772	0.0156291	0.0156291	0.00328844	0.00328844	0.101576	AUUAUGAUGUUGUAUCUG		custom		PC-5p-309386_5
250	PC-3p-1068784_1	0.402921	25.8488	4.47265	72.1409	77.9247	1.48072	20.7808	29.2435	27.5221	22.77	31.6791	161.973	GCACAAAACAGGAGAAGGAAC		custom		PC-3p-1068784_1
6	han-miR156a_R+3	0.403682	903.991	435.497	1177.99	57.4763	0.381944	401.975	1129.66	1180.34	1144.46	1145.15	1244.35	UGACAGAAGAGAGUGAGCACGGG		custom		han-miR156a_R+3
217	hbr-MIR6173-p3_1ss4CT	0.419357	7736.79	3463.2	9772.71	369.534	0.337023	3742.15	9573.27	9894.95	9639.92	9487.92	10190.3	CAGUGCUGUAGCUAACGCGUU		custom		hbr-MIR6173-p3_1ss4CT
216	hbr-MIR6173-p3_1ss3CT	0.421958	5212.22	2747.18	6802.34	228.899	0.384133	2051.84	6555.83	7029	6743.12	6608.88	7055.03	AGUGCUGUAGCUAACGCGUU		custom		hbr-MIR6173-p3_1ss3CT
711	PC-5p-2238422_1	0.428875	17.9699	30.0046	10.5554	2.76441	-0.767596	1.28563	52.6085	0.0156136	7.83195	10.4753	13.359	UUGGAACCCCUAGAGCUAAUAGU		custom		PC-5p-2238422_1
617	PC-5p-1048111_1	0.434018	28.6325	1.84168	42.61	23.0296	0.573541	30.1685	26.5908	29.1382	23.5078	36.1395	68.1828	AGCCUUGUUCGUUUCUGUCGGAUU		custom		PC-5p-1048111_1
258	PC-3p-1177593_1	0.444741	7.53809	3.51378	61.1878	92.9222	3.02097	4.65614	11.4524	6.50573	168.433	4.66331	10.4673	AUUUAAACCCCUACAAUCCCCCUC		custom		PC-3p-1177593_1
1063	sbi-miR1432_L-1R+3	0.445861	67.4651	100.75	9.85088	4.32938	-2.77582	6.94457	11.6818	183.769	11.8758	12.7967	4.8801	UCAGGAGAGAUGACACCGACGUU		custom		sbi-miR1432_L-1R+3
392	PC-3p-2348940_1	0.447745	24.6291	13.1126	16.6551	4.04138	-0.564396	21.3426	39.0724	13.4723	14.6133	21.31	14.042	AAUAAAAAGAAACGGAGGAAGUAUC		custom		PC-3p-2348940_1
215	hbr-miR6173	0.453353	6967.79	3204	8592.87	221.577	0.30244	3287.72	8478.53	9137.12	8668.55	8343.37	8766.7	AGCCGUAAACGAUGGAUACU		custom		hbr-miR6173
67	osa-miR171b	0.463627	114.78	16.2502	124.032	8.74152	0.111833	113.845	99.0182	131.478	129.854	113.98	128.262	UGAUUGAGCCGUGCCAAUAUC		custom		osa-miR171b
50	aly-miR166a-5p_L-1R+1	0.481886	23.2471	10.1599	17.7863	16.0216	-0.386287	16.3483	34.9142	18.479	36.2389	9.70846	7.41157	GAAUGUUGUCUGGCUCGAGGC		custom		aly-miR166a-5p_L-1R+1
902	PC-5p-855111_1	0.485135	29.8074	7.30992	25.7093	4.89943	-0.213384	37.9942	23.9343	27.4937	26.4089	30.2212	20.4976	UCACGGAGGGAUUGGAGGC		custom		PC-5p-855111_1
696	PC-5p-2079073_2	0.49679	87.1918	150.993	0.27345	0.466598	-8.31677	261.543	0.0160432	0.0160432	0.812231	0.00406014	0.00406014	UUGUUUGGAUACUCUUGUAUU		custom		PC-5p-2079073_2
277	PC-3p-1314524_1	0.499465	1405.63	582.081	1032.21	57.8842	-0.445475	736.028	1689.94	1790.91	983.382	1017.1	1096.15	CACGGGCGUGGGUUCGU		custom		PC-3p-1314524_1
169	osa-MIR5083-p5	0.517646	396.807	15.1171	370.947	64.0019	-0.0972273	385.703	390.696	414.023	333.413	444.847	334.58	AUGGAUCCUUCUGAGCCU		custom		osa-MIR5083-p5
230	gma-miR6300_R+5	0.517962	5036.24	253.314	4915.86	73.5056	-0.0349043	4981.95	4814.47	5312.3	4831.15	4953.58	4962.84	GUCGUUGUAGUAUAGUGGUAAGU		custom		gma-miR6300_R+5
984	stu-miR171b-3p	0.520406	100.983	19.0338	88.3283	28.8438	-0.193158	97.01	84.2485	121.689	61.6684	84.3694	118.947	UUGAGCCGCGUCAAUAUCUCU		custom		stu-miR171b-3p
989	zma-miR171l-3p_L-3R+1	0.524487	54.938	12.8491	48.4165	7.90669	-0.182304	52.3256	68.8924	43.5958	40.4977	48.4408	56.311	UUGAGCCGCGUCAAUAUCU		custom		zma-miR171l-3p_L-3R+1
923	zma-miR156e-3p_L+1	0.528696	32.6082	4.91207	163.3	212.954	2.32422	31.2466	38.0574	28.5205	406.805	11.9072	71.1885	UGCUCACUGCUCUCUCUGUCAUC		custom		zma-miR156e-3p_L+1
600	PC-3p-870292_1	0.537013	47.367	72.3296	34.8132	0.870695	-0.444251	130.886	5.8518	5.36371	34.4654	34.1701	35.804	AGCGGCUGUAGUUCGAGGUGG		custom		PC-3p-870292_1
736	PC-5p-2484939_1	0.543251	10.2405	3.32184	15.1086	18.6627	0.561086	8.13464	8.51691	14.0698	9.33339	0.0161525	35.9762	AAGAAGCACGCCCAUCU		custom		PC-5p-2484939_1
1001	tae-MIR395b-p5	0.554884	23.8928	5.43748	81.3099	107.452	1.76686	17.7562	28.1112	25.811	14.8994	205.279	23.7511	CUGAAGUGUUUGGGGGAACUC		custom		tae-MIR395b-p5
141	gma-MIR4995-p3_1ss5TC	0.55702	88.0321	34.1364	99.5628	4.2108	0.177576	48.8106	104.244	111.041	99.7841	103.659	95.2457	AUUGCUUAUGGACCCGA		custom		gma-MIR4995-p3_1ss5TC
16	aly-miR159a-3p_R+2_1ss20TC	0.563321	201.537	6.25584	218.394	39.7796	0.115894	205	194.315	205.295	264.328	195.291	195.564	UUUGGAUUGAAGGGAGCUCCACU		custom		aly-miR159a-3p_R+2_1ss20TC
360	PC-3p-2042643_3	0.565094	51.1713	2.65582	52.4623	2.33175	0.035946	49.1062	54.1672	50.2404	51.499	55.1213	50.7665	AGCUUGGCAAGGAAAUU		custom		PC-3p-2042643_3
24	lus-miR159c_R+4	0.567684	452.455	44.3554	471.867	30.1116	0.0606054	404.407	491.839	461.118	438.881	497.881	478.838	UUUGGAUUGAAGGGAGCUCUUCUUU		custom		lus-miR159c_R+4
14	bdi-miR159-3p_R+3_1ss1CT	0.57256	358.617	110.03	397.246	32.0031	0.147586	231.62	418.896	425.336	385.024	373.154	433.559	UUUGGAUUGAAGGGAGCUCUCUC		custom		bdi-miR159-3p_R+3_1ss1CT
932	zma-MIR159e-p3_1ss17CA	0.578822	248.046	95.1589	276.943	13.8759	0.158981	141.006	323.062	280.07	266.974	271.065	292.791	CGGCGACGGCGGCGGCAGAGG		custom		zma-MIR159e-p3_1ss17CA
889	PC-5p-74497_33	0.596049	43.6203	4.19915	47.8214	9.86732	0.132655	48.1539	39.8642	42.8429	58.4905	39.0239	45.9497	UUGGAGGGGAUUGAAGAGGAUU		custom		PC-5p-74497_33
528	PC-3p-556213_2	0.607539	42.1808	9.4249	38.4028	3.66794	-0.135375	35.6206	52.981	37.9408	42.6334	36.1127	36.4624	AUCCGAUACAAACGAACAAGGCCA		custom		PC-3p-556213_2
1062	zma-miR1432-5p_L-1	0.611307	17.5444	3.41376	19.4904	24.3753	0.151748	20.9342	17.5919	14.1072	5.61938	5.2162	47.6356	UCAGGAGAGAUGACACCGAC		custom		zma-miR1432-5p_L-1
62	aly-miR169h-5p_R+2	0.618591	35.6456	2.98815	33.1444	24.2431	-0.10496	34.8414	38.9535	33.1418	58.8674	29.8469	10.7188	UAGCCAAGGAUGACUUGCCUGAU		custom		aly-miR169h-5p_R+2
89	ath-MIR404-p5_1ss5TG	0.621045	69.3372	17.4659	76.7793	15.6933	0.147088	74.5601	49.8557	83.5957	89.1639	82.0432	59.1307	CGGCGGCGGUAGCGGUGGCGGC		custom		ath-MIR404-p5_1ss5TG
962	zma-miR167h-3p_L+1R+1	0.622936	136.569	3.56812	142.448	15.4264	0.0608093	132.668	139.667	137.372	124.639	151.052	151.654	AGAUCAUGUUGCAGCUUCACU		custom		zma-miR167h-3p_L+1R+1
975	zma-miR169f-5p_R-1	0.625082	36.1543	4.8405	34.156	4.23587	-0.0820282	32.7012	41.6871	34.0746	30.1006	38.5518	33.8158	UAGCCAAGGAUGACUUGCCU		custom		zma-miR169f-5p_R-1
858	PC-5p-636468_2	0.626746	5.65752	3.84361	17.2461	28.1058	1.60803	1.32801	6.97681	8.66775	0.0102383	2.04948	49.6786	UGUAAUGUCUGCAAGCGGG		custom		PC-5p-636468_2
136	gma-miR4995_L+1R+2	0.63286	4548	277.033	4448.92	155.843	-0.0317766	4428.51	4350.76	4864.72	4392.09	4329.47	4625.2	UAGGCAGUGGCUUGGUUAAGGGAA		custom		gma-miR4995_L+1R+2
70	gma-miR171n_2ss20TC21AC	0.636257	62.9656	16.3041	56.7258	8.00051	-0.150557	48.4553	59.8326	80.6088	61.4428	61.2464	47.4883	UUGAGCCGCGUCAAUAUCUCC		custom		gma-miR171n_2ss20TC21AC
94	osa-MIR444f-p5	0.658645	147.552	10.6595	238.593	209.895	0.693333	142.4	140.446	159.808	480.887	122.56	112.333	UGCAGUUGUUGCCUCAAGCUU		custom		osa-MIR444f-p5
1078	ptc-MIR6478-p3_1ss10GA	0.666309	40.1253	67.7102	5.90579	1.80916	-2.76431	118.301	2.05836	0.0161221	5.18795	4.5657	7.96371	UCAGUUGGUAGAGCGGA		custom		ptc-MIR6478-p3_1ss10GA
170	osa-MIR5083-p5_1ss18GC	0.668107	324.71	64.0737	299.063	64.2858	-0.118703	252.737	375.539	345.856	225.254	329.127	342.809	UGGAUCCUUCUGAGCCUC		custom		osa-MIR5083-p5_1ss18GC
924	zma-miR156h-3p	0.66867	94.5672	13.9965	135.07	98.9814	0.514298	103.788	101.452	78.4618	70.5375	249.031	85.6423	GCUCACUGCUCUUUCUGUCAUC		custom		zma-miR156h-3p
348	PC-3p-1942480_1	0.668913	201.042	11.9994	189.127	61.5646	-0.0881481	187.694	210.935	204.498	254.282	131.926	181.172	AUCUAGCACAAACGAACAAGGCCU		custom		PC-3p-1942480_1
856	PC-5p-624529_2	0.669757	10.0923	2.67758	33.4004	40.621	1.72661	9.90955	12.8566	7.5108	2.86301	79.502	17.8363	UUUUCUUUUUAGAGGACC		custom		PC-5p-624529_2
1061	zma-miR1432-3p_L+1R-1	0.676341	10.5055	5.65097	20.5249	20.9362	0.966233	16.9292	8.28588	6.30126	12.9438	4.43531	44.1955	UGGGUGUCAUCUCGCCUGAAGC		custom		zma-miR1432-3p_L+1R-1
657	PC-5p-1572137_1	0.683793	21.2422	9.59388	17.9672	6.59995	-0.241569	18.0923	32.015	13.6192	13.2629	15.1268	25.5118	AAUCCGACGCAAACGAACAACGCC		custom		PC-5p-1572137_1
438	PC-3p-276747_4	0.690459	43.2155	69.7471	6.63943	4.67981	-2.70242	3.97114	123.744	1.93149	7.0873	1.75178	11.0792	AUCCGACGCAAACGAACAAGACCU		custom		PC-3p-276747_4
929	zma-miR159a-3p	0.712507	490.958	10.5183	484.164	27.6111	-0.0201055	479.101	499.163	494.611	459.405	479.146	513.94	UUUGGAUUGAAGGGAGCUCUG		custom		zma-miR159a-3p
1040	ssp-miR444b.1_R-2_1ss18GT	0.717032	44.8119	41.5458	44.1045	14.2894	-0.0229562	20.3438	92.7817	21.3103	60.5982	36.2545	35.4609	UUGUGGCUUUCUUGCAAUU		custom		ssp-miR444b.1_R-2_1ss18GT
234	gma-MIR6300-p3_1ss8AG	0.719279	39.4373	4.83289	37.6669	6.87556	-0.0662619	41.3372	33.9431	43.0315	42.9653	40.1381	29.8973	UAGUGGUGAGUAUUCCC		custom		gma-MIR6300-p3_1ss8AG
859	PC-5p-639475_2	0.731225	7.00936	3.58436	24.5845	30.911	1.81039	4.32981	11.0809	5.61735	0.0149212	59.2912	14.4474	AUGGAUUGAGUGAGAUUGGAUGGG		custom		PC-5p-639475_2
340	PC-3p-1833879_1	0.751637	367.579	66.6454	380.021	31.9611	0.0480249	305.973	438.321	358.442	387.338	407.689	345.036	GUGCAGAUCUUGGUUUUAG		custom		PC-3p-1833879_1
69	mtr-miR171c_R+1_1ss19AT	0.76862	104.897	54.4893	105.818	12.8227	0.0126148	42.1338	132.447	140.11	94.0973	103.843	119.514	UGAUUGAGCCGUGCCAAUUUUU		custom		mtr-miR171c_R+1_1ss19AT
386	PC-3p-2261965_1	0.77207	24.8915	6.93638	23.1125	5.97011	-0.106979	18.1956	32.0456	24.4332	19.5519	19.7807	30.0049	AAAAGAAACGGAGGGAGUAAUUGU		custom		PC-3p-2261965_1
218	hbr-MIR6173-p3_2ss4CT18CG	0.776015	426.047	222.99	424.708	13.3792	-0.00454079	169.766	532.631	575.743	439.533	421.058	413.533	CAGUGCUGUAGCUAACGGG		custom		hbr-MIR6173-p3_2ss4CT18CG
1036	zma-miR444a_R+1_1ss12TC	0.777565	338.187	24.4165	330.785	41.5312	-0.0319244	354.077	350.411	310.073	378.707	305.245	308.405	UGCAGUUGUUGCCUCAAGCUUC		custom		zma-miR444a_R+1_1ss12TC
1009	zma-miR396e-5p	0.80353	26.3044	45.5329	0.800415	0.701185	-5.03841	0.0160316	0.0160316	78.8813	0.280535	0.52281	1.5979	UUCCACAGCUUUCUUGAACUU		custom		zma-miR396e-5p
734	PC-5p-243954_5	0.834668	23.156	25.0634	13.1949	5.90237	-0.811409	4.55551	13.2551	51.6576	18.7578	7.00342	13.8234	GGAUUGAGAGGGAUUGGAGGG		custom		PC-5p-243954_5
1012	zma-MIR397a-p5_1ss21GC	0.860726	63.1971	9.10035	61.8199	9.28269	-0.0317868	61.5482	73.0091	55.0339	55.5532	57.4223	72.4841	UUGAGCGCAGCGUUGAUGAUC		custom		zma-MIR397a-p5_1ss21GC
253	PC-3p-113055_20	0.866367	31.3981	3.57954	31.6853	12.8939	0.0131353	28.6284	30.1261	35.44	43.025	17.6602	34.3708	UUUCGGCUGGCACAUGC		custom		PC-3p-113055_20
516	PC-3p-525591_2	0.875074	196.772	25.2031	199.095	16.6614	0.016931	183.747	180.747	225.822	217.93	193.073	186.282	UAAAACGAAACGGAGGGAGUACUC		custom		PC-3p-525591_2
27	osa-miR159f_R-1	0.880867	400.938	54.3792	404.639	21.8366	0.013254	396.896	348.693	457.226	379.655	414.182	420.079	CUUGGAUUGAAGGGAGCUCU		custom		osa-miR159f_R-1
639	PC-5p-134716_14	0.90096	34.2393	7.77261	32.9481	2.24589	-0.0554569	38.3814	25.2729	39.0636	30.6581	35.1471	33.0393	UGAGGGGGAUUGAAGAGGAUU		custom		PC-5p-134716_14
788	PC-5p-407556_3	0.901341	244.731	38.4968	246.587	18.1166	0.0109015	253.239	202.692	278.262	266.801	241.144	231.816	UGCAGUAAUUCUUCUUUAUU		custom		PC-5p-407556_3
834	PC-5p-544899_2	0.908852	45.6628	3.95533	70.4076	85.9873	0.62471	47.3537	48.4917	41.1431	169.631	23.9356	17.6562	CCAAAGGCAGCAGAGCACA		custom		PC-5p-544899_2
356	PC-3p-2003818_1	0.908858	90.7794	143.482	22.1583	10.427	-2.03452	11.1008	4.81869	256.419	11.6545	22.3135	32.5068	AACUAAAAUAAAACGGAAGGAGUA		custom		PC-3p-2003818_1
66	osa-MIR171a-p3	0.91798	45.538	11.7096	45.6976	6.89384	0.00504801	52.047	32.02	52.547	42.3583	53.6252	41.1094	UUGAGCCGCGCCAAUAUCUCU		custom		osa-MIR171a-p3
535	PC-3p-576372_2	0.919769	32.8943	20.5533	27.7554	3.8771	-0.245068	15.6075	55.6202	27.4553	28.2988	23.6353	31.3322	AUUCGGCACAAACGAACAAUGCCU		custom		PC-3p-576372_2
255	PC-3p-1159239_2	0.922597	58.0104	99.9438	4.79141	4.47963	-3.59779	0.600054	173.415	0.0160887	0.0115577	5.46908	8.89359	AGAGACGUUAGAUUUGA		custom		PC-3p-1159239_2
471	PC-3p-38569_78	0.924738	382.464	13.9462	395.808	154.897	0.0494754	369.577	380.545	397.271	220.622	452.169	514.633	AUGUAGUUCUUUCUACCACACC		custom		PC-3p-38569_78
986	sbi-MIR171b-p3_1ss13AT	0.926008	12.2981	5.06371	26.5835	34.0234	1.1121	15.127	15.3153	6.45206	11.5325	2.68154	65.5366	CCGCCGCGCGCGUCGGGG		custom		sbi-MIR171b-p3_1ss13AT
128	gma-MIR1524-p3_2ss16CG17GT	0.928278	5465.47	644.652	5480.44	154.74	0.00394692	5099.69	5086.9	6209.81	5583.48	5302.5	5555.34	GCGGUGGAGCAUGAGGUU		custom		gma-MIR1524-p3_2ss16CG17GT
464	PC-3p-361412_3	0.934023	1.63321	0.285068	18.6883	29.1985	3.51635	1.51127	1.42939	1.95896	0.0107538	3.71822	52.3358	AUAUAGAUUUUGGUGAGC		custom		PC-3p-361412_3
352	PC-3p-1978404_1	0.940151	39.8892	54.7225	17.9888	2.44732	-1.1489	103.077	8.5236	8.06724	20.8085	16.4169	16.741	AGUCCACAUGUCAGGGG		custom		PC-3p-1978404_1
888	PC-5p-738699_2	0.949916	40.7349	6.36839	41.1901	7.39868	0.0160324	46.8366	34.1297	41.2382	37.8368	49.6716	36.0618	AAGAGGCGGUGCGGAGGCAG		custom		PC-5p-738699_2
100	ath-miR827_R+1_1ss15AG	0.952849	423.405	22.1689	461.643	222.85	0.12474	400.131	444.273	425.809	334.59	331.376	718.962	UUAGAUGACCAUCAGCAAACUC		custom		ath-miR827_R+1_1ss15AG
278	PC-3p-1343022_2	0.954756	1000.75	140.332	989.532	62.4914	-0.0162701	849.14	1027.04	1126.09	1056.18	980.16	932.256	UCUGAGGUUGGGCUCGGGG		custom		PC-3p-1343022_2
441	PC-3p-284258_7	0.957296	412.119	44.2213	412.722	24.011	0.00211155	462.258	395.418	378.68	420.534	385.778	431.855	GGAGGAUAACAGGCCGGC		custom		PC-3p-284258_7
68	lus-miR171b_R+4	0.959627	96.329	52.9719	80.8722	4.48623	-0.252325	35.2873	130.236	123.464	83.7838	75.7059	83.127	UGAUUGAGCCGUGCCAAUAUCUGAA		custom		lus-miR171b_R+4
779	PC-5p-378434_3	0.975257	72.4724	7.76223	73.0017	15.7447	0.0104986	70.3776	65.9725	81.067	73.3508	57.0853	88.569	UGUGGCGGCAUGGGGAUGUCAAA		custom		PC-5p-378434_3
635	PC-5p-1264281_1	0.994927	33.7802	6.98097	33.4543	3.95245	-0.0139858	35.8234	26.0057	39.5117	37.4041	29.4992	33.4598	AGGGGAUCCAUGGGGGAGA		custom		PC-5p-1264281_1

## Sheet: Sheet 2
			Group 1		Group 2			Group 1	Group 1	Group 1	Group 2	Group 2	Group 2
			CKLY9-A		TLY9-A			S05 - CKLY9-A-01	S05 - CKLY9-A-02	S05 - CKLY9-A-03	S08 - TLY9-A-01	S08 - TLY9-A-02	S08 - TLY9-A-03					miRMaize_LCB_D131206.xls
Rpter Index	Reporter Name	p-value	Mean	StDev	Mean	StDev	Log2 (G2/G1)	Signal	Signal	Signal	Signal	Signal	Signal	Target Sequence (5' to 3')	Note	Reporter Source	Accession No.	Reporter Name
586	PC-3p-73272_34	3.66491e-06	6222.61	365.016	65.6161	4.8658	-6.56733	6609.62	6173.67	5884.53	61.9944	63.7069	71.147	AUUCGGCACAAACGAACAAGGCCU		custom		PC-3p-73272_34
881	PC-5p-714263_2	1.89419e-05	2944.38	180.197	356.459	14.6136	-3.04615	3043.49	3053.27	2736.38	364.97	339.585	364.822	AUAGCUCGACGCCAGGAU		custom		PC-5p-714263_2
520	PC-3p-537229_2	3.241e-05	335.191	18.367	1597.11	58.6815	2.25241	351.401	338.929	315.242	1587.31	1543.95	1660.08	AAUAGAGAGGGAGGGCAAA		custom		PC-3p-537229_2
882	PC-5p-715159_2	4.55035e-05	3012.32	128.061	553.975	37.5399	-2.44298	3105.81	3064.79	2866.35	515.175	556.638	590.113	AAACACAUAGGAAUUUUUGAAGG		custom		PC-5p-715159_2
687	PC-5p-203928_8	6.21652e-05	340.183	22.9118	1529.25	64.494	2.16845	363.201	317.379	339.97	1475.74	1511.17	1600.86	AAAUAGAGAGGGAGGGCAGAGA		custom		PC-5p-203928_8
959	zma-miR167e-5p	9.85031e-05	161.041	13.0976	1115.36	98.0982	2.79201	176.017	155.381	151.726	1015.49	1119.02	1211.58	UGAAGCUGCCAGCAUGAUCUG		custom		zma-miR167e-5p
39	osa-miR164c	0.000238877	128.506	11.1322	556.206	46.7841	2.11379	125.353	140.874	119.289	589.985	502.806	575.826	UGGAGAAGCAGGGUACGUGCA		custom		osa-miR164c
187	gma-MIR5368-p3_1ss7AT	0.00024447	633.305	50.3246	97.1377	12.8037	-2.7048	682.801	634.924	582.191	99.3903	83.3571	108.666	CCUGGGUUUGGCUUUGGGC		custom		gma-MIR5368-p3_1ss7AT
230	gma-miR6300_R+5	0.000251817	3487.26	157.03	8451.82	505.785	1.27717	3636.81	3501.28	3323.69	8020.38	8326.65	9008.44	GUCGUUGUAGUAUAGUGGUAAGU		custom		gma-miR6300_R+5
449	PC-3p-30308_104	0.000254237	1597.47	108.401	4226.08	194.457	1.40353	1703.11	1602.79	1486.5	4024.54	4241.09	4412.59	ACAGGAUAUUGGGUAUUUCUUUA		custom		PC-3p-30308_104
597	PC-3p-836_2992	0.000299733	1773.01	118.76	4601.09	248.059	1.37577	1910.07	1708.33	1700.64	4341.25	4626.62	4835.39	ACAGGAUAUUGGGUAUUUCUUU		custom		PC-3p-836_2992
964	zma-miR168a-5p	0.000317014	1165.91	117.857	5287.83	486.744	2.18121	1293.78	1142.34	1061.62	4729.27	5512.99	5621.22	UCGCUUGGUGCAGAUCGGGAC		custom		zma-miR168a-5p
561	PC-3p-644827_2	0.000430753	1551.53	25.2347	30.8779	4.40675	-5.65098	1579.71	1531.01	1543.88	27.1221	35.729	29.7826	AAUCCGGCACAAACGAACAAUGCC		custom		PC-3p-644827_2
369	PC-3p-2092485_1	0.000471688	1608.44	113.647	513.482	47.8519	-1.64728	1626.66	1711.87	1486.78	526.312	460.522	553.61	UUCGAGUAAGAAGGGGUA		custom		PC-3p-2092485_1
200	gma-MIR5368-p5_1ss9AG	0.000488045	3684.53	160.315	2050.43	89.4377	-0.845553	3791.48	3761.91	3500.2	2012.27	1986.4	2152.62	UUUCCUGCGCAGCUUAGG		custom		gma-MIR5368-p5_1ss9AG
348	PC-3p-1942480_1	0.000553953	13782.9	343.766	67.6577	13.6389	-7.67041	13993.6	13968.8	13386.2	76.9256	51.9965	74.0509	AUCUAGCACAAACGAACAAGGCCU		custom		PC-3p-1942480_1
379	PC-3p-2169942_1	0.000576859	511.838	48.3808	114.946	15.7807	-2.15473	483.003	484.817	567.693	130.42	98.8754	115.543	AAAUAAAAAGAAACGGAGGAGGGA		custom		PC-3p-2169942_1
96	bdi-MIR528-p5	0.00069899	1716.39	115.786	8170.43	169.187	2.25103	1811.68	1749.97	1587.53	7992.51	8189.51	8329.27	AGCGGUGGAAGGGGCAUGCAGA		custom		bdi-MIR528-p5
535	PC-3p-576372_2	0.000804497	1042.29	27.3424	21.5308	3.9249	-5.59721	1071.14	1016.76	1038.97	22.3176	17.2721	25.0027	AUUCGGCACAAACGAACAAUGCCU		custom		PC-3p-576372_2
336	PC-3p-180560_8	0.000878532	2228.99	87.9648	18.0477	4.07793	-6.94843	2294.92	2129.11	2262.94	20.1755	20.6216	13.346	AAUCCGGCACAAACGAACAAAGCC		custom		PC-3p-180560_8
58	cca-miR168a	0.000887986	1822.09	136.824	4509.49	387.362	1.30737	1938.81	1855.93	1671.52	4706.52	4063.22	4758.73	UCGCUUGGUGCAGGUCGGGAA		custom		cca-miR168a
266	PC-3p-1220999_1	0.000889906	2176.95	29.4591	359.297	33.5728	-2.59906	2162.17	2210.87	2157.8	351.642	330.213	396.036	AAGGAUAACUGCUGAAA		custom		PC-3p-1220999_1
219	hbr-MIR6173-p5	0.00108644	1807.87	24.6226	659.139	36.8095	-1.45563	1823.65	1820.46	1779.5	661.542	621.187	694.689	AGCCGUAAACGAUGGAU		custom		hbr-MIR6173-p5
780	PC-5p-381751_3	0.00122893	472.712	30.4589	37.0228	5.34825	-3.67448	507.442	460.157	450.537	42.9471	32.5504	35.5708	AUCCUCGAUGCCAGAAU		custom		PC-5p-381751_3
646	PC-5p-145156_12	0.00124254	341.195	32.4821	894.492	90.9513	1.39047	377.269	332.054	314.263	800.835	900.171	982.471	AAUAGCUAUGAGAUCUGAGGGAC		custom		PC-5p-145156_12
528	PC-3p-556213_2	0.00137847	1247.21	71.9992	49.8096	10.149	-4.64614	1174.64	1248.38	1318.62	60.9189	47.486	41.0239	AUCCGAUACAAACGAACAAGGCCA		custom		PC-3p-556213_2
218	hbr-MIR6173-p3_2ss4CT18CG	0.0014662	1139.04	37.5962	236.163	22.8085	-2.26996	1142.93	1174.53	1099.64	245.44	210.177	252.871	CAGUGCUGUAGCUAACGGG		custom		hbr-MIR6173-p3_2ss4CT18CG
142	gma-MIR4995-p3_1ss6CT	0.00161273	1359.8	30.446	256.39	29.2379	-2.40698	1380.14	1374.45	1324.79	227.634	286.087	255.447	AGUGGUUUGGUUAAGGGAA		custom		gma-MIR4995-p3_1ss6CT
1043	zma-miR528a-5p	0.00173441	2544.46	85.3469	9681.23	894.638	1.92783	2600.54	2586.61	2446.24	9176.86	9152.65	10714.2	UGGAAGGGGCAUGCAGAGGAG		custom		zma-miR528a-5p
339	PC-3p-1824469_1	0.00187055	839.969	45.5929	90.9379	14.5482	-3.20738	873.3	858.597	788.012	88.2468	106.644	77.9231	CAGUAGUCCAGCCGUAAAC		custom		PC-3p-1824469_1
26	osa-miR159f_1ss1CT	0.00202974	260.575	14.4441	536.584	2.63168	1.0421	267.089	270.615	244.021	538.918	533.731	537.102	UUUGGAUUGAAGGGAGCUCUA		custom		osa-miR159f_1ss1CT
516	PC-3p-525591_2	0.00211582	960.414	23.5796	323.311	26.8306	-1.57073	954.094	986.509	940.638	325.098	295.631	349.203	UAAAACGAAACGGAGGGAGUACUC		custom		PC-3p-525591_2
1071	rgl-miR5139_L+3	0.00224391	677.344	31.9225	92.4519	14.2875	-2.87312	709.425	677.025	645.583	106.143	77.6344	93.5785	UCGAAACCUGGCUCUGAUACCA		custom		rgl-miR5139_L+3
565	PC-3p-666_3915	0.0023473	1621.22	138.832	4673.18	109.952	1.52733	1757.71	1625.79	1480.16	4645.7	4579.58	4794.27	ACAGGAUAUUGGGUAUUUCUU		custom		PC-3p-666_3915
231	gma-miR6300_R-1	0.00240776	744.64	33.0055	213.34	20.7381	-1.80339	706.909	758.85	768.16	193.896	210.958	235.166	GUCGUUGUAGUAUAGUG		custom		gma-miR6300_R-1
22	ath-miR159c_1ss20CA	0.00241359	291.754	14.7415	513.876	44.6914	0.816668	305.45	293.66	276.152	464.843	552.325	524.462	UUUGGAUUGAAGGGAGCUCAU		custom		ath-miR159c_1ss20CA
11	bdi-miR156b-5p_R+1	0.00247103	915.074	49.0499	1409.44	82.2286	0.623161	963.949	915.423	865.851	1348.35	1377.04	1502.93	UGACAGAAGAGAGUGAGCACC		custom		bdi-miR156b-5p_R+1
201	gma-MIR5368-p5_2	0.00247656	2058.15	54.0064	1026.6	54.9684	-1.00347	2084.94	2093.52	1995.98	1075.44	967.075	1037.3	UGGGAUUGGCUUUGGGC		custom		gma-MIR5368-p5_2
90	ath-MIR406-p3_1ss4AG	0.00248924	1841.95	86.9443	410.15	48.239	-2.16701	1913.75	1745.28	1866.82	447.918	355.809	426.723	AAAGCGAGUCUUCAUAG		custom		ath-MIR406-p3_1ss4AG
467	PC-3p-376981_3	0.00252378	20122.4	1060.27	221.509	87.5673	-6.50529	21234.6	20009.4	19123.2	203.632	144.26	316.635	AAUCCGGUACAAACGAACAAAGCC		custom		PC-3p-376981_3
5	mes-miR156a_R+1_1ss20CT	0.00260747	844.794	56.7531	1416.21	96.8409	0.745364	885.696	868.683	780.001	1527.54	1351.49	1369.6	UGACAGAAGAGAGUGAGCAUU		custom		mes-miR156a_R+1_1ss20CT
216	hbr-MIR6173-p3_1ss3CT	0.00261554	5736.21	387.333	9235.01	530.816	0.687015	6112.6	5757.25	5338.79	8780.3	9818.31	9106.42	AGUGCUGUAGCUAACGCGUU		custom		hbr-MIR6173-p3_1ss3CT
765	PC-5p-2925_792	0.00274764	1090.22	132.1	4620.76	218.886	2.08351	1215.79	1102.44	952.436	4388.01	4651.78	4822.48	AGUAUGAGCCCCGUGGACUA		custom		PC-5p-2925_792
681	PC-5p-198364_7	0.00276163	470.317	44.9463	1340.36	28.9079	1.51091	521.961	440.035	448.957	1338.49	1312.43	1370.15	AUAGUUUUUUCUACCACACUUUAGA		custom		PC-5p-198364_7
23	mes-miR159c_R+1_1ss7GT	0.00292448	232.971	19.0362	467.754	51.7041	1.0056	254.376	226.599	217.938	441.849	527.289	434.122	AUUGGAUUGAAGGGAGCUCUGU		custom		mes-miR159c_R+1_1ss7GT
213	hbr-miR6173_L-1R-2	0.00302516	1953.52	68.386	630.783	62.7806	-1.63086	2032.03	1921.62	1906.92	675.13	558.946	658.271	GCCGUAAACGAUGGAUA		custom		hbr-miR6173_L-1R-2
969	ppe-MIR169b-p5_1ss3CA	0.00308055	1570.52	55.2913	449.725	51.362	-1.80413	1614.61	1588.47	1508.49	396.432	453.834	498.909	UGAUUUAUGCAGCUGAGG		custom		ppe-MIR169b-p5_1ss3CA
1050	ppt-miR894_R+1	0.00339382	5966.07	404.495	8893.58	410.132	0.575983	6405.6	5883.16	5609.46	8557.28	8772.96	9350.49	CGUUUCACGUCGGGUUCACCA		custom		ppt-miR894_R+1
8	cca-miR156b_R+2	0.00345708	751.71	52.5925	1204.48	80.903	0.680159	807.055	745.688	702.388	1190.25	1131.63	1291.55	UGACAGAAGAGAGUGAGCAUAUU		custom		cca-miR156b_R+2
152	bdi-miR5054_L-1	0.0034618	532.8	12.0561	327.364	14.5435	-0.702698	540.72	538.753	518.925	325.835	313.645	342.611	CCCCACGGUCGGCGCCA		custom		bdi-miR5054_L-1
700	PC-5p-211721_6	0.00397051	2934.39	149.585	120.083	38.4074	-4.61096	2925.24	2789.59	3088.34	153.477	78.1125	128.659	AGGCUCGGUGAGGCUCGG		custom		PC-5p-211721_6
12	bdi-miR156b-5p_R+2	0.00404765	905.533	71.9211	1436.78	87.7528	0.666004	976.025	908.311	832.264	1392.76	1379.76	1537.83	UGACAGAAGAGAGUGAGCACCA		custom		bdi-miR156b-5p_R+2
20	lus-miR159b_R+2_1ss21CG	0.00412453	270.433	22.107	588.149	14.8753	1.12091	289.319	275.863	246.117	571.022	595.59	597.836	UUUGGAUUGAAGGGAGCUCUGUU		custom		lus-miR159b_R+2_1ss21CG
47	osa-miR166a-3p_1ss1TG	0.00427713	566.372	58.0552	1056.62	90.8524	0.899636	610.486	588.028	500.601	1101.25	952.084	1116.52	GCGGACCAGGCUUCAUUCCCC		custom		osa-miR166a-3p_1ss1TG
15	gma-miR159a-3p_1ss19CT	0.00430286	295.189	9.23105	569.346	39.0885	0.947664	305.251	293.204	287.112	559.571	536.072	612.394	UUUGGAUUGAAGGGAGCUUUA		custom		gma-miR159a-3p_1ss19CT
25	aly-miR159c-3p_R+3_1ss20CT	0.0043788	264.451	7.09016	608.401	55.057	1.20202	272.193	262.887	258.274	616.967	549.563	658.673	UUUGGAUUGAAGGGAGCUCUUUUU		custom		aly-miR159c-3p_R+3_1ss20CT
319	PC-3p-169098_11	0.00453624	2475.18	208.615	186.086	50.2164	-3.73349	2672.99	2495.33	2257.22	202.094	129.817	226.346	UUCCCGGCUGGUGCCCCA		custom		PC-3p-169098_11
24	lus-miR159c_R+4	0.00461805	244.792	19.3713	514.66	17.9346	1.07206	250.724	260.505	223.149	493.952	524.865	525.163	UUUGGAUUGAAGGGAGCUCUUCUUU		custom		lus-miR159c_R+4
212	hbr-miR6173_L+1R-3	0.00480146	2517.9	85.9237	1032.94	102.873	-1.28546	2600.35	2524.46	2428.88	1115.08	917.559	1066.19	UAGCCGUAAACGAUGGAU		custom		hbr-miR6173_L+1R-3
27	osa-miR159f_R-1	0.00500882	262.589	19.1911	493.946	14.3165	0.911548	283.458	258.609	245.699	486.405	484.976	510.456	CUUGGAUUGAAGGGAGCUCU		custom		osa-miR159f_R-1
425	PC-3p-265446_4	0.00509452	608.093	45.4138	101.049	20.1829	-2.58924	658.272	596.19	569.815	107.803	78.3551	116.989	CUCGGGCCGACGGACAU		custom		PC-3p-265446_4
340	PC-3p-1833879_1	0.00527368	972.432	4.33893	98.3336	27.9258	-3.30584	969.622	970.245	977.429	70.4414	98.2663	126.293	GUGCAGAUCUUGGUUUUAG		custom		PC-3p-1833879_1
293	PC-3p-1460993_1	0.00546151	475.906	28.5874	24.5358	10.0867	-4.27772	506.756	450.31	470.653	36.1365	17.8357	19.6351	AUUUGGCACAAACGAACAAGGCCU		custom		PC-3p-1460993_1
945	ssp-miR166_R+1	0.00548749	643.785	17.7132	1806.21	241.272	1.48831	656.657	651.114	623.584	1650.59	1683.88	2084.14	UCGGACCAGGCUUCAUUCCCCU		custom		ssp-miR166_R+1
375	PC-3p-212503_6	0.00574461	1037.37	29.0337	130.231	32.9673	-2.99378	1016.24	1070.47	1025.39	92.8821	142.531	155.28	AUGAGAGGUGUAGAAUA		custom		PC-3p-212503_6
904	PC-5p-87546_29	0.00654354	10097	1079.67	23012.5	1101.78	1.18849	11240.4	9955.64	9094.96	22751.7	22064.5	24221.3	UUUCAGGGUAAGAAGGGGUA		custom		PC-5p-87546_29
21	aly-miR159b-3p_R+1	0.00669835	272.967	31.8644	664.172	34.6759	1.28283	306.975	243.8	268.127	626.651	670.828	695.038	UUUGGAUUGAAGGGAGCUCUUU		custom		aly-miR159b-3p_R+1
6	han-miR156a_R+3	0.00759172	865.28	56.294	1397.42	158.006	0.691527	911.464	881.802	802.573	1316.6	1296.17	1579.49	UGACAGAAGAGAGUGAGCACGGG		custom		han-miR156a_R+3
217	hbr-MIR6173-p3_1ss4CT	0.00819536	7806.01	510.098	11036.7	761.399	0.499648	8263.38	7898.74	7255.9	10263.7	11786	11060.3	CAGUGCUGUAGCUAACGCGUU		custom		hbr-MIR6173-p3_1ss4CT
116	cln-MIR1310-p3	0.00861861	2584.64	136.58	593.372	133.49	-2.12295	2650.77	2675.57	2427.58	612.414	451.384	716.319	AUUCUCAAACUUUAAAUAGGU		custom		cln-MIR1310-p3
10	bdi-miR156b-5p_1ss18CT	0.00903542	621.443	18.1674	286.049	36.0867	-1.11936	641.507	616.713	606.107	251.185	283.717	323.245	UGACAGAAGAGAGUGAGUAC		custom		bdi-miR156b-5p_1ss18CT
448	PC-3p-302720_4	0.00912977	1975.06	167.708	3316.52	65.7689	0.747773	2152.21	1954.22	1818.75	3287.67	3270.11	3391.78	GAGCGGUGAUGAUUUUGUG		custom		PC-3p-302720_4
899	PC-5p-829024_1	0.00969047	2554.46	217.217	1473.41	62.0107	-0.793863	2786.83	2520.05	2356.5	1420.73	1457.74	1541.75	UUUGUCACUGCUUAUGGAC		custom		PC-5p-829024_1
Following transcripts are statistically significant but have low signals (signal < 500)
359	PC-3p-2035969_1	1.73859e-06	89.899	1.8773	0.010119	0	-13.117	88.9892	92.0579	88.6499	0.010119	0.010119	0.010119	GAACAACCGACUCAACU		custom		PC-3p-2035969_1
971	zma-miR169c-5p	3.68186e-06	15.9227	0.435424	108.721	3.09528	2.77147	15.7083	16.4237	15.636	105.226	111.117	109.819	CAGCCAAGGAUGACUUGCCGG		custom		zma-miR169c-5p
990	zma-miR172a_R+1	5.99135e-05	9.78584	0.848659	93.0971	7.14698	3.24997	10.0101	10.4998	8.84756	99.8485	85.6113	93.8316	AGAAUCUUGAUGAUGCUGCAU		custom		zma-miR172a_R+1
256	PC-3p-1169837_1	0.000108343	7.38975	0.866285	79.6786	7.64154	3.4306	7.08973	6.71336	8.36616	85.284	70.9744	82.7775	AAUCCCCUCCGGUUUUGUGGCUCU		custom		PC-3p-1169837_1
596	PC-3p-832749_1	0.000112459	181.399	13.1074	30.1174	2.75152	-2.5905	170.717	177.454	196.026	33.0065	27.5279	29.8179	AAUCCGGCACAAACGAACUAGGCC		custom		PC-3p-832749_1
1005	zma-miR396a-3p	0.000295269	5.44684	0.669367	30.6523	2.83878	2.4925	5.39008	6.14278	4.80766	30.5887	27.8458	33.5223	GUUCAAUAAAGCUGUGGGAAA		custom		zma-miR396a-3p
567	PC-3p-668685_2	0.000439791	116.756	13.465	24.8568	2.59323	-2.23179	125.492	101.25	123.526	23.0395	23.7045	27.8265	AAUCUGACACAAACGAACAAGACC		custom		PC-3p-668685_2
68	lus-miR171b_R+4	0.000474993	69.0761	4.27071	392.077	7.23577	2.50488	71.8767	71.191	64.1606	389.896	400.153	386.183	UGAUUGAGCCGUGCCAAUAUCUGAA		custom		lus-miR171b_R+4
1012	zma-MIR397a-p5_1ss21GC	0.000554682	27.708	4.06104	165.412	21.9355	2.57769	27.7244	31.7608	23.6388	148.209	157.913	190.114	UUGAGCGCAGCGUUGAUGAUC		custom		zma-MIR397a-p5_1ss21GC
38	mdm-miR164b_R+3_1ss20CT	0.000568012	69.9546	1.74605	284.269	14.9016	2.02277	70.8595	71.0625	67.9418	281.688	270.827	300.293	UGGAGAAGCAGGGCACGUGUAUUU		custom		mdm-miR164b_R+3_1ss20CT
57	mdm-miR167h_R-1_1ss19CT	0.000597797	128.486	6.79429	253.558	13.7401	0.980711	132.347	132.469	120.641	238.931	255.552	266.193	UGAAGCUGCCAGCAUGAUUUU		custom		mdm-miR167h_R-1_1ss19CT
296	PC-3p-147973_11	0.000661596	165.896	14.6322	407.16	23.6426	1.29532	181.19	164.465	152.031	394.106	392.923	434.452	GUAGGAGAGAGAAUAGACUAUAUUA		custom		PC-3p-147973_11
511	PC-3p-503116_2	0.000714225	108.34	12.9699	19.3905	3.28801	-2.48215	121.986	96.1723	106.863	22.8752	18.9534	16.3429	AUUCCUGGACAAACGAACAAGGCC		custom		PC-3p-503116_2
161	osa-MIR5075-p5_1ss5GC	0.000744567	1.80493	0.551647	120.624	41.8568	6.06243	1.17014	2.16811	2.07653	125.22	76.6583	159.993	UCGUCGUCCGCGGCCGCGUCUGGU		custom		osa-MIR5075-p5_1ss5GC
60	osa-miR169b_R+1	0.00082674	27.8459	2.36304	84.2094	9.43808	1.59652	28.3526	29.9145	25.2706	78.8601	95.107	78.6612	CAGCCAAGGAUGACUUGCCGGU		custom		osa-miR169b_R+1
814	PC-5p-502463_2	0.000908005	2.1389	0.621334	80.9507	28.2299	5.2421	2.85111	1.85777	1.70781	106.955	50.926	84.9717	AAUCAAGCGAUCUGGUGCAUC		custom		PC-5p-502463_2
996	zma-miR393a-5p_L+1R-2	0.00100425	26.1612	0.176186	206.329	23.451	2.97944	26.3118	26.2044	25.9674	184.476	203.407	231.104	CUCCAAAGGGAUCGCAUUGAU		custom		zma-miR393a-5p_L+1R-2
661	PC-5p-1632430_1	0.00107876	80.7134	9.25667	27.226	2.74391	-1.56782	91.2756	74.0128	76.8516	30.2962	25.013	26.3688	AAUCCGGUCAGGAAUCGUUUCAAC		custom		PC-5p-1632430_1
482	PC-3p-414994_3	0.00109358	68.4958	7.00029	17.7667	2.72204	-1.94684	62.8377	66.3256	76.3242	18.2885	20.19	14.8215	AAUUAAAACAAAACGGAGGGAGUA		custom		PC-3p-414994_3
599	PC-3p-856255_1	0.00134482	56.2522	2.96706	8.23334	0.888361	-2.77236	59.6394	55.0037	54.1133	8.49928	7.24239	8.95837	CGACGCAAACGAACAAGCCCU		custom		PC-3p-856255_1
69	mtr-miR171c_R+1_1ss19AT	0.00135901	66.4178	1.8183	354.773	36.0043	2.41725	65.9282	68.4308	64.8944	386.669	315.732	361.917	UGAUUGAGCCGUGCCAAUUUUU		custom		mtr-miR171c_R+1_1ss19AT
972	zma-MIR169c-p5	0.00141018	40.6475	5.3505	116.39	9.308	1.51773	43.9359	43.5329	34.4736	107.317	125.916	115.938	AGAACGGGAUGCAGCCAAGGA		custom		zma-MIR169c-p5
270	PC-3p-1276301_1	0.00157124	0.0121785	0	49.7031	22.6331	11.9948	0.0121785	0.0121785	0.0121785	63.6362	23.5881	61.8848	UUUCUCCCCCAUGGAUCCCCUU		custom		PC-3p-1276301_1
41	osa-miR164e_R-1_1ss19GT	0.00184315	91.2011	8.03653	342.88	15.4337	1.91058	90.68	99.4855	83.4378	340.562	328.737	359.342	UGGAGAAGCAGGGCACGUUA		custom		osa-miR164e_R-1_1ss19GT
974	zma-miR169f-5p_R+2	0.00214564	8.19919	2.96482	71.0612	13.0998	3.11551	6.48392	11.6227	6.49099	86.1654	64.2163	62.8018	UAGCCAAGGAUGACUUGCCUACA		custom		zma-miR169f-5p_R+2
1032	stu-miR408b-5p_2ss3GA8CT	0.00230611	12.3831	2.87703	103.206	31.1538	3.05908	11.9521	15.4513	9.74585	76.3982	137.384	95.8353	ACAGGGAUGAGACAGAGCAUG		custom		stu-miR408b-5p_2ss3GA8CT
1000	tae-miR395b_R+1	0.00256282	0.0113431	2.32831e-10	58.9714	42.9108	12.344	0.0113431	0.0113431	0.0113431	107.13	24.7963	44.9884	UGAAGUGUUUGGGGGAACUCC		custom		tae-miR395b_R+1
1002	zma-miR395c-3p_L-1	0.00266584	2.63862	0.906339	27.6191	5.79452	3.38781	2.89862	3.38655	1.6307	29.477	21.1235	32.2568	UGAAGUGUUUGGAGGAACUC		custom		zma-miR395c-3p_L-1
720	PC-5p-232201_5	0.00322128	74.0387	1.50119	11.9311	2.02375	-2.63356	75.3265	72.3899	74.3997	13.1711	9.59573	13.0263	ACAAGAGAAUUGGAGGGGAGG		custom		PC-5p-232201_5
327	PC-3p-1738409_1	0.00324252	92.523	0.379389	37.5033	3.32209	-1.30279	92.0909	92.6765	92.8016	34.0224	40.6397	37.848	AAAACGAAACGGAGGGAGUAAGA		custom		PC-3p-1738409_1
795	PC-5p-437880_2	0.00360922	222.777	12.9777	39.4471	6.84234	-2.49761	236.746	220.49	211.095	38.4348	46.7392	33.1673	GUCGGCCCCGAACCCGUC		custom		PC-5p-437880_2
286	PC-3p-142760_12	0.00364514	114.631	13.1145	35.4399	1.87737	-1.69355	129.774	107.032	107.086	34.356	37.6077	34.356	UGUAGAACACUCGAAGUCCGUU		custom		PC-3p-142760_12
788	PC-5p-407556_3	0.00372401	458.875	31.3964	53.4432	12.2938	-3.10202	495.121	440.094	441.411	44.8709	67.5286	47.9303	UGCAGUAAUUCUUCUUUAUU		custom		PC-5p-407556_3
978	zma-miR169i-5p	0.00400805	16.6765	3.09202	104.251	9.40231	2.64417	20.0714	15.9363	14.0217	95.9411	114.457	102.354	UAGCCAAGGAUGACUUGCCUG		custom		zma-miR169i-5p
51	pab-miR166b_1ss11CA	0.00413952	173.016	4.82996	23.2724	5.4994	-2.89421	167.479	176.363	175.206	19.7038	20.5079	29.6056	UCGGACCAGGAUUCAUUCCUU		custom		pab-miR166b_1ss11CA
272	PC-3p-1280411_1	0.0046737	194.749	5.52213	17.0643	4.74714	-3.51256	197.917	188.372	197.957	17.4115	12.1531	21.6284	AUCCGACACAAACGAACGAGUCCU		custom		PC-3p-1280411_1
979	zma-miR169l-5p_R+1	0.00471583	0.0108667	0	44.2548	44.514	11.9917	0.0108667	0.0108667	0.0108667	95.6148	20.3374	16.8121	UAGCCAGGGAUGAUUUGCCUGU		custom		zma-miR169l-5p_R+1
59	cca-miR169a	0.00483827	13.1724	0.905376	104.285	26.1908	2.98494	13.3615	13.9683	12.1874	91.293	134.432	87.1308	UAGCCAAGGAUGACUUGCCUU		custom		cca-miR169a
70	gma-miR171n_2ss20TC21AC	0.00547298	31.039	2.78868	183.607	36.8745	2.56446	34.2092	28.9649	29.943	190.415	143.803	216.603	UUGAGCCGCGUCAAUAUCUCC		custom		gma-miR171n_2ss20TC21AC
910	PC-5p-90255_25	0.00562811	29.1174	4.12663	71.1619	12.0726	1.28922	28.5362	33.5038	25.3121	84.9548	62.5153	66.0156	UAGCCAAGCAUGAUUUGCCCGU		custom		PC-5p-90255_25
81	csi-miR396a_R+2	0.00596944	59.1274	6.02343	146.511	29.9173	1.30911	52.3124	63.7384	61.3314	125.444	180.755	133.334	UUCCACAGCUUUCUUGAACUGUC		custom		csi-miR396a_R+2
709	PC-5p-2183789_1	0.0060001	352.598	18.0513	136.361	15.5366	-1.37059	342.143	373.442	342.209	144.813	118.431	145.84	AAGGGGACGUGAGGAGGAG		custom		PC-5p-2183789_1
134	gma-MIR4366-p3_1ss12TG	0.00604778	59.5976	4.95205	91.9647	6.62476	0.625826	56.1723	57.3451	65.2755	88.9445	87.3883	99.5614	GAGAAGGUAAAGCCCUAC		custom		gma-MIR4366-p3_1ss12TG
1045	zma-miR529-5p	0.00611692	82.208	10.9897	166.865	20.2565	1.02133	72.5896	94.1857	79.8487	153.488	156.937	190.17	AGAAGAGAGAGAGUACAGCCU		custom		zma-miR529-5p
107	cre-MIR916-p3_1ss6GA	0.00617264	212.816	11.9229	77.2837	10.1603	-1.46137	224.419	200.597	213.432	70.9197	71.9301	89.0013	GGCCUAUUAGCUCAGUUGG		custom		cre-MIR916-p3_1ss6GA
560	PC-3p-643102_2	0.00653466	62.6089	4.68368	102.911	10.5705	0.716957	66.0964	64.4449	57.2853	94.5308	99.4156	114.786	UAGAUAAAGGGAGAGAGGA		custom		PC-3p-643102_2
983	zma-miR171a-3p_R+1	0.00657392	53.1005	5.06057	115.619	19.0056	1.12258	49.6531	58.9103	50.7382	93.6766	126.944	126.235	UGAUUGAGCCGCGCCAAUAUC		custom		zma-miR171a-3p_R+1
1030	zma-MIR408a-p5_1	0.00697746	45.3476	6.65328	137.175	33.4986	1.59692	44.4842	39.1681	52.3904	134.13	105.303	172.093	CAGGGAUGAGACAGAGCA		custom		zma-MIR408a-p5_1
657	PC-5p-1572137_1	0.00704485	121.23	13.4995	6.27778	2.29519	-4.27135	131.248	105.879	126.564	3.64555	7.32672	7.86108	AAUCCGACGCAAACGAACAACGCC		custom		PC-5p-1572137_1
151	bdi-miR5054_L+2	0.00709242	283.091	13.6675	136.636	13.3987	-1.05093	296.924	282.755	269.595	127.77	130.089	152.05	GUUCCCCACGGUCGGCGCCA		custom		bdi-miR5054_L+2
133	osa-miR3979-5p_R+1	0.00851951	12.1436	1.30547	106.164	35.1109	3.12803	10.9263	11.9822	13.5222	98.729	144.397	75.3663	UCUCUCUCUCCCUUGAAGGCU		custom		osa-miR3979-5p_R+1
40	osa-miR164c_R+1_1ss14TC	0.00899668	76.8685	8.35128	373.527	81.3153	2.28075	85.3917	76.5134	68.7004	424.887	279.775	415.919	UGGAGAAGCAGGGCACGUGCAC		custom		osa-miR164c_R+1_1ss14TC
885	PC-5p-724386_2	0.00904148	47.8826	2.35474	24.1413	2.42255	-0.988	48.3427	49.9734	45.3318	24.8129	26.1571	21.4538	GGAGGAGAUUGGAGGGGCUA		custom		PC-5p-724386_2
354	PC-3p-1994578_1	0.00906881	37.9409	5.59452	14.2879	0.794517	-1.40896	42.9713	31.9157	38.9358	15.2014	13.9054	13.7571	AGACGGAGAGAGAACAAA		custom		PC-3p-1994578_1
67	osa-miR171b	0.00935172	76.7793	6.90894	382.2	88.8486	2.31554	79.9308	81.5504	68.8565	280.957	447.19	418.453	UGAUUGAGCCGUGCCAAUAUC		custom		osa-miR171b
635	PC-5p-1264281_1	0.00972078	76.5301	4.40305	17.3056	4.05049	-2.14479	81.6116	74.1306	73.848	12.7069	20.3435	18.8663	AGGGGAUCCAUGGGGGAGA		custom		PC-5p-1264281_1
84	osa-miR396d_R+3_1ss20GT	0.0098862	64.9314	5.42021	251.343	51.5157	1.95267	70.2324	65.1625	59.3994	266.687	193.899	293.444	UCCACAGGCUUUCUUGAACUGUUC		custom		osa-miR396d_R+3_1ss20GT
124	osa-miR1432-5p_L-1R+2	0.00990447	8.12365	0.637191	34.9812	7.98751	2.10638	7.40427	8.61707	8.34961	26.5667	42.4591	35.9178	UCAGGAGAGAUGACACCGACGU		custom		osa-miR1432-5p_L-1R+2
989	zma-miR171l-3p_L-3R+1	0.0099108	19.5618	5.56625	133.47	16.7266	2.77041	23.9219	21.4714	13.2921	115.442	136.482	148.486	UUGAGCCGCGUCAAUAUCU		custom		zma-miR171l-3p_L-3R+1
Following transcripts are statistically insignificant (p-value > .01)
538	PC-3p-579697_2	0.0102585	32.8265	1.18328	6.05199	1.77512	-2.43938	31.4732	33.6663	33.3399	7.84431	6.01708	4.29459	AUUUUAGAACGGAGGGAAU		custom		PC-3p-579697_2
564	PC-3p-66363_38	0.0104658	0.00997762	0	30.4102	39.3429	11.5736	0.00997762	0.00997762	0.00997762	75.8362	8.17024	7.22422	AUCGUAUUAGGAACGUGGGUACCC		custom		PC-3p-66363_38
988	zma-miR171h-3p_L-1R+1	0.0110198	25.4572	2.10575	96.5907	23.0467	1.92381	25.7	27.431	23.2406	123.092	81.2372	85.443	UGAGCCGAACCAAUAUCACUC		custom		zma-miR171h-3p_L-1R+1
981	zma-miR169p-5p_L-1	0.011291	14.9015	5.38677	103.308	14.4066	2.79341	21.1214	11.7484	11.8348	87.9301	116.492	105.501	AGCCAAGGAUGACUUGCCGG		custom		zma-miR169p-5p_L-1
278	PC-3p-1343022_2	0.0113651	5151.4	203.872	721.004	234.957	-2.83689	5357.78	5146.29	4950.13	864.487	449.852	848.672	UCUGAGGUUGGGCUCGGGG		custom		PC-3p-1343022_2
476	PC-3p-394152_3	0.0116173	3444.1	132.413	53.4594	33.7947	-6.00954	3507.84	3532.59	3291.88	17.6368	57.9679	84.7735	AAUCUGGCACAAACGAACAAGACC		custom		PC-3p-394152_3
1049	ppt-miR894_L-1R-2	0.0116913	1189.82	57.0345	472.517	82.5776	-1.33231	1253.87	1171.07	1144.53	565.381	407.342	444.828	GUUUCACGUCGGGUUCA		custom		ppt-miR894_L-1R-2
16	aly-miR159a-3p_R+2_1ss20TC	0.0117308	136.98	1.10827	109.153	4.61047	-0.327614	136.807	135.968	138.164	104.449	109.345	113.664	UUUGGAUUGAAGGGAGCUCCACU		custom		aly-miR159a-3p_R+2_1ss20TC
202	gma-MIR5368-p5_2ss16TG18GC	0.0117423	563.935	26.1482	120.716	37.2756	-2.22391	585.56	534.874	571.372	105.946	93.0893	163.114	AGGGACAGUCUCAGGGAC		custom		gma-MIR5368-p5_2ss16TG18GC
997	zma-miR393b-5p_R-1	0.0121139	18.0126	0.777916	161.481	57.3287	3.16429	17.6283	18.9079	17.5017	95.715	200.897	187.832	UCCAAAGGGAUCGCAUUGAUC		custom		zma-miR393b-5p_R-1
510	PC-3p-493708_2	0.0121761	88.9373	6.43191	60.6021	0.750969	-0.553422	95.2465	82.3893	89.176	60.951	59.7401	61.115	AAAAAAGAAACGGAGGGAGUAUGU		custom		PC-3p-493708_2
241	bdi-miR7767-5p_R-4_1ss13AT	0.012273	4863.83	213.123	1136.53	297.636	-2.09745	4780.27	5106.07	4705.15	1222.96	805.25	1381.39	CCCCAAGCUGAGUGCUC		custom		bdi-miR7767-5p_R-4_1ss13AT
994	zma-miR390a-5p	0.0123792	165.117	6.72637	382.922	58.09	1.21356	163.849	159.115	172.387	319.045	397.133	432.588	AAGCUCAGGAGGGAUAGCGCC		custom		zma-miR390a-5p
889	PC-5p-74497_33	0.0124227	23.5306	2.76819	45.2074	1.95006	0.942022	25.8744	24.2408	20.4765	43.9532	47.454	44.2149	UUGGAGGGGAUUGAAGAGGAUU		custom		PC-5p-74497_33
913	PC-5p-928203_1	0.0126812	0.0107809	0	37.7492	34.67	11.7738	0.0107809	0.0107809	0.0107809	35.7891	73.3576	4.10083	AUUAGUCGCUGGAUAGUACAACU		custom		PC-5p-928203_1
721	PC-5p-2325972_1	0.0129853	200.786	14.6183	12.3688	6.3431	-4.02088	203.591	213.798	184.968	12.2982	18.7469	6.06128	UUUUCCUGCGCGCUUAG		custom		PC-5p-2325972_1
1009	zma-miR396e-5p	0.0130882	0.0104543	1.34425e-10	93.7087	124.756	13.1299	0.0104543	0.0104543	0.0104543	236.928	35.5247	8.67358	UUCCACAGCUUUCUUGAACUU		custom		zma-miR396e-5p
143	gma-MIR4995-p3_1ss7CT	0.0133994	4633.34	231.141	1999.47	322.519	-1.21244	4876	4608.26	4415.76	2025.52	1664.71	2308.17	CAGUGGUUUGGUUAAGGGAA		custom		gma-MIR4995-p3_1ss7CT
623	PC-5p-1095321_1	0.0135538	55.4645	3.08228	19.6368	3.83715	-1.49801	54.7404	52.8087	58.8444	22.6614	20.9285	15.3204	GGAGGAAGAACAGAGGAC		custom		PC-5p-1095321_1
975	zma-miR169f-5p_R-1	0.0136338	16.7299	5.59537	103.732	4.03041	2.63236	20.8312	19.0027	10.3557	99.3698	107.318	104.507	UAGCCAAGGAUGACUUGCCU		custom		zma-miR169f-5p_R-1
77	osa-miR390-5p_R+1	0.0137725	42.1604	3.49093	158.18	40.4873	1.90761	45.5553	42.3453	38.5807	201.513	151.711	121.318	AAGCUCAGGAGGGAUAGCGCCC		custom		osa-miR390-5p_R+1
229	gma-miR6300_R+2	0.0145035	3548.94	146.13	6827.29	904.515	0.943924	3675.85	3581.8	3389.18	6043.13	6621.91	7816.84	GUCGUUGUAGUAUAGUGGUG		custom		gma-miR6300_R+2
902	PC-5p-855111_1	0.0149161	66.7413	3.57601	24.7358	5.41214	-1.43198	69.2509	68.3264	62.6468	21.9987	21.2389	30.9698	UCACGGAGGGAUUGGAGGC		custom		PC-5p-855111_1
238	mtr-MIR7700-p3_1ss16GA	0.0150397	31.5736	3.22334	17.4547	2.96575	-0.855104	28.1141	34.4924	32.1141	18.3616	14.1413	19.861	GGUGGUGGUGGUGGGAUGG		custom		mtr-MIR7700-p3_1ss16GA
364	PC-3p-207425_7	0.0163045	390.699	26.1409	96.7813	29.9102	-2.01326	380.316	371.345	420.436	93.5792	68.6009	128.164	GGCGCGAGAGGGACGGGAGC		custom		PC-3p-207425_7
447	PC-3p-294052_4	0.0166636	16.9117	2.74782	36.0275	7.23137	1.09107	14.1625	16.9145	19.6581	28.0189	42.0786	37.985	AACGAGGAUUCUAUUAUAAAAAA		custom		PC-3p-294052_4
9	bdi-miR156b-5p_1ss14TG	0.0168044	1053.82	24.2059	402.979	92.5616	-1.38685	1033.8	1046.94	1080.72	331.448	507.52	369.969	UGACAGAAGAGAGGGAGCAC		custom		bdi-miR156b-5p_1ss14TG
3	bdi-miR156a_L+1R-1	0.0168148	127.918	3.6707	299.417	58.1624	1.22693	124.985	126.736	132.035	252.613	281.106	364.531	UUGACAGAAGAGAGAGAGCAC		custom		bdi-miR156a_L+1R-1
245	PC-3p-102569_20	0.0170973	820.21	32.0746	261.819	66.6164	-1.64742	853.587	789.619	817.426	326.131	266.212	193.115	CCGUGGACUAGCCAUUGCUUCUC		custom		PC-3p-102569_20
1021	zma-miR399b-3p	0.0178216	6.81605	1.90175	28.3807	10.5872	2.0579	6.34078	5.19702	8.91036	16.3849	36.419	32.3382	UGCCAAAGGAGAGCUGUCCUG		custom		zma-miR399b-3p
938	zma-miR164a-5p	0.0183828	84.3679	4.51851	378.305	115.524	2.16478	85.6233	88.126	79.3544	245.017	449.571	440.328	UGGAGAAGCAGGGCACGUGCA		custom		zma-miR164a-5p
919	PC-5p-99218_22	0.0184636	7.99872	3.69943	66.0193	4.93739	3.04505	8.23687	11.5733	4.18596	61.0517	66.0804	70.9259	AAAGAGUAGCGUUGAUACACCGU		custom		PC-5p-99218_22
226	gma-miR6300_L-1R+2	0.019001	1968.81	73.6261	956.682	170.911	-1.04121	1908.87	2050.99	1946.56	1149.2	822.832	898.014	UCGUUGUAGUAUAGUGGUG		custom		gma-miR6300_L-1R+2
358	PC-3p-2029462_1	0.0191111	35.8717	2.99666	8.45498	3.12344	-2.08497	39.2859	33.6774	34.6518	6.08679	7.28332	11.9948	UAAUGAUGGCGGCGCUG		custom		PC-3p-2029462_1
1008	sbi-miR396c_R+2_1ss21TG	0.0200963	61.1764	4.821	158.619	36.8124	1.37451	58.3062	66.7423	58.4808	140.677	200.962	134.217	UUCCACAGCUUUCUUGAACUGUU		custom		sbi-miR396c_R+2_1ss21TG
998	zma-miR394a-5p	0.0203805	38.8894	2.90392	103.134	23.8035	1.40707	41.9844	36.2245	38.4593	99.4898	128.55	81.3628	UUGGCAUUCUGUCCACCUCC		custom		zma-miR394a-5p
1010	zma-miR396f-3p	0.0208312	13.6564	1.10113	39.6707	9.34212	1.53849	12.6648	14.8414	13.463	46.8621	29.1117	43.0383	GGUCAAGAAAGCUGUGGGAAG		custom		zma-miR396f-3p
1057	smo-MIR1103-p3_1ss12CT	0.0215482	2756.6	132.676	4479.3	528.793	0.700385	2855.16	2808.89	2605.74	4149.27	4199.42	5089.21	GGGUGACCUCCUGGGAAGUC		custom		smo-MIR1103-p3_1ss12CT
614	PC-3p-997625_1	0.0224555	140.367	19.7135	8.79161	6.55155	-3.99694	118.279	146.649	156.175	6.76433	16.1172	3.49332	AAUCGGACACAAACGAACAAGCCC		custom		PC-3p-997625_1
960	zma-miR167e-5p_R+1	0.0225139	150.116	19.4691	930.096	354.982	2.6313	169.832	149.613	130.903	521.556	1105.5	1163.24	UGAAGCUGCCAGCAUGAUCUGG		custom		zma-miR167e-5p_R+1
999	zma-miR395a-3p_L-1	0.0231148	3.14791	1.09556	77.25	46.3959	4.61707	3.2243	4.20327	2.01615	121.564	81.1654	29.0204	UGAAGUGUUUGGGGGAACUC		custom		zma-miR395a-3p_L-1
277	PC-3p-1314524_1	0.0233509	1707.2	99.8227	1274.68	128.582	-0.4215	1813.61	1692.37	1615.62	1328.09	1127.99	1367.94	CACGGGCGUGGGUUCGU		custom		PC-3p-1314524_1
145	gma-MIR4995-p5	0.0237191	4060.05	234.211	2058.43	348.838	-0.979949	4303.46	4040.4	3836.28	2178.34	1665.46	2331.51	CUCAUAGGCAGUGGCUU		custom		gma-MIR4995-p5
1051	ppt-miR894_R-3	0.0238596	1533.88	48.3008	291.491	115.667	-2.39567	1585.15	1527.26	1489.23	159.068	342.64	372.764	CGUUUCACGUCGGGUUC		custom		ppt-miR894_R-3
968	zma-MIR169b-p3	0.0241805	0.0116378	0	59.7136	51.332	12.325	0.0116378	0.0116378	0.0116378	75.7949	101.08	2.26626	AUCGGCAAGUUGUUCUUGGCU		custom		zma-MIR169b-p3
150	bdi-miR5054_L+1_1	0.0245405	360.229	12.1605	141.818	38.9542	-1.34487	346.19	367.042	367.456	113.054	126.253	186.149	CUCCCCACGGUCGGCGCCA		custom		bdi-miR5054_L+1_1
31	bna-miR160a_R+2_1ss20CT	0.0248063	69.3883	0.670217	26.4824	7.74769	-1.38966	69.7378	68.6156	69.8115	22.1891	35.4262	21.8318	UGCCUGGCUCCCUGUAUGCUAUC		custom		bna-miR160a_R+2_1ss20CT
830	PC-5p-53444_53	0.0248742	1769.74	68.5295	2831.09	352.394	0.677822	1826.53	1789.06	1693.62	2507.61	3206.61	2779.04	AUAGAUAUGGUAGAGGGGCCU		custom		PC-5p-53444_53
101	aly-miR847-5p_L-3R-1_1ss16AG	0.0256597	33.0154	2.51234	4.03828	2.7709	-3.03133	30.5597	32.9057	35.5808	2.33829	2.54086	7.2357	UGAUGAAGAGGAGUGGA		custom		aly-miR847-5p_L-3R-1_1ss16AG
984	stu-miR171b-3p	0.0261761	23.9938	4.26837	204.467	93.9518	3.09113	25.4761	27.3235	19.1819	98.4201	237.678	277.302	UUGAGCCGCGUCAAUAUCUCU		custom		stu-miR171b-3p
314	PC-3p-164750_9	0.0267156	454.433	44.3679	166.021	47.7849	-1.4527	499.78	452.406	411.114	154.084	125.337	218.643	AGUUUAGUGGUAAAAGUGU		custom		PC-3p-164750_9
577	PC-3p-694886_2	0.0273669	117.611	3.10455	13.9617	7.09602	-3.07447	115.91	115.729	121.194	5.76804	18.0279	18.0893	GAAAAAGAAACGGAAGGAGUACCU		custom		PC-3p-694886_2
805	PC-5p-470412_2	0.0288908	892.84	37.7104	562.94	77.8959	-0.665421	935.256	863.103	880.161	528.542	508.164	652.113	UUGUGUAGGAUAGGUGGG		custom		PC-5p-470412_2
923	zma-miR156e-3p_L+1	0.0290117	11.3284	0.234773	92.6145	45.3995	3.0313	11.3747	11.0739	11.5365	106.074	42.007	129.762	UGCUCACUGCUCUCUCUGUCAUC		custom		zma-miR156e-3p_L+1
455	PC-3p-326556_3	0.0290537	101.976	3.16946	37.2489	11.202	-1.45296	105.364	101.48	99.0838	37.3087	26.0172	48.4209	CGGAGGGGUUGAAGGUGCU		custom		PC-3p-326556_3
370	PC-3p-2098001_1	0.0290666	0.012292	0	75.386	64.7059	12.5824	0.012292	0.012292	0.012292	123.962	1.93367	100.262	UCCCCUCCAAUCCCCUCUGG		custom		PC-3p-2098001_1
236	lja-MIR7530-p5_1ss11CA	0.030954	796.638	16.5758	471.059	73.9555	-0.758018	781.118	814.099	794.698	519.942	385.977	507.258	AAGAGGAGGAAGGCAGAAG		custom		lja-MIR7530-p5_1ss11CA
185	gma-MIR5368-p3_1ss6AT	0.0316226	3154.34	174.44	1158.9	350.376	-1.44458	3329.31	3153.27	2980.43	1197.74	790.721	1488.24	AUCAGUGAGAUACCACUCUGGA		custom		gma-MIR5368-p3_1ss6AT
184	gma-MIR5368-p3_1ss5AT	0.031683	5165.07	219.886	1214.76	488.136	-2.08811	5356.35	5214.03	4924.83	1559.39	656.185	1428.72	UCAGUGAGAUACCACUC		custom		gma-MIR5368-p3_1ss5AT
93	osa-miR444d.3_R-2	0.0317951	13.6456	5.35638	53.3317	4.4391	1.96656	7.85119	18.4162	14.6693	56.3397	48.2333	55.4222	UUGUGGCUUUCUUGCAAGU		custom		osa-miR444d.3_R-2
954	ppt-miR166m_R+1_1ss12AT	0.0320803	748.993	43.1004	1760.78	429.836	1.23319	792.174	748.832	705.974	1293.36	1849.9	2139.06	UCGGACCAGGCUUCAUUCCUUU		custom		ppt-miR166m_R+1_1ss12AT
1016	zma-miR398a-3p	0.0322074	40.9463	2.7522	124.288	41.1472	1.60189	43.4251	41.4293	37.9846	167.542	119.689	85.634	UGUGUUCUCAGGUCGCCCCCG		custom		zma-miR398a-3p
367	PC-3p-208390_6	0.0322698	204.466	3.59965	64.2656	22.4823	-1.66975	202.886	208.586	201.927	84.6456	68.002	40.1491	CUACCGGUGACGAUACU		custom		PC-3p-208390_6
1058	smo-MIR1103-p3_1ss13CT	0.0324956	2082.37	96.4485	3717.89	630.88	0.836261	2137.4	2138.7	1971	3865.89	3026.17	4261.62	UGGGUGACCUCCUGGGAA		custom		smo-MIR1103-p3_1ss13CT
843	PC-5p-576215_2	0.0325833	0.0122162	2.32831e-10	43.4369	47.5306	11.7959	0.0122162	0.0122162	0.0122162	94.8979	1.18419	34.2287	UUUCUAAUCGAACACUAACC		custom		PC-5p-576215_2
72	osa-miR172a_R+1	0.0334941	6.49044	2.31977	170.679	166.325	4.71682	4.47542	9.02639	5.96951	72.157	362.713	77.1663	AGAAUCUUGAUGAUGCUGCAUC		custom		osa-miR172a_R+1
531	PC-3p-568396_2	0.033715	91.3224	11.2802	13.5098	8.35176	-2.75697	104.128	82.8587	86.98	11.914	22.5443	6.071	AUCUUAUACAAACGAACAAGGCCU		custom		PC-3p-568396_2
914	PC-5p-932346_1	0.0347224	0.0102051	9.50527e-11	76.6847	122.12	12.8754	0.0102051	0.0102051	0.0102051	1.74445	10.7079	217.602	ACAUGUUUGGUUUGUGGCUAACU		custom		PC-5p-932346_1
361	PC-3p-204343_7	0.0353137	153.873	13.8968	200.273	17.8874	0.380228	169.898	146.587	145.134	196.328	184.687	219.803	AUGGAUGAGUGCUAUUGGCGU		custom		PC-3p-204343_7
199	gma-MIR5368-p5_1ss7TC	0.0359723	5064.32	192.19	2837.69	526.767	-0.835652	5212.2	5133.7	4847.08	3015.99	2244.92	3252.17	ACUGUUCCCUGGGAUUGGCU		custom		gma-MIR5368-p5_1ss7TC
2	ath-miR156a_L+1R+1	0.0365663	1037.7	45.3264	1172.3	46.9323	0.175952	1089.56	1005.65	1017.9	1142.82	1147.66	1226.42	UUGACAGAAGAGAGUGAGCACC		custom		ath-miR156a_L+1R+1
1064	ppe-miR1511-3p_L+1R-4	0.0380302	1495.24	101.198	1934.48	209.261	0.371571	1611.57	1446.63	1427.52	1804.91	1822.64	2175.9	AACCUGGCUCUGAUACCA		custom		ppe-miR1511-3p_L+1R-4
612	PC-3p-957238_1	0.0392901	1728.07	70.215	562.176	200.277	-1.62007	1717.73	1663.61	1802.89	331.21	687.744	667.574	ACAAAUAAAAAGAAACGGAGGGCU		custom		PC-3p-957238_1
102	cme-MIR854-p3_1ss12CT	0.0395209	49.4346	2.67881	33.8076	4.14612	-0.548173	52.2442	46.9093	49.1503	34.5058	29.3567	37.5603	GAGGAGGAAGAUACAGGA		custom		cme-MIR854-p3_1ss12CT
92	osa-miR444a-3p.2_L-2	0.0396544	112.936	4.58786	66.6155	11.7662	-0.76158	115.683	115.486	107.64	53.1543	71.7528	74.9395	CAGUUGCUGCCUCAAGCUU		custom		osa-miR444a-3p.2_L-2
493	PC-3p-459265_2	0.0398759	1035.09	46.4775	444.673	130.571	-1.21894	1077.86	1041.78	985.634	309.521	570.122	454.376	UGAUGAUUUUGUGGACUAG		custom		PC-3p-459265_2
73	nta-MIR172e-p3_1ss14CG	0.0405509	3990.06	297.165	2453.98	378.756	-0.701288	4143.61	4179.04	3647.54	2549.95	2036.47	2775.52	UUGGAACGAUACAGAGA		custom		nta-MIR172e-p3_1ss14CG
128	gma-MIR1524-p3_2ss16CG17GT	0.041398	8261.83	538.238	4533.81	908.091	-0.865738	8673.53	8459.19	7652.77	4865.42	3506.52	5229.49	GCGGUGGAGCAUGAGGUU		custom		gma-MIR1524-p3_2ss16CG17GT
1056	smo-MIR1103-p3_1ss10CT	0.041414	2758.68	96.7742	4195.7	634.458	0.604934	2818.78	2810.21	2647.04	3878.34	3782.54	4926.21	GUGACCUCCUGGGAAGUC		custom		smo-MIR1103-p3_1ss10CT
548	PC-3p-616450_2	0.0424404	0.0105263	0	52.2799	85.8336	12.278	0.0105263	0.0105263	0.0105263	4.22982	1.23286	151.377	GAAGUCAUUCAUCAUCAUA		custom		PC-3p-616450_2
1046	zma-miR827-3p	0.0425403	235.893	13.2421	588.059	168.765	1.31783	234.492	249.78	223.408	393.192	686.841	684.145	UUAGAUGACCAUCAGCAAACA		custom		zma-miR827-3p
1053	ppt-MIR894-p5_1ss9GT	0.0431147	186.074	5.77934	45.5199	27.8142	-2.0313	188.247	190.452	179.523	31.7885	77.5295	27.2418	UUCACGUCUGGUUCACCA		custom		ppt-MIR894-p5_1ss9GT
554	PC-3p-629663_2	0.0437247	21.8876	17.8921	2.63651	2.20374	-3.05341	13.2101	42.4637	9.98889	1.20596	5.17432	1.52925	CUUGGGAUGGGUGGCCGG		custom		PC-3p-629663_2
191	gma-MIR5368-p5_1ss12CA	0.0440845	789.793	23.5939	337.119	114.873	-1.22822	807.702	798.618	763.059	307.497	239.958	463.902	ACCACUCUGGAAGAGCU		custom		gma-MIR5368-p5_1ss12CA
182	gma-MIR5368-p3_1ss18GA	0.046301	1611.06	90.14	329.653	209.964	-2.28899	1687.7	1633.73	1511.75	559.481	147.888	281.589	CCUGGGAUUGGCUUUGGAC		custom		gma-MIR5368-p3_1ss18GA
962	zma-miR167h-3p_L+1R+1	0.0466062	52.9692	8.7946	468.387	263.57	3.14448	61.4551	53.5569	43.8954	164.289	609.844	631.028	AGAUCAUGUUGCAGCUUCACU		custom		zma-miR167h-3p_L+1R+1
325	PC-3p-172492_10	0.0469067	0.0105786	1.34425e-10	63.1128	64.8206	12.5426	0.0105786	0.0105786	0.0105786	58.6551	130.047	0.636047	AACAAAAACGUUAUCUGGUGGACC		custom		PC-3p-172492_10
155	bdi-miR5054	0.0472044	554.32	4.69113	254.405	72.7279	-1.12359	559.546	550.472	552.942	171.83	308.935	282.449	UCCCCACGGUCGGCGCCA		custom		bdi-miR5054
89	ath-MIR404-p5_1ss5TG	0.0472616	118.936	1.25034	94.6394	8.30989	-0.329666	117.656	120.155	118.996	97.1424	101.41	85.3658	CGGCGGCGGUAGCGGUGGCGGC		custom		ath-MIR404-p5_1ss5TG
977	zma-miR169i-3p_R+1	0.0478323	4.25685	3.24346	42.291	12.9837	3.31249	1.18225	7.64622	3.94209	31.7533	56.7953	38.3244	GGCAGUCUCCUUGGCUAGC		custom		zma-miR169i-3p_R+1
944	zma-miR164h-5p_R-4	0.0491201	153.306	5.61135	579.294	239.988	1.91788	159.785	149.998	150.135	302.248	723.185	712.448	UGGAGAAGCAGGGCACG		custom		zma-miR164h-5p_R-4
396	PC-3p-2369156_1	0.0493075	91.1869	3.63212	63.2477	8.85039	-0.527812	90.1171	88.2098	95.2337	64.6777	53.7694	71.2961	ACAAAAAGAAACGGAGGGAGUAUC		custom		PC-3p-2369156_1
183	gma-MIR5368-p3_1ss18GC	0.0500538	5250.09	310.13	4568.09	210.579	-0.200751	5544.84	5278.84	4926.58	4647.67	4329.32	4727.28	AGGGACAGUCUCAGGUAC		custom		gma-MIR5368-p3_1ss18GC
458	PC-3p-337790_3	0.0502219	2056.75	246.439	672.111	337.037	-1.6136	2271.94	2110.42	1787.9	505.628	450.711	1059.99	AACUAAAAAGAAACGGAGGGCU		custom		PC-3p-337790_3
880	PC-5p-710366_2	0.0529653	25.2196	4.2206	38.1175	2.64106	0.595905	22.9922	30.0873	22.5794	36.7876	36.4057	41.1591	GUGGAUUGAGGGGGAUUGGAGGGG		custom		PC-5p-710366_2
947	zma-miR166a-5p_L-1R+1	0.0533722	131.401	7.38868	61.4801	21.4374	-1.09578	124.445	130.6	139.157	86.1042	46.9765	51.3597	GAAUGUUGUCUGGCUCGGGGC		custom		zma-miR166a-5p_L-1R+1
704	PC-5p-2162903_1	0.0545605	0.0125561	0	43.6574	71.0847	11.7636	0.0125561	0.0125561	0.0125561	4.63999	125.706	0.625853	CUCUGUUUCUUUUUAGUUGUUGCU		custom		PC-5p-2162903_1
961	zma-miR167g-3p_L+1	0.0563887	0.528836	0.668604	49.9867	13.8652	6.56258	0.0108751	0.292016	1.28362	64.581	48.3905	36.9887	AGGUCAUGCUGUAGUUUCAUC		custom		zma-miR167g-3p_L+1
215	hbr-miR6173	0.0576708	9913.69	515.151	4630.68	1585.71	-1.0982	10283.8	10132	9325.34	6324.37	3181.31	4386.36	AGCCGUAAACGAUGGAUACU		custom		hbr-miR6173
735	PC-5p-244034_5	0.0577476	127.602	11.1616	40.8073	22.4887	-1.64476	140.247	119.122	123.438	23.4042	66.1998	32.8179	UUGGUAAAUUUGCGGGU		custom		PC-5p-244034_5
7	hci-miR156b_L-1	0.0583345	92.9306	9.26633	53.6776	12.6657	-0.791832	82.2357	98.5604	97.9956	46.8457	68.2924	45.8948	GACAGAAGAGAGGGAGCAC		custom		hci-miR156b_L-1
503	PC-3p-478983_2	0.0599391	32.0588	4.8654	5.7923	3.43746	-2.46851	37.4867	30.6001	28.0897	7.29423	8.22321	1.85946	AAUCCGACGCAAACGAACAAUGCC		custom		PC-3p-478983_2
360	PC-3p-2042643_3	0.0605546	76.6185	7.03862	10.2436	6.90429	-2.90297	69.931	83.9623	75.9621	12.6407	2.46021	15.6298	AGCUUGGCAAGGAAAUU		custom		PC-3p-2042643_3
492	PC-3p-449769_2	0.0609069	0.298101	0.493994	13.6227	18.0175	5.51406	0.868515	0.0128934	0.0128934	34.3594	4.71046	1.7981	AUCACAUUGCUAGGGAUU		custom		PC-3p-449769_2
935	zma-miR162-3p_R+1	0.0609587	2.91739	2.46611	60.8177	61.7792	4.38174	0.224181	3.46296	5.06502	132.03	28.8601	21.5633	UCGAUAAACCUCUGCAUCCAG		custom		zma-miR162-3p_R+1
137	gma-miR4995_L+1R+2_1ss9GT	0.0629166	5935	360.477	3541.04	787.972	-0.745077	6294.52	5936.93	5573.57	3732.46	2674.99	4215.66	UAGGCAGUUGCUUGGUUAAGGGAA		custom		gma-miR4995_L+1R+2_1ss9GT
1014	zma-MIR397b-p5	0.0634673	52.0255	3.74449	213.02	101.249	2.0337	56.1675	51.0291	48.8801	260.415	96.7667	281.879	UUGAGCGCAGCGUUGAUGAGC		custom		zma-MIR397b-p5
873	PC-5p-6962_391	0.0641308	9206.4	611.53	7744.13	626.856	-0.249533	9860.64	9109.36	8649.18	7095.47	7790.29	8346.63	ACAUAUAGGAAUUUUUGAAGGA		custom		PC-5p-6962_391
148	gma-MIR4995-p5_1ss4GT_1	0.0725526	2406.18	91.1055	947.41	391.666	-1.34469	2506.44	2383.66	2328.45	1220.09	498.602	1123.53	AUAUGCAGUGGCUUGGUUAA		custom		gma-MIR4995-p5_1ss4GT_1
937	sbi-miR164a_R+3	0.0732551	25.7181	0.711071	100.569	51.0037	1.96733	25.9242	24.9267	26.3033	144.208	44.4989	113	UGGAGAAGCAGGGCACGUGCAUUU		custom		sbi-miR164a_R+3
494	PC-3p-462050_2	0.0739762	151.521	10.9682	42.7071	32.7483	-1.82697	152.295	140.187	162.082	20.6122	80.3311	27.178	CGGGAAGGAGGACCAGGAG		custom		PC-3p-462050_2
925	zma-miR156j-5p_R-1	0.074421	126.049	7.92783	307.142	110.223	1.28493	125.016	134.442	118.688	180.547	359.068	381.812	UGACAGAAGAGAGAGAGCAC		custom		zma-miR156j-5p_R-1
333	PC-3p-1778476_1	0.0754323	7.12302	3.08234	174.694	167.897	4.6162	4.42198	6.46627	10.4808	142.137	25.4598	356.484	AAUCCAACGUAAACGAACAAGGCC		custom		PC-3p-1778476_1
193	gma-MIR5368-p5_1ss1TC	0.0769639	2392.82	130.196	1673.96	306.005	-0.515442	2524.08	2390.65	2263.72	1602.04	1410.32	2009.52	CCCUGGGAUUGGCUUUGGGCU		custom		gma-MIR5368-p5_1ss1TC
712	PC-5p-2242944_1	0.077729	167.259	7.08737	15.765	12.3922	-3.40729	161.431	165.197	175.148	1.82272	25.5247	19.9474	CGGAGGAGAUGGGAGUGGCUU		custom		PC-5p-2242944_1
747	PC-5p-2697182_1	0.0777963	0.590869	1.00245	27.7924	41.4723	5.55571	0.0121043	1.7484	0.0121043	75.6805	3.85309	3.84353	UUGGAAACUUAAAUUCCCUCCGGG		custom		PC-5p-2697182_1
1048	ssp-miR827_R+2	0.0796664	214.728	26.0627	640.455	272.532	1.57659	236.992	221.131	186.06	326.627	777.175	817.564	UUAGAUGACCAUCAGCAAACAUU		custom		ssp-miR827_R+2
936	tae-miR164_R+3	0.079975	0.567432	0.502242	39.6794	33.9531	6.1278	0.985671	0.706241	0.0103849	78.851	18.6773	21.5099	UGGAGAAGCAGGGCACGUGCAUCU		custom		tae-miR164_R+3
1079	ptc-MIR6478-p3_1ss11GA	0.0804277	67.3013	1.70468	19.7555	15.6368	-1.76838	67.5459	68.8704	65.4875	37.7261	9.25243	12.288	CUCAGUUGGUAGAGCGGA		custom		ptc-MIR6478-p3_1ss11GA
48	osa-miR166a-3p_L+1R-1_1ss21CT	0.0808766	972.395	112.882	1801.5	540.094	0.889586	1057.61	1015.21	844.37	2411.21	1610.2	1383.09	UUCGGACCAGGCUUCAUUCCU		custom		osa-miR166a-3p_L+1R-1_1ss21CT
178	gma-MIR5368-p3_1ss10AT	0.081947	6497.71	338.885	892.727	670.031	-2.86364	6851.41	6465.82	6175.9	1088.84	146.522	1442.82	AGCCAUCAGUGAGAUACCACUC		custom		gma-MIR5368-p3_1ss10AT
699	PC-5p-2114856_1	0.0830672	23.9191	4.44922	37.249	9.05929	0.639035	29.0032	20.7368	22.0175	30.3319	47.5035	33.9115	UUGGAGGGGAUUGAAGAGGAUC		custom		PC-5p-2114856_1
1069	peu-MIR2916-p5_1ss5AG	0.0843141	13300.4	910.344	16111.5	1816.17	0.276623	14302.3	13075	12524	15016.2	15110.5	18208	UACCGUCCUAGUCUCAACCAUA		custom		peu-MIR2916-p5_1ss5AG
589	PC-3p-744328_1	0.0845774	84.2804	11.4892	15.5343	12.4974	-2.43974	87.0342	94.1425	71.6646	14.6029	28.4713	3.52859	GUAAAAUGAAACGGAGGGAGUACU		custom		PC-3p-744328_1
1007	zma-miR396c_L-1	0.0866513	21.9288	0.999327	169.737	169.245	2.95241	20.8247	22.1904	22.7713	365.027	65.7395	78.4451	UCCACAGGCUUUCUUGAACUG		custom		zma-miR396c_L-1
118	han-MIR1310-p3_1ss16TC	0.0869282	3577.59	223.619	4004.64	187.772	0.162682	3785.29	3606.6	3340.88	4217.21	3861.35	3935.35	AAAUAGGUAGGACGGCGCGGCU		custom		han-MIR1310-p3_1ss16TC
1013	zma-MIR397b-p3_1ss2CT	0.0872055	1.119	1.69527	39.9075	13.5451	5.15638	3.07053	0.275828	0.0106391	30.4061	33.8988	55.4175	UUACCAGCGCUGCACUCAAUU		custom		zma-MIR397b-p3_1ss2CT
942	zma-miR164f-5p_R-1	0.0877517	89.5861	7.33124	321.198	159.049	1.84212	96.486	81.8888	90.3835	137.544	413.099	412.952	UGGAGAAGCAGGGCACGUGC		custom		zma-miR164f-5p_R-1
579	PC-3p-704298_2	0.0879902	102.161	3.00714	42.14	18.3498	-1.27759	105.553	101.109	99.8214	20.9586	53.2077	52.2536	AAAAAGAAACGGAGGGAGUAUCUC		custom		PC-3p-704298_2
242	bdi-MIR7767-p3_1ss17GC	0.0885955	3705.18	233.728	5058.64	751.065	0.449204	3912.4	3751.32	3451.83	5493.93	4191.38	5490.59	UGGAAGAGCUCGGAUUC		custom		bdi-MIR7767-p3_1ss17GC
384	PC-3p-2250686_1	0.0891875	9.79789	1.76403	78.6001	54.0056	3.00399	11.5838	8.05657	9.75331	125.022	19.3287	91.449	UCCUCCCCUUGGGAUCCUCUUC		custom		PC-3p-2250686_1
438	PC-3p-276747_4	0.0901888	29.1371	4.79913	13.7247	5.15741	-1.08608	34.0541	28.892	24.4652	8.24713	14.4395	18.4874	AUCCGACGCAAACGAACAAGACCU		custom		PC-3p-276747_4
621	PC-5p-1089967_1	0.0906533	1.62523	2.40664	84.5946	47.9573	5.70184	0.472823	0.0114924	4.39139	101.038	30.5787	122.167	AGUCGCUGGAUAGUGCAAAUUUGC		custom		PC-5p-1089967_1
1062	zma-miR1432-5p_L-1	0.0907017	11.9941	4.84855	31.3455	15.0841	1.38594	11.6214	7.34264	17.0182	29.6607	47.2013	17.1746	UCAGGAGAGAUGACACCGAC		custom		zma-miR1432-5p_L-1
965	sof-miR168b_1ss8GT	0.0915534	408.037	29.7515	251.35	69.5274	-0.699005	396.039	441.914	386.158	186.544	242.712	324.792	UCGCUUGUGCAGAUCGGGAC		custom		sof-miR168b_1ss8GT
956	zma-miR167a-5p	0.0930725	144.738	20.6007	758.285	447.086	2.3893	165.432	144.549	124.232	242.08	1010.44	1022.34	UGAAGCUGCCAGCAUGAUCUA		custom		zma-miR167a-5p
341	PC-3p-18414_168	0.0935281	1719.12	116.05	3212.2	954.391	0.90189	1835.39	1718.69	1603.29	3608.24	2123.55	3904.82	ACAGGAUAUUGGGUAUUUCUUA		custom		PC-3p-18414_168
967	zma-miR169a-5p_L+2R-2	0.094049	5.36971	3.48318	25.4506	7.97363	2.24478	6.95165	7.78118	1.37629	34.6278	20.2193	21.5046	UGCAGCCAAGGAUGACUUGCC		custom		zma-miR169a-5p_L+2R-2
1036	zma-miR444a_R+1_1ss12TC	0.0944273	130.755	7.53555	374.601	220.892	1.51849	136.983	132.903	122.379	238.065	256.289	629.448	UGCAGUUGUUGCCUCAAGCUUC		custom		zma-miR444a_R+1_1ss12TC
320	PC-3p-1698837_1	0.0944277	35.9975	1.75275	18.6836	8.03642	-0.946126	37.9645	34.6012	35.4268	12.7978	15.4134	27.8395	AAAAUGAAACGGAGGGAGUAUAAGA		custom		PC-3p-1698837_1
598	PC-3p-842885_1	0.0951817	43.0091	1.59885	2.97299	2.66433	-3.85465	43.8914	43.9723	41.1634	0.13983	5.42812	3.35102	UCGCAGGAAUGAAACUCAAA		custom		PC-3p-842885_1
79	osa-miR395b_1ss1GT	0.0964595	8.92343	2.54647	59.4121	51.0302	2.73509	11.8147	7.94146	7.01413	43.0396	116.619	18.5776	UUGAAGUGUUUGGGGGAACUC		custom		osa-miR395b_1ss1GT
144	gma-MIR4995-p3_1ss9GT	0.0976816	321.185	11.9994	5.40548	7.9254	-5.89284	308.725	332.664	322.165	1.6985	0.0128947	14.5051	GUGGCUUGUUUAAGGGAA		custom		gma-MIR4995-p3_1ss9GT
985	stu-miR171b-3p_1ss18CT	0.100592	8.28806	5.0382	27.6805	9.11357	1.73976	3.2143	13.2899	8.35996	24.646	20.4712	37.9241	UUGAGCCGCGUCAAUAUUUCU		custom		stu-miR171b-3p_1ss18CT
672	PC-5p-1815527_2	0.100875	13.8899	2.03306	29.9048	12.8665	1.10634	15.68	11.6795	14.3101	23.7341	44.6943	21.286	GCAUAUGGAUUGGAUGGGAUUGGA		custom		PC-5p-1815527_2
181	gma-MIR5368-p3_1ss17CT	0.102278	1304.95	44.1	375.482	233.481	-1.79718	1335.79	1324.62	1254.44	112.767	559.27	454.409	AUUGGCUUUGGGCUUUU		custom		gma-MIR5368-p3_1ss17CT
205	osa-MIR5529-p3_1ss2TA	0.102373	169.745	12.1123	28.2314	39.9947	-2.588	156.782	180.774	171.68	3.96615	74.3931	6.33506	UAGUGUGGAUGAUUUAG		custom		osa-MIR5529-p3_1ss2TA
1068	peu-MIR2916-p3	0.10264	15364.5	1085.07	12956.4	1403.68	-0.245928	16575.6	15036.9	14480.9	11606.2	12855	14408.1	CAUAAACGAUGCCGACC		custom		peu-MIR2916-p3
708	PC-5p-217784_6	0.103536	318.865	12.1252	349.81	20.4205	0.133623	332.329	308.806	315.46	340.673	335.553	373.203	UUGCAAGAUCAGCUUCUUGUU		custom		PC-5p-217784_6
243	bdi-miR7782-3p_L+1R-8	0.107678	117.705	2.96135	38.9905	35.3354	-1.59398	114.521	118.217	120.377	17.8411	79.783	19.3473	AACCUGCUCUGAUACCA		custom		bdi-miR7782-3p_L+1R-8
1018	zma-miR398b-5p_L-1R+1	0.109581	38.0985	5.32777	21.8675	6.71746	-0.800942	38.7569	32.4721	43.0665	23.5905	14.4564	27.5557	GGGCGGACUGGGAACACAUGG		custom		zma-miR398b-5p_L-1R+1
966	zma-miR168b-3p_R+1	0.10983	258.692	21.3175	1178.5	697.108	2.18765	270.217	271.766	234.093	374.874	1540.37	1620.26	CCCGCCUUGCAUCAAGUGAAU		custom		zma-miR168b-3p_R+1
334	PC-3p-1779602_1	0.109969	0.965496	1.65154	48.3876	78.1439	5.64722	0.0119781	2.87253	0.0119781	138.614	4.16451	2.38373	AGUGCUUCAUCAUUUAACAG		custom		PC-3p-1779602_1
259	PC-3p-1185820_1	0.110947	8.561	1.20699	45.4571	34.3617	2.40865	7.70561	8.03577	9.94161	82.021	40.5181	13.8321	ACUUUUCUUUGUCGAGUGCUCUCU		custom		PC-3p-1185820_1
83	ath-miR396b_R+1	0.111428	45.0301	4.04822	102.176	48.0555	1.1821	47.7218	46.9938	40.3745	89.6635	155.25	61.6149	UUCCACAGCUUUCUUGAACUUU		custom		ath-miR396b_R+1
50	aly-miR166a-5p_L-1R+1	0.11469	1.06745	1.05326	63.3711	74.3272	5.89158	2.11717	0.0106848	1.0745	146.305	41.0367	2.77192	GAAUGUUGUCUGGCUCGAGGC		custom		aly-miR166a-5p_L-1R+1
192	gma-MIR5368-p5_1ss17CT	0.116137	2426.77	94.9648	1950.11	282.715	-0.31548	2523.62	2422.89	2333.8	2273.24	1828.79	1748.31	AUUGGCUUUGGGCUUUUC		custom		gma-MIR5368-p5_1ss17CT
991	vvi-MIR172d-p3_2ss7GT17CA	0.117222	21186.1	1554.42	18588.2	1314.57	-0.18873	22383.3	21745.6	19429.4	17111.2	19023.4	19629.9	UGGAAGUGCAGUGAUGAA		custom		vvi-MIR172d-p3_2ss7GT17CA
141	gma-MIR4995-p3_1ss5TC	0.117536	338.176	4.06821	79.3471	102.025	-2.09152	340.72	340.324	333.484	15.2014	196.995	25.8447	AUUGCUUAUGGACCCGA		custom		gma-MIR4995-p3_1ss5TC
886	PC-5p-72461_34	0.118311	0.010802	0	41.9018	72.063	11.9215	0.010802	0.010802	0.010802	125.113	0.288179	0.304189	UCAGACUCGCUUUGAGAAGCCU		custom		PC-5p-72461_34
56	osa-miR167d-5p_R+1	0.118528	79.9915	7.32403	47.0873	14.9718	-0.764509	76.9692	88.3431	74.6623	56.2608	29.8104	55.1907	UGAAGCUGCCAGCAUGAUCUGU		custom		osa-miR167d-5p_R+1
1041	ptc-miR472a_1ss8TA	0.122926	5.99917	1.0039	45.4809	48.5743	2.92242	7.14735	5.56321	5.28695	23.0052	101.223	12.2148	UUUUCCCAACUCCACCCAUCCC		custom		ptc-miR472a_1ss8TA
186	gma-MIR5368-p3_1ss7AC	0.124273	65.0529	4.43154	5.40287	9.3404	-3.58982	60.0432	66.6546	68.4609	0.0101884	16.1882	0.0101884	CCUGGGCUUGGCUUUGGGC		custom		gma-MIR5368-p3_1ss7AC
127	gma-miR1510b-5p_R-1	0.124576	1.75676	3.02664	61.4643	55.7273	5.12876	0.00933158	0.00933158	5.25162	72.9077	110.582	0.903607	AGGGAUAGGUAAAACAACUAC		custom		gma-miR1510b-5p_R-1
546	PC-3p-607140_2	0.12488	1.42105	0.074119	41.6017	56.6903	4.87162	1.37032	1.38672	1.50611	14.4705	3.57556	106.759	UUCAAUCCCCCUCAAUCCACU		custom		PC-3p-607140_2
279	PC-3p-1345925_1	0.124968	41.0619	5.68345	3.70156	6.39395	-3.4716	38.3097	37.2785	47.5975	0.0100107	0.0100107	11.0847	GACAACUAAAAUAAAACGGAGGGC		custom		PC-3p-1345925_1
176	gma-miR5368_L+2R-1	0.125318	3604.95	172.325	2263.48	676.342	-0.671438	3792.06	3570.05	3452.75	2607.56	1484.28	2698.6	AAGGACAGUCUCAGGUAGAC		custom		gma-miR5368_L+2R-1
611	PC-3p-93718_23	0.125899	400.577	27.5707	752.129	315.147	0.908899	431.861	390.05	379.821	575.033	1115.99	565.368	AAAAGACUGAGCCGAAUUGAAAU		custom		PC-3p-93718_23
792	PC-5p-429934_2	0.126677	65.8725	7.42872	10.5488	15.8125	-2.64259	72.1726	57.6809	67.7641	2.38399	28.7746	0.487885	GACACCGGACGACGCACC		custom		PC-5p-429934_2
888	PC-5p-738699_2	0.132802	51.9672	2.39968	43.3542	5.31238	-0.261431	50.4459	50.7223	54.7336	48.8858	38.2923	42.8845	AAGAGGCGGUGCGGAGGCAG		custom		PC-5p-738699_2
180	gma-MIR5368-p3_1ss16CA	0.134407	3122.31	170.474	1560.15	703.341	-1.00093	3297.3	3112.91	2956.74	2066.79	757.126	1856.54	AGAUACCACUCUGGAAGA		custom		gma-MIR5368-p3_1ss16CA
94	osa-MIR444f-p5	0.134862	86.2836	9.66749	31.5717	19.0466	-1.45045	88.339	94.7581	75.7537	45.8953	9.95656	38.8634	UGCAGUUGUUGCCUCAAGCUU		custom		osa-MIR444f-p5
306	PC-3p-1590793_1	0.135163	1.65611	2.61841	22.5891	14.8738	3.76975	0.00956202	0.283319	4.67545	39.7539	14.5125	13.5007	UAUGCAGGGCCAGAACU		custom		PC-3p-1590793_1
443	PC-3p-285547_4	0.137207	8.06743	1.992	29.2603	23.4031	1.85876	9.39035	5.77641	9.03553	56.1645	18.005	13.6113	AUUCGACAGAAACGAACAAGACCU		custom		PC-3p-285547_4
957	rco-miR167c_R+1	0.138158	80.4382	6.4738	50.3437	17.7813	-0.67607	80.2291	87.014	74.0715	48.0548	33.8177	69.1586	UGAAGCUGCCAGCAUGAUCUGGA		custom		rco-miR167c_R+1
737	PC-5p-250858_5	0.139894	412.989	30.2611	660.75	185.669	0.678001	444.125	411.157	383.686	447.545	747.844	786.861	AUAACAAUGUGCUGAGGGAG		custom		PC-5p-250858_5
934	zma-miR160a-5p	0.142518	210.85	10.4972	523.745	249.646	1.31265	222.506	207.902	202.143	239.632	623.572	708.031	UGCCUGGCUCCCUGUAUGCCA		custom		zma-miR160a-5p
372	PC-3p-2110290_1	0.143489	91.8151	2.71784	41.2172	25.6413	-1.15548	90.2605	90.2314	94.9533	16.8463	67.9637	38.8416	AAAAAGAAACGGAGGGAGUACAUC		custom		PC-3p-2110290_1
43	ath-miR165a_R-1_1ss15AT	0.145011	563.343	41.0938	226.962	213.615	-1.31157	610.785	538.812	540.433	103.398	103.864	473.622	UCGGACCAGGCUUCUUCCCC		custom		ath-miR165a_R-1_1ss15AT
867	PC-5p-67747_40	0.147327	1.00495	0.915363	29.8929	35.6357	4.89461	1.1918	0.0105795	1.81247	70.924	6.68614	12.0686	UUAAAUCUGGACCCUUCAUCU		custom		PC-5p-67747_40
1065	zma-miR2118d	0.147438	1.58011	1.01721	47.3652	66.9346	4.90573	0.743683	1.28418	2.71247	124.389	3.31202	14.3942	UUCCUGAUGCCUCCCAUGCCUA		custom		zma-miR2118d
282	PC-3p-1351719_1	0.14767	798.429	56.9777	1009.81	150.287	0.338841	856.739	795.665	742.884	1087.38	836.584	1105.45	GUGCCGGCCGGGGACGGAC		custom		PC-3p-1351719_1
583	PC-3p-714699_2	0.14872	6.08686	4.30464	33.6954	38.1809	2.46878	11.0551	3.47233	3.7331	77.7571	10.358	12.9713	ACGGCAUGUCGAUUUCAGU		custom		PC-3p-714699_2
227	gma-miR6300_L-1R+4	0.150418	3334.92	153.06	7014.79	3188.79	1.07275	3445.37	3399.18	3160.2	3753.65	7164.79	10125.9	UCGUUGUAGUAUAGUGGUGAG		custom		gma-miR6300_L-1R+4
120	han-MIR1310-p3_1ss6GT	0.150427	44.308	9.19573	2.53569	2.22394	-4.12711	35.3367	53.7128	43.8745	0.0123562	4.21026	3.38447	AGGUAUGACGGUGCGGCUG		custom		han-MIR1310-p3_1ss6GT
52	gma-MIR166b-p3_1ss20TG	0.15228	733.849	32.4886	974.39	187.845	0.409017	735.95	765.236	700.361	1026.87	765.886	1130.41	CAUGGAGGAGGAGGAGGAGG		custom		gma-MIR166b-p3_1ss20TG
931	zma-miR159c-5p_L-1	0.155438	3.97045	4.33419	43.9203	53.7821	3.46751	8.64983	0.0936271	3.1679	105.931	9.99031	15.8399	AGCUCCCUUCGAUCCAAUCC		custom		zma-miR159c-5p_L-1
574	PC-3p-6896_646	0.156597	24717.5	2169.26	5452.63	9275.81	-2.18051	26799.9	24881.9	22470.7	136.636	16163.3	57.933	UGUAACCCAUGCCAUACUCCC		custom		PC-3p-6896_646
28	htu-miR160a_R+1	0.156874	121.45	2.94994	179.121	51.5714	0.56057	118.119	122.498	123.733	235.841	135.053	166.468	UGCCUGGCUCCCUGUAUGCCU		custom		htu-miR160a_R+1
318	PC-3p-1671314_1	0.158189	63.9147	2.07372	49.8954	10.0037	-0.357239	66.1989	62.1504	63.3946	49.4728	40.1098	60.1037	UAAAAAGAAACGGAGGGAGUAAGA		custom		PC-3p-1671314_1
232	gma-miR6300	0.159161	2197.5	44.3726	1323.5	507.472	-0.731504	2170.43	2248.71	2173.36	746.749	1522.17	1701.58	GUCGUUGUAGUAUAGUGG		custom		gma-miR6300
1077	ptc-miR6478_R+3_1ss21GA	0.160153	914.369	45.3983	313.789	408.496	-1.54298	961.957	909.615	871.535	70.0041	85.9727	785.389	CCGACCUUAGCUCAGUUGGUAGAG		custom		ptc-miR6478_R+3_1ss21GA
932	zma-MIR159e-p3_1ss17CA	0.161571	630.672	20.5556	245.83	155.364	-1.35923	644.314	640.672	607.03	67.0127	322.74	347.737	CGGCGACGGCGGCGGCAGAGG		custom		zma-MIR159e-p3_1ss17CA
188	gma-MIR5368-p3_2ss8AT20CA	0.161733	3881.33	154.027	976.716	753.415	-1.99054	4030.85	3889.98	3723.16	1422.87	106.843	1400.44	CCAUCAGUGAGAUACCACUA		custom		gma-MIR5368-p3_2ss8AT20CA
675	PC-5p-1863477_1	0.165815	26.0044	2.80681	31.5717	4.75407	0.279876	28.7863	23.1733	26.0537	28.8433	28.8107	37.0612	AGAGGGGGAUUGGAGGGGUU		custom		PC-5p-1863477_1
146	gma-MIR4995-p5_1ss2GT	0.171349	6378.54	387.104	2948.84	1699.09	-1.11308	6794.02	6313.57	6028.03	3543.69	1032.3	4270.52	AUUGGCUUGGUUAAGGGAA		custom		gma-MIR4995-p5_1ss2GT
506	PC-3p-485296_3	0.178751	80.9739	7.17293	39.4477	28.3172	-1.03752	74.8941	79.1427	88.885	15.343	32.3666	70.6335	AAGAGGACGGCAGAGGCC		custom		PC-3p-485296_3
44	aly-miR165a-3p_R+1_1ss16TC	0.180875	299.318	14.9261	106.65	84.2328	-1.48879	282.193	306.197	309.565	113.25	187.389	19.3117	UCGGACCAGGCUUCACCCCCC		custom		aly-miR165a-3p_R+1_1ss16TC
484	PC-3p-418567_2	0.181751	0.0113397	0	32.647	38.0501	11.4914	0.0113397	0.0113397	0.0113397	23.4881	0.0122368	74.4407	AUCCGAUAGAAACGAACAAGCCCU		custom		PC-3p-418567_2
607	PC-3p-929131_1	0.182162	0.0125002	1.34425e-10	55.7763	49.8235	12.1235	0.0125002	0.0125002	0.0125002	95.9143	0.0128996	71.4017	AUUAAAUCCCCUCCAAUCCCCCUC		custom		PC-3p-929131_1
566	PC-3p-666333_2	0.185558	29.9501	5.75617	22.6621	5.06798	-0.40228	36.066	29.1461	24.6382	19.7252	19.747	28.5141	AUUAGAGAAACAAUCCGGUCAGAA		custom		PC-3p-666333_2
376	PC-3p-2130187_1	0.187157	29.9469	6.3871	3.12669	3.34395	-3.2597	37.3204	26.3933	26.1268	0.0122337	6.66056	2.70727	AUCUGACGCAAACGAACAAGGCCU		custom		PC-3p-2130187_1
258	PC-3p-1177593_1	0.188273	0.0118312	9.50527e-11	49.3237	69.9563	12.0255	0.0118312	0.0118312	0.0118312	18.5706	0.0120072	129.388	AUUUAAACCCCUACAAUCCCCCUC		custom		PC-3p-1177593_1
669	PC-5p-1738488_1	0.188283	0.0102981	0	55.3631	80.8039	12.3923	0.0102981	0.0102981	0.0102981	0.0106058	17.9906	148.088	AUUUGUCGCUGAAUAGUGUAAUU		custom		PC-5p-1738488_1
690	PC-5p-2047779_1	0.194454	0.0123685	2.51486e-10	40.7791	52.3499	11.6869	0.0123685	0.0123685	0.0123685	99.8152	22.5115	0.0106059	UCACUUAUUUUAGAUCUAACGUCU		custom		PC-5p-2047779_1
900	PC-5p-833579_1	0.195877	0.0123374	1.64636e-10	22.1921	25.5303	10.8128	0.0123374	0.0123374	0.0123374	16.4674	50.0988	0.0101685	UCUUUUUAUUUGUCACUGUAUAGU		custom		PC-5p-833579_1
88	cca-miR398_R-1_1ss19CT	0.197606	129.296	11.889	336.243	183.669	1.37883	142.469	119.363	126.055	452.369	124.491	431.869	UGUGUUCUCAGGUCGCCCUU		custom		cca-miR398_R-1_1ss19CT
179	gma-MIR5368-p3_1ss15CA	0.199987	2540.35	102.136	1719.09	597.084	-0.563377	2647.73	2528.88	2444.43	2038.33	1030.25	2088.69	GAUACCACUCUGGAAGA		custom		gma-MIR5368-p3_1ss15CA
82	osa-miR396a-5p_1ss9CT	0.200143	0.0101676	0	14.3772	22.2092	10.4656	0.0101676	0.0101676	0.0101676	3.16474	39.9574	0.00955158	UUCCACAGUUUUCUUGAACUG		custom		osa-miR396a-5p_1ss9CT
916	PC-5p-963588_1	0.201841	9.57451	0.796675	129.644	126.546	3.75921	9.83717	8.67966	10.2067	118.825	8.8548	261.252	CCGCCCUCCCUCCGCCCCCU		custom		PC-5p-963588_1
1006	zma-miR396a-5p	0.20399	2.7047	2.28815	45.643	67.8572	4.07685	0.188625	4.66105	3.26444	123.903	9.85265	3.17347	UUCCACAGCUUUCUUGAACUG		custom		zma-miR396a-5p
488	PC-3p-432193_2	0.204801	84.6003	6.38125	38.7869	26.586	-1.12509	91.9295	81.5932	80.2781	10.3539	63.0277	42.9791	AAAAGAAACGGAGGGAGUACGUA		custom		PC-3p-432193_2
797	PC-5p-442723_2	0.208472	0.00983067	9.50527e-11	47.6597	80.1178	12.2432	0.00983067	0.00983067	0.00983067	2.81158	140.158	0.00996313	CACUUUAGUUCAUAAAUUGCC		custom		PC-5p-442723_2
622	PC-5p-1093202_2	0.209298	32.3519	4.75706	11.9052	8.90499	-1.44225	33.3786	27.1653	36.5117	18.2998	15.6815	1.73436	UCUUGUUCGGUUAGGGG		custom		PC-5p-1093202_2
745	PC-5p-2642670_1	0.210992	36.2701	2.30121	4.54531	4.41531	-2.99633	38.8716	35.4376	34.5009	0.0124373	8.83282	4.79068	UGUUCGUUUCACGUCGG		custom		PC-5p-2642670_1
160	osa-MIR5075-p3_1ss10AC	0.211493	45.7889	2.44513	10.685	17.5606	-2.09941	43.1085	47.8973	46.361	30.9526	1.09015	0.0121378	CGCACGGCGCGGCAGGGCGG		custom		osa-MIR5075-p3_1ss10AC
35	far-miR164a_R-2_1ss19GT	0.213728	103.288	7.47204	239.378	133.94	1.21262	111.2	102.311	96.3522	98.4525	254.662	365.021	UGGAGAAGCAGGGCACUUU		custom		far-miR164a_R-2_1ss19GT
465	PC-3p-368764_4	0.215363	3.18204	3.38659	31.1427	45.3061	3.29087	0.917236	1.55364	7.07524	83.4494	5.79408	4.18454	AUCACCUUCGGUUUUGUGGCU		custom		PC-3p-368764_4
158	bdi-miR5059_L-3_1ss15CA	0.21682	2391.47	116.555	2928.49	502.186	0.292261	2487.69	2424.86	2261.87	3133.34	2356.26	3295.88	CCUGGGCAGCAACACCA		custom		bdi-miR5059_L-3_1ss15CA
625	PC-5p-1110287_1	0.217008	0.0133593	0	22.2035	35.2637	10.6987	0.0133593	0.0133593	0.0133593	62.8657	3.73505	0.00986271	UAGCUUAUCAGAUUGAUGU		custom		PC-5p-1110287_1
299	PC-3p-153514_12	0.217868	86.189	9.1774	34.9449	50.8655	-1.30242	85.6011	77.3198	95.6463	2.22416	93.5464	9.06406	AUUUGACACAAACGAACAAGGCCU		custom		PC-3p-153514_12
313	PC-3p-162722_11	0.21887	0.01224	0	31.4929	52.6185	11.3292	0.01224	0.01224	0.01224	2.23027	92.238	0.0105393	AUUUUAGCCCCUCCAAUCUCG		custom		PC-3p-162722_11
987	vvi-MIR171f-p5_1ss12TG	0.220903	0.0136857	1.90105e-10	15.8125	25.3059	10.1742	0.0136857	0.0136857	0.0136857	44.9999	2.42754	0.0101477	AUGCUUGAAUGGAAAAAC		custom		vvi-MIR171f-p5_1ss12TG
257	PC-3p-1176797_1	0.223733	68.4553	16.4785	8.3455	7.72194	-3.03609	85.3234	52.3963	67.6463	0.0130494	9.76289	15.2606	UGUUUCUCCUCGGUCGG		custom		PC-3p-1176797_1
1054	ppt-MIR903-p5_1ss16TC	0.224529	6.81229	1.17823	19.9849	17.6116	1.5527	7.45107	5.45262	7.53317	8.91603	40.2936	10.745	CGGCUUCGGCUGGUCCGCC		custom		ppt-MIR903-p5_1ss16TC
140	gma-MIR4995-p3_1ss1GA	0.225109	7043.71	313.319	4075.32	2204.76	-0.789423	7267.64	7177.84	6685.66	4587.64	1659.5	5978.82	AUGGCUUGGUUAAGGGAA		custom		gma-MIR4995-p3_1ss1GA
234	gma-MIR6300-p3_1ss8AG	0.225296	89.1497	4.74015	46.369	45.2574	-0.94307	88.119	94.3203	85.0096	14.6643	26.2443	98.1983	UAGUGGUGAGUAUUCCC		custom		gma-MIR6300-p3_1ss8AG
177	gma-miR5368_L+5R-1	0.228382	4992.48	340.81	4127.23	760.536	-0.274583	5334.47	4990.11	4652.87	4247.54	3313.71	4820.45	CCAAGGGACAGUCUCAGGUAGAC		custom		gma-miR5368_L+5R-1
65	bna-miR171a_R+2	0.229168	52.4597	4.78671	69.6521	16.782	0.408958	51.9359	47.9564	57.4867	85.0365	72.1641	51.7558	UUGAGCCGUGCCAAUAUCACGAU		custom		bna-miR171a_R+2
941	zma-miR164e-5p	0.229565	371.593	27.0365	1006.67	593.74	1.4378	400.263	367.958	346.558	324.526	1288.28	1407.21	UGGAGAAGCAGGACACGUGAG		custom		zma-miR164e-5p
804	PC-5p-465801_2	0.231007	0.00981481	1.64636e-10	12.859	21.7762	10.3555	0.00981481	0.00981481	0.00981481	0.00925963	38.0019	0.565866	AACGCCUUAACAACCUUUGGAUCU		custom		PC-5p-465801_2
288	PC-3p-1437072_1	0.23447	4.06565	3.19351	23.6114	29.4615	2.53792	5.49539	0.407081	6.29448	57.5967	5.30446	7.93288	AAAAAGAAACGGAUGGAGUAGUUU		custom		PC-3p-1437072_1
976	tcc-miR169i_1ss15TC	0.235175	15.0257	6.76452	33.868	24.7498	1.17249	22.4645	13.3696	9.24301	15.9697	62.112	23.5223	UAGCCAAGGAUGAGCUGCCUG		custom		tcc-miR169i_1ss15TC
826	PC-5p-526867_2	0.238011	115.924	11.2911	59.524	55.066	-0.961637	122.832	102.894	122.047	121.283	15.5435	41.7455	AUUUAGGGCUAGUUUGGGAACACU		custom		PC-5p-526867_2
970	zma-miR169c-3p_R-1	0.240186	6.09619	1.0145	43.1345	56.8121	2.82286	5.67976	5.35616	7.25264	108.717	11.7012	8.98565	GGCAAGUCUGUCCUUGGCUAC		custom		zma-miR169c-3p_R-1
459	PC-3p-338551_3	0.240372	6327.55	563.253	5171.53	1071.06	-0.291057	6802.27	6475.21	5705.18	4961.69	4220.92	6331.98	UUGGAACGGAGGGACGGAG		custom		PC-3p-338551_3
606	PC-3p-915647_1	0.244571	0.0117627	0	25.6954	43.8867	11.0931	0.0117627	0.0117627	0.0117627	76.3698	0.00966128	0.706704	AAUAACCGAACAAGCUCUAAGCAU		custom		PC-3p-915647_1
95	bdi-MIR528-p3_1ss21GT	0.246509	28.2533	2.11995	55.524	33.1281	0.974694	29.0813	25.8443	29.8342	28.4654	92.4701	45.6366	UGCCUGCCUCUUCCAUUCCUUC		custom		bdi-MIR528-p3_1ss21GT
1019	zma-miR399a-3p	0.246912	11.7975	2.0946	70.59	54.8359	2.58099	9.38997	12.8005	13.202	8.67636	90.0573	113.036	UGCCAAAGGAGAAUUGCCCUG		custom		zma-miR399a-3p
852	PC-5p-614716_2	0.249999	0.0134943	0	43.5263	74.597	11.6553	0.0134943	0.0134943	0.0134943	129.662	0.906733	0.0103362	UUAUCACCACUCAUUUUAGAU		custom		PC-5p-614716_2
190	gma-MIR5368-p5_1ss10AG	0.253108	3949.89	220.208	1538.91	1223.9	-1.3599	4184.4	3917.76	3747.51	2190.96	127.045	2298.72	CUUUCCUGCGCAGCUUAGG		custom		gma-MIR5368-p5_1ss10AG
628	PC-5p-1162583_1	0.254569	0.011693	0	18.5994	31.8663	10.6354	0.011693	0.011693	0.011693	55.3948	0.393335	0.0101144	AUACAUUUUAGAUCUAACGUCUCU		custom		PC-5p-1162583_1
252	PC-3p-1077396_2	0.258143	0.0122971	0	30.2222	51.8461	11.2631	0.0122971	0.0122971	0.0122971	0.00931588	0.569304	90.088	AUGUAAGUUUUGAUAAGU		custom		PC-3p-1077396_2
1047	zma-miR827-5p_L+1	0.263073	254.148	3.41479	713.817	452.051	1.48988	258.089	252.29	252.066	888.016	1052.85	200.582	UUUUGUUGGUGGUCAUUUAACC		custom		zma-miR827-5p_L+1
876	PC-5p-700399_2	0.265283	0.0124965	0	20.9442	35.8812	10.7108	0.0124965	0.0124965	0.0124965	62.3755	0.448112	0.00896224	UUUGGAAGUCUAAAACC		custom		PC-5p-700399_2
673	PC-5p-182876_8	0.26586	8.65181	2.98635	72.573	101.738	3.06836	6.93517	6.92012	12.1001	15.6268	12.0599	190.032	UUGAGAGGGAUUGGAGGGGUU		custom		PC-5p-182876_8
928	zma-miR156l-3p	0.270371	16.3342	4.71388	56.3371	59.2805	1.78619	21.7192	12.9546	14.3287	124.771	23.4466	20.7936	GCUCACUGCUCUAUCUGUCACC		custom		zma-miR156l-3p
446	PC-3p-290520_4	0.276961	10.6925	18.5	15.0131	17.738	0.48962	0.011517	0.011517	32.0545	5.6768	3.89319	35.4692	AUCCAGCGAUAACUAAAAUGAAAC		custom		PC-3p-290520_4
634	PC-5p-12301_242	0.277169	10938.3	896.506	10074.1	686.395	-0.118728	11757	11077.5	9980.3	9771.68	9590.91	10859.8	AACAUAUAGGAAUUUUUGAAGGA		custom		PC-5p-12301_242
955	tcc-miR167a_2ss19CT21AC	0.281447	114.547	11.7189	182.956	84.0393	0.675559	128.058	108.433	107.149	166.357	274.056	108.455	UGAAGCUGCCAGCAUGAUUUC		custom		tcc-miR167a_2ss19CT21AC
905	PC-5p-87979_25	0.285845	4.28139	2.13068	32.583	43.8407	2.92797	5.57518	5.44679	1.82221	83.0639	10.6234	4.06156	UGAGGAUAGACCCCACCUGCAGGC		custom		PC-5p-87979_25
519	PC-3p-537025_2	0.287563	5.23603	0.469566	17.8153	17.9353	1.76657	5.21255	4.77865	5.7169	38.2909	10.2677	4.88725	CGCUGCCCUGUCUGGGUAAU		custom		PC-3p-537025_2
164	osa-MIR5079a-p3_1ss19CT	0.288356	10.1578	1.73099	16.8726	29.2073	0.732095	8.51883	11.9681	9.98654	50.5984	0.00976745	0.00976745	UUGAGAACCCCUUGAACGUCU		custom		osa-MIR5079a-p3_1ss19CT
75	aly-miR319a-3p_L+1R-2	0.292215	9.81504	3.46039	16.2485	28.1261	0.727237	6.78748	9.07055	13.5871	0.00985278	48.7257	0.00985278	AUUGGACUGAAGGGAGCUCC		custom		aly-miR319a-3p_L+1R-2
387	PC-3p-2265405_1	0.297234	4.57572	3.84266	29.4682	41.2958	2.68709	6.78825	6.8003	0.138603	77.1416	6.51226	4.75075	GCACUCAUGAGCUGUCC		custom		PC-3p-2265405_1
1020	zma-miR399a-5p_L-1	0.298029	0.250324	0.416005	52.5694	58.2378	7.71428	0.0101436	0.0101436	0.730686	0.0117953	42.5177	115.179	UGCGGUUCUCCUCUGGCACG		custom		zma-miR399a-5p_L-1
63	osa-miR169r-5p_R-2_1ss9GC	0.299295	36.6233	2.21983	84.5973	69.7859	1.20785	34.7746	39.0853	36.0101	37.9086	164.82	51.0629	UAGCCAAGCAUGAUUUGCC		custom		osa-miR169r-5p_R-2_1ss9GC
147	gma-MIR4995-p5_1ss4GT	0.303214	6405.87	373.234	2576.72	2193.99	-1.31386	6791.78	6379.06	6046.76	62.1913	3566.71	4101.28	GCAUUGGCUUGGUUAAGGGAA		custom		gma-MIR4995-p5_1ss4GT
156	bdi-MIR5054-p5_1ss11TA	0.304155	1771.34	98.3435	1098.09	654.41	-0.689844	1849.62	1803.46	1660.96	1453.18	342.892	1498.21	UUCCCCACGGACGGCGCC		custom		bdi-MIR5054-p5_1ss11TA
246	PC-3p-1046044_1	0.308148	1.15139	1.97351	111.428	99.735	6.59659	3.4302	0.0119891	0.0119891	192.376	141.895	0.0130212	AUUUGUGCACGGCGUGACCCU		custom		PC-3p-1046044_1
76	aly-miR319c-3p_L+1R-1	0.310628	10.2771	2.08662	23.2309	40.2201	1.17661	11.6848	7.87984	11.2668	0.00986456	69.673	0.00986456	UUUGGACUGAAGGGAGCUCCU		custom		aly-miR319c-3p_L+1R-1
305	PC-3p-1577302_1	0.311122	206.485	16.7934	246.013	45.7355	0.252699	220.48	211.112	187.863	260.774	194.72	282.545	UUUGGUCGUGGGUUCGUGC		custom		PC-3p-1577302_1
915	PC-5p-94367_23	0.315221	1.94935	1.3128	43.8039	38.4507	4.48999	2.02355	3.22349	0.601026	74.332	56.459	0.62064	AGCCCGACUGCAAACCAGGAUGUU		custom		PC-5p-94367_23
918	PC-5p-969185_1	0.323304	17.3042	4.26818	58.605	41.7227	1.7599	19.6479	19.887	12.3777	77.494	87.5426	10.7783	GAACCCCUUCCACCUUGCUCCCCU		custom		PC-5p-969185_1
927	zma-miR156k-5p	0.32727	1002.3	150.844	1658.62	759.148	0.726665	1132.34	1037.65	836.928	814.875	2286.34	1874.65	UGACAGAAGAGAGCGAGCAC		custom		zma-miR156k-5p
940	zma-miR164d-3p_R+1	0.329684	9.05077	8.70564	36.3007	45.3794	2.00388	1.67442	6.82454	18.6534	88.5355	6.58657	13.78	CACGUGGUCUCCUUCUCCAUC		custom		zma-miR164d-3p_R+1
894	PC-5p-797628_1	0.329913	203.01	12.5512	143.345	111.694	-0.502064	189.978	215.018	204.034	73.2437	272.15	84.6397	CGGAGGGGAUUGGAGGGGCUG		custom		PC-5p-797628_1
346	PC-3p-188551_8	0.331503	23.5769	5.06562	23.5792	39.9197	0.000138456	24.9683	17.961	27.8015	0.0119397	69.6705	1.05509	CACCGAACCAAAGGCUAC		custom		PC-3p-188551_8
713	PC-5p-225680_6	0.334039	6.92275	2.16479	19.0441	32.9694	1.45992	9.34019	5.16331	6.26476	0.00916169	57.1139	0.00916169	AAUCAAGCGAUCUGGUGCAUCCGA		custom		PC-5p-225680_6
54	osa-miR166m_R-2_1ss17TC	0.33655	685.022	56.4254	469.459	282.612	-0.545151	737.798	691.722	625.546	179.293	485.229	743.856	UCGGACCAGGCUUCAUCCC		custom		osa-miR166m_R-2_1ss17TC
391	PC-3p-233299_5	0.33741	126.575	15.3742	98.5788	41.9986	-0.36064	143.238	123.546	112.94	79.8031	69.2434	146.69	GAUCCAAUACCGUGGCUGA		custom		PC-3p-233299_5
196	gma-MIR5368-p5_1ss3GT	0.344533	2033.09	156.666	1839.55	248.547	-0.144327	2095.46	2148.98	1854.85	1964.66	1553.3	2000.67	CUUGGAUUGGCUUUGGGCU		custom		gma-MIR5368-p5_1ss3GT
322	PC-3p-1716624_1	0.348265	0.141391	0.22683	37.7537	63.4218	8.06078	0.0104307	0.0104307	0.403312	0.00924341	2.27662	110.975	AAUAAAAAGAAACGGAUGAAGUAU		custom		PC-3p-1716624_1
827	PC-5p-528067_2	0.34919	306.091	9.68598	250.783	91.7217	-0.287517	297.566	316.623	304.082	356.496	192.309	203.545	AGAAAAGAGGAGGAGGGAG		custom		PC-5p-528067_2
324	PC-3p-1724518_1	0.35336	1.19654	2.05421	59.7354	81.6349	5.64165	0.0105408	0.0105408	3.56853	0.0105954	26.4394	152.756	GAGAGUAUGCAAACAAGGCCU		custom		PC-3p-1724518_1
203	gma-MIR5368-p5_3	0.358155	5158.21	252.669	2753.72	2409.92	-0.90549	5287.56	5320.02	4867.06	79.9587	3422.78	4758.41	CUGUUUCCUGGGAUUGGCUU		custom		gma-MIR5368-p5_3
471	PC-3p-38569_78	0.359865	271.054	21.7753	500.699	279.676	0.885363	295.842	262.311	255.009	551.621	751.414	199.06	AUGUAGUUCUUUCUACCACACC		custom		PC-3p-38569_78
584	PC-3p-722147_2	0.364222	10.412	0.389801	23.2907	40.1775	1.16151	10.6641	9.96303	10.6089	69.6836	0.177831	0.0106699	AUCUGACGUAAACGAACAAGGCCU		custom		PC-3p-722147_2
373	PC-3p-2117600_1	0.367328	29.3591	4.19396	29.2644	47.9986	-0.00465977	34.1997	26.8132	27.0644	0.0122154	3.1217	84.6593	AAUCCGAUGCAAACGAACAAGCCU		custom		PC-3p-2117600_1
189	gma-MIR5368-p5_1	0.367954	3058.56	168.645	1928.66	1425.34	-0.665254	3224.1	3064.6	2886.97	2477.46	310.489	2998.03	CCUGGGAUUGGCUUUGGGCUU		custom		gma-MIR5368-p5_1
501	PC-3p-474875_2	0.370978	12.2143	18.4619	0.580872	0.991875	-4.39421	3.17728	0.0119496	33.4538	0.00821272	0.00821272	1.72619	AAUGAUGGAUUCAAUGGGCAAGAU		custom		PC-3p-474875_2
154	bdi-miR5054_R-1_1ss10TA	0.371559	1639.72	83.0548	1135.34	685.573	-0.530322	1704.66	1668.37	1546.14	1624.42	351.72	1429.89	UCCCCACGGACGGCGCC		custom		bdi-miR5054_R-1_1ss10TA
55	bdi-miR167a_R+1	0.386623	109.402	3.91913	119.425	15.3347	0.126472	113.598	108.771	105.836	107.181	114.47	136.625	UGAAGCUGCCAGCAUGAUCUAU		custom		bdi-miR167a_R+1
329	PC-3p-1763297_1	0.39159	0.448617	0.759383	22.3041	37.0947	5.63568	0.010187	0.010187	1.32548	0.0100781	65.1252	1.77703	AUCCGACGUAAAUGAACAAGGCCU		custom		PC-3p-1763297_1
513	PC-3p-517494_2	0.398482	9.62242	0.760171	23.1658	39.8141	1.26752	9.40378	8.99553	10.468	69.1387	0.0101702	0.348424	AGACCUGUGACGACACC		custom		PC-3p-517494_2
930	zma-miR159c-3p_L-1R-1	0.40262	188.223	5.29449	302.545	153.533	0.684703	193.897	187.358	183.415	138.584	442.921	326.13	UUGGAUUGAAGGGAGCUCC		custom		zma-miR159c-3p_L-1R-1
441	PC-3p-284258_7	0.402925	691.516	40.0502	522.383	269.323	-0.404653	728.122	697.687	648.738	215.021	635.064	717.065	GGAGGAUAACAGGCCGGC		custom		PC-3p-284258_7
1028	zma-miR408a	0.408335	556.916	26.3888	435.664	448.387	-0.354244	584.765	553.699	532.283	953.067	193.441	160.483	CUGCACUGCCUCUUCCCUGGC		custom		zma-miR408a
159	osa-miR5072_L-2_1ss3AG	0.411272	4158.25	292.112	2767.85	2296.37	-0.58721	4453.53	4151.8	3869.41	3480.24	199.713	4623.6	GUUCCCCAGCGGAGUCGCCA		custom		osa-miR5072_L-2_1ss3AG
195	gma-MIR5368-p5_1ss2TC	0.415355	3017.8	159.891	2801.07	328.655	-0.107519	3119.65	3100.25	2833.52	2983.48	2421.67	2998.07	UCCCUGGGAUUGGCUUUGGGCUU		custom		gma-MIR5368-p5_1ss2TC
366	PC-3p-2079769_1	0.417085	19.1976	7.51594	21.7429	34.5398	0.179618	25.4942	10.8769	21.2217	0.01219	61.5708	3.64571	CCCACCACGGCCACCACCCCGC		custom		PC-3p-2079769_1
19	ath-miR159b_R+1	0.417563	285.261	29.6502	334.164	70.0516	0.228271	313.111	288.582	254.09	253.475	379.425	369.592	UUUGGAUUGAAGGGAGCUCUUC		custom		ath-miR159b_R+1
45	ath-miR166a_2ss20CT21CT	0.418589	714.495	44.4168	571.601	626.002	-0.321915	761.761	708.102	673.621	178.138	243.196	1293.47	UCGGACCAGGCUUCAUUCCUU		custom		ath-miR166a_2ss20CT21CT
924	zma-miR156h-3p	0.421366	125.454	11.0544	95.2017	67.1706	-0.398094	135.977	126.448	113.936	166.545	85.8843	33.1762	GCUCACUGCUCUUUCUGUCAUC		custom		zma-miR156h-3p
736	PC-5p-2484939_1	0.431735	8.40005	2.11194	18.7599	31.9204	1.15918	8.78333	6.12272	10.2941	55.6166	0.651667	0.0114216	AAGAAGCACGCCCAUCU		custom		PC-5p-2484939_1
86	cme-MIR396e-p3_1ss14AG	0.439881	0.698525	1.18917	50.8081	86.8217	6.1846	0.0119576	0.0119576	2.07166	1.35694	151.058	0.00919856	UAUAUAUAUAUAUGUACGUAU		custom		cme-MIR396e-p3_1ss14AG
198	gma-MIR5368-p5_1ss6TC	0.440287	6954.8	349.979	7357.18	688.434	0.0811436	7137.86	7175.29	6551.26	7231.13	6740.48	8099.93	CUGUUCCCUGGGAUUGGCUU		custom		gma-MIR5368-p5_1ss6TC
149	bdi-miR5054_1ss10TA	0.442088	1423.01	94.1085	1333.32	148.785	-0.0939236	1508.46	1438.42	1322.14	1440.75	1163.49	1395.7	UCCCCACGGACGGCGCCA		custom		bdi-miR5054_1ss10TA
982	ptc-miR169q_R-3_1ss16TC	0.445449	3.58786	2.93145	32.1518	50.3196	3.1637	1.7985	1.99415	6.97093	2.25369	90.2476	3.95404	UAGCCAAGGACGACUCGC		custom		ptc-miR169q_R-3_1ss16TC
34	aly-MIR163-p3_1ss17TC	0.448856	120.173	9.30615	143.207	36.3694	0.252998	125.011	109.444	126.063	153.78	102.723	173.119	GCGGUUUUUGAUCCCUCU		custom		aly-MIR163-p3_1ss17TC
74	nta-MIR172e-p3_1ss15CG	0.452977	5702.92	473.494	4778.46	1727.09	-0.255156	6006.52	5944.91	5157.34	5528.3	2803.18	6003.9	AUUGGAACGAUACAGAGA		custom		nta-MIR172e-p3_1ss15CG
801	PC-5p-452231_2	0.45393	1.64938	2.84018	59.6814	101.54	5.17728	0.00960428	0.00960428	4.92894	2.11058	176.923	0.0101456	CAUUGAGAGGAUUUUUC		custom		PC-5p-452231_2
866	PC-5p-675724_2	0.455618	1.32538	2.2767	14.0273	21.5114	3.40376	3.95429	0.0109278	0.0109278	38.7949	0.0109545	3.27621	CAUUUUCACUGGCGGUUCUGU		custom		PC-5p-675724_2
815	PC-5p-503364_2	0.457298	0.0106907	1.64636e-10	30.0226	51.9866	11.4555	0.0106907	0.0106907	0.0106907	0.00818146	90.0516	0.00818146	UUAAAUCCCUUUCUAGUC		custom		PC-5p-503364_2
557	PC-3p-63953_42	0.460572	15.1241	1.29711	26.0036	19.2412	0.781869	15.3536	16.2911	13.7275	17.6895	48.004	12.3174	AGCCCCUUCAACCCCUUCGGU		custom		PC-3p-63953_42
103	ath-miR858b	0.461541	0.771801	0.814095	63.9908	57.3268	6.37349	0.0114049	0.673357	1.63064	0.0123308	110.691	81.2687	UUCGUUGUCUGUUCGACCUUG		custom		ath-miR858b
849	PC-5p-605613_2	0.472398	0.0124673	0	13.4595	23.2971	10.0763	0.0124673	0.0124673	0.0124673	40.3606	0.00885943	0.00885943	UUUGUGAGGCAGUGAGAC		custom		PC-5p-605613_2
452	PC-3p-308778_4	0.472454	9.06516	4.85184	156.978	259.745	4.11409	12.0422	3.4665	11.6868	7.45565	6.57402	456.906	AUCCAGCGACUAUUAAAACGAAAC		custom		PC-3p-308778_4
848	PC-5p-593008_2	0.477	0.0128038	2.6885e-10	15.257	26.4107	10.2187	0.0128038	0.0128038	0.0128038	45.7534	0.00878046	0.00878046	ACGUCCGUGAUCAUAUGAGC		custom		PC-5p-593008_2
1015	sbi-MIR397-p5	0.484039	50.9277	6.62059	69.8082	34.5204	0.454946	56.4439	52.7534	43.5858	58.1095	42.6573	108.658	UUGAGUGCAGCGUUGAUGAGC		custom		sbi-MIR397-p5
204	gma-MIR5368-p5_5	0.48796	46.5198	16.7245	47.7556	45.6739	0.0378277	64.54	43.523	31.4963	52.2201	0.0135126	91.0334	AUCAGAGAGAUACCACUC		custom		gma-MIR5368-p5_5
1052	ppt-MIR894-p5_1ss17CA	0.497583	2774.68	155.256	2900.38	225.149	0.0639213	2904.37	2817.02	2602.64	2990.82	2644.07	3066.24	UUCACGUCGGGUUCACAA		custom		ppt-MIR894-p5_1ss17CA
1	han-miR156a_L+1	0.499045	772.93	54.0667	648.203	292.333	-0.253893	817.499	788.506	712.785	785.705	846.431	312.472	AUGACAGAAGAGAGUGAGCAC		custom		han-miR156a_L+1
610	PC-3p-93275_24	0.501537	381.885	33.5758	630.21	432.534	0.722692	418.875	373.448	353.333	516.294	1108.3	266.034	AAAGACUGAGCCGAAUUGAAAU		custom		PC-3p-93275_24
253	PC-3p-113055_20	0.501772	25.2023	5.8654	29.4291	31.4407	0.223687	18.4365	28.32	28.8505	62.5643	25.7092	0.0137728	UUUCGGCUGGCACAUGC		custom		PC-3p-113055_20
136	gma-miR4995_L+1R+2	0.504152	4605.89	302.67	3743.97	2781.62	-0.29891	4918.36	4585.24	4314.07	674.548	4459.3	6098.07	UAGGCAGUGGCUUGGUUAAGGGAA		custom		gma-miR4995_L+1R+2
454	PC-3p-324565_3	0.50825	7.26534	0.462215	46.398	63.9422	2.67496	7.70514	7.3073	6.78357	119.782	16.755	2.65684	AUCUCGCGAGAUUGAAACAGGCCC		custom		PC-3p-324565_3
1070	rgl-miR5139_L+1	0.509751	1085.25	92.6592	990.546	218.867	-0.131731	1180.14	1080.62	994.991	859.405	869.023	1243.21	GAAACCUGGCUCUGAUACCA		custom		rgl-miR5139_L+1
62	aly-miR169h-5p_R+2	0.509799	12.1528	5.36993	14.3023	17.5362	0.234966	14.9359	5.96257	15.5598	9.02159	33.8721	0.0132903	UAGCCAAGGAUGACUUGCCUGAU		custom		aly-miR169h-5p_R+2
168	osa-miR5082_L-5R-2	0.511822	4.24263	3.93545	28.0605	48.5861	2.72551	0.404848	8.26897	4.05408	0.0093524	84.1629	0.0093524	UGAUGGCCGCGCGGGUU		custom		osa-miR5082_L-5R-2
666	PC-5p-17090_179	0.514153	135.972	19.0281	144.721	8.68748	0.0899584	157.616	121.873	128.429	136.143	144.505	153.514	UCAGGCUCGGGGACUAUGGUG		custom		PC-5p-17090_179
138	gma-miR4995_L-1R+2_1ss3GT	0.516327	7445.27	462.976	7979.37	1031	0.0999514	7916.98	7427.28	6991.55	7967.06	6954.58	9016.47	GUCAGUGGCUUGGUUAAGGGAA		custom		gma-miR4995_L-1R+2_1ss3GT
388	PC-3p-228742_6	0.523379	37.0954	4.41605	32.6572	11.6027	-0.18384	40.6985	38.4188	32.169	22.7383	29.8171	45.4163	AAGUUUGUGGCUGACCGAUA		custom		PC-3p-228742_6
591	PC-3p-787448_1	0.523773	17.3506	5.00076	33.9595	51.3486	0.96883	18.492	21.682	11.8778	93.0326	8.83363	0.0123227	AGUCUCUAAAACCAAACACCCCCU		custom		PC-3p-787448_1
386	PC-3p-2261965_1	0.538402	34.5146	1.59173	46.3953	24.6271	0.426771	33.5619	33.6298	36.3522	74.6632	34.942	29.5806	AAAAGAAACGGAGGGAGUAAUUGU		custom		PC-3p-2261965_1
929	zma-miR159a-3p	0.543537	257.392	23.8238	470.839	297.727	0.871268	284.901	243.699	243.575	131.657	688.99	591.869	UUUGGAUUGAAGGGAGCUCUG		custom		zma-miR159a-3p
624	PC-5p-1105726_1	0.554032	2599.54	214.963	2481.31	2057.72	-0.0671583	2835.26	2549.05	2414.32	108.154	3769.58	3566.18	UCCGAGUAGCGGCACCA		custom		PC-5p-1105726_1
698	PC-5p-2092567_1	0.557081	19.986	1.66818	21.1797	19.0173	0.083696	21.6457	18.3094	20.0029	0.370516	37.658	25.5107	AGGAUUGGAGGGGAUUGAAGGGGA		custom		PC-5p-2092567_1
389	PC-3p-2288988_1	0.560518	4.8688	3.03267	17.3714	16.2621	1.83507	5.6048	7.46573	1.53587	1.16959	17.2514	33.6931	UAACCGAACAAGCCCUUAUUGGC		custom		PC-3p-2288988_1
926	zma-miR156k-3p_L+1	0.561486	206.058	19.7236	306.659	198.712	0.573583	225.574	206.468	186.133	146.347	528.983	244.649	UGCUCGCUUCUCUUUCUGUCAGC		custom		zma-miR156k-3p_L+1
547	PC-3p-612650_2	0.563714	10.8808	1.13533	65.394	99.6324	2.58738	10.7034	9.84457	12.0944	8.75582	6.99117	180.435	AUUCAGCGACAACUAAAACGAGAC		custom		PC-3p-612650_2
1027	zma-miR399j-5p_L-1	0.564657	8.60314	2.29578	41.1212	46.0026	2.25695	10.5842	9.13815	6.0871	91.8775	29.3108	2.17527	GGCAGCUCUCCUCUGGCAGG		custom		zma-miR399j-5p_L-1
582	PC-3p-708565_2	0.568809	206.067	2.66936	186.214	72.8061	-0.146155	207.417	202.993	207.792	122.147	171.106	265.389	GGGCGAUUCGGAAAUUG		custom		PC-3p-708565_2
1059	pde-MIR1310-p5	0.583679	742.013	48.3205	1461.83	987.728	0.978257	797.38	720.308	708.351	1954.22	324.693	2106.57	AUUAGAGGCAUCGGGGGC		custom		pde-MIR1310-p5
14	bdi-miR159-3p_R+3_1ss1CT	0.584159	239.981	18.4706	221.66	182.409	-0.114569	260.301	224.209	235.433	123.958	432.108	108.914	UUUGGAUUGAAGGGAGCUCUCUC		custom		bdi-miR159-3p_R+3_1ss1CT
457	PC-3p-336427_3	0.614691	8.82352	0.46859	51.1556	86.0131	2.53547	9.34744	8.67864	8.44448	0.0118054	2.99507	150.46	AGAUGUGGAGGGUGUGGUA		custom		PC-3p-336427_3
36	far-miR164a_R-3	0.629972	114.667	10.4808	301	231.614	1.39231	119.05	122.245	102.706	437.013	33.5691	432.419	UGGAGAAGCAGGGCACUU		custom		far-miR164a_R-3
209	bra-miR5718_L-4R+1	0.630369	11.0897	6.74988	21.2919	17.7059	0.941094	18.8494	6.57715	7.84238	20.0358	39.5924	4.2476	AACCAAACACAGAACAAGU		custom		bra-miR5718_L-4R+1
460	PC-3p-343153_3	0.638349	7.15788	0.297902	31.978	51.5994	2.15948	6.88066	7.12012	7.47286	0.0121059	4.4164	91.5056	UCCGCGUCGGGCCGGCCC		custom		PC-3p-343153_3
552	PC-3p-623140_2	0.63849	6884.43	763.632	6595.97	524.148	-0.0617522	7701.22	6763.72	6188.34	6614.09	6062.99	7110.82	CUUAGAUGUUCUGGGCCACG		custom		PC-3p-623140_2
30	htu-miR160a_R+1_1ss20CT	0.650448	186.528	6.87728	235.631	99.9183	0.337139	190.554	190.442	178.587	302.944	120.824	283.125	UGCCUGGCUCCCUGUAUGCUU		custom		htu-miR160a_R+1_1ss20CT
119	han-MIR1310-p3_1ss16TC_1	0.655191	13.8921	3.30941	34.1384	29.5724	1.29712	10.9083	17.4516	13.3165	52.2634	50.1386	0.013105	GACGGUGCGGCUGCUCUGU		custom		han-MIR1310-p3_1ss16TC_1
740	PC-5p-2557422_1	0.656063	3.32306	2.97647	41.4684	38.405	3.64143	5.77071	4.18878	0.00970806	48.5605	0.0117419	75.8331	CUCGACGCCAUAGCCUAUGCCGCC		custom		PC-5p-2557422_1
194	gma-MIR5368-p5_1ss20TC	0.658955	3995.19	225.222	4087.79	241.327	0.0330575	4220.67	3994.67	3770.23	3978.11	3920.78	4364.48	CCUGGGAUUGGCUUUGGGCC		custom		gma-MIR5368-p5_1ss20TC
349	PC-3p-1962420_1	0.662413	6.89004	3.40363	31.5327	50.6999	2.19427	5.17519	4.68491	10.81	0.0111421	4.57033	90.0168	AACGGGAUUAACCGAACAAUGCCU		custom		PC-3p-1962420_1
812	PC-5p-488491_2	0.670148	4.35577	2.75707	24.0226	40.5922	2.46339	1.24508	6.49775	5.32449	0.011454	70.8896	1.16661	AGCCUGGAGUUCGCCAAC		custom		PC-5p-488491_2
115	han-miR1310_R-5	0.686648	574.42	49.6827	663.025	702.326	0.206957	621.269	579.669	522.321	99.4523	1449.84	439.784	AGGCAUCGGGGGCGCAA		custom		han-miR1310_R-5
139	gma-miR4995_R+2_1ss2GT	0.690948	5448.52	347.762	5132.42	1774.38	-0.0862273	5803.96	5432.64	5108.97	5865.31	3108.99	6422.94	AUGCAGUGGCUUGGUUAAGGGAA		custom		gma-miR4995_R+2_1ss2GT
1029	zma-miR408a_R+3	0.694023	560.065	8.42961	577.169	409.713	0.0433998	566.669	550.57	562.955	104.368	799.104	828.036	CUGCACUGCCUCUUCCCUGGCUCC		custom		zma-miR408a_R+3
1074	sbi-miR5568g-3p_L+1R-5	0.694758	31.5661	54.6517	0.718763	1.22943	-5.45671	0.0128774	94.6724	0.0128774	0.00895139	0.00895139	2.13839	CAAAACGUCUUAUAAUU		custom		sbi-miR5568g-3p_L+1R-5
571	PC-3p-682927_2	0.700413	2.89194	1.21128	13.2984	21.2702	2.20114	2.14294	2.24348	4.2894	37.8307	2.05346	0.0109248	AAUCCGGUAAAAACGAACAAGACC		custom		PC-3p-682927_2
817	PC-5p-505473_2	0.702908	28.1205	48.6877	6.41168	5.8891	-2.13285	84.3403	0.0106604	0.0106604	0.0118886	7.62073	11.6024	ACUAUGCUGAGACUCUCCUGGA		custom		PC-5p-505473_2
855	PC-5p-619912_2	0.709885	42.4623	0.868118	43.2866	30.3004	0.0277385	43.4247	42.2237	41.7384	10.4038	70.0796	49.3764	GUAUCUCCGAGGCCAGAAU		custom		PC-5p-619912_2
920	zma-miR156a-5p	0.710473	1029.28	56.4832	1648.37	1052.51	0.679407	1082.1	1035.99	969.738	433.232	2237.27	2274.61	UGACAGAAGAGAGUGAGCAC		custom		zma-miR156a-5p
18	ath-miR159b_1ss21TC	0.714174	278.38	26.0342	372.529	192.769	0.420294	308.405	264.658	262.078	150.525	497.526	469.535	UUUGGAUUGAAGGGAGCUCUC		custom		ath-miR159b_1ss21TC
42	gma-MIR164g-p3_1ss2GT	0.717512	1688.28	118.802	2094.24	1710.32	0.310871	1785.95	1722.87	1556.02	2811.19	142.128	3329.4	UUCAAGUCUCUUGGCUCU		custom		gma-MIR164g-p3_1ss2GT
91	osa-miR444a-3p.2	0.720881	18.4479	3.89661	543.883	938.184	4.88177	16.6451	22.9195	15.7792	0.0126083	1627.2	4.43584	UGCAGUUGCUGCCUCAAGCUU		custom		osa-miR444a-3p.2
871	PC-5p-692286_2	0.730831	36.7903	3.79062	35.8306	20.6477	-0.0381329	35.3494	33.9313	41.0901	59.5084	26.4097	21.5736	GAGAUUGGAGGGGCUAGAAUC		custom		PC-5p-692286_2
323	PC-3p-1716822_1	0.736664	6.96396	3.53137	122.449	210.552	4.13613	9.45373	2.92241	8.51574	0.0108894	1.76448	365.571	AACGGGAUUAAUCGAACAAGGCCU		custom		PC-3p-1716822_1
963	zma-miR168a-3p_R+1	0.741484	228.039	18.1455	219.249	89.4881	-0.0567105	243.247	232.916	207.953	116.473	261.366	279.907	CCCGCCUUGCACCAAGUGAAU		custom		zma-miR168a-3p_R+1
851	PC-5p-613473_2	0.74216	19.9102	8.44145	91.1475	123.513	2.1947	18.4344	12.3039	28.9922	37.9512	3.14592	232.345	GGAUAACUGGAACAACGC		custom		PC-5p-613473_2
100	ath-miR827_R+1_1ss15AG	0.751424	209.156	4.28062	273.585	185.561	0.387407	213.197	204.67	209.602	168.088	164.823	487.844	UUAGAUGACCAUCAGCAAACUC		custom		ath-miR827_R+1_1ss15AG
1042	zma-miR528a-3p_L+1R-1	0.751592	86.8589	3.03805	102.842	41.3631	0.24368	83.3516	88.6748	88.5503	55.2366	129.993	123.296	UCCUGUGCCUGCCUCUUCCAU		custom		zma-miR528a-3p_L+1R-1
469	PC-3p-384443_3	0.754855	6.67769	3.82676	116.631	197.262	4.12646	10.9333	5.58026	3.51955	0.93941	4.55417	344.4	AUAUGGAUUAACAGUAAAACGAAC		custom		PC-3p-384443_3
331	PC-3p-1768376_1	0.756239	20.7271	2.70442	103.829	154.172	2.32462	22.5506	17.6199	22.0109	4.3903	25.6711	281.427	AUAUAAAGAGAAACAGAGGGAGU		custom		PC-3p-1768376_1
779	PC-5p-378434_3	0.762291	160.52	0.20855	161.404	89.4344	0.00792587	160.475	160.338	160.748	214.851	58.1559	211.206	UGUGGCGGCAUGGGGAUGUCAAA		custom		PC-5p-378434_3
933	tae-miR160_R+1_2ss20CT21AT	0.764323	98.5889	7.36957	101.237	10.9762	0.0382448	105.403	99.5959	90.7676	93.5544	96.3492	113.808	UGCCUGGCUCCCUGUAUGCUUC		custom		tae-miR160_R+1_2ss20CT21AT
856	PC-5p-624529_2	0.765353	0.630193	1.06972	48.2351	83.5298	6.25815	0.0125914	0.0125914	1.8654	0.00916171	0.00916171	144.687	UUUUCUUUUUAGAGGACC		custom		PC-5p-624529_2
504	PC-3p-483727_2	0.766871	8.86604	0.973838	57.5761	82.5204	2.69911	9.86017	7.91385	8.82411	152.118	20.5983	0.0117024	ACGCCACGUCGACAUCUGGU		custom		PC-3p-483727_2
592	PC-3p-80851_29	0.767439	5.18719	1.3899	71.5785	121.309	3.7865	4.00531	4.83782	6.71844	0.0109303	3.08187	211.643	GGAAAGUCGAUUUAUGGA		custom		PC-3p-80851_29
343	PC-3p-1869232_1	0.769555	0.531244	0.901226	19.8987	34.45	5.22715	0.0109214	0.0109214	1.57189	0.00896093	0.00896093	59.6781	ACUAGAGACGUUAGAUCUAAAAUA		custom		PC-3p-1869232_1
167	osa-MIR5079a-p5	0.773772	10.0087	6.37622	37.3687	35.95	1.90057	10.8679	15.9117	3.24643	0.0115786	71.7232	40.3711	UUUGAGAACCCCUUGAAC		custom		osa-MIR5079a-p5
973	sbi-miR169d-3p_L+1_1ss10AT	0.776798	5.09222	0.574223	19.4099	17.7383	1.93043	5.73457	4.91343	4.62866	34.8071	23.4093	0.0133063	UGGGCGGUCUCCUUGGCUAGC		custom		sbi-miR169d-3p_L+1_1ss10AT
53	osa-miR166m_R+3_1ss20CT	0.782097	672.282	48.6949	1204.44	866.711	0.841223	724.958	662.977	628.911	1700.52	203.66	1709.14	UCGGACCAGGCUUCAUUCCUUUUA		custom		osa-miR166m_R+3_1ss20CT
49	osa-miR166a-3p_R+1_1ss21CA	0.783932	776.108	56.9165	947.104	754.12	0.287266	829.944	781.835	716.544	121.641	1119.72	1599.95	UCGGACCAGGCUUCAUUCCCAA		custom		osa-miR166a-3p_R+1_1ss21CA
1035	zma-miR444a	0.788054	32.2229	4.48378	79.1018	104.967	1.29563	27.3432	33.164	36.1614	200.303	17.619	19.3834	UGCAGUUGUUGUCUCAAGCUU		custom		zma-miR444a
125	osa-MIR1437b-p5_1ss6CA	0.788832	7.17159	2.08627	43.5393	59.0589	2.60195	5.04214	7.26082	9.21182	0.0115968	110.767	19.8392	GCGCCAUGGCCGCCGUCCUCC		custom		osa-MIR1437b-p5_1ss6CA
397	PC-3p-238241_6	0.790444	10.146	2.84635	81.0209	120.559	2.99739	12.2273	11.3082	6.90241	219.569	0.0125355	23.4809	UUUAUCACCGCCUCUUUCUC		custom		PC-3p-238241_6
946	zma-miR166a-3p	0.798377	578.377	54.5131	1240.63	964.613	1.10099	638.139	565.616	531.377	128.371	1745.42	1848.11	UCGGACCAGGCUUCAUUCCCC		custom		zma-miR166a-3p
17	ath-miR159b	0.801263	277.119	14.4683	305.632	98.5495	0.141289	289.454	261.193	280.71	329.533	197.33	390.032	UUUGGAUUGAAGGGAGCUCUU		custom		ath-miR159b
883	PC-5p-716417_2	0.806173	2.13394	2.93312	18.1389	31.4031	3.0875	0.908697	5.48103	0.0121053	54.4001	0.00834293	0.00834293	ACAUGUAUUGAAGUGGAUUGGGGU		custom		PC-5p-716417_2
434	PC-3p-2704994_1	0.806509	8.50271	1.08718	16.2535	23.5297	0.934753	9.44673	7.31405	8.74736	1.63364	3.73052	43.3963	AUUUAAACCCCUCCAAUCCCU		custom		PC-3p-2704994_1
106	cre-MIR916-p3_1ss3AG	0.806774	7.49896	1.38785	37.709	57.7971	2.33015	8.79066	6.03168	7.67455	1.51683	104.365	7.24485	CUGAUAACGCCAAGGUC		custom		cre-MIR916-p3_1ss3AG
271	PC-3p-1276949_1	0.807847	6.83878	1.46656	15.4579	17.2138	1.17653	6.8837	8.28237	5.35028	1.84142	9.72595	34.8064	GAUCCAGAUGUAACCGAACAAGGC		custom		PC-3p-1276949_1
456	PC-3p-335242_3	0.816954	10.607	2.5909	63.1527	56.8356	2.57382	13.597	9.02242	9.20172	0.0122319	110.223	79.223	GCUGUCGUACAUCACUCGC		custom		PC-3p-335242_3
939	zma-miR164b-3p_L+2	0.830282	19.2833	4.84168	33.1266	34.0208	0.780639	17.4275	15.644	24.7783	71.7623	19.9632	7.65435	UCAUGUGCCCAUCUUCUCCACC		custom		zma-miR164b-3p_L+2
1026	zma-miR399i-5p	0.845354	5.75825	3.35888	51.6703	81.1074	3.16563	8.66585	2.08151	6.52739	145.153	9.84527	0.0127493	GUGCGGCUCUCCUCUGGCAUG		custom		zma-miR399i-5p
33	lus-MIR162a-p5_1ss6CA	0.846428	5.26051	2.66917	26.9976	25.9487	2.35956	2.20198	6.46043	7.11913	0.0108621	51.7658	29.2163	CUCUUAAUGGUUUCUGU		custom		lus-MIR162a-p5_1ss6CA
130	osa-miR1879_L-4R-3	0.85653	6.66423	3.20148	47.5385	80.9702	2.83459	10.3584	4.69856	4.93569	141.034	1.01675	0.564303	UUGGUUUAGGGAUGAGG		custom		osa-miR1879_L-4R-3
29	htu-miR160a_R+1_1ss1TA	0.858537	117.503	20.6186	131.913	62.6121	0.166892	139.432	98.509	114.567	203.253	106.4	86.0851	AGCCUGGCUCCCUGUAUGCCU		custom		htu-miR160a_R+1_1ss1TA
275	PC-3p-130200_14	0.859649	2.13331	2.73052	30.4693	52.7594	3.8362	0.00921487	1.17745	5.21325	0.00871981	0.00871981	91.3906	ACCGUUAGAUCUAGACUGGAUGCU		custom		PC-3p-130200_14
627	PC-5p-1131799_1	0.860025	4.39889	1.98395	40.6565	62.3478	3.20827	5.6031	5.48453	2.10905	112.44	9.51794	0.0115499	UUUGUCGCUGGAUAGUGUAAACAC		custom		PC-5p-1131799_1
853	PC-5p-615854_2	0.862186	2.484	2.7859	12.5108	20.6848	2.33244	1.62248	0.230621	5.59889	36.3868	1.13418	0.0115269	AUAGUAGUACUCCCUCCGUUUCUU		custom		PC-5p-615854_2
345	PC-3p-1884688_1	0.864464	6.11429	3.84351	36.6684	40.0411	2.58428	3.1343	10.4525	4.75607	0.0126977	30.5922	79.4004	AAUCCGAUAGAAACGAACAAGACC		custom		PC-3p-1884688_1
953	zma-miR166l-3p	0.866323	783.067	94.4444	1198.69	867.692	0.614256	888.832	753.207	707.162	251.035	1954.21	1390.84	UCGGACCAGGCUUCAUUCCUC		custom		zma-miR166l-3p
1031	zma-MIR408a-p5_2	0.876679	157.768	211.251	71.9602	23.0133	-1.13254	34.9125	36.6939	401.698	76.8433	46.8972	92.14	ACAGGGAUGAGACAGAGC		custom		zma-MIR408a-p5_2
66	osa-MIR171a-p3	0.879079	48.4256	6.39531	54.333	26.3129	0.16606	45.4501	55.7665	44.0601	34.5988	84.2074	44.1929	UUGAGCCGCGCCAAUAUCUCU		custom		osa-MIR171a-p3
170	osa-MIR5083-p5_1ss18GC	0.888755	217.939	25.3512	234.524	157.158	0.105814	232.517	232.633	188.666	148.035	415.929	139.608	UGGAUCCUUCUGAGCCUC		custom		osa-MIR5083-p5_1ss18GC
46	osa-miR166a-3p_1ss17TC	0.896524	418.813	39.9617	415.692	87.6261	-0.0107926	462.528	409.751	384.161	465.042	314.52	467.513	UCGGACCAGGCUUCAUCCCCC		custom		osa-miR166a-3p_1ss17TC
123	osa-MIR1430-p5_1ss1GC	0.897293	3.0103	1.7273	61.6169	76.9116	4.35535	3.89475	4.11626	1.01989	0.011104	147.818	37.0218	CUUAGCCAAGAAUGGCUUGCCU		custom		osa-MIR1430-p5_1ss1GC
153	bdi-miR5054_L-1_1ss10TA	0.898378	1410.74	76.2313	1400.69	188.831	-0.0103159	1477.09	1427.65	1327.47	1537.7	1185.29	1479.07	CCCCACGGACGGCGCCA		custom		bdi-miR5054_L-1_1ss10TA
97	osa-miR530-5p_R+1	0.911676	3.84002	1.53372	31.7664	39.7254	3.04832	2.80579	5.60215	3.11212	0.0121326	76.3116	18.9756	UGCAUUUGCACCUGCACCUAC		custom		osa-miR530-5p_R+1
157	bdi-miR5055_L-4_1ss5GC	0.919381	13.9807	0.511344	57.1495	88.3345	2.0313	13.3904	14.287	14.2648	2.67369	159.069	9.70631	CCUGCUGAGCUCGGCGU		custom		bdi-miR5055_L-4_1ss5GC
1024	zma-miR399e-5p	0.919479	13.5013	2.75045	32.7109	38.4731	1.27667	10.4447	14.283	15.7764	75.9348	2.2137	19.9841	GGGCUUCUCUUUCUUGGCAGG		custom		zma-miR399e-5p
921	zma-miR156d-3p	0.921997	216.252	7.25216	285.972	246.066	0.403163	224.625	212.173	211.958	152.943	569.917	135.056	GCUCACUUCUCUUUCUGUCAGC		custom		zma-miR156d-3p
641	PC-5p-138152_14	0.925692	192.244	22.255	192.743	1.56512	0.00374335	216.974	185.928	173.83	192.459	191.34	194.431	UUUGUACCCGUCACCGGUUUA		custom		PC-5p-138152_14
824	PC-5p-523084_2	0.928589	1.17827	1.67091	20.165	34.9103	4.09712	0.0110222	3.09234	0.431434	0.00955722	60.476	0.00955722	AAGCAAACUAUCUGAACCAUU		custom		PC-5p-523084_2
71	ata-miR172_L-2_1ss9TC	0.941641	4.30465	0.591001	52.4024	72.9247	3.60566	4.7779	3.64222	4.49383	21.5044	135.689	0.0133125	AGAAUCCUGAUGAUGCUGCAU		custom		ata-miR172_L-2_1ss9TC
1023	zma-miR399e-3p	0.946985	3.81894	1.51137	57.8475	55.5661	3.92101	3.12051	2.7831	5.55322	0.0134095	62.7019	110.827	UGCCAAAGGAGAGUUGCCCUG		custom		zma-miR399e-3p
823	PC-5p-514893_2	0.953349	4.96928	2.22581	75.2593	65.4535	3.92076	2.40973	6.45096	6.04713	0.01348	119.023	106.741	UACUACUAGGACUACUACUACU		custom		PC-5p-514893_2
952	zma-miR166j-3p	0.957311	604.866	66.8469	789.324	545.576	0.384003	678.314	588.696	547.587	159.458	1093.97	1114.54	UCGGACCAGGCUUCAAUCCCU		custom		zma-miR166j-3p
1022	zma-miR399c-5p	0.961972	1.04479	1.11315	38.667	66.9563	5.20982	0.902673	2.22217	0.00952361	0.00973876	0.00973876	115.981	GGGUACGUCUCCUUUGGCACA		custom		zma-miR399c-5p
166	osa-MIR5079a-p3_1ss4CT	0.977119	10.1906	3.19031	50.931	83.0552	2.3213	7.90731	13.8359	8.82867	4.16566	1.80214	146.825	CUUUUCAAAGGGUUCUCAAA		custom		osa-MIR5079a-p3_1ss4CT
197	gma-MIR5368-p5_1ss4TC	0.97723	5429.24	410.607	5498.89	958.959	0.0183899	5593.32	5732.43	4961.96	5979.43	4394.67	6122.56	GUUCCCUGGGAUUGGCU		custom		gma-MIR5368-p5_1ss4TC
992	tae-miR319_L+1R-1	0.977617	89.0173	7.05356	98.5275	54.112	0.14644	91.3492	94.6097	81.0931	160.129	76.7841	58.6692	CUUGGACUGAAGGGAGCUCCC		custom		tae-miR319_L+1R-1
689	PC-5p-204597_7	0.981437	26.451	5.14469	74.2712	113.148	1.48948	28.7725	20.5546	30.0258	8.43548	9.4559	204.922	GGUCCGGGUAAUCUUUGA		custom		PC-5p-204597_7
729	PC-5p-23925_132	0.984095	0.574715	0.525991	20.823	36.0493	5.17919	0.0111441	1.05261	0.660393	62.4491	0.00998007	0.00998007	AUGAGGAUAGACCCCACCUGCAGG		custom		PC-5p-23925_132
235	gma-MIR6300-p5_1ss6AG	0.988947	734.782	22.182	1164.24	978.177	0.664	749.512	745.564	709.27	1219.67	159.528	2113.53	GUGGUGAGUAUUCCCGCC		custom		gma-MIR6300-p5_1ss6AG
512	PC-3p-513910_2	0.990256	4.85454	0.860177	22.9868	37.0948	2.2434	5.56351	3.89762	5.10248	65.8062	2.52546	0.628786	CUGGGCUCUCUCUAACUAA		custom		PC-3p-513910_2
169	osa-MIR5083-p5	0.992312	302.629	17.635	310.818	93.0252	0.0385204	319.891	303.354	284.643	295.841	226.191	410.424	AUGGAUCCUUCUGAGCCU		custom		osa-MIR5083-p5
637	PC-5p-130707_14	0.999031	26.7338	2.54715	33.3055	28.1663	0.317096	27.8816	28.5051	23.8147	65.7316	14.9125	19.2724	UUGGAGAGGAUUGAGGGGAUU		custom		PC-5p-130707_14

## Sheet: Sheet 3
			Group 1		Group 2			Group 1	Group 1	Group 1	Group 2	Group 2	Group 2
			CKLY15-A		TLY15-A			S06 - CKLY15-A-01	S06 - CKLY15-A-02	S06 - CKLY15-A-03	S09 - TLY15-A-01	S09 - TLY15-A-02	S09 - TLY15-A-03					miRMaize_LCB_D131206.xls
Rpter Index	Reporter Name	p-value	Mean	StDev	Mean	StDev	Log2 (G2/G1)	Signal	Signal	Signal	Signal	Signal	Signal	Target Sequence (5' to 3')	Note	Reporter Source	Accession No.	Reporter Name
687	PC-5p-203928_8	1.34956e-06	1421.61	26.3278	259.877	4.31295	-2.45162	1433.09	1391.49	1440.24	262.163	262.567	254.903	AAAUAGAGAGGGAGGGCAGAGA		custom		PC-5p-203928_8
1064	ppe-miR1511-3p_L+1R-4	4.97019e-06	1242.23	28.665	4338.41	72.5474	1.80424	1226.8	1224.58	1275.3	4258.47	4400.08	4356.68	AACCUGGCUCUGAUACCA		custom		ppe-miR1511-3p_L+1R-4
467	PC-3p-376981_3	5.44575e-06	31717.1	2769.24	259.437	19.2768	-6.93373	30372.9	29876.6	34901.9	281.012	243.907	253.393	AAUCCGGUACAAACGAACAAAGCC		custom		PC-3p-376981_3
8	cca-miR156b_R+2	7.94959e-06	592.35	6.29123	1190.32	18.1515	1.00683	591.447	599.044	586.559	1210.6	1184.76	1175.6	UGACAGAAGAGAGUGAGCAUAUU		custom		cca-miR156b_R+2
610	PC-3p-93275_24	8.06067e-06	1325.94	59.5872	59.975	4.22157	-4.46651	1337.39	1261.46	1378.97	58.0518	64.8157	57.0575	AAAGACUGAGCCGAAUUGAAAU		custom		PC-3p-93275_24
700	PC-5p-211721_6	8.11665e-06	5787.22	423.195	256.19	10.981	-4.49758	5572.23	5514.68	6274.75	268.599	252.243	247.728	AGGCUCGGUGAGGCUCGG		custom		PC-5p-211721_6
1052	ppt-MIR894-p5_1ss17CA	8.47797e-06	3889.59	44.477	9551.73	204.747	1.29614	3876.09	3853.43	3939.26	9625.8	9709.14	9320.26	UUCACGUCGGGUUCACAA		custom		ppt-MIR894-p5_1ss17CA
681	PC-5p-198364_7	1.01637e-05	1293.87	42.8045	297.693	7.86534	-2.11979	1251.06	1293.87	1336.67	305.448	297.909	289.722	AUAGUUUUUUCUACCACACUUUAGA		custom		PC-5p-198364_7
1050	ppt-miR894_R+1	1.74526e-05	10990.9	253.511	25323.5	440.68	1.20417	10814.7	10876.7	11281.5	25476.5	25667.4	24826.8	CGUUUCACGUCGGGUUCACCA		custom		ppt-miR894_R+1
11	bdi-miR156b-5p_R+1	2.21659e-05	751.82	18.728	1673.15	27.905	1.15411	747.601	735.561	772.297	1642.88	1678.74	1697.84	UGACAGAAGAGAGUGAGCACC		custom		bdi-miR156b-5p_R+1
904	PC-5p-87546_29	2.33593e-05	22572.6	493.94	11144	174.711	-1.0183	22109.7	22515.4	23092.6	11094.6	11338.1	10999.3	UUUCAGGGUAAGAAGGGGUA		custom		PC-5p-87546_29
2	ath-miR156a_L+1R+1	2.35481e-05	941.885	16.3066	2016.71	47.2126	1.09838	937.925	959.807	927.923	1972.62	2010.99	2066.52	UUGACAGAAGAGAGUGAGCACC		custom		ath-miR156a_L+1R+1
586	PC-3p-73272_34	2.36985e-05	5286.7	792.724	55.3815	4.86437	-6.57682	4503.75	5267.52	6088.85	60.6177	51.0031	54.5238	AUUCGGCACAAACGAACAAGGCCU		custom		PC-3p-73272_34
314	PC-3p-164750_9	2.83664e-05	809.438	33.474	106.892	7.71365	-2.92077	771.01	825.056	832.249	115.772	101.859	103.043	AGUUUAGUGGUAAAAGUGU		custom		PC-3p-164750_9
53	osa-miR166m_R+3_1ss20CT	3.13522e-05	2139.49	27.6746	1200.35	24.8181	-0.83381	2120.08	2127.2	2171.18	1189.38	1182.91	1228.76	UCGGACCAGGCUUCAUUCCUUUUA		custom		osa-miR166m_R+3_1ss20CT
6	han-miR156a_R+3	3.25467e-05	710.432	20.1396	1592.74	31.3981	1.16475	698.118	699.505	733.674	1563.05	1589.58	1625.6	UGACAGAAGAGAGUGAGCACGGG		custom		han-miR156a_R+3
830	PC-5p-53444_53	3.28147e-05	4330.81	76.2013	2238.35	49.096	-0.952201	4285.59	4288.04	4418.78	2279.06	2183.83	2252.16	AUAGAUAUGGUAGAGGGGCCU		custom		PC-5p-53444_53
927	zma-miR156k-5p	3.84072e-05	997.715	24.7553	2079.6	45.6646	1.05961	975.056	993.953	1024.14	2047.51	2131.88	2059.41	UGACAGAAGAGAGCGAGCAC		custom		zma-miR156k-5p
48	osa-miR166a-3p_L+1R-1_1ss21CT	3.93694e-05	2892.11	47.3392	1842.65	22.7144	-0.650341	2853.95	2945.09	2877.3	1830.17	1828.91	1868.87	UUCGGACCAGGCUUCAUUCCU		custom		osa-miR166a-3p_L+1R-1_1ss21CT
152	bdi-miR5054_L-1	3.95066e-05	740.471	14.4363	318.921	10.5743	-1.21524	741.881	725.381	754.15	331.125	312.492	313.145	CCCCACGGUCGGCGCCA		custom		bdi-miR5054_L-1
921	zma-miR156d-3p	4.08818e-05	148.006	10.1313	987.154	53.3968	2.73762	159.368	144.74	139.911	925.724	1022.44	1013.3	GCUCACUUCUCUUUCUGUCAGC		custom		zma-miR156d-3p
242	bdi-MIR7767-p3_1ss17GC	4.12795e-05	2354.48	38.5301	3828.52	58.1638	0.701376	2392.97	2354.57	2315.91	3863.46	3761.38	3860.72	UGGAAGAGCUCGGAUUC		custom		bdi-MIR7767-p3_1ss17GC
158	bdi-miR5059_L-3_1ss15CA	4.36905e-05	2672.28	70.9823	5642.21	128.042	1.07819	2598.91	2740.6	2677.32	5735.04	5695.45	5496.13	CCUGGGCAGCAACACCA		custom		bdi-miR5059_L-3_1ss15CA
23	mes-miR159c_R+1_1ss7GT	4.92642e-05	756.834	16.6394	349.908	10.6603	-1.113	751.819	775.405	743.279	338.023	353.078	358.625	AUUGGAUUGAAGGGAGCUCUGU		custom		mes-miR159c_R+1_1ss7GT
139	gma-miR4995_R+2_1ss2GT	5.75393e-05	1467.51	65.8699	3946.93	98.3972	1.42736	1423.21	1436.1	1543.2	3953.86	3845.24	4041.67	AUGCAGUGGCUUGGUUAAGGGAA		custom		gma-miR4995_R+2_1ss2GT
26	osa-miR159f_1ss1CT	8.05883e-05	851.882	29.0225	401.971	10.695	-1.08356	825.883	883.194	846.568	410.449	389.955	405.507	UUUGGAUUGAAGGGAGCUCUA		custom		osa-miR159f_1ss1CT
1046	zma-miR827-3p	8.7926e-05	252.858	23.8263	1733.7	103.121	2.77745	225.453	268.66	264.462	1619.25	1819.38	1762.46	UUAGAUGACCAUCAGCAAACA		custom		zma-miR827-3p
319	PC-3p-169098_11	9.58883e-05	4010.44	232.367	755.584	61.3334	-2.4081	3748.88	4193.03	4089.4	795.185	786.632	684.934	UUCCCGGCUGGUGCCCCA		custom		PC-3p-169098_11
1068	peu-MIR2916-p3	0.000106534	38959.4	844.016	26013.9	344.069	-0.58269	37988.1	39375.6	39514.4	26089.1	26314.1	25638.4	CAUAAACGAUGCCGACC		custom		peu-MIR2916-p3
1069	peu-MIR2916-p5_1ss5AG	0.000108673	37259.8	670.563	26298	341.319	-0.502665	36625.9	37191.7	37961.8	26232	26667.6	25994.6	UACCGUCCUAGUCUCAACCAUA		custom		peu-MIR2916-p5_1ss5AG
520	PC-3p-537229_2	0.000138934	1383.03	44.8756	268.173	2.50208	-2.3666	1354.25	1360.1	1434.74	268.237	270.642	265.639	AAUAGAGAGGGAGGGCAAA		custom		PC-3p-537229_2
156	bdi-MIR5054-p5_1ss11TA	0.000139727	2049.57	8.59029	2569.72	5.06967	0.326294	2058.6	2048.6	2041.5	2574.59	2564.47	2570.12	UUCCCCACGGACGGCGCC		custom		bdi-MIR5054-p5_1ss11TA
528	PC-3p-556213_2	0.00014564	1600.84	407.958	31.3775	3.91985	-5.67295	1413.78	1319.95	2068.78	33.8709	26.8594	33.4023	AUCCGAUACAAACGAACAAGGCCA		custom		PC-3p-556213_2
18	ath-miR159b_1ss21TC	0.000167168	933.301	32.1151	456.798	18.1269	-1.03079	969.573	921.845	908.485	437.503	473.471	459.421	UUUGGAUUGAAGGGAGCUCUC		custom		ath-miR159b_1ss21TC
58	cca-miR168a	0.000172303	2669.84	93.8137	5277.27	188.864	0.983037	2691.11	2567.23	2751.2	5408.07	5060.75	5363	UCGCUUGGUGCAGGUCGGGAA		custom		cca-miR168a
5	mes-miR156a_R+1_1ss20CT	0.000173129	717.99	25.0676	1547.09	68.6737	1.10752	737.178	727.165	689.628	1570.82	1469.7	1600.75	UGACAGAAGAGAGUGAGCAUU		custom		mes-miR156a_R+1_1ss20CT
67	osa-miR171b	0.000217704	234.105	4.43317	522.411	4.21654	1.15803	230.479	232.789	239.048	518.316	526.739	522.177	UGAUUGAGCCGUGCCAAUAUC		custom		osa-miR171b
369	PC-3p-2092485_1	0.000263459	1148.92	90.7187	220.44	25.7816	-2.38182	1110.05	1084.11	1252.59	222.451	245.157	193.711	UUCGAGUAAGAAGGGGUA		custom		PC-3p-2092485_1
1070	rgl-miR5139_L+1	0.000266843	785.36	28.3483	3188.12	54.2766	2.02128	764.542	773.892	817.645	3126.14	3227.12	3211.11	GAAACCUGGCUCUGAUACCA		custom		rgl-miR5139_L+1
215	hbr-miR6173	0.000283099	9853.61	230.123	6593.43	172.483	-0.579623	9623.08	9854.43	10083.3	6672.83	6711.92	6395.55	AGCCGUAAACGAUGGAUACU		custom		hbr-miR6173
90	ath-MIR406-p3_1ss4AG	0.000291493	1249.61	35.4547	655.698	32.6745	-0.930378	1209.13	1264.59	1275.12	691.573	647.878	627.643	AAAGCGAGUCUUCAUAG		custom		ath-MIR406-p3_1ss4AG
611	PC-3p-93718_23	0.000295017	1480.29	54.02	62.0918	5.50659	-4.57534	1519.26	1418.63	1502.99	59.9097	68.355	58.0106	AAAAGACUGAGCCGAAUUGAAAU		custom		PC-3p-93718_23
952	zma-miR166j-3p	0.00032313	1743.96	79.1014	951.404	31.2773	-0.874234	1709.75	1687.71	1834.4	942.661	925.429	986.123	UCGGACCAGGCUUCAAUCCCU		custom		zma-miR166j-3p
22	ath-miR159c_1ss20CA	0.000334163	981.884	44.5429	499.118	21.6278	-0.976173	939.243	1028.11	978.297	477.519	499.059	520.775	UUUGGAUUGAAGGGAGCUCAU		custom		ath-miR159c_1ss20CA
1047	zma-miR827-5p_L+1	0.000344819	196.855	14.0502	2175.73	64.8837	3.46629	195.901	211.358	183.307	2100.88	2210.38	2215.93	UUUUGUUGGUGGUCAUUUAACC		custom		zma-miR827-5p_L+1
1036	zma-miR444a_R+1_1ss12TC	0.0003748	268.341	1.34521	692.411	21.5927	1.36756	269.411	266.831	268.781	668.425	698.513	710.297	UGCAGUUGUUGCCUCAAGCUUC		custom		zma-miR444a_R+1_1ss12TC
336	PC-3p-180560_8	0.00038234	1045.07	256.865	38.0107	8.40927	-4.78105	857.353	940.057	1337.8	36.5259	47.0635	30.4428	AAUCCGGCACAAACGAACAAAGCC		custom		PC-3p-180560_8
154	bdi-miR5054_R-1_1ss10TA	0.00040197	2361.48	37.4338	2834.29	23.8589	0.263299	2372.16	2319.86	2392.41	2855.2	2839.37	2808.3	UCCCCACGGACGGCGCC		custom		bdi-miR5054_R-1_1ss10TA
966	zma-miR168b-3p_R+1	0.000408632	404.601	15.2012	1229.47	12.7403	1.60347	389.812	420.184	403.807	1216.17	1241.57	1230.69	CCCGCCUUGCAUCAAGUGAAU		custom		zma-miR168b-3p_R+1
953	zma-miR166l-3p	0.000426392	2217.88	113.41	1215.45	40.2319	-0.867693	2124.79	2184.67	2344.19	1207.19	1179.99	1259.17	UCGGACCAGGCUUCAUUCCUC		custom		zma-miR166l-3p
946	zma-miR166a-3p	0.0004281	2341.8	142.205	999.657	60.9205	-1.22811	2239.91	2281.23	2504.26	935.14	1007.64	1056.19	UCGGACCAGGCUUCAUUCCCC		custom		zma-miR166a-3p
241	bdi-miR7767-5p_R-4_1ss13AT	0.000433769	3563.37	280.464	1432.04	71.6585	-1.31517	3362.96	3443.26	3883.88	1502.92	1433.58	1359.63	CCCCAAGCUGAGUGCUC		custom		bdi-miR7767-5p_R-4_1ss13AT
646	PC-5p-145156_12	0.000439024	1792.62	84.4256	444.656	8.81888	-2.01131	1759.87	1729.48	1888.52	454.728	440.918	438.321	AAUAGCUAUGAGAUCUGAGGGAC		custom		PC-5p-145156_12
1	han-miR156a_L+1	0.000440424	644.077	13.544	1188.03	9.10864	0.883268	634.851	637.754	659.626	1183.73	1181.87	1198.49	AUGACAGAAGAGAGUGAGCAC		custom		han-miR156a_L+1
235	gma-MIR6300-p5_1ss6AG	0.000456886	3538.46	63.3816	785.439	41.6079	-2.17155	3466.13	3564.96	3584.3	746.399	780.708	829.21	GUGGUGAGUAUUCCCGCC		custom		gma-MIR6300-p5_1ss6AG
926	zma-miR156k-3p_L+1	0.000465546	138.615	9.63234	866.99	5.40728	2.64493	131.831	134.373	149.64	873.201	864.441	863.329	UGCUCGCUUCUCUUUCUGUCAGC		custom		zma-miR156k-3p_L+1
100	ath-miR827_R+1_1ss15AG	0.000478339	207.025	14.4049	1483.15	41.098	2.84079	222.168	193.494	205.412	1488.98	1521.02	1439.45	UUAGAUGACCAUCAGCAAACUC		custom		ath-miR827_R+1_1ss15AG
881	PC-5p-714263_2	0.000484054	2410.84	175.712	748.463	74.7004	-1.68754	2463.9	2214.72	2553.91	832.053	725.097	688.238	AUAGCUCGACGCCAGGAU		custom		PC-5p-714263_2
42	gma-MIR164g-p3_1ss2GT	0.000485928	2432.08	74.7198	3485.99	78.1714	0.519378	2399.07	2379.55	2517.62	3485.92	3407.86	3564.2	UUCAAGUCUCUUGGCUCU		custom		gma-MIR164g-p3_1ss2GT
348	PC-3p-1942480_1	0.000486435	13734.6	948.076	52.3661	11.1031	-8.03497	13132	13244.5	14827.4	65.1438	46.8852	45.0691	AUCUAGCACAAACGAACAAGGCCU		custom		PC-3p-1942480_1
964	zma-miR168a-5p	0.000502141	1938.59	30.1798	4910.36	158.451	1.34083	1963.14	1904.89	1947.73	4731.78	4965.2	5034.12	UCGCUUGGUGCAGAUCGGGAC		custom		zma-miR168a-5p
954	ppt-miR166m_R+1_1ss12AT	0.00051168	2407.32	83.3042	1575.09	46.6484	-0.611999	2328.46	2399.06	2494.45	1553.57	1543.08	1628.61	UCGGACCAGGCUUCAUUCCUUU		custom		ppt-miR166m_R+1_1ss12AT
96	bdi-MIR528-p5	0.000516156	3676.48	48.0344	2823.13	71.0338	-0.381029	3708	3621.19	3700.23	2815.96	2755.95	2897.47	AGCGGUGGAAGGGGCAUGCAGA		custom		bdi-MIR528-p5
21	aly-miR159b-3p_R+1	0.000579769	946.247	40.7342	494.844	29.3937	-0.935243	993.271	921.85	923.619	474.402	481.601	528.529	UUUGGAUUGAAGGGAGCUCUUU		custom		aly-miR159b-3p_R+1
44	aly-miR165a-3p_R+1_1ss16TC	0.000622864	599.772	86.2248	76.6266	14.5618	-2.9685	502.039	665.098	632.179	68.0016	93.4392	68.439	UCGGACCAGGCUUCACCCCCC		custom		aly-miR165a-3p_R+1_1ss16TC
49	osa-miR166a-3p_R+1_1ss21CA	0.00062834	2098.59	48.6778	1200.41	7.91684	-0.805897	2133.4	2119.4	2042.97	1202.78	1206.86	1191.57	UCGGACCAGGCUUCAUUCCCAA		custom		osa-miR166a-3p_R+1_1ss21CA
493	PC-3p-459265_2	0.000689347	2402.98	33.6468	824.976	38.4716	-1.5424	2407.21	2434.32	2367.42	787.245	864.148	823.535	UGAUGAUUUUGUGGACUAG		custom		PC-3p-459265_2
47	osa-miR166a-3p_1ss1TG	0.000716547	1903.01	5.46468	762.218	32.2122	-1.32001	1905.4	1906.88	1896.76	729.028	764.272	793.355	GCGGACCAGGCUUCAUUCCCC		custom		osa-miR166a-3p_1ss1TG
929	zma-miR159a-3p	0.000755147	914.631	45.8436	480.584	28.3003	-0.928403	932.719	862.503	948.672	448.409	501.623	491.718	UUUGGAUUGAAGGGAGCUCUG		custom		zma-miR159a-3p
1077	ptc-miR6478_R+3_1ss21GA	0.000776533	523.594	30.8391	1910.83	36.998	1.86768	489.863	530.574	550.345	1953.43	1892.31	1886.75	CCGACCUUAGCUCAGUUGGUAGAG		custom		ptc-miR6478_R+3_1ss21GA
46	osa-miR166a-3p_1ss17TC	0.000782033	1438.01	32.5352	346.368	22.2325	-2.05369	1469.81	1404.79	1439.42	363.674	321.294	354.135	UCGGACCAGGCUUCAUCCCCC		custom		osa-miR166a-3p_1ss17TC
1071	rgl-miR5139_L+3	0.000922218	299.684	24.7329	681.05	45.3347	1.18432	317.444	271.435	310.173	730.963	669.761	642.427	UCGAAACCUGGCUCUGAUACCA		custom		rgl-miR5139_L+3
941	zma-miR164e-5p	0.00110262	388.508	3.81827	574.708	11.7148	0.564885	384.331	389.375	391.818	567.399	568.505	588.22	UGGAGAAGCAGGACACGUGAG		custom		zma-miR164e-5p
962	zma-miR167h-3p_L+1R+1	0.00112454	205.777	12.0556	570.754	8.04859	1.47179	219.681	198.229	199.422	569.78	563.236	579.245	AGAUCAUGUUGCAGCUUCACU		custom		zma-miR167h-3p_L+1R+1
146	gma-MIR4995-p5_1ss2GT	0.00132513	1771.39	65.5892	3173.85	9.74533	0.841349	1722.19	1746.13	1845.86	3167.97	3185.1	3168.48	AUUGGCUUGGUUAAGGGAA		custom		gma-MIR4995-p5_1ss2GT
15	gma-miR159a-3p_1ss19CT	0.00133913	893.736	13.7187	439.925	18.7641	-1.02259	878.511	897.557	905.138	433.938	424.885	460.952	UUUGGAUUGAAGGGAGCUUUA		custom		gma-miR159a-3p_1ss19CT
708	PC-5p-217784_6	0.00136852	563.061	7.20889	243.284	12.7829	-1.21065	555.066	565.053	569.065	241.6	231.428	256.826	UUGCAAGAUCAGCUUCUUGUU		custom		PC-5p-217784_6
230	gma-miR6300_R+5	0.00138917	9638.08	151.379	8392.79	112.705	-0.199595	9466.09	9751.1	9697.05	8274.88	8499.44	8404.06	GUCGUUGUAGUAUAGUGGUAAGU		custom		gma-miR6300_R+5
17	ath-miR159b	0.00139901	896.324	12.7322	470.592	18.2978	-0.929545	882.67	898.429	907.872	449.578	483.004	479.193	UUUGGAUUGAAGGGAGCUCUU		custom		ath-miR159b
136	gma-miR4995_L+1R+2	0.00140076	1512.45	72.0256	3290.32	58.9155	1.12134	1452.26	1492.84	1592.25	3251.03	3261.88	3358.06	UAGGCAGUGGCUUGGUUAAGGGAA		custom		gma-miR4995_L+1R+2
14	bdi-miR159-3p_R+3_1ss1CT	0.00142118	709.383	5.09021	362.217	15.5752	-0.969709	703.586	711.437	713.125	344.938	366.536	375.177	UUUGGAUUGAAGGGAGCUCUCUC		custom		bdi-miR159-3p_R+3_1ss1CT
920	zma-miR156a-5p	0.00145339	1000.61	11.9661	2212.95	111.327	1.14509	986.87	1006.24	1008.73	2085.6	2261.4	2291.83	UGACAGAAGAGAGUGAGCAC		custom		zma-miR156a-5p
779	PC-5p-378434_3	0.00146733	726.868	29.2813	29.4023	6.44822	-4.62769	698.411	725.284	756.91	36.7536	24.7026	26.7508	UGUGGCGGCAUGGGGAUGUCAAA		custom		PC-5p-378434_3
19	ath-miR159b_R+1	0.00150189	922.95	12.9176	459.625	20.6313	-1.0058	912.651	918.755	937.444	440.148	481.243	457.483	UUUGGAUUGAAGGGAGCUCUUC		custom		ath-miR159b_R+1
552	PC-3p-623140_2	0.00155223	12563.7	404.71	9017.55	364.652	-0.478454	12137	12612	12942.1	9410.43	8689.94	8952.3	CUUAGAUGUUCUGGGCCACG		custom		PC-3p-623140_2
54	osa-miR166m_R-2_1ss17TC	0.00156576	1691	28.5099	854.901	37.3839	-0.984046	1690.62	1662.68	1719.7	893.031	853.362	818.311	UCGGACCAGGCUUCAUCCC		custom		osa-miR166m_R-2_1ss17TC
84	osa-miR396d_R+3_1ss20GT	0.00161486	119.237	11.9161	521.228	6.11251	2.12808	128.938	122.837	105.936	517.583	528.284	517.815	UCCACAGGCUUUCUUGAACUGUUC		custom		osa-miR396d_R+3_1ss20GT
930	zma-miR159c-3p_L-1R-1	0.00163974	718.931	35.6019	326.081	7.95101	-1.14062	681.521	722.878	752.396	317.204	332.547	328.493	UUGGAUUGAAGGGAGCUCC		custom		zma-miR159c-3p_L-1R-1
945	ssp-miR166_R+1	0.00177398	2057.51	130.597	1134.84	83.6604	-0.858411	2107.94	1909.22	2155.38	1083.49	1089.65	1231.38	UCGGACCAGGCUUCAUUCCCCU		custom		ssp-miR166_R+1
1048	ssp-miR827_R+2	0.00179329	241.206	34.0283	1836.86	55.7302	2.9289	252.108	203.063	268.448	1773.49	1878.26	1858.82	UUAGAUGACCAUCAGCAAACAUU		custom		ssp-miR827_R+2
1056	smo-MIR1103-p3_1ss10CT	0.00179488	2815.58	93.9754	3704.6	113.013	0.395887	2751.78	2771.46	2923.49	3618.81	3832.66	3662.33	GUGACCUCCUGGGAAGUC		custom		smo-MIR1103-p3_1ss10CT
1058	smo-MIR1103-p3_1ss13CT	0.00180481	1816.95	56.8761	2858.3	35.3102	0.65364	1781.54	1786.75	1882.55	2822.33	2892.91	2859.66	UGGGUGACCUCCUGGGAA		custom		smo-MIR1103-p3_1ss13CT
12	bdi-miR156b-5p_R+2	0.00184346	679.244	43.3478	1620.09	1.71277	1.25407	630.462	693.929	713.342	1621.9	1618.49	1619.89	UGACAGAAGAGAGUGAGCACCA		custom		bdi-miR156b-5p_R+2
471	PC-3p-38569_78	0.00190071	766.526	63.3655	250.517	6.04877	-1.61342	732.175	727.754	839.65	244.331	256.418	250.803	AUGUAGUUCUUUCUACCACACC		custom		PC-3p-38569_78
25	aly-miR159c-3p_R+3_1ss20CT	0.00196374	937.881	15.1596	458.894	24.4731	-1.03124	947.968	920.448	945.227	444.469	445.063	487.151	UUUGGAUUGAAGGGAGCUCUUUUU		custom		aly-miR159c-3p_R+3_1ss20CT
140	gma-MIR4995-p3_1ss1GA	0.00200338	2312.28	95.8439	4154.69	75.7686	0.845425	2207.17	2334.84	2394.83	4241.8	4118.18	4104.09	AUGGCUUGGUUAAGGGAA		custom		gma-MIR4995-p3_1ss1GA
155	bdi-miR5054	0.00203468	764.095	12.4178	314.392	21.1047	-1.28119	777.881	760.617	753.787	317.225	333.937	292.014	UCCCCACGGUCGGCGCCA		custom		bdi-miR5054
231	gma-miR6300_R-1	0.00211002	1119.92	130.947	484.41	37.7761	-1.20909	972.106	1166.23	1221.41	491.842	517.917	443.47	GUCGUUGUAGUAUAGUG		custom		gma-miR6300_R-1
179	gma-MIR5368-p3_1ss15CA	0.00225358	1096.02	38.0605	1689.5	16.0476	0.624326	1074.53	1073.56	1139.96	1681.2	1708	1679.3	GAUACCACUCUGGAAGA		custom		gma-MIR5368-p3_1ss15CA
277	PC-3p-1314524_1	0.00225876	1848.63	41.4282	2502.3	27.2208	0.4368	1856.19	1803.94	1885.75	2529.02	2503.28	2474.6	CACGGGCGUGGGUUCGU		custom		PC-3p-1314524_1
27	osa-miR159f_R-1	0.00227148	808.609	19.9945	372.54	22.121	-1.11805	791.01	830.35	804.466	395.508	351.376	370.736	CUUGGAUUGAAGGGAGCUCU		custom		osa-miR159f_R-1
148	gma-MIR4995-p5_1ss4GT_1	0.00228858	520.737	24.5658	920.001	7.13253	0.821081	502.342	511.234	548.635	928.207	916.509	915.288	AUAUGCAGUGGCUUGGUUAA		custom		gma-MIR4995-p5_1ss4GT_1
226	gma-miR6300_L-1R+2	0.00257063	3859.73	232.926	2190.38	184.044	-0.817321	3659.18	3804.81	4115.21	2316.06	2275.94	1979.13	UCGUUGUAGUAUAGUGGUG		custom		gma-miR6300_L-1R+2
159	osa-miR5072_L-2_1ss3AG	0.00263888	8772.78	198.34	6700.96	52.9105	-0.388666	8562.71	8956.83	8798.79	6639.91	6729.41	6733.55	GUUCCCCAGCGGAGUCGCCA		custom		osa-miR5072_L-2_1ss3AG
137	gma-miR4995_L+1R+2_1ss9GT	0.00267805	1335.54	99.1333	3103.66	66.3633	1.21655	1277.04	1279.59	1450	3141.78	3142.17	3027.03	UAGGCAGUUGCUUGGUUAAGGGAA		custom		gma-miR4995_L+1R+2_1ss9GT
145	gma-MIR4995-p5	0.00271673	847.113	50.7737	1699.87	37.0633	1.00479	808.147	828.66	904.533	1657.27	1717.58	1724.75	CUCAUAGGCAGUGGCUU		custom		gma-MIR4995-p5
147	gma-MIR4995-p5_1ss4GT	0.00274543	1776.46	102.321	3377.03	45.1377	0.926746	1744.24	1694.14	1891.02	3387.55	3415.97	3327.56	GCAUUGGCUUGGUUAAGGGAA		custom		gma-MIR4995-p5_1ss4GT
375	PC-3p-212503_6	0.00281856	1491.81	95.1397	808.661	76.4076	-0.883455	1381.95	1547.27	1546.2	851.145	854.385	720.453	AUGAGAGGUGUAGAAUA		custom		PC-3p-212503_6
1051	ppt-miR894_R-3	0.00294147	1196.12	86.429	2107.5	173.397	0.817173	1148.56	1143.91	1295.88	2261.46	2141.37	1919.67	CGUUUCACGUCGGGUUC		custom		ppt-miR894_R-3
476	PC-3p-394152_3	0.00298794	1695.05	569.271	52.8404	2.33991	-5.00355	1506.53	1243.96	2334.67	52.9534	55.1217	50.446	AAUCUGGCACAAACGAACAAGACC		custom		PC-3p-394152_3
115	han-miR1310_R-5	0.00339701	626.442	20.7647	788.071	26.3168	0.331144	650.277	612.267	616.782	777.98	768.292	817.939	AGGCAUCGGGGGCGCAA		custom		han-miR1310_R-5
116	cln-MIR1310-p3	0.00355645	4031.47	68.3017	1906.51	145.216	-1.08037	4000.51	3984.13	4109.76	2058.5	1891.84	1769.18	AUUCUCAAACUUUAAAUAGGU		custom		cln-MIR1310-p3
216	hbr-MIR6173-p3_1ss3CT	0.0035823	4835.54	97.4299	4268.51	68.0127	-0.179945	4892.88	4723.05	4890.7	4289.48	4323.57	4192.48	AGUGCUGUAGCUAACGCGUU		custom		hbr-MIR6173-p3_1ss3CT
43	ath-miR165a_R-1_1ss15AT	0.003595	948.795	74.5758	169.112	25.9688	-2.48812	867.918	963.628	1014.84	185.104	183.083	139.148	UCGGACCAGGCUUCUUCCCC		custom		ath-miR165a_R-1_1ss15AT
73	nta-MIR172e-p3_1ss14CG	0.0036643	5941.34	99.3686	3916.19	160.673	-0.601338	5867.94	5901.67	6054.42	4100.81	3839.76	3807.99	UUGGAACGAUACAGAGA		custom		nta-MIR172e-p3_1ss14CG
177	gma-miR5368_L+5R-1	0.00368683	2361.62	116.673	3236.52	137.834	0.454662	2394.97	2231.91	2458	3079.14	3294.63	3335.78	CCAAGGGACAGUCUCAGGUAGAC		custom		gma-miR5368_L+5R-1
143	gma-MIR4995-p3_1ss7CT	0.00379725	1256.14	60.4624	1986.8	23.3639	0.661451	1205.89	1239.28	1323.24	2010.96	1964.33	1985.11	CAGUGGUUUGGUUAAGGGAA		custom		gma-MIR4995-p3_1ss7CT
1059	pde-MIR1310-p5	0.00387811	771.771	12.626	886.433	21.5277	0.199838	757.258	777.83	780.226	861.886	895.311	902.102	AUUAGAGGCAUCGGGGGC		custom		pde-MIR1310-p5
180	gma-MIR5368-p3_1ss16CA	0.00390789	1490.03	27.4926	2186.98	81.5499	0.553595	1521.64	1471.62	1476.84	2191.46	2266.2	2103.28	AGAUACCACUCUGGAAGA		custom		gma-MIR5368-p3_1ss16CA
232	gma-miR6300	0.00422605	4583.18	335.858	2861.85	198.82	-0.679404	4197	4745.55	4807.01	2983.99	2969.12	2632.43	GUCGUUGUAGUAUAGUGG		custom		gma-miR6300
969	ppe-MIR169b-p5_1ss3CA	0.00432389	1150.36	67.5107	324.08	41.237	-1.82767	1077.05	1164.08	1209.96	349.695	346.035	276.511	UGAUUUAUGCAGCUGAGG		custom		ppe-MIR169b-p5_1ss3CA
340	PC-3p-1833879_1	0.00433909	1135.71	7.77609	439.927	47.2276	-1.36826	1132.99	1129.66	1144.48	484.254	445.273	390.253	GUGCAGAUCUUGGUUUUAG		custom		PC-3p-1833879_1
624	PC-5p-1105726_1	0.0046198	1755.34	133.258	3519.61	122.931	1.00366	1698.26	1660.14	1907.63	3637.67	3392.33	3528.83	UCCGAGUAGCGGCACCA		custom		PC-5p-1105726_1
229	gma-miR6300_R+2	0.00466245	9174.07	123.966	8127.12	38.7602	-0.174817	9032.13	9228.99	9261.08	8170.12	8116.37	8094.87	GUCGUUGUAGUAUAGUGGUG		custom		gma-miR6300_R+2
10	bdi-miR156b-5p_1ss18CT	0.00483412	475.776	26.9528	647.938	27.866	0.445575	453.095	468.66	505.572	666.731	661.162	615.923	UGACAGAAGAGAGUGAGUAC		custom		bdi-miR156b-5p_1ss18CT
448	PC-3p-302720_4	0.00536141	5562.92	427.905	2940.55	61.2212	-0.919758	5677.97	5089.26	5921.55	2956.89	2872.82	2991.94	GAGCGGUGAUGAUUUUGUG		custom		PC-3p-302720_4
737	PC-5p-250858_5	0.00536487	953.179	67.6629	538.606	6.95363	-0.823516	957.274	883.561	1018.7	533.41	535.903	546.506	AUAACAAUGUGCUGAGGGAG		custom		PC-5p-250858_5
565	PC-3p-666_3915	0.00551485	694.102	32.1214	1040.25	24.2907	0.583712	715.693	657.189	709.425	1068.22	1024.45	1028.08	ACAGGAUAUUGGGUAUUUCUU		custom		PC-3p-666_3915
561	PC-3p-644827_2	0.00559025	646.005	224.979	37.2697	6.19268	-4.11547	547.478	487.098	903.439	43.8529	36.3958	31.5604	AAUCCGGCACAAACGAACAAUGCC		custom		PC-3p-644827_2
227	gma-miR6300_L-1R+4	0.00655309	8751.7	105.846	8294.22	52.8389	-0.0774564	8787.84	8632.51	8834.74	8307.96	8235.87	8338.83	UCGUUGUAGUAUAGUGGUGAG		custom		gma-miR6300_L-1R+4
449	PC-3p-30308_104	0.0068507	682.323	33.965	983.044	15.0106	0.526801	697.512	643.414	706.043	971.813	977.226	1000.09	ACAGGAUAUUGGGUAUUUCUUUA		custom		PC-3p-30308_104
118	han-MIR1310-p3_1ss16TC	0.00738544	5424.53	90.7224	5916.99	94.6566	0.125363	5410.58	5341.6	5521.43	5934.53	5814.79	6001.64	AAAUAGGUAGGACGGCGCGGCU		custom		han-MIR1310-p3_1ss16TC
991	vvi-MIR172d-p3_2ss7GT17CA	0.00757892	42586.6	1148.82	28352	1575.83	-0.586949	41387	42696	43676.8	28315.8	29945.6	26794.6	UGGAAGUGCAGUGAUGAA		custom		vvi-MIR172d-p3_2ss7GT17CA
183	gma-MIR5368-p3_1ss18GC	0.00759843	2972.38	100.202	3757.04	43.2274	0.337974	2872.14	2972.47	3072.54	3726.07	3806.42	3738.62	AGGGACAGUCUCAGGUAC		custom		gma-MIR5368-p3_1ss18GC
74	nta-MIR172e-p3_1ss15CG	0.00814377	9829.35	107.645	7612.06	298.167	-0.36881	9706.83	9872.51	9908.72	7956.03	7452.89	7427.25	AUUGGAACGAUACAGAGA		custom		nta-MIR172e-p3_1ss15CG
1057	smo-MIR1103-p3_1ss12CT	0.00839117	3007.81	87.6461	3653.61	40.6125	0.28061	2992.49	2928.83	3102.11	3652.51	3694.76	3613.56	GGGUGACCUCCUGGGAAGUC		custom		smo-MIR1103-p3_1ss12CT
266	PC-3p-1220999_1	0.00856435	1072.76	32.4238	581.752	53.4062	-0.882848	1035.37	1093.15	1089.76	619.143	605.525	520.587	AAGGAUAACUGCUGAAA		custom		PC-3p-1220999_1
805	PC-5p-470412_2	0.00871867	1389.7	47.8381	742.85	73.1987	-0.903636	1363.92	1360.29	1444.9	825.57	716.527	686.453	UUGUGUAGGAUAGGUGGG		custom		PC-5p-470412_2
45	ath-miR166a_2ss20CT21CT	0.00877777	2055.08	185.475	1143.8	31.5046	-0.845361	1860.44	2229.78	2075.01	1107.75	1157.58	1166.06	UCGGACCAGGCUUCAUUCCUU		custom		ath-miR166a_2ss20CT21CT
Following transcripts are statistically significant but have low signals (signal < 500)
72	osa-miR172a_R+1	2.22207e-05	29.4637	1.56493	200.79	9.55101	2.76867	30.1392	30.5774	27.6745	191.599	200.105	210.664	AGAAUCUUGAUGAUGCUGCAUC		custom		osa-miR172a_R+1
68	lus-miR171b_R+4	2.80117e-05	174.38	5.48647	444.869	9.53617	1.35115	173.171	180.37	169.599	439.951	438.797	455.86	UGAUUGAGCCGUGCCAAUAUCUGAA		custom		lus-miR171b_R+4
1007	zma-miR396c_L-1	2.89623e-05	50.2755	2.51681	227.794	8.12326	2.1798	47.4254	51.2086	52.1926	237.104	222.151	224.126	UCCACAGGCUUUCUUGAACUG		custom		zma-miR396c_L-1
81	csi-miR396a_R+2	3.35007e-05	85.2761	2.33344	317.446	15.8638	1.8963	85.1117	83.0292	87.6874	335.642	310.181	306.517	UUCCACAGCUUUCUUGAACUGUC		custom		csi-miR396a_R+2
511	PC-3p-503116_2	3.36032e-05	78.0484	2.57037	16.1551	0.971766	-2.27238	80.8816	75.8659	77.3978	17.2659	15.462	15.7374	AUUCCUGGACAAACGAACAAGGCC		custom		PC-3p-503116_2
69	mtr-miR171c_R+1_1ss19AT	6.81533e-05	208.731	6.21172	427.722	10.9451	1.03503	205.266	205.024	215.902	427.024	417.143	439	UGAUUGAGCCGUGCCAAUUUUU		custom		mtr-miR171c_R+1_1ss19AT
60	osa-miR169b_R+1	0.000126844	26.5934	2.13892	120.29	7.39996	2.17737	28.751	24.4737	26.5556	113.502	128.178	119.188	CAGCCAAGGAUGACUUGCCGGU		custom		osa-miR169b_R+1
983	zma-miR171a-3p_R+1	0.00025118	122.495	5.41738	223.988	5.4923	0.870698	123.246	116.741	127.498	226.51	217.687	227.766	UGAUUGAGCCGCGCCAAUAUC		custom		zma-miR171a-3p_R+1
960	zma-miR167e-5p_R+1	0.000260477	206.338	11.85	451.07	15.5657	1.12835	203.496	196.167	219.35	433.668	455.88	463.664	UGAAGCUGCCAGCAUGAUCUGG		custom		zma-miR167e-5p_R+1
93	osa-miR444d.3_R-2	0.000279413	15.9308	2.55371	124.758	11.343	2.96924	14.4186	18.8793	14.4947	133.645	111.982	128.647	UUGUGGCUUUCUUGCAAGU		custom		osa-miR444d.3_R-2
51	pab-miR166b_1ss11CA	0.000292666	289.087	26.6803	60.4788	6.06414	-2.257	309.797	258.979	298.485	54.1121	66.1865	61.1378	UCGGACCAGGAUUCAUUCCUU		custom		pab-miR166b_1ss11CA
482	PC-3p-414994_3	0.000367626	53.6789	2.73937	25.8344	1.24015	-1.05506	56.409	50.9304	53.6974	24.7016	25.6421	27.1594	AAUUAAAACAAAACGGAGGGAGUA		custom		PC-3p-414994_3
780	PC-5p-381751_3	0.000403155	210.35	26.9022	36.9175	4.32156	-2.51041	194.464	195.175	241.411	40.9528	37.4422	32.3576	AUCCUCGAUGCCAGAAU		custom		PC-5p-381751_3
963	zma-miR168a-3p_R+1	0.00041419	149.289	10.6707	429.331	33.6653	1.52398	146.358	140.39	161.119	465.25	424.245	398.498	CCCGCCUUGCACCAAGUGAAU		custom		zma-miR168a-3p_R+1
88	cca-miR398_R-1_1ss19CT	0.000440163	51.6987	3.42759	114.319	5.18392	1.14486	48.2754	51.6901	55.1306	117.982	116.587	108.387	UGUGUUCUCAGGUCGCCCUU		custom		cca-miR398_R-1_1ss19CT
795	PC-5p-437880_2	0.00057726	419.923	38.9239	105.229	13.525	-1.99659	396.269	398.652	464.847	120.607	99.898	95.182	GUCGGCCCCGAACCCGUC		custom		PC-5p-437880_2
1005	zma-miR396a-3p	0.000617641	6.26404	0.180306	40.4835	2.98231	2.69217	6.06269	6.41059	6.31883	41.3424	37.166	42.9422	GUUCAAUAAAGCUGUGGGAAA		custom		zma-miR396a-3p
234	gma-MIR6300-p3_1ss8AG	0.000631665	136.744	8.80919	58.7912	4.2542	-1.2178	126.68	143.056	140.496	63.5686	55.4124	57.3925	UAGUGGUGAGUAUUCCC		custom		gma-MIR6300-p3_1ss8AG
1019	zma-miR399a-3p	0.00063322	39.9032	2.51867	195.426	5.07386	2.29204	36.9949	41.3542	41.3606	192.305	192.691	201.28	UGCCAAAGGAGAAUUGCCCUG		custom		zma-miR399a-3p
102	cme-MIR854-p3_1ss12CT	0.000670852	49.2777	1.33019	31.0284	1.44502	-0.667346	50.8105	48.596	48.4265	29.3831	32.0915	31.6105	GAGGAGGAAGAUACAGGA		custom		cme-MIR854-p3_1ss12CT
1021	zma-miR399b-3p	0.000685701	29.696	3.5081	104.061	9.48704	1.80908	27.5073	27.8386	33.7423	109.079	93.1185	109.985	UGCCAAAGGAGAGCUGUCCUG		custom		zma-miR399b-3p
83	ath-miR396b_R+1	0.000794521	87.6788	5.18582	313.125	6.02185	1.83644	82.5623	92.9313	87.5429	315.967	317.2	306.208	UUCCACAGCUUUCUUGAACUUU		custom		ath-miR396b_R+1
296	PC-3p-147973_11	0.000834601	205.719	9.37657	119.385	5.98691	-0.785046	209.1	195.121	212.936	112.565	121.818	123.774	GUAGGAGAGAGAAUAGACUAUAUUA		custom		PC-3p-147973_11
191	gma-MIR5368-p5_1ss12CA	0.000872844	130.852	6.52274	233.125	12.4281	0.833165	123.761	136.596	132.2	218.783	240.73	239.862	ACCACUCUGGAAGAGCU		custom		gma-MIR5368-p5_1ss12CA
35	far-miR164a_R-2_1ss19GT	0.000886682	220.436	2.82042	269.013	5.97281	0.287315	223.085	220.754	217.471	275.192	268.578	263.27	UGGAGAAGCAGGGCACUUU		custom		far-miR164a_R-2_1ss19GT
919	PC-5p-99218_22	0.000897389	27.6246	2.45307	78.96	7.75377	1.51517	29.6091	28.3826	24.882	81.7408	70.1993	84.94	AAAGAGUAGCGUUGAUACACCGU		custom		PC-5p-99218_22
425	PC-3p-265446_4	0.00106121	119.764	6.49727	75.459	2.50539	-0.666426	115.259	116.821	127.212	77.5868	72.6977	76.0925	CUCGGGCCGACGGACAU		custom		PC-3p-265446_4
955	tcc-miR167a_2ss19CT21AC	0.0011895	92.6255	5.76002	161.458	7.97992	0.801676	92.4908	86.9341	98.4517	170.659	157.283	156.432	UGAAGCUGCCAGCAUGAUUUC		custom		tcc-miR167a_2ss19CT21AC
1012	zma-MIR397a-p5_1ss21GC	0.00126397	10.2824	2.10962	50.1666	5.73495	2.28655	8.53672	9.68384	12.6266	51.0998	44.0222	55.3777	UUGAGCGCAGCGUUGAUGAUC		custom		zma-MIR397a-p5_1ss21GC
989	zma-miR171l-3p_L-3R+1	0.00132599	53.0454	6.20571	135.304	10.9048	1.35091	60.2072	49.6699	49.2591	130.976	127.229	147.709	UUGAGCCGCGUCAAUAUCU		custom		zma-miR171l-3p_L-3R+1
70	gma-miR171n_2ss20TC21AC	0.00158807	66.3141	4.27684	182.324	5.41256	1.45912	64.2763	71.2288	63.4373	177.838	180.8	188.336	UUGAGCCGCGUCAAUAUCUCC		custom		gma-miR171n_2ss20TC21AC
57	mdm-miR167h_R-1_1ss19CT	0.00159359	89.6217	5.51785	165.381	12.2665	0.883872	83.2595	93.1001	92.5056	179.486	157.207	159.449	UGAAGCUGCCAGCAUGAUUUU		custom		mdm-miR167h_R-1_1ss19CT
947	zma-miR166a-5p_L-1R+1	0.00191097	92.7779	13.2201	31.0467	3.48593	-1.57934	91.2438	80.3918	106.698	27.2602	31.7577	34.1224	GAAUGUUGUCUGGCUCGGGGC		custom		zma-miR166a-5p_L-1R+1
605	PC-3p-909721_1	0.00210421	35.8054	3.07599	13.0159	1.90062	-1.4599	32.7441	35.7762	38.8959	13.8583	14.3497	10.8397	AAAAAUACCAAGUCAGGG		custom		PC-3p-909721_1
826	PC-5p-526867_2	0.00214113	99.2132	8.67955	55.1767	2.99819	-0.846473	91.9852	96.8146	108.84	58.5954	53.9401	52.9946	AUUUAGGGCUAGUUUGGGAACACU		custom		PC-5p-526867_2
531	PC-3p-568396_2	0.00215142	64.2893	2.18449	14.5666	1.71426	-2.14192	61.9324	66.246	64.6896	13.9125	16.5116	13.2756	AUCUUAUACAAACGAACAAGGCCU		custom		PC-3p-568396_2
978	zma-miR169i-5p	0.00235449	28.0069	3.11962	119.226	4.90739	2.08985	24.4333	30.1863	29.4011	118.198	114.914	124.566	UAGCCAAGGAUGACUUGCCUG		custom		zma-miR169i-5p
635	PC-5p-1264281_1	0.00260567	87.4292	11.6892	22.6697	4.44395	-1.94735	95.1178	73.9776	93.1922	24.8749	25.5799	17.5545	AGGGGAUCCAUGGGGGAGA		custom		PC-5p-1264281_1
956	zma-miR167a-5p	0.00264782	199.341	11.5154	414.303	12.0179	1.05545	186.414	203.108	208.501	401.386	416.37	425.153	UGAAGCUGCCAGCAUGAUCUA		custom		zma-miR167a-5p
721	PC-5p-2325972_1	0.00277642	67.5946	7.56209	20.1606	3.9767	-1.74537	69.192	59.3614	74.2304	24.0857	20.2619	16.1343	UUUUCCUGCGCGCUUAG		custom		PC-5p-2325972_1
998	zma-miR394a-5p	0.00278322	67.2123	5.11634	156.483	0.0383007	1.21921	68.9054	61.464	71.2674	156.509	156.501	156.439	UUGGCAUUCUGUCCACCUCC		custom		zma-miR394a-5p
257	PC-3p-1176797_1	0.00281908	81.5277	15.6078	16.6403	3.84278	-2.29261	97.1584	81.482	65.9428	20.5529	16.4967	12.8714	UGUUUCUCCUCGGUCGG		custom		PC-3p-1176797_1
661	PC-5p-1632430_1	0.00289612	234.087	6.90986	16.9056	3.87458	-3.79147	231.708	241.872	228.681	18.1617	19.9963	12.5588	AAUCCGGUCAGGAAUCGUUUCAAC		custom		PC-5p-1632430_1
16	aly-miR159a-3p_R+2_1ss20TC	0.00291898	357.664	27.1578	156.226	3.36257	-1.19497	388.811	345.245	338.936	154.294	154.276	160.109	UUUGGAUUGAAGGGAGCUCCACU		custom		aly-miR159a-3p_R+2_1ss20TC
1040	ssp-miR444b.1_R-2_1ss18GT	0.00350725	20.1047	3.1821	57.5293	8.13561	1.51676	21.0913	22.6767	16.5462	66.2177	56.2789	50.0913	UUGUGGCUUUCUUGCAAUU		custom		ssp-miR444b.1_R-2_1ss18GT
1023	zma-miR399e-3p	0.0035156	29.8549	6.56225	231.847	8.83387	2.95713	26.3699	25.7704	37.4244	222.398	233.245	239.899	UGCCAAAGGAGAGUUGCCCUG		custom		zma-miR399e-3p
942	zma-miR164f-5p_R-1	0.00355758	178.805	10.3028	249.661	9.35375	0.481582	180.416	167.792	188.208	240.58	249.138	259.265	UGGAGAAGCAGGGCACGUGC		custom		zma-miR164f-5p_R-1
535	PC-3p-576372_2	0.0036938	398.317	43.4898	17.3077	5.42533	-4.52443	410.67	349.987	434.294	23.0687	12.2959	16.5583	AUUCGGCACAAACGAACAAUGCCU		custom		PC-3p-576372_2
802	PC-5p-458560_2	0.00375994	17.1649	2.49617	39.3113	4.08115	1.19548	16.4324	15.117	19.9454	43.8111	35.8492	38.2737	GUGAAGAGACAUGAGAGG		custom		PC-5p-458560_2
65	bna-miR171a_R+2	0.00387717	128.311	9.58198	232.897	23.5416	0.86005	125.002	120.822	139.109	253.786	237.516	207.388	UUGAGCCGUGCCAAUAUCACGAU		custom		bna-miR171a_R+2
141	gma-MIR4995-p3_1ss5TC	0.00394498	117.158	11.9427	62.1868	5.84548	-0.913775	112.514	108.235	130.725	58.9321	68.9351	58.693	AUUGCUUAUGGACCCGA		custom		gma-MIR4995-p3_1ss5TC
599	PC-3p-856255_1	0.00396044	55.5606	14.2872	11.312	2.66535	-2.29621	48.528	72.0009	46.1529	8.72103	14.046	11.169	CGACGCAAACGAACAAGCCCU		custom		PC-3p-856255_1
894	PC-5p-797628_1	0.00400714	90.3013	7.10029	50.2716	5.05563	-0.845002	82.5965	91.7263	96.581	56.1048	47.556	47.1541	CGGAGGGGAUUGGAGGGGCUG		custom		PC-5p-797628_1
788	PC-5p-407556_3	0.00403381	317.064	22.02	22.8388	6.92923	-3.79521	309.634	299.719	341.837	30.8252	19.2671	18.4241	UGCAGUAAUUCUUCUUUAUU		custom		PC-5p-407556_3
959	zma-miR167e-5p	0.00417762	218.444	17.9664	459.279	6.45417	1.07211	200.37	218.66	236.301	453.469	458.142	466.226	UGAAGCUGCCAGCAUGAUCUG		custom		zma-miR167e-5p
990	zma-miR172a_R+1	0.00429186	30.0192	6.5876	189.163	3.4849	2.65568	27.3503	25.1849	37.5225	192.276	185.398	189.816	AGAAUCUUGAUGAUGCUGCAU		custom		zma-miR172a_R+1
63	osa-miR169r-5p_R-2_1ss9GC	0.00433476	19.2096	4.33607	124.141	2.14155	2.69208	24.2074	16.971	16.4503	123.343	122.513	126.567	UAGCCAAGCAUGAUUUGCC		custom		osa-miR169r-5p_R-2_1ss9GC
996	zma-miR393a-5p_L+1R-2	0.00434384	16.1542	3.85754	123.653	3.31934	2.93632	12.8505	20.3935	15.2185	120.401	127.035	123.523	CUCCAAAGGGAUCGCAUUGAU		custom		zma-miR393a-5p_L+1R-2
40	osa-miR164c_R+1_1ss14TC	0.0043879	170.664	0.906405	247.755	10.5117	0.537752	169.669	171.441	170.883	248.155	237.049	258.061	UGGAGAAGCAGGGCACGUGCAC		custom		osa-miR164c_R+1_1ss14TC
92	osa-miR444a-3p.2_L-2	0.00444897	164.904	7.21075	216.75	9.03146	0.394404	171.071	156.976	166.666	222.471	206.339	221.441	CAGUUGCUGCCUCAAGCUU		custom		osa-miR444a-3p.2_L-2
992	tae-miR319_L+1R-1	0.00472265	320.499	39.8194	105.369	5.70043	-1.60487	292.406	303.024	366.068	105.82	110.83	99.456	CUUGGACUGAAGGGAGCUCCC		custom		tae-miR319_L+1R-1
582	PC-3p-708565_2	0.0047354	377.6	47.4831	124.802	3.16709	-1.59722	389.651	325.253	417.897	127.848	125.032	121.526	GGGCGAUUCGGAAAUUG		custom		PC-3p-708565_2
250	PC-3p-1068784_1	0.00476592	34.6472	3.28159	59.1948	4.53711	0.772733	37.8864	31.3248	34.7303	63.4454	59.722	54.4172	GCACAAAACAGGAGAAGGAAC		custom		PC-3p-1068784_1
59	cca-miR169a	0.00494309	6.39869	2.14219	99.4762	3.34173	3.9585	4.40367	8.66266	6.12975	96.8206	103.228	98.3795	UAGCCAAGGAUGACUUGCCUU		custom		cca-miR169a
988	zma-miR171h-3p_L-1R+1	0.00500546	19.6599	1.04461	55.2126	6.40385	1.48974	19.7414	20.6614	18.5769	54.0653	49.4599	62.1125	UGAGCCGAACCAAUAUCACUC		custom		zma-miR171h-3p_L-1R+1
1008	sbi-miR396c_R+2_1ss21TG	0.00514134	93.509	17.6575	448.818	7.01271	2.26295	109.199	74.3874	96.9412	456.908	445.069	444.476	UUCCACAGCUUUCUUGAACUGUU		custom		sbi-miR396c_R+2_1ss21TG
1038	zma-MIR444a-p5	0.00525135	7.74626	1.92389	32.5826	6.93643	2.07253	5.57514	9.23926	8.42439	26.356	31.3329	40.0589	CAAGUUGUGCAGUUGUUGUCU		custom		zma-MIR444a-p5
107	cre-MIR916-p3_1ss6GA	0.00526352	107.194	15.1075	207.043	15.2747	0.949705	123.624	93.9013	104.057	224.152	202.201	194.776	GGCCUAUUAGCUCAGUUGG		custom		cre-MIR916-p3_1ss6GA
845	PC-5p-587873_2	0.00546195	52.1514	4.90563	32.7383	2.03727	-0.671726	48.255	50.5388	57.6603	34.9189	30.8837	32.4123	AAAUAAAACGAAACGGAGAGAGUA		custom		PC-5p-587873_2
975	zma-miR169f-5p_R-1	0.00561086	26.1637	5.1451	112.034	2.00588	2.0983	22.1472	24.3808	31.9631	113.149	113.235	109.719	UAGCCAAGGAUGACUUGCCU		custom		zma-miR169f-5p_R-1
944	zma-miR164h-5p_R-4	0.00570554	342.401	3.7836	435.975	12.9588	0.348556	338.069	344.078	345.057	423.237	435.543	449.144	UGGAGAAGCAGGGCACG		custom		zma-miR164h-5p_R-4
971	zma-miR169c-5p	0.00628176	20.4335	5.09674	124.129	5.18612	2.60284	19.6538	15.7715	25.8751	128.405	118.36	125.623	CAGCCAAGGAUGACUUGCCGG		custom		zma-miR169c-5p
187	gma-MIR5368-p3_1ss7AT	0.00642219	208.65	22.1702	122.748	10.7224	-0.765387	194.804	196.927	234.221	114.928	134.971	118.346	CCUGGGUUUGGCUUUGGGC		custom		gma-MIR5368-p3_1ss7AT
596	PC-3p-832749_1	0.00674017	165.222	40.8966	24.3629	0.00989499	-2.76165	118.352	183.662	193.651	24.354	24.3611	24.3736	AAUCCGGCACAAACGAACUAGGCC		custom		PC-3p-832749_1
286	PC-3p-142760_12	0.00716762	68.3691	8.05887	35.555	4.24653	-0.943293	70.9909	59.3258	74.7906	39.2895	30.9358	36.4396	UGUAGAACACUCGAAGUCCGUU		custom		PC-3p-142760_12
391	PC-3p-233299_5	0.00719935	57.6316	0.908122	29.0709	2.93495	-0.987282	56.6169	57.9097	58.368	28.6931	32.1765	26.3432	GAUCCAAUACCGUGGCUGA		custom		PC-3p-233299_5
935	zma-miR162-3p_R+1	0.00732478	8.18611	2.5305	72.3374	1.58802	3.14349	10.5669	8.46274	5.52866	72.8775	70.5498	73.585	UCGAUAAACCUCUGCAUCCAG		custom		zma-miR162-3p_R+1
62	aly-miR169h-5p_R+2	0.00785979	20.0608	4.27469	88.0554	3.32946	2.13403	23.329	21.6301	15.2232	90.3007	89.6355	84.2302	UAGCCAAGGAUGACUUGCCUGAU		custom		aly-miR169h-5p_R+2
41	osa-miR164e_R-1_1ss19GT	0.00811147	176.945	9.26748	231.152	11.9535	0.385539	166.812	184.991	179.031	221.58	227.325	244.55	UGGAGAAGCAGGGCACGUUA		custom		osa-miR164e_R-1_1ss19GT
910	PC-5p-90255_25	0.00815104	25.7354	5.83789	108.947	1.2937	2.0818	20.0398	31.7058	25.4605	107.622	110.207	109.01	UAGCCAAGCAUGAUUUGCCCGU		custom		PC-5p-90255_25
293	PC-3p-1460993_1	0.00886465	164.042	11.6303	22.6009	7.03478	-2.85961	161.268	154.049	176.808	29.6403	22.5916	15.5708	AUUUGGCACAAACGAACAAGGCCU		custom		PC-3p-1460993_1
1063	sbi-miR1432_L-1R+3	0.0090558	10.9167	4.15901	138.595	6.5775	3.66627	11.8035	14.5607	6.38579	140.494	131.277	144.014	UCAGGAGAGAUGACACCGACGUU		custom		sbi-miR1432_L-1R+3
56	osa-miR167d-5p_R+1	0.00908187	30.5797	5.77847	73.9996	11.9222	1.27494	34.4884	23.9422	33.3086	68.9938	87.6086	65.3964	UGAAGCUGCCAGCAUGAUCUGU		custom		osa-miR167d-5p_R+1
151	bdi-miR5054_L+2	0.00910409	234.951	4.89177	163.935	9.21775	-0.519239	237.501	238.041	229.311	163.832	173.203	154.768	GUUCCCCACGGUCGGCGCCA		custom		bdi-miR5054_L+2
974	zma-miR169f-5p_R+2	0.00919771	13.7105	3.79906	85.5551	7.23208	2.64157	16.9996	9.55216	14.5797	86.9961	77.711	91.9582	UAGCCAAGGAUGACUUGCCUACA		custom		zma-miR169f-5p_R+2
339	PC-3p-1824469_1	0.00937272	196.919	6.40693	120.727	8.98398	-0.705859	202.55	189.948	198.26	125.859	125.968	110.353	CAGUAGUCCAGCCGUAAAC		custom		PC-3p-1824469_1
938	zma-miR164a-5p	0.00978908	181.998	15.1389	255.303	13.4738	0.48829	164.519	190.995	190.478	245.236	250.064	270.61	UGGAGAAGCAGGGCACGUGCA		custom		zma-miR164a-5p
120	han-MIR1310-p3_1ss6GT	0.00988464	29.734	4.32202	12.0403	2.88155	-1.30425	25.3938	29.7705	34.0376	15.3652	10.4874	10.2682	AGGUAUGACGGUGCGGCUG		custom		han-MIR1310-p3_1ss6GT
Following transcripts are statistically insignificant (p-value > .01)
1015	sbi-MIR397-p5	0.0101913	19.7761	4.0189	64.4582	3.94378	1.70461	24.0745	16.1121	19.1416	63.4234	61.1351	68.8163	UUGAGUGCAGCGUUGAUGAGC		custom		sbi-MIR397-p5
997	zma-miR393b-5p_R-1	0.0102196	17.4778	5.63381	109.946	6.93523	2.6532	16.7283	12.2563	23.4489	104.041	108.214	117.583	UCCAAAGGGAUCGCAUUGAUC		custom		zma-miR393b-5p_R-1
657	PC-5p-1572137_1	0.0102707	95.4832	13.9787	8.88464	3.65315	-3.42586	81.7925	109.733	94.924	12.9277	7.9049	5.82126	AAUCCGACGCAAACGAACAACGCC		custom		PC-5p-1572137_1
634	PC-5p-12301_242	0.0103265	8167.77	226.488	9947.34	509.692	0.284368	8132.66	7960.89	8409.76	10241.4	10241.8	9358.79	AACAUAUAGGAAUUUUUGAAGGA		custom		PC-5p-12301_242
622	PC-5p-1093202_2	0.0107601	46.1122	14.2808	12.1673	2.37462	-1.92214	30.2181	50.2546	57.8639	12.7942	14.1656	9.5421	UCUUGUUCGGUUAGGGG		custom		PC-5p-1093202_2
924	zma-miR156h-3p	0.0107672	57.0072	8.08164	118.519	19.9082	1.05591	62.6404	47.7475	60.6337	140.137	114.482	100.939	GCUCACUGCUCUUUCUGUCAUC		custom		zma-miR156h-3p
976	tcc-miR169i_1ss15TC	0.0108709	22.9418	5.78426	100.471	5.21032	2.13073	28.0393	24.1306	16.6555	97.9456	97.0048	106.463	UAGCCAAGGAUGAGCUGCCUG		custom		tcc-miR169i_1ss15TC
937	sbi-miR164a_R+3	0.0109041	77.0815	7.06056	111.859	7.51776	0.537231	69.8382	77.4624	83.9439	119.167	104.148	112.263	UGGAGAAGCAGGGCACGUGCAUUU		custom		sbi-miR164a_R+3
466	PC-3p-37564_85	0.0109677	3.75709	1.67217	55.197	0.85924	3.8769	3.97903	5.3072	1.98503	54.2134	55.576	55.8015	UGGCACGACAAAAAACUCGCA		custom		PC-3p-37564_85
278	PC-3p-1343022_2	0.0111432	4782.56	191.734	2938.72	230.818	-0.702598	4562.43	4913.09	4872.17	3090.61	3052.43	2673.1	UCUGAGGUUGGGCUCGGGG		custom		PC-3p-1343022_2
66	osa-MIR171a-p3	0.0113862	94.898	9.45088	137.791	8.94868	0.538028	105.781	90.1506	88.7619	147.755	135.176	130.44	UUGAGCCGCGCCAAUAUCUCU		custom		osa-MIR171a-p3
455	PC-3p-326556_3	0.0117494	36.4448	4.7705	19.8553	2.61087	-0.876193	31.5233	41.0484	36.7628	21.4453	21.2784	16.842	CGGAGGGGUUGAAGGUGCU		custom		PC-3p-326556_3
712	PC-5p-2242944_1	0.0117511	103.368	9.42801	30.9778	6.87343	-1.73849	102.081	94.6504	113.374	38.8415	27.9765	26.1155	CGGAGGAGAUGGGAGUGGCUU		custom		PC-5p-2242944_1
567	PC-3p-668685_2	0.0121652	149.249	98.2536	14.4052	4.89401	-3.37306	92.9655	92.0801	262.701	16.6035	17.8145	8.79745	AAUCUGACACAAACGAACAAGACC		custom		PC-3p-668685_2
243	bdi-miR7782-3p_L+1R-8	0.0123141	23.5616	3.70317	47.477	7.31111	1.01079	27.3081	19.9033	23.4735	54.0673	48.7511	39.6126	AACCUGCUCUGAUACCA		custom		bdi-miR7782-3p_L+1R-8
178	gma-MIR5368-p3_1ss10AT	0.0125485	2677.31	61.8863	2348.1	83.311	-0.189288	2649.28	2634.39	2748.25	2348.15	2431.38	2264.76	AGCCAUCAGUGAGAUACCACUC		custom		gma-MIR5368-p3_1ss10AT
34	aly-MIR163-p3_1ss17TC	0.0125632	117.751	5.37255	61.7444	7.08749	-0.931353	121.914	111.686	119.652	53.6887	64.5228	67.0219	GCGGUUUUUGAUCCCUCU		custom		aly-MIR163-p3_1ss17TC
153	bdi-miR5054_L-1_1ss10TA	0.0129553	2230.74	27.5745	2328.01	14.9684	0.0615722	2216.53	2213.17	2262.52	2311.2	2339.91	2332.91	CCCCACGGACGGCGCCA		custom		bdi-miR5054_L-1_1ss10TA
124	osa-miR1432-5p_L-1R+2	0.013024	3.82867	3.03292	127.957	1.38476	5.06267	1.83586	2.33105	7.3191	127.949	126.576	129.345	UCAGGAGAGAUGACACCGACGU		custom		osa-miR1432-5p_L-1R+2
961	zma-miR167g-3p_L+1	0.0130525	8.23443	5.40332	218.642	10.6685	4.73076	3.61339	6.91447	14.1754	207.495	219.673	228.757	AGGUCAUGCUGUAGUUUCAUC		custom		zma-miR167g-3p_L+1
689	PC-5p-204597_7	0.0131337	37.6016	5.53881	22.4528	1.73431	-0.743899	32.3339	43.3766	37.0941	23.5725	23.3308	20.455	GGUCCGGGUAAUCUUUGA		custom		PC-5p-204597_7
1035	zma-miR444a	0.0135519	38.2861	3.73616	64.3388	2.24032	0.748867	34.0106	39.9251	40.9227	64.3949	66.5505	62.0709	UGCAGUUGUUGUCUCAAGCUU		custom		zma-miR444a
836	PC-5p-556133_2	0.0139056	28.1687	5.86866	80.3863	4.55658	1.51285	22.3186	28.1318	34.0558	75.2803	84.0387	81.8399	CGGCCCUGGCGGAGCGCUG		custom		PC-5p-556133_2
932	zma-MIR159e-p3_1ss17CA	0.0141658	362.296	22.5216	289.401	12.211	-0.324096	338.64	364.767	383.479	285.427	279.672	303.104	CGGCGACGGCGGCGGCAGAGG		custom		zma-MIR159e-p3_1ss17CA
984	stu-miR171b-3p	0.0146162	70.8884	14.7248	203.085	8.18771	1.51846	81.4739	54.0726	77.1186	212.476	197.445	199.334	UUGAGCCGCGUCAAUAUCUCU		custom		stu-miR171b-3p
641	PC-5p-138152_14	0.0148783	169.716	16.9104	103.558	2.43924	-0.712685	150.75	175.178	183.22	100.957	105.795	103.921	UUUGUACCCGUCACCGGUUUA		custom		PC-5p-138152_14
855	PC-5p-619912_2	0.0150793	133.743	6.95812	71.6172	8.62008	-0.90108	126.618	134.087	140.522	75.2822	61.7703	77.7992	GUAUCUCCGAGGCCAGAAU		custom		PC-5p-619912_2
89	ath-MIR404-p5_1ss5TG	0.0152436	52.8136	5.65217	76.6598	5.57186	0.537562	47.0932	52.9526	58.3949	74.8186	82.9193	72.2416	CGGCGGCGGUAGCGGUGGCGGC		custom		ath-MIR404-p5_1ss5TG
218	hbr-MIR6173-p3_2ss4CT18CG	0.0153467	252.872	12.3247	136.495	16.9216	-0.889557	239.423	263.626	255.567	152.777	137.709	118.999	CAGUGCUGUAGCUAACGGG		custom		hbr-MIR6173-p3_2ss4CT18CG
194	gma-MIR5368-p5_1ss20TC	0.0153606	2503.25	82.0018	2898.11	111.77	0.211309	2480.46	2435.05	2594.23	2777.17	2919.55	2997.61	CCUGGGAUUGGCUUUGGGCC		custom		gma-MIR5368-p5_1ss20TC
169	osa-MIR5083-p5	0.0154401	573.891	54.2559	354.469	13.5048	-0.695118	512.04	613.449	596.185	354.464	340.966	367.976	AUGGAUCCUUCUGAGCCU		custom		osa-MIR5083-p5
957	rco-miR167c_R+1	0.0162374	37.2343	6.18847	87.0037	6.83068	1.22444	30.2789	42.1311	39.2929	93.2409	79.704	88.0662	UGAAGCUGCCAGCAUGAUCUGGA		custom		rco-miR167c_R+1
614	PC-3p-997625_1	0.0164427	138.423	14.4024	36.885	10.2129	-1.90798	125.027	136.586	153.656	47.1726	36.7336	26.7486	AAUCGGACACAAACGAACAAGCCC		custom		PC-3p-997625_1
346	PC-3p-188551_8	0.0164804	29.21	4.52994	13.1431	0.962139	-1.15215	24.0978	30.8071	32.725	13.9622	13.3836	12.0836	CACCGAACCAAAGGCUAC		custom		PC-3p-188551_8
1049	ppt-miR894_L-1R-2	0.0165526	1174.83	32.3876	1742.58	145.823	0.56877	1137.94	1187.98	1198.58	1886.77	1745.81	1595.17	GUUUCACGUCGGGUUCA		custom		ppt-miR894_L-1R-2
441	PC-3p-284258_7	0.0165833	588.715	26.1883	689.263	24.1734	0.227484	573.543	573.648	618.955	688.62	665.417	713.751	GGAGGAUAACAGGCCGGC		custom		PC-3p-284258_7
38	mdm-miR164b_R+3_1ss20CT	0.0166862	151.587	2.12428	185.004	7.81763	0.287413	153.906	149.735	151.119	189.065	175.991	189.955	UGGAGAAGCAGGGCACGUGUAUUU		custom		mdm-miR164b_R+3_1ss20CT
272	PC-3p-1280411_1	0.0168959	85.2801	8.50954	16.3686	6.31702	-2.38128	92.2937	87.7331	75.8135	23.4345	14.4038	11.2674	AUCCGACACAAACGAACGAGUCCU		custom		PC-3p-1280411_1
1016	zma-miR398a-3p	0.0176795	33.6698	3.68627	48.9826	4.19066	0.540812	30.2618	37.5824	33.1653	46.6618	46.4657	53.8202	UGUGUUCUCAGGUCGCCCCCG		custom		zma-miR398a-3p
720	PC-5p-232201_5	0.0181473	60.8747	6.07748	21.4438	4.55133	-1.50528	60.9558	54.757	66.9112	24.2576	16.1929	23.881	ACAAGAGAAUUGGAGGGGAGG		custom		PC-5p-232201_5
79	osa-miR395b_1ss1GT	0.0182007	10.4037	3.20837	40.1359	2.26371	1.9478	13.5537	10.5174	7.14	42.6209	38.1912	39.5957	UUGAAGUGUUUGGGGGAACUC		custom		osa-miR395b_1ss1GT
902	PC-5p-855111_1	0.0182546	31.0598	7.87653	11.1599	3.11666	-1.47673	25.415	27.7063	40.0581	11.4547	7.90626	14.1186	UCACGGAGGGAUUGGAGGC		custom		PC-5p-855111_1
977	zma-miR169i-3p_R+1	0.0186074	13.008	6.30152	88.5393	13.7223	2.76692	10.0745	8.70791	20.2414	80.0973	81.1477	104.373	GGCAGUCUCCUUGGCUAGC		custom		zma-miR169i-3p_R+1
1043	zma-miR528a-5p	0.0195314	4873.9	115.924	4289.29	179.142	-0.184339	4743.49	4912.97	4965.25	4089.3	4343.5	4435.06	UGGAAGGGGCAUGCAGAGGAG		custom		zma-miR528a-5p
55	bdi-miR167a_R+1	0.0196047	38.2719	9.93427	105.877	6.50888	1.46803	49.5971	31.0299	34.1887	98.4278	110.466	108.737	UGAAGCUGCCAGCAUGAUCUAU		custom		bdi-miR167a_R+1
170	osa-MIR5083-p5_1ss18GC	0.0200514	462.371	66.3998	249.693	6.8566	-0.888896	387.946	483.628	515.54	242.779	249.809	256.491	UGGAUCCUUCUGAGCCUC		custom		osa-MIR5083-p5_1ss18GC
36	far-miR164a_R-3	0.0202362	243.949	7.41127	318.427	19.1251	0.384384	240.92	238.532	252.395	340.232	304.495	310.555	UGGAGAAGCAGGGCACUU		custom		far-miR164a_R-3
203	gma-MIR5368-p5_3	0.0207135	4168.58	49.6251	4001.75	41.425	-0.0589256	4211.6	4114.29	4179.86	3989.8	3967.62	4047.84	CUGUUUCCUGGGAUUGGCUU		custom		gma-MIR5368-p5_3
981	zma-miR169p-5p_L-1	0.0207163	22.2645	9.50407	116.37	12.2432	2.3859	19.7685	14.2575	32.7675	119.815	102.773	126.521	AGCCAAGGAUGACUUGCCGG		custom		zma-miR169p-5p_L-1
205	osa-MIR5529-p3_1ss2TA	0.0219274	68.4493	10.7829	14.7457	5.01282	-2.21474	59.1827	80.2846	65.8806	18.9204	16.1307	9.18596	UAGUGUGGAUGAUUUAG		custom		osa-MIR5529-p3_1ss2TA
699	PC-5p-2114856_1	0.022074	25.5423	2.62047	37.8531	4.35206	0.567522	23.9933	24.0657	28.5679	39.5144	32.915	41.1297	UUGGAGGGGAUUGAAGAGGAUC		custom		PC-5p-2114856_1
577	PC-3p-694886_2	0.0222525	116.113	16.0883	34.8523	10.5454	-1.73621	107.444	106.219	134.677	46.5944	31.774	26.1886	GAAAAAGAAACGGAAGGAGUACCU		custom		PC-3p-694886_2
341	PC-3p-18414_168	0.0236842	684.908	73.5258	1017.86	13.3379	0.571559	611.644	758.693	684.385	1021.69	1003.03	1028.86	ACAGGAUAUUGGGUAUUUCUUA		custom		PC-3p-18414_168
52	gma-MIR166b-p3_1ss20TG	0.0245411	716.262	35.6447	868.197	16.3372	0.277534	679.236	719.207	750.343	885.512	853.056	866.021	CAUGGAGGAGGAGGAGGAGG		custom		gma-MIR166b-p3_1ss20TG
236	lja-MIR7530-p5_1ss11CA	0.0256762	761.991	91.2089	540.489	38.1075	-0.495508	658.023	828.541	799.408	580.819	535.567	505.082	AAGAGGAGGAAGGCAGAAG		custom		lja-MIR7530-p5_1ss11CA
709	PC-5p-2183789_1	0.0263754	189.4	11.4682	110.603	15.7329	-0.776046	177.513	190.29	200.397	126.183	110.905	94.7213	AAGGGGACGUGAGGAGGAG		custom		PC-5p-2183789_1
253	PC-3p-113055_20	0.0267258	68.1679	7.53798	22.7089	6.61344	-1.58583	66.0801	61.8938	76.5297	29.0324	23.2551	15.8394	UUUCGGCUGGCACAUGC		custom		PC-3p-113055_20
64	mes-MIR169t-p3	0.0268328	7.81858	3.9929	51.787	1.4708	2.72761	11.7632	7.91339	3.77912	53.0566	52.129	50.1753	CGGGCAGUCUCCUUGGCUAU		custom		mes-MIR169t-p3
1002	zma-miR395c-3p_L-1	0.027117	8.37048	3.51286	39.8276	5.33532	2.25039	4.8288	8.42884	11.8538	36.7026	36.7922	45.9881	UGAAGUGUUUGGAGGAACUC		custom		zma-miR395c-3p_L-1
597	PC-3p-836_2992	0.0275035	656.226	110.845	1206.06	38.4539	0.878041	709.028	528.852	730.798	1173.42	1196.32	1248.45	ACAGGAUAUUGGGUAUUUCUUU		custom		PC-3p-836_2992
77	osa-miR390-5p_R+1	0.0277155	108.532	16.5058	186.212	4.55814	0.778827	115.642	120.291	89.6624	184.497	182.76	191.379	AAGCUCAGGAGGGAUAGCGCCC		custom		osa-miR390-5p_R+1
999	zma-miR395a-3p_L-1	0.0283393	8.15141	3.12825	35.5658	2.80411	2.12537	9.52054	4.57202	10.3617	34.2774	33.6374	38.7826	UGAAGUGUUUGGGGGAACUC		custom		zma-miR395a-3p_L-1
188	gma-MIR5368-p3_2ss8AT20CA	0.0287003	2343.89	109.004	1999.6	10.6988	-0.229194	2218.9	2393.59	2419.19	1987.3	2004.73	2006.77	CCAUCAGUGAGAUACCACUA		custom		gma-MIR5368-p3_2ss8AT20CA
882	PC-5p-715159_2	0.0288235	959.004	20.3415	599.332	85.2691	-0.67818	942.423	952.887	981.702	688.831	590.126	519.04	AAACACAUAGGAAUUUUUGAAGG		custom		PC-5p-715159_2
934	zma-miR160a-5p	0.0293121	238.711	7.72285	210.004	9.92691	-0.184849	233.47	247.58	235.083	204.748	203.81	221.454	UGCCUGGCUCCCUGUAUGCCA		custom		zma-miR160a-5p
965	sof-miR168b_1ss8GT	0.0293322	314.77	33.4282	419.263	30.3597	0.413556	297.088	293.897	353.326	437.195	436.384	384.21	UCGCUUGUGCAGAUCGGGAC		custom		sof-miR168b_1ss8GT
219	hbr-MIR6173-p5	0.0294934	973.441	14.0449	773.768	52.7982	-0.331193	958.834	974.643	986.847	822.841	780.561	717.902	AGCCGUAAACGAUGGAU		custom		hbr-MIR6173-p5
359	PC-3p-2035969_1	0.02958	48.1629	2.55688	10.4556	4.27014	-2.20365	46.0612	47.418	51.0095	13.6217	12.1461	5.59901	GAACAACCGACUCAACU		custom		PC-3p-2035969_1
189	gma-MIR5368-p5_1	0.029598	1406.73	84.4396	1660.02	68.4925	0.23886	1315.81	1421.67	1482.69	1583.3	1681.74	1715.02	CCUGGGAUUGGCUUUGGGCUU		custom		gma-MIR5368-p5_1
144	gma-MIR4995-p3_1ss9GT	0.0321803	57.7672	11.6167	32.8899	4.36633	-0.812607	61.1946	44.8224	67.2845	36.0599	34.7001	27.9096	GUGGCUUGUUUAAGGGAA		custom		gma-MIR4995-p3_1ss9GT
880	PC-5p-710366_2	0.0328849	45.0168	5.90003	29.4659	1.28093	-0.61142	40.6046	42.7275	51.7184	30.2261	27.987	30.1845	GUGGAUUGAGGGGGAUUGGAGGGG		custom		PC-5p-710366_2
367	PC-3p-208390_6	0.0338319	42.4017	4.32395	16.7037	4.47219	-1.34396	37.4206	44.596	45.1885	19.9951	18.5041	11.6119	CUACCGGUGACGAUACU		custom		PC-3p-208390_6
1053	ppt-MIR894-p5_1ss9GT	0.0347736	126.183	4.75103	90.2081	9.27898	-0.484183	130.074	120.888	127.585	93.5936	97.319	79.7118	UUCACGUCUGGUUCACCA		custom		ppt-MIR894-p5_1ss9GT
1062	zma-miR1432-5p_L-1	0.0350103	0.417776	0.706044	207.91	10.0148	8.95902	0.010141	1.23304	0.010141	205.919	199.041	218.771	UCAGGAGAGAUGACACCGAC		custom		zma-miR1432-5p_L-1
1079	ptc-MIR6478-p3_1ss11GA	0.0365546	59.3763	1.13898	19.0461	7.73992	-1.64039	59.7763	60.2613	58.0913	27.46	17.449	12.2294	CUCAGUUGGUAGAGCGGA		custom		ptc-MIR6478-p3_1ss11GA
566	PC-3p-666333_2	0.0366308	36.6334	6.03835	21.5032	1.01436	-0.768607	38.5564	41.4761	29.8678	20.7311	21.1266	22.652	AUUAGAGAAACAAUCCGGUCAGAA		custom		PC-3p-666333_2
1014	zma-MIR397b-p5	0.037868	24.5037	10.0414	74.6804	9.17767	1.60773	19.6303	17.8291	36.0518	64.1252	80.7767	79.1393	UUGAGCGCAGCGUUGAUGAGC		custom		zma-MIR397b-p5
182	gma-MIR5368-p3_1ss18GA	0.0379721	641.83	74.1675	447.84	13.3161	-0.519209	556.265	681.479	687.746	462.696	436.98	443.842	CCUGGGAUUGGCUUUGGAC		custom		gma-MIR5368-p3_1ss18GA
327	PC-3p-1738409_1	0.0386075	58.391	7.02124	21.5503	6.87848	-1.43804	51.0822	65.0841	59.0067	22.1584	28.1045	14.3879	AAAACGAAACGGAGGGAGUAAGA		custom		PC-3p-1738409_1
516	PC-3p-525591_2	0.0409997	191.52	10.8778	159.757	11.3823	-0.261617	187.854	182.949	203.757	169.712	162.211	147.348	UAAAACGAAACGGAGGGAGUACUC		custom		PC-3p-525591_2
396	PC-3p-2369156_1	0.0416896	54.0961	4.34463	42.3244	4.05742	-0.354033	49.6042	54.4074	58.2767	38.7993	46.7596	41.4144	ACAAAAAGAAACGGAGGGAGUAUC		custom		PC-3p-2369156_1
192	gma-MIR5368-p5_1ss17CT	0.0417334	1059.9	54.9265	1205.81	47.4782	0.186071	1081.61	997.437	1100.65	1188.65	1169.29	1259.48	AUUGGCUUUGGGCUUUUC		custom		gma-MIR5368-p5_1ss17CT
765	PC-5p-2925_792	0.0423456	570.746	43.378	460.736	9.19535	-0.308909	565.18	530.419	616.638	458.271	470.912	453.024	AGUAUGAGCCCCGUGGACUA		custom		PC-5p-2925_792
1010	zma-miR396f-3p	0.0426022	20.7029	3.67151	33.2732	5.92543	0.684529	18.9837	18.2064	24.9186	30.8644	28.9316	40.0237	GGUCAAGAAAGCUGUGGGAAG		custom		zma-miR396f-3p
142	gma-MIR4995-p3_1ss6CT	0.0428238	272.416	4.03025	258.864	5.53528	-0.0736138	267.888	275.612	273.747	263.079	260.919	252.596	AGUGGUUUGGUUAAGGGAA		custom		gma-MIR4995-p3_1ss6CT
30	htu-miR160a_R+1_1ss20CT	0.0431609	152.196	4.47061	137.239	6.14864	-0.149246	155.817	153.572	147.199	144.312	133.177	134.226	UGCCUGGCUCCCUGUAUGCUU		custom		htu-miR160a_R+1_1ss20CT
972	zma-MIR169c-p5	0.0448049	40.8862	8.69288	71.3062	5.28974	0.802413	35.184	50.8913	36.5833	70.4803	66.478	76.9603	AGAACGGGAUGCAGCCAAGGA		custom		zma-MIR169c-p5
459	PC-3p-338551_3	0.0448976	3351.29	212.401	4028.24	116.626	0.265435	3404.06	3117.48	3532.32	4162.27	3972.64	3949.83	UUGGAACGGAGGGACGGAG		custom		PC-3p-338551_3
61	aly-miR169h-3p_R+1	0.0451207	6.14972	5.52744	83.9333	2.15729	3.77065	12.1577	1.28007	5.01139	82.5398	86.4182	82.8419	GGCAGUCUCCUUGGCUAUUG		custom		aly-miR169h-3p_R+1
200	gma-MIR5368-p5_1ss9AG	0.0462772	2417.25	156.776	2034.76	28.2723	-0.248504	2395.5	2272.48	2583.76	2026.04	2066.37	2011.88	UUUCCUGCGCAGCUUAGG		custom		gma-MIR5368-p5_1ss9AG
1001	tae-MIR395b-p5	0.04632	15.9981	7.00443	53.0942	5.1288	1.73065	22.8404	16.3118	8.84213	50.5036	49.7774	59.0015	CUGAAGUGUUUGGGGGAACUC		custom		tae-MIR395b-p5
885	PC-5p-724386_2	0.0466528	38.7001	7.75154	11.9119	5.19519	-1.69994	32.1199	36.7354	47.2449	17.5927	10.7407	7.40223	GGAGGAGAUUGGAGGGGCUA		custom		PC-5p-724386_2
1018	zma-miR398b-5p_L-1R+1	0.0475667	38.5475	11.2296	3.17802	3.62005	-3.60044	33.6008	30.6406	51.4012	7.35793	1.11965	1.05647	GGGCGGACUGGGAACACAUGG		custom		zma-miR398b-5p_L-1R+1
735	PC-5p-244034_5	0.0477553	42.3255	12.4991	91.9444	5.64378	1.11923	29.4346	43.1499	54.3921	95.0177	95.3845	85.431	UUGGUAAAUUUGCGGGU		custom		PC-5p-244034_5
184	gma-MIR5368-p3_1ss5AT	0.0491405	2965.19	181.669	2395.58	229.252	-0.30775	2758.47	3037.67	3099.43	2136.13	2570.82	2479.78	UCAGUGAGAUACCACUC		custom		gma-MIR5368-p3_1ss5AT
1032	stu-miR408b-5p_2ss3GA8CT	0.0493128	39.3292	8.53644	23.6821	4.09583	-0.731802	33.5557	49.1348	35.297	27.6401	19.4611	23.945	ACAGGGAUGAGACAGAGCAUG		custom		stu-miR408b-5p_2ss3GA8CT
160	osa-MIR5075-p3_1ss10AC	0.0493131	41.4967	10.7256	22.9128	4.58397	-0.856843	53.3693	38.6132	32.5077	28.1485	19.6214	20.9685	CGCACGGCGCGGCAGGGCGG		custom		osa-MIR5075-p3_1ss10AC
506	PC-3p-485296_3	0.0503169	35.0915	3.68615	48.3381	6.44884	0.462041	31.0014	36.1162	38.1568	49.2147	54.3039	41.4958	AAGAGGACGGCAGAGGCC		custom		PC-3p-485296_3
373	PC-3p-2117600_1	0.0532151	35.0636	3.16184	5.65608	4.80572	-2.6321	31.76	35.3694	38.0614	3.81154	11.1108	2.04589	AAUCCGAUGCAAACGAACAAGCCU		custom		PC-3p-2117600_1
299	PC-3p-153514_12	0.0546406	30.2341	7.30416	14.0751	4.78628	-1.10303	24.9572	27.1745	38.5705	15.6061	8.71066	17.9086	AUUUGACACAAACGAACAAGGCCU		custom		PC-3p-153514_12
24	lus-miR159c_R+4	0.054879	743.044	181.256	385.067	13.3717	-0.948336	534.265	834.691	860.175	394.028	369.698	391.476	UUUGGAUUGAAGGGAGCUCUUCUUU		custom		lus-miR159c_R+4
20	lus-miR159b_R+2_1ss21CG	0.0550736	809.866	185.419	441.304	5.88883	-0.87591	595.811	912.964	920.824	443.186	434.705	446.022	UUUGGAUUGAAGGGAGCUCUGUU		custom		lus-miR159b_R+2_1ss21CG
71	ata-miR172_L-2_1ss9TC	0.0552027	20.2382	6.47062	41.8076	8.98149	1.04668	12.8078	24.6325	23.2743	42.7355	50.2891	32.3982	AGAAUCCUGAUGAUGCUGCAU		custom		ata-miR172_L-2_1ss9TC
29	htu-miR160a_R+1_1ss1TA	0.0586712	65.7205	7.61209	87.8404	4.83641	0.418541	73.4393	65.5024	58.2199	91.0056	90.2425	82.2732	AGCCUGGCUCCCUGUAUGCCU		custom		htu-miR160a_R+1_1ss1TA
933	tae-miR160_R+1_2ss20CT21AT	0.059468	91.9772	14.9529	62.8294	2.20665	-0.549838	89.651	78.3237	107.957	64.8588	63.1489	60.4804	UGCCUGGCUCCCUGUAUGCUUC		custom		tae-miR160_R+1_2ss20CT21AT
574	PC-3p-6896_646	0.0605579	32874.7	2484.08	27314.5	936.997	-0.267311	32060.7	30899.7	35663.6	27855	26232.5	27855.9	UGUAACCCAUGCCAUACUCCC		custom		PC-3p-6896_646
1025	zma-miR399f-3p	0.06063	0.537152	0.675139	40.2708	1.20863	6.22826	0.302673	0.0105145	1.29827	39.2694	39.9296	41.6133	UGCCAAAGGAAAUUUGCCCCG		custom		zma-miR399f-3p
202	gma-MIR5368-p5_2ss16TG18GC	0.0622373	134.56	9.69542	113.734	2.81809	-0.242584	132.346	126.163	145.171	115.403	115.32	110.481	AGGGACAGUCUCAGGGAC		custom		gma-MIR5368-p5_2ss16TG18GC
282	PC-3p-1351719_1	0.0638109	1164.15	13.1533	1049.41	48.491	-0.149694	1172.52	1148.99	1170.93	1063.42	1089.36	995.458	GUGCCGGCCGGGGACGGAC		custom		PC-3p-1351719_1
1031	zma-MIR408a-p5_2	0.068144	32.3623	4.21112	41.9381	4.06071	0.37395	28.8658	37.037	31.184	37.2498	44.2179	44.3467	ACAGGGAUGAGACAGAGC		custom		zma-MIR408a-p5_2
1000	tae-miR395b_R+1	0.0706176	8.34035	7.00364	52.0002	5.62373	2.64034	7.0919	15.8843	2.04489	47.5831	58.331	50.0864	UGAAGUGUUUGGGGGAACUCC		custom		tae-miR395b_R+1
195	gma-MIR5368-p5_1ss2TC	0.0724792	1439.76	148.583	1813	82.7904	0.332548	1490.72	1272.4	1556.15	1752.52	1779.12	1907.35	UCCCUGGGAUUGGCUUUGGGCUU		custom		gma-MIR5368-p5_1ss2TC
848	PC-5p-593008_2	0.0732963	20.322	33.4016	0.0274881	2.6885e-10	-9.53002	0.58513	58.8873	1.49371	0.0274881	0.0274881	0.0274881	ACGUCCGUGAUCAUAUGAGC		custom		PC-5p-593008_2
150	bdi-miR5054_L+1_1	0.0733276	271.643	18.6664	236.399	2.41069	-0.200488	293.09	259.062	262.778	238.014	237.555	233.628	CUCCCCACGGUCGGCGCCA		custom		bdi-miR5054_L+1_1
9	bdi-miR156b-5p_1ss14TG	0.0759684	811.702	14.6479	893.524	39.6232	0.138557	794.885	818.546	821.676	923.337	908.674	848.562	UGACAGAAGAGAGGGAGCAC		custom		bdi-miR156b-5p_1ss14TG
372	PC-3p-2110290_1	0.078379	64.5155	11.592	45.0931	1.75954	-0.516739	54.8793	61.2881	77.3792	43.8948	44.2714	47.1132	AAAAAGAAACGGAGGGAGUACAUC		custom		PC-3p-2110290_1
7	hci-miR156b_L-1	0.083727	76.903	4.82734	65.1936	6.06028	-0.238311	72.8718	75.5847	82.2526	70.4675	66.5398	58.5734	GACAGAAGAGAGGGAGCAC		custom		hci-miR156b_L-1
821	PC-5p-51193_56	0.0872279	25.8253	3.41519	36.0331	6.90118	0.480536	25.2986	29.4733	22.7041	43.9034	31.0165	33.1793	UUGGAGGGGAUUGAAGAGGAU		custom		PC-5p-51193_56
213	hbr-miR6173_L-1R-2	0.0880021	1117.16	158.348	826.566	55.0039	-0.434636	936.211	1230.37	1184.9	865.279	850.815	763.604	GCCGUAAACGAUGGAUA		custom		hbr-miR6173_L-1R-2
1054	ppt-MIR903-p5_1ss16TC	0.0888664	40.9216	43.8892	4.00519	1.71713	-3.35292	17.3825	91.5588	13.8235	3.36878	2.69711	5.94967	CGGCUUCGGCUGGUCCGCC		custom		ppt-MIR903-p5_1ss16TC
360	PC-3p-2042643_3	0.0890431	34.0173	1.50851	19.3982	5.98924	-0.810346	35.4384	32.4344	34.179	25.1068	13.1631	19.9246	AGCUUGGCAAGGAAAUU		custom		PC-3p-2042643_3
39	osa-miR164c	0.0996232	329.292	8.57525	366.288	21.1428	0.153611	338.921	322.477	326.479	356.791	351.559	390.514	UGGAGAAGCAGGGUACGUGCA		custom		osa-miR164c
438	PC-3p-276747_4	0.10018	28.6779	4.60171	8.96973	5.4836	-1.6768	33.2932	28.6507	24.0899	9.58051	14.1224	3.20631	AUCCGACGCAAACGAACAAGACCU		custom		PC-3p-276747_4
199	gma-MIR5368-p5_1ss7TC	0.101368	2924.59	170.674	3247.85	83.1859	0.151254	2886.57	2776.13	3111.06	3199.11	3200.55	3343.9	ACUGUUCCCUGGGAUUGGCU		custom		gma-MIR5368-p5_1ss7TC
176	gma-miR5368_L+2R-1	0.108347	1605.52	246.197	2064.45	27.2084	0.362715	1323.74	1713.82	1779	2039.76	2093.62	2059.97	AAGGACAGUCUCAGGUAGAC		custom		gma-miR5368_L+2R-1
379	PC-3p-2169942_1	0.115514	263.647	15.8049	213.219	26.2176	-0.306266	248.316	279.887	262.736	235.639	219.627	184.392	AAAUAAAAAGAAACGGAGGAGGGA		custom		PC-3p-2169942_1
352	PC-3p-1978404_1	0.118218	34.1123	27.0566	8.44731	2.00774	-2.01373	22.3683	14.9119	65.0565	6.98207	10.7358	7.62402	AGUCCACAUGUCAGGGG		custom		PC-3p-1978404_1
376	PC-3p-2130187_1	0.125018	23.2609	10.727	10.9952	0.711097	-1.08103	14.1319	35.0755	20.5751	10.4888	10.6886	11.8081	AUCUGACGCAAACGAACAAGGCCU		custom		PC-3p-2130187_1
190	gma-MIR5368-p5_1ss10AG	0.128805	1973.87	94.0049	2125.74	42.4556	0.10694	1884.34	1965.48	2071.79	2076.73	2149.2	2151.29	CUUUCCUGCGCAGCUUAGG		custom		gma-MIR5368-p5_1ss10AG
994	zma-miR390a-5p	0.149307	290.901	20.0102	321.262	9.41453	0.143221	267.854	301.003	303.847	311.306	322.459	330.021	AAGCUCAGGAGGGAUAGCGCC		custom		zma-miR390a-5p
185	gma-MIR5368-p3_1ss6AT	0.150866	1225.13	66.3227	1332.08	70.5983	0.120746	1153.79	1236.69	1284.92	1279.13	1412.24	1304.89	AUCAGUGAGAUACCACUCUGGA		custom		gma-MIR5368-p3_1ss6AT
217	hbr-MIR6173-p3_1ss4CT	0.157062	8078.58	118.228	6554.05	1058.49	-0.301717	8095.02	7953	8187.73	7296.59	5342.01	7023.53	CAGUGCUGUAGCUAACGCGUU		custom		hbr-MIR6173-p3_1ss4CT
101	aly-miR847-5p_L-3R-1_1ss16AG	0.164663	42.977	7.47787	30.7969	8.50458	-0.480781	34.4887	45.8501	48.5922	40.0036	29.1524	23.2346	UGAUGAAGAGGAGUGGA		custom		aly-miR847-5p_L-3R-1_1ss16AG
579	PC-3p-704298_2	0.169687	37.0801	8.07533	47.8705	3.41763	0.368492	30.9501	34.0601	46.2302	45.9764	45.8194	51.8158	AAAAAGAAACGGAGGGAGUAUCUC		custom		PC-3p-704298_2
149	bdi-miR5054_1ss10TA	0.178972	2272.94	76.9362	2365.35	16.347	0.0574909	2361.6	2233.53	2223.7	2346.77	2377.55	2371.71	UCCCCACGGACGGCGCCA		custom		bdi-miR5054_1ss10TA
94	osa-MIR444f-p5	0.179105	107.736	24.9771	142.625	6.07954	0.404722	78.9577	123.77	120.481	149.542	140.203	138.129	UGCAGUUGUUGCCUCAAGCUU		custom		osa-MIR444f-p5
458	PC-3p-337790_3	0.181871	353.245	30.5606	402.018	37.3184	0.18659	351.971	323.341	384.423	421.44	425.619	358.994	AACUAAAAAGAAACGGAGGGCU		custom		PC-3p-337790_3
1061	zma-miR1432-3p_L+1R-1	0.188534	2.45439	2.18783	26.0077	9.26625	3.4055	0.0100317	4.22924	3.1239	16.3726	26.796	34.8547	UGGGUGUCAUCUCGCCUGAAGC		custom		zma-miR1432-3p_L+1R-1
612	PC-3p-957238_1	0.199992	411.976	24.8515	459.573	43.1319	0.157733	421.126	383.847	430.956	471.337	495.603	411.78	ACAAAUAAAAAGAAACGGAGGGCU		custom		PC-3p-957238_1
212	hbr-miR6173_L+1R-3	0.209718	1530.4	40.7191	1435.24	78.8773	-0.0926212	1485.85	1539.68	1565.68	1500.08	1458.22	1347.43	UAGCCGUAAACGAUGGAU		custom		hbr-miR6173_L+1R-3
494	PC-3p-462050_2	0.211219	81.7945	15.5963	98.1876	2.11364	0.263536	70.0547	75.8375	99.4914	99.7773	95.789	98.9965	CGGGAAGGAGGACCAGGAG		custom		PC-3p-462050_2
354	PC-3p-1994578_1	0.216786	39.8741	7.87013	31.4906	1.5835	-0.340533	45.5056	30.8815	43.2352	31.4316	33.1027	29.9374	AGACGGAGAGAGAACAAA		custom		PC-3p-1994578_1
838	PC-5p-560003_2	0.218649	21.3839	2.58917	26.4056	5.23535	0.304314	19.0454	24.1663	20.9401	24.7837	32.2599	22.1731	AGAGGGAGAUUGGAGGGGUUU		custom		PC-5p-560003_2
388	PC-3p-228742_6	0.224954	25.0945	7.81234	16.8798	2.67005	-0.572076	16.9181	32.4831	25.8824	19.1228	17.5902	13.9264	AAGUUUGUGGCUGACCGAUA		custom		PC-3p-228742_6
851	PC-5p-613473_2	0.225086	41.0849	7.42814	5.48997	4.92941	-2.90374	41.147	48.4818	33.6259	6.89136	0.0116087	9.56695	GGAUAACUGGAACAACGC		custom		PC-5p-613473_2
245	PC-3p-102569_20	0.232945	161.479	21.1812	183.976	9.82851	0.188177	151.61	147.032	185.793	190.511	188.744	172.673	CCGUGGACUAGCCAUUGCUUCUC		custom		PC-3p-102569_20
560	PC-3p-643102_2	0.246787	55.2386	8.28121	64.3102	4.93828	0.219372	55.0176	47.0701	63.6281	62.6545	69.8636	60.4126	UAGAUAAAGGGAGAGAGGA		custom		PC-3p-643102_2
675	PC-5p-1863477_1	0.247787	31.3351	2.34661	28.5547	2.4942	-0.134048	29.5961	34.0041	30.405	31.3287	27.8385	26.497	AGAGGGGGAUUGGAGGGGUU		custom		PC-5p-1863477_1
28	htu-miR160a_R+1	0.248533	77.1468	10.1431	88.4782	9.75878	0.197717	74.6466	68.4875	88.3062	99.563	81.1809	84.6907	UGCCUGGCUCCCUGUAUGCCU		custom		htu-miR160a_R+1
198	gma-MIR5368-p5_1ss6TC	0.249052	6365.69	556.26	6937.9	220.883	0.12418	6646.77	5724.98	6725.33	6865.78	6762.08	7185.82	CUGUUCCCUGGGAUUGGCUU		custom		gma-MIR5368-p5_1ss6TC
163	osa-MIR5079a-p3_1ss18CT	0.252856	60.9719	78.4889	5.94686	7.3926	-3.35794	151.46	11.3144	20.1416	14.2284	0.0135748	3.59866	UGAGAACCCCUUGAACGU		custom		osa-MIR5079a-p3_1ss18CT
37	aly-miR164a-5p_R+1_1ss16CA	0.253211	270.342	454.035	5.3567	4.55813	-5.6573	10.1274	794.612	6.28661	8.43839	7.51098	0.120721	UGGAGAAGCAGGGCAAGUGCAA		custom		aly-miR164a-5p_R+1_1ss16CA
925	zma-miR156j-5p_R-1	0.2696	170.722	11.7454	160.276	0.84982	-0.0910933	157.173	176.986	178.008	161.21	159.548	160.07	UGACAGAAGAGAGAGAGCAC		custom		zma-miR156j-5p_R-1
197	gma-MIR5368-p5_1ss4TC	0.27886	4468.38	336.636	4777.92	220.237	0.0966326	4583.15	4089.36	4732.62	4555.84	4781.66	4996.27	GUUCCCUGGGAUUGGCU		custom		gma-MIR5368-p5_1ss4TC
128	gma-MIR1524-p3_2ss16CG17GT	0.282416	6429.96	385.133	4765.62	1693.64	-0.432145	5991.01	6587.66	6711.22	5899.24	5578.89	2818.74	GCGGUGGAGCAUGAGGUU		custom		gma-MIR1524-p3_2ss16CG17GT
31	bna-miR160a_R+2_1ss20CT	0.283411	35.5823	10.5693	25.8914	1.71114	-0.458689	42.5383	23.4198	40.7889	23.984	27.2917	26.3984	UGCCUGGCUCCCUGUAUGCUAUC		custom		bna-miR160a_R+2_1ss20CT
364	PC-3p-207425_7	0.286983	177.302	43.2372	141.988	7.7355	-0.320437	139.897	167.367	224.642	133.06	146.694	146.21	GGCGCGAGAGGGACGGGAGC		custom		PC-3p-207425_7
196	gma-MIR5368-p5_1ss3GT	0.291527	1125.72	78.7148	1193.76	23.8891	0.0846761	1140.42	1040.69	1196.04	1176.43	1183.84	1221.02	CUUGGAUUGGCUUUGGGCU		custom		gma-MIR5368-p5_1ss3GT
1042	zma-miR528a-3p_L+1R-1	0.325064	37.1327	3.39116	34.4889	1.14549	-0.106561	40.9483	35.9873	34.4627	34.9513	35.3308	33.1844	UCCUGUGCCUGCCUCUUCCAU		custom		zma-miR528a-3p_L+1R-1
906	PC-5p-882094_1	0.330144	0.00927547	1.34425e-10	76.1093	131.788	13.0024	0.00927547	0.00927547	0.00927547	228.284	0.021733	0.021733	AAUCAAGCGAUCUAGUGCAUCCGA		custom		PC-5p-882094_1
591	PC-3p-787448_1	0.339814	23.9756	23.5394	8.07467	3.4903	-1.57009	50.7844	14.4527	6.68964	4.04708	9.9617	10.2152	AGUCUCUAAAACCAAACACCCCCU		custom		PC-3p-787448_1
474	PC-3p-393059_3	0.375177	55.9344	81.8499	6.44124	1.93483	-3.11833	150.318	13.004	4.4808	8.54667	4.74128	6.03576	AAUCCGACAUAAACGAACAAAGCC		custom		PC-3p-393059_3
745	PC-5p-2642670_1	0.379746	18.4228	2.76779	24.4454	9.16417	0.408065	17.4474	16.2749	21.5463	34.9189	20.5166	17.9006	UGUUCGUUUCACGUCGG		custom		PC-5p-2642670_1
1045	zma-miR529-5p	0.432812	88.9048	2.40483	86.6088	3.69037	-0.0377486	86.5845	91.3861	88.7438	82.4081	89.3293	88.0889	AGAAGAGAGAGAGUACAGCCU		custom		zma-miR529-5p
1028	zma-miR408a	0.44295	493.649	123.747	560.781	13.3836	0.183953	351.289	575.487	554.17	570.028	566.881	545.434	CUGCACUGCCUCUUCCCUGGC		custom		zma-miR408a
1030	zma-MIR408a-p5_1	0.452701	33.8973	15.8427	41.775	1.73707	0.301472	16.1973	38.7443	46.7502	42.7337	42.8215	39.7699	CAGGGAUGAGACAGAGCA		custom		zma-MIR408a-p5_1
741	PC-5p-2573785_2	0.468449	53.4989	89.3106	0.593083	0.974771	-6.49513	3.88468	156.602	0.010275	1.71865	0.0302985	0.0302985	UUGUGAUUUCGGUAGCAUAAC		custom		PC-5p-2573785_2
488	PC-3p-432193_2	0.480103	49.7375	5.96828	46.329	4.12744	-0.102416	49.1494	55.978	44.085	43.1261	50.9869	44.8741	AAAAGAAACGGAGGGAGUACGUA		custom		PC-3p-432193_2
827	PC-5p-528067_2	0.524126	343.874	19.5481	332.426	20.1053	-0.0488453	336.346	329.209	366.067	355.235	317.273	324.771	AGAAAAGAGGAGGAGGGAG		custom		PC-5p-528067_2
497	PC-3p-464938_2	0.574443	12.5286	21.6829	9.11706	9.62044	-0.45858	37.5658	0.00996509	0.00996509	19.1855	0.0179741	8.14774	AAUCCGGCAUAAACGAACAAUGUC		custom		PC-3p-464938_2
985	stu-miR171b-3p_1ss18CT	0.580017	53.331	4.219	57.925	9.8528	0.11921	52.1719	49.8127	58.0084	63.3685	63.8549	46.5514	UUGAGCCGCGUCAAUAUUUCU		custom		stu-miR171b-3p_1ss18CT
193	gma-MIR5368-p5_1ss1TC	0.58893	1089.55	46.7323	1111.39	42.0465	0.0286376	1045.91	1083.89	1138.85	1063.15	1130.77	1140.26	CCCUGGGAUUGGCUUUGGGCU		custom		gma-MIR5368-p5_1ss1TC
3	bdi-miR156a_L+1R-1	0.590835	163.309	7.89253	160.022	4.91681	-0.0293386	171.355	155.579	162.994	163.567	162.09	154.409	UUGACAGAAGAGAGAGAGCAC		custom		bdi-miR156a_L+1R-1
181	gma-MIR5368-p3_1ss17CT	0.602985	484.258	50.1833	464.185	30.3661	-0.0610751	465.671	446.02	541.083	457.404	497.369	437.783	AUUGGCUUUGGGCUUUU		custom		gma-MIR5368-p3_1ss17CT
873	PC-5p-6962_391	0.676924	6140.14	200.561	6353.28	650.437	0.0492315	5957.04	6108.88	6354.49	6778.26	6677.09	5604.5	ACAUAUAGGAAUUUUUGAAGGA		custom		PC-5p-6962_391
387	PC-3p-2265405_1	0.682917	7.61541	4.04363	38.417	59.157	2.33475	5.34135	12.2841	5.2208	5.67756	106.706	2.86717	GCACUCAUGAGCUGUCC		custom		PC-3p-2265405_1
899	PC-5p-829024_1	0.697766	1231.61	120.783	1195.59	51.4904	-0.0428215	1168.97	1155	1370.84	1230.34	1219.99	1136.43	UUUGUCACUGCUUAUGGAC		custom		PC-5p-829024_1
318	PC-3p-1671314_1	0.698678	38.2943	7.25688	35.9601	1.12147	-0.0907333	30.7411	45.2132	38.9287	35.5435	35.1066	37.2302	UAAAAAGAAACGGAGGGAGUAAGA		custom		PC-3p-1671314_1
361	PC-3p-204343_7	0.766229	88.9546	18.3066	83.8557	3.36886	-0.0851609	97.3134	67.9606	101.59	83.4816	80.6895	87.396	AUGGAUGAGUGCUAUUGGCGU		custom		PC-3p-204343_7
698	PC-5p-2092567_1	0.776104	29.8836	3.69106	31.0341	4.8298	0.054499	30.1853	33.4146	26.051	36.52	29.1604	27.4219	AGGAUUGGAGGGGAUUGAAGGGGA		custom		PC-5p-2092567_1
1029	zma-miR408a_R+3	0.79425	519.457	27.7387	513.891	12.6682	-0.0155437	494.932	513.879	549.561	503.086	527.833	510.753	CUGCACUGCCUCUUCCCUGGCUCC		custom		zma-miR408a_R+3
201	gma-MIR5368-p5_2	0.808254	1072.86	61.7538	1082.15	20.5461	0.0124412	1057.12	1020.5	1140.96	1058.84	1097.61	1090	UGGGAUUGGCUUUGGGC		custom		gma-MIR5368-p5_2
800	PC-5p-450921_2	0.819819	10.4029	2.80166	19.21	22.407	0.884874	10.3395	7.63342	13.2357	6.6456	45.0798	5.90455	CUGUCGGAGCGGAACGUGG		custom		PC-5p-450921_2
623	PC-5p-1095321_1	0.84795	39.5867	5.51562	38.6186	4.67319	-0.0357199	43.1663	42.3589	33.2349	44.0147	35.8961	35.945	GGAGGAAGAACAGAGGAC		custom		PC-5p-1095321_1
134	gma-MIR4366-p3_1ss12TG	0.862116	44.8931	8.46307	45.685	5.38364	0.0252269	42.1919	54.377	38.1103	49.4206	39.514	48.1203	GAGAAGGUAAAGCCCUAC		custom		gma-MIR4366-p3_1ss12TG
710	PC-5p-2209719_2	0.890568	32.2543	52.4465	5.14661	0.714882	-2.6478	0.899488	92.8015	3.06205	5.48077	5.63322	4.32584	CACAUAUGUUGAGGUGCAU		custom		PC-5p-2209719_2
138	gma-miR4995_L-1R+2_1ss3GT	0.891594	2646.81	86.0022	4373.02	3207.29	0.724379	2589.05	2605.72	2745.64	674.515	6056.41	6388.14	GUCAGUGGCUUGGUUAAGGGAA		custom		gma-miR4995_L-1R+2_1ss3GT
806	PC-5p-470590_2	0.920621	24.0883	39.5376	4.02795	3.64158	-2.58021	69.7191	2.53735	0.00850202	7.12124	0.0145716	4.94803	AUUGUGGCAAGUUAGACAGCGAACC		custom		PC-5p-470590_2
305	PC-3p-1577302_1	0.925835	156.91	14.6543	157.57	7.40276	0.00605013	160.123	140.916	169.692	165.227	150.451	157.032	UUUGGUCGUGGGUUCGUGC		custom		PC-3p-1577302_1
510	PC-3p-493708_2	0.964726	46.0646	10.6484	45.5399	0.984939	-0.0165267	35.1949	46.5217	56.477	44.4514	46.3696	45.7986	AAAAAAGAAACGGAGGGAGUAUGU		custom		PC-3p-493708_2
1066	zma-MIR2118f-p3_1ss14TA	0.985525	23.4674	40.6311	2.30837	3.95307	-3.34571	70.3841	0.00903912	0.00903912	0.0260714	0.0260714	6.87298	GGAGAACUGGAGAAUAGU		custom		zma-MIR2118f-p3_1ss14TA
888	PC-5p-738699_2	0.990791	31.363	2.20466	31.4301	3.82301	0.00308239	31.3092	29.1857	33.594	35.7373	28.4391	30.1138	AAGAGGCGGUGCGGAGGCAG		custom		PC-5p-738699_2
